# Supplementary material for: Prevention of tuberculosis in macaques after intravenous BCG immunization
Source: Nature. 2020 Jan 1;577(7788):95–102. doi: 10.1038/s41586-019-1817-8 (PMC7015856; doi:10.1038/s41586-019-1817-8)
Supplement: Supplementary file 3 — Supplementary Table 1: T cell responses and challenge outcome for each Mtb-challenged NHP. Listed for each animal challenged with Mtb: BCG route, vaccination date, BCG dose; NIH and Pittsburgh animal identities and challenge cohort; peak CD4 and CD8 T cell responses in BAL (log10 number) and PBMC (%); Mtb infection date and dose, necropsy date, number of granulomas (grans) seen on CT and total lung FDG activity on scan immediately preceding necropsy, gross pathology score, extrapulmonary (EP) score, total thoracic CFU (with and without log10 transformation), total CFU within the lungs, and total CFU within the LN. tntc: too numerous to count. [file 41586_2019_1817_MOESM3_ESM.xlsx]

## Sheet: Sheet1
Supplementary Table 1. Summary of peak vaccine-elicited T cell responses and protection outcome for each Mtb-challenged macaque.
BCG vaccine route	BCG vaccine date	BCG vaccine dose	NIH Animal ID	Pittsburgh Animal ID	Peak BAL CD4 response (log10 count)	Peak BAL CD8 response (log10 count)	Peak PBMC CD4 response (%)	Peak PBMC CD8 response (%)	Mtb infection cohort	Mtb infection date	Mtb infection dose	Necropsy date	# grans @ necropsy (PET CT)	Total FDG @ necropsy	Gross pathology score	Extrapulmonary Score	Total CFU	Total CFU (log10)	Lung CFU	Lymph Nodes CFU
IDlow	2016-08-10	350000	DF5T	35716	3.75937	3.75423	0.5546	0.0512	1	2017-02-13	4	2017-05-08	tntc	10566	44	9	160711	5.20605	40245	120466
IDlow	2016-08-10	350000	DFX2	36616	3.59616	3.34913	0.1728	0.0277	1	2017-02-13	4	2017-05-17	6	8119	30	4	169720	5.22974	140830	28890
IDlow	2016-08-10	350000	O7E	36716	5.08636	3.8483	0.7287	0.0967	1	2017-02-13	4	2017-05-10	tntc	88582	56	17	9645617	6.98433	9533832	104465
IDlow	2016-08-10	350000	DFVJ	35616	4.30814	4.37736	0.5263	0.0462	1	2017-02-28	16	2017-05-30	22	1588	28	0	19330	4.28625	3390	15940
IDlow	2016-08-10	350000	DFXL	35916	3.68015	3.81554	0.1464	0.0233	1	2017-02-28	16	2017-05-31	22	3971	22	0	37530	4.57439	7730	29800
IDlow	2017-02-28	310000	DF7X	12617	3.98547	3.66093	0.3587	0.1971	2	2017-08-31	8	2017-11-20	tntc	24146	50	10	860350	5.93468	18750	841600
IDlow	2017-02-28	310000	OTM	12917	3.74115	3.88164	0.4283	0.0686	2	2017-08-31	8	2017-11-30	27	2512	19	0	29030	4.46286	17230	11800
IDlow	2017-02-28	310000	DFZ4	12717	4.13183	3.97676	0.3003	0.0512	2	2017-09-14	11	2017-12-13	22	2527	22	0	116495	5.06631	28775	87720
IDlow	2017-02-28	310000	O96	13217	4.45987	3.61543	0.9479	0.0496	2	2017-09-14	11	2017-12-20	15	1960	22	1	58960	4.77056	18880	40080
IDlow	2017-02-28	310000	DF9I	18917	4.27347	3.74746	0.1678	0.2014	3	2017-12-18	36	2018-02-21	16	3998	49	7	700608	5.84548	72328	628280
IDhigh	2017-03-29	29000000	OMI	14117	4.67062	3.96778	1.4035	0.1876	2	2017-08-31	8	2017-12-04	22	1651	22	0	67930	4.83207	42510	25420
IDhigh	2017-03-29	29000000	HCE	14317	5.69153	4.28864	5.0797	0.1696	2	2017-08-31	8	2017-12-04	11	0	25	0	29595	4.47123	1620	27975
IDhigh	2017-03-29	29000000	DF8J	13717	5.22874	4.13305	1.669	0.649	2	2017-09-14	11	2017-12-13	6	340	22	0	39765	4.59951	855	38910
IDhigh	2017-03-29	29000000	O5G	14217	5.26523	4.72193	1.4653	0.2374	2	2017-09-14	11	2017-12-20	1	0	8	0	50	1.70757	0	50
IDhigh	2017-03-29	29000000	0TL	18117	5.31131	4.34976	2.356	0.8062	3	2017-12-11	16	2018-03-05	6	0	20	0	2120	3.32654	1000	1120
IDhigh	2017-03-29	29000000	DG02	18517	4.47826	3.64245	2.329	0.3372	3	2017-12-11	16	2018-03-12	20	358	38	19	60880	4.78448	9690	50570
IDhigh	2017-03-29	29000000	DG49	18717	4.68861	3.85203	2.4032	0.2733	3	2017-12-18	36	2018-03-12	10	0	22	0	185198	5.26764	2708	182490
IDhigh	2017-03-29	29000000	DF9F	18817	4.95106	4.05782	2.1645	0.1744	3	2017-12-18	36	2018-03-21	23	5470	34	3	42860	4.63206	4830	38030
IV	2016-08-10	52000000	O7C	35516	6.14264	5.74245	1.3215	0.595	1	2017-02-13	4	2017-05-08	0	0	8	0	0	0	0	0
IV	2016-08-10	52000000	OE1	35816	6.44545	5.90292	2.5418	0.9736	1	2017-02-13	4	2017-05-10	0	0	8	0	0	0	0	0
IV	2016-08-10	52000000	DF3A	35416	6.34606	6.15193	2.4714	1.4779	1	2017-02-28	16	2017-06-01	0	0	7	0	0	0	0	0
IV	2016-08-10	52000000	DF2A	36216	6.51283	6.44177	2.7777	0.8469	1	2017-02-28	16	2017-06-06	0	0	8	0	0	0	0	0
IV	2016-08-10	52000000	DJF9	36316	6.52754	5.28023	2.22	0.204	1	2017-02-28	16	2017-06-05	3	0	12	0	45	1.66276	45	0
IV	2017-02-28	37000000	HCL	13517	6.48728	5.49337	0.83	1.1501	2	2017-08-31	8	2017-11-15	3	0	10	0	45	1.66276	45	0
IV	2017-02-28	37000000	DFTA	13617	7.0298	6.1784	3.885	1.1713	2	2017-08-31	8	2017-12-07	0	0	7	0	0	0	0	0
IV	2017-02-28	37000000	DG75	12517	6.44592	5.81254	0.781	1.5021	2	2017-09-14	11	2017-11-30	0	0	9	0	0	0	0	0
IV	2017-02-28	37000000	ONR	13417	6.55635	6.18079	2.7969	0.489	2	2017-09-14	11	2017-12-14	1	0	5	0	30	1.49136	30	0
IV	2017-02-28	37000000	DFG1	18217	6.17178	5.53755	0.6405	0.1929	3	2017-12-11	16	2018-03-07	8	20030	14	0	1549460	6.19018	1548365	1095
AE	2016-08-10	52000000	DFW0	35116	5.01561	4.29667	0.1688	0.0405	1	2017-02-13	4	2017-05-17	13	2369	28	0	54215	4.73413	8975	45240
AE	2016-08-10	52000000	DFH1	36016	5.24334	4.3286	0.5747	0.0308	1	2017-02-13	4	2017-05-15	7	640	21	3	22125	4.3449	4455	17670
AE	2016-08-10	52000000	OBD	36116	4.62572	3.89219	2.6614	0.6768	1	2017-02-13	4	2017-05-15	27	15413	53	18	90896	4.95855	35067	55829
AE	2016-08-10	52000000	DFX6	35016	5.2381	4.34244	0.3111	0.1084	1	2017-02-28	16	2017-06-06	17	5707	33	3	697082	5.84328	461592	235490
AE	2016-08-10	52000000	DFI0	35316	5.40634	4.30352	0.3556	0.0997	1	2017-02-28	16	2017-05-22	tntc	73334	39	6	61549	4.78923	1549	60000
AE	2017-02-28	37000000	OHJ	13017	5.96398	5.17295	0.4718	0.0325	2	2017-08-31	8	2017-11-21	21	22465	22	3	70928	4.85082	25768	45160
AE	2017-02-28	37000000	CZRJR	13117	5.5924	4.44932	1.0085	0.1849	2	2017-08-31	8	2017-11-28	26	3317	25	0	765932	5.88419	83892	682040
AE	2017-02-28	37000000	DFB3	12417	5.20301	4.23735	0.1294	0.236	2	2017-09-14	11	2017-12-07	20	933	26	5	71910	4.8568	24610	47300
AE	2017-02-28	37000000	HCA	14017	5.18492	4.4968	0.0854	0.04801	2	2017-09-14	11	2017-12-14	43	21644	66	31	187339	5.27263	30775	153914
AE	2017-02-28	37000000	DFJ3	18617	5.52132	3.98614	0.3972	0.022	3	2017-12-18	36	2018-03-14	10	1989	42	13	74120	4.86994	14280	59840
AE/ID	2016-08-10	5.2E+07 / 3.5E+05	O77	35216	5.32428	4.51177	0.2698	0.02215	1	2017-02-13	4	2017-05-03	6	0	23	3	22800	4.35795	0	22800
AE/ID	2016-08-10	5.2E+07 / 3.5E+05	OEN	36816	5.23596	4.4171	0.4475	0.08148	1	2017-02-13	4	2017-05-03	tntc	63200	66	32	501479	5.70025	231169	260105
AE/ID	2016-08-10	5.2E+07 / 3.5E+05	DF4X	36416	5.22526	3.99275	0.10353	0.1656	1	2017-02-28	16	2017-06-08	1	0	7	0	110	2.04532	110	0
AE/ID	2016-08-10	5.2E+07 / 3.5E+05	DG05	36516	4.99913	3.98775	0.2193	0.01757	1	2017-02-28	16	2017-05-24	26	16346	27	6	310350	5.49185	23830	286520
AE/ID	2016-08-10	5.2E+07 / 3.5E+05	DFXH	36916	5.07889	4.13581	0.253	0.16985	1	2017-02-28	16	2017-05-31	19	67951	26	4	86330	4.93617	81200	5130
AE/ID	2017-02-28	3.7E+07 / 3.1E+05	HBN	12817	5.67689	4.42515	0.2692	0.116	2	2017-08-31	8	2017-11-15	36	5687	41	8	315270	5.49868	250830	64440
AE/ID	2017-02-28	3.7E+07 / 3.1E+05	ONF	13317	5.70085	4.57657	0.6949	0.3095	2	2017-08-31	8	2017-11-28	11	8030	22	0	397671	5.59952	133331	264340
AE/ID	2017-02-28	3.7E+07 / 3.1E+05	DFWG	13817	5.32139	4.37757	0.2522	0.1403	2	2017-09-14	11	2017-12-18	tntc	462921	71	20	1123268	6.05048	97901	1025207
AE/ID	2017-02-28	3.7E+07 / 3.1E+05	DG82	13917	5.25052	3.86579	0.43551	0.02128	2	2017-09-14	11	2017-12-18	17	75	20	4	11395	4.05675	3795	7600
AE/ID	2017-02-28	3.7E+07 / 3.1E+05	DFL6	18417	5.1396	4.26926	0.2703	0.21	3	2017-12-11	16	2018-02-27	tntc	154444	60	3	3057750	6.4854	1719840	1337910
Unvax	N/A	N/A	OPK	18017			0.0542	0.0109	3	2017-12-11	16	2018-02-14	tntc	55075	56	12	2508182	6.39936	2291982	216200
Unvax	N/A	N/A	DF7A	18317			0.0504	0	3	2017-12-11	16	2018-03-05	17	15222	31	4	249845	5.39767	53325	196520
Unvax	N/A	N/A	DGKW	19017			0.0291	0.01202	3	2017-12-18	36	2018-02-12	tntc	258421	50	7	2777818	6.4437	2246548	531270
Unvax	N/A	N/A	DFH0	19117			0.0511	0	3	2017-12-18	36	2018-03-20	39	6302	53	13	280175	5.44743	69355	174820
