# Supplementary material for: Prevention of tuberculosis in macaques after intravenous BCG immunization
Source: Nature. 2020 Jan 1;577(7788):95–102. doi: 10.1038/s41586-019-1817-8 (PMC7015856; doi:10.1038/s41586-019-1817-8)
Supplement: Supplementary file 4 — Supplementary Table 2: Stimulation-inducible gene modules. Statistically significant modules of correlated gene expression. [file 41586_2019_1817_MOESM4_ESM.xlsx]

## Sheet: Supp Table 2
Supplementary Table 2: Stimulation-inducible gene modules.
Statistically significant modules of correlated gene expression; as in Extended Data Fig. 11b
Module	Gene
Module1	ABLIM1
Module1	AKAP13
Module1	ARAP2
Module1	BCL11B
Module1	BIRC6
Module1	CAMK4
Module1	FAM102A
Module1	GLRX
Module1	IKZF3
Module1	IL10RA
Module1	IL16
Module1	ITGA6
Module1	IVNS1ABP
Module1	KCNAB2
Module1	LDB1
Module1	LOC707555
Module1	PARP14
Module1	PDCD4
Module1	PIK3R1
Module1	RABGAP1L
Module1	SETD2
Module1	SLC6A6
Module1	SLK
Module1	SORL1
Module1	SPATA13
Module1	SQSTM1
Module1	SYNE1
Module1	TNRC6B
Module1	TPT1
Module1	TRANK1
Module1	TXNIP
Module2	ABCC1
Module2	ADAM19
Module2	AFF4
Module2	AGO2
Module2	AHCYL1
Module2	AIM1
Module2	ANKRD39
Module2	ARHGAP18
Module2	ASAP1
Module2	ASXL1
Module2	ATP8B2
Module2	B3GLCT
Module2	BAZ1A
Module2	BCAT1
Module2	BCL2L11
Module2	BTBD11
Module2	CABIN1
Module2	CCDC50
Module2	CCR6
Module2	CD109
Module2	CD274
Module2	CD28
Module2	CD4
Module2	CD40LG
Module2	CD6
Module2	CDK6
Module2	CELF1
Module2	CHD7
Module2	CITED2
Module2	CLIC4
Module2	CMAH
Module2	CNTRL
Module2	COL5A3
Module2	CTLA4
Module2	CTNNA1
Module2	CTSL
Module2	DBNDD2
Module2	DENND3
Module2	DIP2B
Module2	DNMT1
Module2	DPYSL2
Module2	DUSP16
Module2	DUSP4
Module2	EIF4G3
Module2	ETV7
Module2	F5
Module2	FABP5
Module2	FKBP5
Module2	FRMD6
Module2	GADD45B
Module2	GATA3
Module2	GIPC2
Module2	GLT1D1
Module2	GPR160
Module2	HDAC7
Module2	HIVEP3
Module2	HS6ST2
Module2	HSPH1
Module2	ICE1
Module2	ICOS
Module2	IFNG
Module2	IL21R
Module2	IL27RA
Module2	IL2RA
Module2	IL6R
Module2	IL6ST
Module2	IRF4
Module2	ITGA4
Module2	ITGB2
Module2	ITGB7
Module2	KCNN4
Module2	KDM5B
Module2	KIAA0100
Module2	KIF2A
Module2	KIFC3
Module2	KLHL6
Module2	LOC696959
Module2	LOC698693
Module2	LOC700495
Module2	LOC702648
Module2	LOC709936
Module2	LPGAT1
Module2	LPIN2
Module2	LRBA
Module2	LRIG1
Module2	LRRC4
Module2	LSM2
Module2	LTA
Module2	MAF
Module2	MAML2
Module2	MAP4
Module2	MAP7D3
Module2	MAST4
Module2	MATN2
Module2	MBD3
Module2	MCM6
Module2	MCOLN2
Module2	MFSD6
Module2	MRPL15
Module2	MTAP
Module2	MTHFD1
Module2	MYO1G
Module2	NAT10
Module2	NCOA1
Module2	NEDD4L
Module2	NFIL3
Module2	NIN
Module2	NPDC1
Module2	NSD1
Module2	NUP188
Module2	OGT
Module2	PARP4
Module2	PARVB
Module2	PDGFA
Module2	PDLIM1
Module2	PHF21A
Module2	PI4K2A
Module2	PIEZO1
Module2	PKIG
Module2	PLAGL2
Module2	PRDM1
Module2	PRR5L
Module2	PTGFRN
Module2	PTPRJ
Module2	RAB11FIP1
Module2	RB1CC1
Module2	RBM25
Module2	RGCC
Module2	RILPL2
Module2	SATB1
Module2	SFSWAP
Module2	SFXN2
Module2	SLA
Module2	SLAMF1
Module2	SLC29A1
Module2	SLC41A1
Module2	SMG6
Module2	SMIM12
Module2	SMOX
Module2	SNX9
Module2	SPTY2D1
Module2	SREBF2
Module2	STAT5A
Module2	TBKBP1
Module2	TCF20
Module2	TCOF1
Module2	TESPA1
Module2	TIAM1
Module2	TJP2
Module2	TMEM167A
Module2	TNF
Module2	TNFRSF18
Module2	TNFRSF25
Module2	TNFRSF4
Module2	TNFRSF8
Module2	TNFSF8
Module2	TNIP3
Module2	TOX2
Module2	TRERF1
Module2	TSHZ2
Module2	TSPAN5
Module2	TSTA3
Module2	TXNDC11
Module2	UCK2
Module2	UCP2
Module2	USP34
Module2	USP8
Module2	VDR
Module2	WSB2
Module2	ZBED2
Module2	ZCCHC6
Module2	ZEB2
Module2	ZFP91
Module3	ADAM23
Module3	ARID5B
Module3	ARSB
Module3	ATP2B4
Module3	ATXN1
Module3	C20H16orf87
Module3	CAPN15
Module3	CASK
Module3	CD5
Module3	GPR161
Module3	GTF3C1
Module3	LOC698274
Module3	PALLD
Module3	PDE4B
Module3	PIKFYVE
Module3	QSOX1
Module3	R3HDM1
Module3	SLAMF8
Module3	SPOCK2
Module3	STAMBPL1
Module3	STK4
Module3	TSC22D2
Module3	ZNF106
Module4	ADGRG5
Module4	ANKRD11
Module4	BOD1L1
Module4	CCDC102A
Module4	ELMSAN1
Module4	FAM103A1
Module4	FAM107B
Module4	FAM208B
Module4	ITGAL
Module4	KDM4A
Module4	KDM5A
Module4	LOC106995245
Module4	LOC106995542
Module4	LOC708967
Module4	MGA
Module4	OSBPL8
Module4	PMEPA1
Module4	RANBP2
Module4	RIF1
Module4	RSF1
Module4	SIRT7
Module4	SKIL
Module4	YIPF5
Module4	YTHDF3
Module4	ZC3H13
Module5	AHI1
Module5	ANAPC5
Module5	BACH2
Module5	BMPR2
Module5	CRIM1
Module5	DUSP2
Module5	EGR2
Module5	GARS
Module5	IRF8
Module5	KLF9
Module5	KPNB1
Module5	LYAR
Module5	MDN1
Module5	MTHFD1L
Module5	PSMD12
Module5	RNF19A
Module5	SLC7A5
Module5	SNTB2
Module5	SPEN
Module5	SPR
Module5	TNFRSF9
Module5	TNFSF14
Module5	ZNF593
Module6	APOL2
Module6	DDX60
Module6	GBP2
Module6	HERC6
Module6	IFI6
Module6	IFIH1
Module6	IFIT1
Module6	IFIT3
Module6	ISG15
Module6	KMT2A
Module6	LOC100424943
Module6	LOC106992791
Module6	LOC694538
Module6	LOC718053
Module6	MX1
Module6	MX2
Module6	OAS2
Module6	PARP9
Module6	RNF213
Module6	SAMD9L
Module6	SLFN5
Module6	TRIM25
Module7	CCDC58
Module7	CD3EAP
Module7	CEP170
Module7	EPT1
Module7	GEMIN5
Module7	GPATCH4
Module7	GRAMD1B
Module7	GTPBP4
Module7	HEG1
Module7	HSPA5
Module7	IARS
Module7	IGF2R
Module7	LOC100423954
Module7	LOC100426632
Module7	METTL1
Module7	MRPS17
Module7	MRPS34
Module7	MRTO4
Module7	MYC
Module7	NFX1
Module7	PDCD11
Module7	PNN
Module7	POLR1B
Module7	RPF2
Module7	SLC7A1
Module7	THOP1
Module7	TRMT1
Module7	TRMT6
Module7	TXLNA
Module7	UTP20
Module7	WRN
Module7	XPOT
