# Supplementary material for: Prevention of tuberculosis in macaques after intravenous BCG immunization
Source: Nature. 2020 Jan 1;577(7788):95–102. doi: 10.1038/s41586-019-1817-8 (PMC7015856; doi:10.1038/s41586-019-1817-8)
Supplement: Supplementary file 5 — Supplementary Table 3: Savant and GSEA/MsigDb gene enrichments. Gene enrichments of the 7 significant modules in databases of gene expression signatures. [file 41586_2019_1817_MOESM5_ESM.xlsx]

## Sheet: GSEA_Module 1
Supplementary Table 3: Savant and GSEA/MsigDb Gene Enrichments
Gene enrichments of the 7 significant modules in databases of gene expression signatures.
Gene Set Name	# Genes in Gene Set (K)	Description	# Genes in Overlap (k)	k/K	p-value	FDR q-value
GSE16450_IMMATURE_VS_MATURE_NEURON_CELL_LINE_UP	198	Genes up-regulated in the neuron cell line: immature versus mature.	11	0.0556	3.65e-19	6.42e-15
GO_REGULATION_OF_CELL_DEATH	1472	Any process that modulates the rate or frequency of cell death. Cell death is the specific activation or halting of processes within a cell so that its vital functions markedly cease, rather than simply deteriorating gradually over time, which culminates in cell death.	13	0.0088	2.56e-12	2.25e-08
GSE22886_NAIVE_CD4_TCELL_VS_MONOCYTE_UP	200	Genes up-regulated in comparison of naive CD4 [GeneID=920] T cells versus day 0 monocytes.	7	0.035	4.98e-11	2.92e-07
ZHENG_BOUND_BY_FOXP3	491	Genes whose promoters are bound by FOXP3 [GeneID=50943] based an a ChIP-chip analysis.	8	0.0163	7.64e-10	3.37e-06
GO_NEGATIVE_REGULATION_OF_CELL_DEATH	872	Any process that decreases the rate or frequency of cell death. Cell death is the specific activation or halting of processes within a cell so that its vital functions markedly cease, rather than simply deteriorating gradually over time, which culminates in cell death.	9	0.0103	3.06e-09	4.65e-06
GSE10325_LUPUS_CD4_TCELL_VS_LUPUS_MYELOID_UP	200	Genes up-regulated in comparison of systemic lupus erythematosus CD4 [GeneID=920] T cells versus systemic lupus erythematosus myeloid cells.	6	0.03	3.43e-09	4.65e-06
GSE24574_BCL6_HIGH_TFH_VS_TFH_CD4_TCELL_DN	200	Genes down-regulated in BCL6 [GeneID=604] high follicular helper T cells (Tfh) versus all Tfh.	6	0.03	3.43e-09	4.65e-06
GSE24634_NAIVE_CD4_TCELL_VS_DAY3_IL4_CONV_TREG_UP	200	Genes up-regulated in comparison of naive T cells at day 0 versus CD25+ regulatory T cell (Treg) treated with IL4 [GeneID=3565] at day 3.	6	0.03	3.43e-09	4.65e-06
GSE28726_ACT_CD4_TCELL_VS_ACT_VA24NEG_NKTCELL_DN	200	Genes down-regulated in activated T cells: CD4 [GeneID=920] versus Va24- NKT.	6	0.03	3.43e-09	4.65e-06
GSE28726_NAIVE_VS_ACTIVATED_CD4_TCELL_UP	200	Genes up-regulated in CD4 [GeneID=920] T cells: naÔve versus activated.	6	0.03	3.43e-09	4.65e-06
GSE31082_DN_VS_DP_THYMOCYTE_DN	200	Genes down-regulated in comparison of CD4- [GeneID=920] CD8- thymocytes versus CD4+ [GeneID=920] CD8+ thymocytes.	6	0.03	3.43e-09	4.65e-06
GSE36476_CTRL_VS_TSST_ACT_40H_MEMORY_CD4_TCELL_YOUNG_UP	200	Genes up-regulated in comparison of untreated CD4 [GeneID=920] memory T cells from young donors versus those treated with TSST at 40 h.	6	0.03	3.43e-09	4.65e-06
GCACTTT_MIR175P_MIR20A_MIR106A_MIR106B_MIR20B_MIR519D	595	Genes having at least one occurence of the motif GCACTTT in their 3' untranslated region. The motif represents putative target (that is, seed match) of human mature miRNAs hsa-miR-17-5p, hsa-miR-20a, hsa-miR-106a, hsa-miR-106b, hsa-miR-20b and hsa-miR-519d (v7.1 miRBase).	8	0.0134	3.43e-09	4.65e-06
GOBERT_OLIGODENDROCYTE_DIFFERENTIATION_DN	1080	Genes down-regulated during differentiation of Oli-Neu cells (oligodendroglial precursor) in response to PD174265 [PubChem=4709].	9	0.0083	1.94e-08	2.44e-05
PILON_KLF1_TARGETS_DN	1972	Genes down-regulated in erythroid progenitor cells from fetal livers of E13.5 embryos with KLF1 [GeneID=10661] knockout compared to those from the wild type embryos.	11	0.0056	2.27e-08	2.66e-05
BLALOCK_ALZHEIMERS_DISEASE_UP	1691	Genes up-regulated in brain from patients with Alzheimer's disease.	10	0.0059	6.79e-08	7.47e-05
MODULE_45	583	Whole blood genes.	7	0.012	8.06e-08	8.13e-05
GSE26030_UNSTIM_VS_RESTIM_TH17_DAY5_POST_POLARIZATION_UP	176	Genes up-regulated in Th17 cells 5 days post polarization: control versus stimulated with anti-CD3 and anti-CD28.	5	0.0284	1.03e-07	8.13e-05
GSE32986_UNSTIM_VS_CURDLAN_HIGHDOSE_STIM_DC_DN	199	Genes down-regulated in bone marrow-derived dendritic cells: unstimulated versus high dose of 1,3-beta-D-oligoglucan [PubChem=11375554].	5	0.0251	1.89e-07	8.13e-05
AACTTT_UNKNOWN	1890	Genes having at least one occurence of the highly conserved motif M17 AACTTT in the region spanning up to 4 kb around their transcription start sites. The motif does not match any known transcription factor binding site (v7.4 TRANSFAC).	10	0.0053	1.91e-07	8.13e-05
GSE10325_CD4_TCELL_VS_BCELL_UP	200	Genes up-regulated in comparison of healthy CD4 [GeneID=920] T cells versus healthy CD19 [GeneID=920] B cells.	5	0.025	1.94e-07	8.13e-05
GSE10325_CD4_TCELL_VS_MYELOID_UP	200	Genes up-regulated in comparison of healthy CD4 [GeneID=920] T cells versus healthy myeloid cells.	5	0.025	1.94e-07	8.13e-05
GSE10325_LUPUS_CD4_TCELL_VS_LUPUS_BCELL_UP	200	Genes up-regulated in comparison of systemic lupus erythematosus CD4 [GeneID=920] T cells versus systemic lupus erythematosus B cells.	5	0.025	1.94e-07	8.13e-05
GSE13738_TCR_VS_BYSTANDER_ACTIVATED_CD4_TCELL_DN	200	Genes down-regulated in comparison of directly activated CD4 [GeneID=920] T cells versus bystander activated CD4 [GeneID=920] T cells.	5	0.025	1.94e-07	8.13e-05
GSE1460_INTRATHYMIC_T_PROGENITOR_VS_CD4_THYMOCYTE_DN	200	Genes down-regulated in comparison of intrathymic T progenitor cells (ITTP) versus CD4 [GeneID=920] thymocytes.	5	0.025	1.94e-07	8.13e-05
GSE1460_INTRATHYMIC_T_PROGENITOR_VS_NAIVE_CD4_TCELL_CORD_BLOOD_DN	200	Genes down-regulated in comparison of intrathymic T progenitor cells (ITTP) versus naive CD4 [GeneID=920] T cells from cord blood.	5	0.025	1.94e-07	8.13e-05
GSE21063_CTRL_VS_ANTI_IGM_STIM_BCELL_NFATC1_KO_3H_DN	200	Genes down-regulated in B lymphocytes with NFATC1 [GeneID=4772] knockout: control versus stimulated by anti-IgM for 3h.	5	0.025	1.94e-07	8.13e-05
GSE21360_PRIMARY_VS_QUATERNARY_MEMORY_CD8_TCELL_DN	200	Genes down-regulated in memory CD8 T cells: 1' versus 4'.	5	0.025	1.94e-07	8.13e-05
GSE21670_UNTREATED_VS_IL6_TREATED_CD4_TCELL_DN	200	Genes down-regulated in CD4 [GeneID=920] T cells: medium versus IL6 [GeneID=3569].	5	0.025	1.94e-07	8.13e-05
GSE21927_C26GM_VS_4T1_TUMOR_MONOCYTE_BALBC_DN	200	Genes down-regulated in CD11b+ cells from BALB/c mice bearing: C26GM colon carcinoma versus 4T1 mammary carcinoma.	5	0.025	1.94e-07	8.13e-05
GSE22886_CD4_TCELL_VS_BCELL_NAIVE_UP	200	Genes up-regulated in comparison of naive CD4 [GeneID=920] T cells versus naive B cells.	5	0.025	1.94e-07	8.13e-05
GSE22886_DAY0_VS_DAY7_MONOCYTE_IN_CULTURE_UP	200	Genes up-regulated in comparison of monocytes cultured for 0 days versus those cultured for 7 days.	5	0.025	1.94e-07	8.13e-05
GSE22886_NAIVE_CD8_TCELL_VS_MONOCYTE_UP	200	Genes up-regulated in comparison of naive CD8 T cells versus day 0 monocytes.	5	0.025	1.94e-07	8.13e-05
GSE22886_NAIVE_TCELL_VS_MONOCYTE_UP	200	Genes up-regulated in comparison of naive CD4 [GeneID=920] CD8 T cells versus monocytes cultured for 0 days.	5	0.025	1.94e-07	8.13e-05
GSE22886_TCELL_VS_BCELL_NAIVE_UP	200	Genes up-regulated in comparison of naive CD4 [GeneID=920] CD8 T cells versus naive B cells.	5	0.025	1.94e-07	8.13e-05
GSE22886_TH1_VS_TH2_12H_ACT_DN	200	Genes down-regulated in comparison of stimulated CD4 [GeneID=920] Th1 cells at 12 h versus stimulated CD4 [GeneID=920] Th2 cells at 12 h.	5	0.025	1.94e-07	8.13e-05
GSE24634_NAIVE_CD4_TCELL_VS_DAY5_IL4_CONV_TREG_UP	200	Genes up-regulated in comparison of naive T cells at day 0 versus CD25+ regulatory T cell (Treg) treated with IL4 [GeneID=3565] at day 5.	5	0.025	1.94e-07	8.13e-05
GSE24634_TEFF_VS_TCONV_DAY5_IN_CULTURE_DN	200	Genes down-regulated in comparison of untreated CD25+ T effector cells at day 5 versus untreated CD25- T cells at day 5.	5	0.025	1.94e-07	8.13e-05
GSE24634_TREG_VS_TCONV_POST_DAY5_IL4_CONVERSION_DN	200	Genes down-regulated in comparison of CD25+ T cells treated with IL4 [GeneID=3565] versus CD25- T cells treated with IL4 [GeneID=3565] at day 5.	5	0.025	1.94e-07	8.13e-05
GSE28726_ACT_CD4_TCELL_VS_ACT_NKTCELL_DN	200	Genes down-regulated in activated T cells: CD4 [GeneID=920] versus NKT.	5	0.025	1.94e-07	8.13e-05
GSE36476_CTRL_VS_TSST_ACT_72H_MEMORY_CD4_TCELL_YOUNG_UP	200	Genes up-regulated in comparison of untreated CD4 [GeneID=920] memory T cells from young donors versus those treated with TSST at 72 h.	5	0.025	1.94e-07	8.13e-05
LEE_DIFFERENTIATING_T_LYMPHOCYTE	200	Genes enriched at every T lymphocyte differentiation stage compared to the early passage fetal thymic stromal cultures (TSC).	5	0.025	1.94e-07	8.13e-05
NUYTTEN_EZH2_TARGETS_UP	1037	Genes up-regulated in PC3 cells (prostate cancer) after knockdown of EZH2 [GeneID=2146] by RNAi.	8	0.0077	2.46e-07	0.000101
JAATINEN_HEMATOPOIETIC_STEM_CELL_DN	226	Genes down-regulated in CD133+ [GeneID=8842] cells (hematopoietic stem cells, HSC) compared to the CD133- cells.	5	0.0221	3.55e-07	0.000142
TTGTTT_FOXO4_01	2061	Genes having at least one occurence of the highly conserved motif M60 TTGTTT sites. The motif matches transcription factor binding site V$FOXO4_01 (v7.4 TRANSFAC).	10	0.0049	4.24e-07	0.000166
KRIGE_RESPONSE_TO_TOSEDOSTAT_24HR_UP	783	Genes up-regulated in HL-60 cells (acute promyelocytic leukemia, APL) after treatment with the aminopeptidase inhibitor tosedostat (CHR-2797) [PubChem=15547703] for 24 h.	7	0.0089	5.87e-07	0.000225
RODRIGUES_THYROID_CARCINOMA_POORLY_DIFFERENTIATED_DN	805	Genes down-regulated in poorly differentiated thyroid carcinoma (PDTC) compared to normal thyroid tissue.	7	0.0087	7.07e-07	0.000265
GO_REGULATION_OF_INTRACELLULAR_SIGNAL_TRANSDUCTION	1656	Any process that modulates the frequency, rate or extent of intracellular signal transduction.	9	0.0054	7.22e-07	0.000265
BUYTAERT_PHOTODYNAMIC_THERAPY_STRESS_UP	811	Genes up-regulated in T24 (bladder cancer) cells in response to the photodynamic therapy (PDT) stress.	7	0.0086	7.42e-07	0.000267
ONKEN_UVEAL_MELANOMA_DN	526	Genes down-regulated in uveal melanoma: class 2 vs class 1 tumors.	6	0.0114	1.03e-06	0.000362
GGCACTT_MIR519E	124	Genes having at least one occurence of the motif GGCACTT in their 3' untranslated region. The motif represents putative target (that is, seed match) of human mature miRNA hsa-miR-519e (v7.1 miRBase).	4	0.0323	1.31e-06	0.000453
PARENT_MTOR_SIGNALING_UP	567	Genes up-regulated in HepaRG cells (liver cancer) expressing constituvely active form of MTOR [GeneID=2475].	6	0.0106	1.59e-06	0.000537
GO_MOLECULAR_FUNCTION_REGULATOR	1353	A molecular function that modulates the activity of a gene product or complex. Examples include enzyme regulators and channel regulators.	8	0.0059	1.82e-06	0.000604
MODULE_44	327	Thymus genes.	5	0.0153	2.18e-06	0.000711
MODULE_119	145	Genes in the cancer module 119.	4	0.0276	2.44e-06	0.000783
GSE14415_NATURAL_TREG_VS_TCONV_UP	150	Genes up-regulated in natural T reg versus T conv.	4	0.0267	2.8e-06	0.00088
GSE21033_3H_VS_24H_POLYIC_STIM_DC_UP	159	Genes up-regulated in bone marrow-derived dendritic cellstreated by poly(IC): 3h versus 24h.	4	0.0252	3.52e-06	0.00109
GSE40274_CTRL_VS_FOXP3_AND_PBX1_TRANSDUCED_ACTIVATED_CD4_TCELL_UP	161	Genes up-regulated in CD4 T conv: control versus over-expression of PBX1 and FOXP3 [GeneID=5087;50943].	4	0.0248	3.7e-06	0.00112
GO_REGULATION_OF_CELL_DIFFERENTIATION	1492	Any process that modulates the frequency, rate or extent of cell differentiation, the process in which relatively unspecialized cells acquire specialized structural and functional features.	8	0.0054	3.75e-06	0.00112
GSE3920_IFNA_VS_IFNB_TREATED_ENDOTHELIAL_CELL_DN	164	Genes down-regulated in endothelial cells: interferon alpha versus interferon beta.	4	0.0244	3.99e-06	0.00117
GO_TISSUE_DEVELOPMENT	1518	The process whose specific outcome is the progression of a tissue over time, from its formation to the mature structure.	8	0.0053	4.26e-06	0.00123
GSE32901_TH1_VS_TH17_ENRICHED_CD4_TCELL_UP	171	Genes up-regulated in CD4 [GeneID=920] T cells: Th1 versus Th17 enriched.	4	0.0234	4.7e-06	0.00134
GSE3920_IFNA_VS_IFNG_TREATED_FIBROBLAST_UP	175	Genes up-regulated in fibroblasts: interferon alpha versus IFNG [GeneID=3458].	4	0.0229	5.15e-06	0.00136
BERENJENO_TRANSFORMED_BY_RHOA_DN	394	Genes down-regulated in NIH3T3 cells (fibroblasts) transformed by expression of contitutively active (Q63L) form of RHOA [GeneID=387] off plasmid vector.	5	0.0127	5.39e-06	0.00136
FLOTHO_PEDIATRIC_ALL_THERAPY_RESPONSE_UP	53	Up-regulated genes significantly associated with positive minimal residual disease (MRD) on day 46 after chemotherapy treatment of children with acute lymphoblastic leukemia (ALL).	3	0.0566	5.75e-06	0.00136
GSE20727_CTRL_VS_H2O2_TREATED_DC_UP	195	Genes up-regulated in dendritic cells: untreated versus hydrogen peroxide [PubChem=784].	4	0.0205	7.9e-06	0.00136
ZHENG_FOXP3_TARGETS_IN_THYMUS_UP	196	Genes with promoters bound by FOXP3 [GeneID=50943] and which are up-regulated only in developing (located in the thymus) regulatory CD4+ [GeneID=920] T lymphocytes.	4	0.0204	8.06e-06	0.00136
GSE21063_CTRL_VS_ANTI_IGM_STIM_BCELL_3H_UP	197	Genes up-regulated in B lymphocytes: control versus stimulated by anti-IgM for 3h.	4	0.0203	8.22e-06	0.00136
GSE2124_CTRL_VS_LYMPHOTOXIN_BETA_TREATED_MLN_UP	199	Genes up-regulated in mesenteric lymph nodes: control versus 1 day after injection with soluble form of LTB [GeneID=4050].	4	0.0201	8.56e-06	0.00136
GO_NEGATIVE_REGULATION_OF_APOPTOTIC_SIGNALING_PATHWAY	200	Any process that stops, prevents or reduces the frequency, rate or extent of apoptotic signaling pathway.	4	0.02	8.73e-06	0.00136
GSE12366_PLASMA_CELL_VS_NAIVE_BCELL_DN	200	Genes down-regulated in plasma cells versus naive B cells.	4	0.02	8.73e-06	0.00136
GSE12392_WT_VS_IFNB_KO_CD8A_NEG_SPLEEN_DC_DN	200	Genes down-regulated in CD8A- [GeneID=925] splenic dendritic cells: wildtype versus IFNB1 [GeneID=3456] knockout mice.	4	0.02	8.73e-06	0.00136
GSE12845_IGD_POS_BLOOD_VS_NAIVE_TONSIL_BCELL_DN	200	Genes down-regulated in comparison of IgD+ peripheral blood B cells versus IgD- naive tonsil B cells.	4	0.02	8.73e-06	0.00136
GSE1460_DP_THYMOCYTE_VS_NAIVE_CD4_TCELL_ADULT_BLOOD_DN	200	Genes down-regulated in comparison of CD4 [GeneID=920] CD8 thymocytes versus naive CD4 [GeneID=920] T cells from adult blood.	4	0.02	8.73e-06	0.00136
GSE1460_DP_VS_CD4_THYMOCYTE_DN	200	Genes down-regulated in comparison of CD4 [GeneID=920] CD8 thymocytes versus T cells from cord blood.	4	0.02	8.73e-06	0.00136
GSE16522_ANTI_CD3CD28_STIM_VS_UNSTIM_NAIVE_CD8_TCELL_DN	200	Genes down-regulated in comparison of stimulated naive CD8 T cells from pmel-1 mice versus unstimulated naive CD8 T cells from pmel-1 mice.	4	0.02	8.73e-06	0.00136
GSE17301_CTRL_VS_48H_ACD3_ACD28_IFNA5_STIM_CD8_TCELL_UP	200	Genes up-regulated in CD8 T cells: control versus stimulated by IFNA5 [GeneID=3442] and activated by anti-CD3 and anti-CD28.	4	0.02	8.73e-06	0.00136
GSE19198_CTRL_VS_IL21_TREATED_TCELL_6H_UP	200	Genes up-regulated in T cells: control (0h) versus IL21 [GeneID=59067] treatment for 6h.	4	0.02	8.73e-06	0.00136
GSE20754_WT_VS_TCF1_KO_MEMORY_CD8_TCELL_DN	200	Genes down-regulated in memory CD8 T cells: wildtype versus TCF7 [GeneID=6932] knockout.	4	0.02	8.73e-06	0.00136
GSE21360_PRIMARY_VS_TERTIARY_MEMORY_CD8_TCELL_UP	200	Genes up-regulated in memory CD8 T cells: 1' versus 3'.	4	0.02	8.73e-06	0.00136
GSE21380_NON_TFH_VS_TFH_CD4_TCELL_UP	200	Genes up-regulated in CD4 [GeneID=920] T cells: non-Tfh versus Tfh (T follicular helper).	4	0.02	8.73e-06	0.00136
GSE21774_CD62L_POS_CD56_DIM_VS_CD62L_NEG_CD56_DIM_NK_CELL_UP	200	Genes up-regulated in SELL dim [GeneID=6402] NK cells: NCAM1+ [GeneID=4684] versus NCAM1- [GeneID=4684].	4	0.02	8.73e-06	0.00136
GSE22432_PDC_VS_TGFB1_TREATEDCOMMON_DC_PROGENITOR_DN	200	Genes down-regulated in dendritic cells: plasmacytoid versus cultured common progenitors treated by TGFB1 [GeneID=7040] for 4h.	4	0.02	8.73e-06	0.00136
GSE22601_IMMATURE_CD4_SINGLE_POSITIVE_VS_DOUBLE_POSITIVE_THYMOCYTE_DN	200	Genes down-regulated in immature CD4 [GeneID=920] single positive cells versus double positive thymocytes.	4	0.02	8.73e-06	0.00136
GSE23505_UNTREATED_VS_4DAY_IL6_IL1_IL23_TREATED_CD4_TCELL_DN	200	Genes down-regulated in CD4 [GeneID=920] T cells: untreated versus IL1B, IL6 [GeneID=3553;3569] and IL-23.	4	0.02	8.73e-06	0.00136
GSE23568_ID3_TRANSDUCED_VS_ID3_KO_CD8_TCELL_DN	200	Genes down-regulated in CD8 T cells: over-expressing ID3 [GeneID=3399] versus ID3 [GeneID=3399] knockout.	4	0.02	8.73e-06	0.00136
GSE24210_CTRL_VS_IL35_TREATED_TCONV_CD4_TCELL_UP	200	Genes up-regulated in T conv cells: control versus treated with IL35.	4	0.02	8.73e-06	0.00136
GSE24574_NAIVE_VS_TCONV_CD4_TCELL_UP	200	Genes up-regulated in naÔve CD4 [GeneID=920] Tcells versus T conv cells.	4	0.02	8.73e-06	0.00136
GSE26156_DOUBLE_POSITIVE_VS_CD4_SINGLE_POSITIVE_THYMOCYTE_UP	200	Genes up-regulated in thymocytes: double positive versus CD4 [GeneID=920] single positive.	4	0.02	8.73e-06	0.00136
GSE27786_LIN_NEG_VS_CD4_TCELL_DN	200	Genes down-regulated in comparison of lineage negative versus CD4 [GeneID=920] T cells.	4	0.02	8.73e-06	0.00136
GSE27859_DC_VS_CD11C_INT_F480_INT_DC_UP	200	Genes up-regulated in dendritic cells versus those sorted as ITGAX int [GeneID=3687] and EMR1 int [GeneID=2015].	4	0.02	8.73e-06	0.00136
GSE29618_BCELL_VS_MDC_UP	200	Genes up-regulated in comparison of B cells versus myeloid dendritic cells (mDC).	4	0.02	8.73e-06	0.00136
GSE32986_UNSTIM_VS_GMCSF_AND_CURDLAN_LOWDOSE_STIM_DC_DN	200	Genes down-regulated in bone marrow-derived dendritic cells: unstimulated versus CSF2 [GeneID=1437] and low dose of 1,3-beta-D-oligoglucan [PubChem=11375554].	4	0.02	8.73e-06	0.00136
GSE360_CTRL_VS_L_DONOVANI_DC_UP	200	Genes up-regulated in untreated dendritic cells (DC) versus DCs exposed to parasite L. donovani.	4	0.02	8.73e-06	0.00136
GSE36476_CTRL_VS_TSST_ACT_16H_MEMORY_CD4_TCELL_YOUNG_UP	200	Genes up-regulated in comparison of untreated CD4 [GeneID=920] memory T cells from young donors versus those treated with TSST at 16 h.	4	0.02	8.73e-06	0.00136
GSE39556_UNTREATED_VS_3H_POLYIC_INJ_MOUSE_CD8A_DC_DN	200	Genes down-regulated in CD8A [GeneID=935] dendritic cells: untreated versus poly(IC).	4	0.02	8.73e-06	0.00136
GSE39820_TGFBETA1_IL6_VS_TGFBETA1_IL6_IL23A_TREATED_CD4_TCELL_UP	200	Genes up-regulated in comparison of CD4 [GeneID=920] T cells treated with TGFB1 [GeneID=7040] and IL6 [GeneID=3569] versus those treated with TGFB1 [GeneID=7040], IL6 [GeneID=3569] and IL23A [GeneID=51561].	4	0.02	8.73e-06	0.00136
GSE3982_MAST_CELL_VS_NEUTROPHIL_DN	200	Genes down-regulated in comparison of mast cells versus neutrophils.	4	0.02	8.73e-06	0.00136
GSE3982_MEMORY_CD4_TCELL_VS_BCELL_UP	200	Genes up-regulated in comparison of memory CD4 [GeneID=920] T cells versus B cells.	4	0.02	8.73e-06	0.00136
GSE3982_NEUTROPHIL_VS_NKCELL_UP	200	Genes up-regulated in comparison of neutrophils versus NK cells.	4	0.02	8.73e-06	0.00136

## Sheet: GSEA_Module 2
Gene Set Name	# Genes in Gene Set (K)	Description	# Genes in Overlap (k)	k/K	p-value	FDR q-value
GSE13522_WT_VS_IFNAR_KO_SKING_T_CRUZI_Y_STRAIN_INF_UP	200	Genes up-regulated in skin after injection of Trypanosoma cruzi (strain Y): wildtype (BALB/c) versus IFNAR1 [GeneID=3454] knockout.	23	0.115	3.36e-28	5.93e-24
GO_IMMUNE_SYSTEM_PROCESS	1984	Any process involved in the development or functioning of the immune system, an organismal system for calibrated responses to potential internal or invasive threats.	43	0.0217	2.45e-22	2.16e-18
CTTTGT_LEF1_Q2	1972	Genes having at least one occurence of the highly conserved motif M13 CTTTGT sites. The motif matches transcription factor binding site V$LEF1_Q2 (v7.4 TRANSFAC).	42	0.0213	1.6e-21	9.42e-18
GO_POSITIVE_REGULATION_OF_IMMUNE_SYSTEM_PROCESS	867	Any process that activates or increases the frequency, rate, or extent of an immune system process.	30	0.0346	3.72e-21	1.64e-17
GO_REGULATION_OF_IMMUNE_SYSTEM_PROCESS	1403	Any process that modulates the frequency, rate, or extent of an immune system process.	34	0.0242	4.18e-19	1.47e-15
GO_POSITIVE_REGULATION_OF_RESPONSE_TO_STIMULUS	1929	Any process that activates, maintains or increases the rate of a response to a stimulus. Response to stimulus is a change in state or activity of a cell or an organism (in terms of movement, secretion, enzyme production, gene expression, etc.) as a result of a stimulus.	38	0.0197	2.58e-18	7.58e-15
GSE10325_LUPUS_CD4_TCELL_VS_LUPUS_BCELL_UP	200	Genes up-regulated in comparison of systemic lupus erythematosus CD4 [GeneID=920] T cells versus systemic lupus erythematosus B cells.	16	0.08	2.34e-17	5.02e-14
GSE13522_CTRL_VS_T_CRUZI_Y_STRAIN_INF_SKIN_IFNAR_KO_DN	200	Genes down-regulated in skin after injection of Trypanosoma cruzi (strain Y): wildtype (129S1) versus IFNAR1 [GeneID=3454] knockout.	16	0.08	2.34e-17	5.02e-14
GO_POSITIVE_REGULATION_OF_MULTICELLULAR_ORGANISMAL_PROCESS	1395	Any process that activates or increases the frequency, rate or extent of an organismal process, any of the processes pertinent to the function of an organism above the cellular level; includes the integrated processes of tissues and organs.	32	0.0229	2.56e-17	5.02e-14
GO_POSITIVE_REGULATION_OF_CELL_ADHESION	376	Any process that activates or increases the frequency, rate or extent of cell adhesion.	19	0.0505	1.13e-16	1.99e-13
GO_CELLULAR_RESPONSE_TO_ORGANIC_SUBSTANCE	1848	Any process that results in a change in state or activity of a cell (in terms of movement, secretion, enzyme production, gene expression, etc.) as a result of an organic substance stimulus.	35	0.0189	2.34e-16	3.48e-13
GO_IMMUNE_RESPONSE	1100	Any immune system process that functions in the calibrated response of an organism to a potential internal or invasive threat.	28	0.0255	2.37e-16	3.48e-13
GO_POSITIVE_REGULATION_OF_CELL_CELL_ADHESION	243	Any process that activates or increases the rate or extent of cell adhesion to another cell.	16	0.0658	5.18e-16	7.02e-13
GSE11057_NAIVE_VS_CENT_MEMORY_CD4_TCELL_DN	200	Genes down-regulated in comparison of naive T cells versus central memory T cells.	15	0.075	6.33e-16	7.44e-13
GSE36476_CTRL_VS_TSST_ACT_16H_MEMORY_CD4_TCELL_YOUNG_DN	200	Genes down-regulated in comparison of untreated CD4 [GeneID=920] memory T cells from young donors versus those treated with TSST at 16 h.	15	0.075	6.33e-16	7.44e-13
GO_LEUKOCYTE_CELL_CELL_ADHESION	255	The attachment of a leukocyte to another cell via adhesion molecules.	16	0.0627	1.11e-15	1.22e-12
CHEN_METABOLIC_SYNDROM_NETWORK	1210	Genes forming the macrophage-enriched metabolic network (MEMN) claimed to have a causal relationship with the metabolic syndrom traits.	28	0.0231	2.57e-15	2.67e-12
GO_CELL_SURFACE	757	The external part of the cell wall and/or plasma membrane.	23	0.0304	3.5e-15	3.43e-12
GO_REGULATION_OF_TRANSCRIPTION_FROM_RNA_POLYMERASE_II_PROMOTER	1784	Any process that modulates the frequency, rate or extent of transcription from an RNA polymerase II promoter.	33	0.0185	3.76e-15	3.47e-12
GO_BIOLOGICAL_ADHESION	1032	The attachment of a cell or organism to a substrate, another cell, or other organism. Biological adhesion includes intracellular attachment between membrane regions.	26	0.0252	3.94e-15	3.47e-12
GO_SINGLE_ORGANISM_CELL_ADHESION	459	The attachment, via cell adhesion molecules, of a cell to either another cell of the same organism, or to an underlying substrate of the same organism such as the extracellular matrix.	19	0.0414	4.25e-15	3.57e-12
GO_CELLULAR_RESPONSE_TO_CYTOKINE_STIMULUS	606	Any process that results in a change in state or activity of a cell (in terms of movement, secretion, enzyme production, gene expression, etc.) as a result of a cytokine stimulus.	21	0.0347	4.7e-15	3.76e-12
GSE7219_UNSTIM_VS_LPS_AND_ANTI_CD40_STIM_NIK_NFKB2_KO_DC_DN	188	Genes down-regulated in dendritic cell NIK NFkB2-KO versus dendritic cell NIK NFkB2-KO LPS and anti-CD40 stimulated.	14	0.0745	6.72e-15	5.15e-12
GO_RESPONSE_TO_CYTOKINE	714	Any process that results in a change in state or activity of a cell or an organism (in terms of movement, secretion, enzyme production, gene expression, etc.) as a result of a cytokine stimulus.	22	0.0308	1.1e-14	8.07e-12
GSE21670_UNTREATED_VS_TGFB_TREATED_STAT3_KO_CD4_TCELL_DN	197	Genes down-regulated in CD4 [GeneID=920] T cells with STAT3 [GeneID=6774] knockout: medium versus TGF beta.	14	0.0711	1.29e-14	8.75e-12
ZHENG_BOUND_BY_FOXP3	491	Genes whose promoters are bound by FOXP3 [GeneID=50943] based an a ChIP-chip analysis.	19	0.0387	1.43e-14	8.75e-12
GSE13738_RESTING_VS_BYSTANDER_ACTIVATED_CD4_TCELL_DN	200	Genes down-regulated in comparison of resting CD4 [GeneID=920] T cells versus bystander activated CD4 [GeneID=920] T cells.	14	0.07	1.59e-14	8.75e-12
GSE16450_IMMATURE_VS_MATURE_NEURON_CELL_LINE_DN	200	Genes down-regulated in the neuron cell line: immature versus mature.	14	0.07	1.59e-14	8.75e-12
GSE17580_TREG_VS_TEFF_S_MANSONI_INF_UP	200	Genes up-regulated in comparison of regulatory T cell (Treg) from mice infected with S. mansoni versus T effector cells from the infected mice.	14	0.07	1.59e-14	8.75e-12
GSE30971_CTRL_VS_LPS_STIM_MACROPHAGE_WBP7_KO_4H_UP	200	Genes up-regulated in bone marrow-derived macrophages with MLL4 [GeneID=9757] knockout: control versus treated with LPS for 4h.	14	0.07	1.59e-14	8.75e-12
GSE7852_TREG_VS_TCONV_LN_UP	200	Genes up-regulated in comparison of lymph node regulatory T cells versus lymph node conventional T cells.	14	0.07	1.59e-14	8.75e-12
HALLMARK_IL2_STAT5_SIGNALING	200	Genes up-regulated by STAT5 in response to IL2 stimulation.	14	0.07	1.59e-14	8.75e-12
GO_REGULATION_OF_CELL_CELL_ADHESION	380	Any process that modulates the frequency, rate or extent of attachment of a cell to another cell.	17	0.0447	3.6e-14	1.92e-11
GO_RESPONSE_TO_EXTERNAL_STIMULUS	1821	Any process that results in a change in state or activity of a cell or an organism (in terms of movement, secretion, enzyme production, gene expression, etc.) as a result of an external stimulus.	32	0.0176	4.26e-14	2.21e-11
GO_CYTOKINE_MEDIATED_SIGNALING_PATHWAY	452	A series of molecular signals initiated by the binding of a cytokine to a receptor on the surface of a cell, and ending with regulation of a downstream cellular process, e.g. transcription.	18	0.0398	4.49e-14	2.22e-11
KEGG_CYTOKINE_CYTOKINE_RECEPTOR_INTERACTION	267	Cytokine-cytokine receptor interaction	15	0.0562	4.53e-14	2.22e-11
GO_REGULATION_OF_PROTEIN_MODIFICATION_PROCESS	1710	Any process that modulates the frequency, rate or extent of the covalent alteration of one or more amino acid residues within a protein.	31	0.0181	4.98e-14	2.37e-11
GO_CELL_CELL_ADHESION	608	The attachment of one cell to another cell via adhesion molecules.	20	0.0329	5.77e-14	2.67e-11
GO_POSITIVE_REGULATION_OF_GENE_EXPRESSION	1733	Any process that increases the frequency, rate or extent of gene expression. Gene expression is the process in which a gene's coding sequence is converted into a mature gene product or products (proteins or RNA). This includes the production of an RNA transcript as well as any processing to produce a mature RNA product or an mRNA (for protein-coding genes) and the translation of that mRNA into pr…	31	0.0179	7.08e-14	3.2e-11
GO_REGULATION_OF_PHOSPHORUS_METABOLIC_PROCESS	1618	Any process that modulates the frequency, rate or extent of the chemical reactions and pathways involving phosphorus or compounds containing phosphorus.	30	0.0185	7.59e-14	3.28e-11
GSE15330_LYMPHOID_MULTIPOTENT_VS_MEGAKARYOCYTE_ERYTHROID_PROGENITOR_IKAROS_KO_DN	177	Genes down-regulated in IKZF1 [GeneID=10320] knockout: lymphoid-primed multipotent progenitors versus megakaryo-erythrocyte progenitors.	13	0.0734	7.64e-14	3.28e-11
GO_LYMPHOCYTE_ACTIVATION	342	A change in morphology and behavior of a lymphocyte resulting from exposure to a specific antigen, mitogen, cytokine, chemokine, cellular ligand, or soluble factor.	16	0.0468	1.06e-13	4.43e-11
GO_REGULATION_OF_CELL_ADHESION	629	Any process that modulates the frequency, rate or extent of attachment of a cell to another cell or to the extracellular matrix.	20	0.0318	1.08e-13	4.43e-11
GO_REGULATION_OF_INTRACELLULAR_SIGNAL_TRANSDUCTION	1656	Any process that modulates the frequency, rate or extent of intracellular signal transduction.	30	0.0181	1.38e-13	5.51e-11
GO_REGULATION_OF_CELL_ACTIVATION	484	Any process that modulates the frequency, rate or extent of cell activation, the change in the morphology or behavior of a cell resulting from exposure to an activating factor such as a cellular or soluble ligand.	18	0.0372	1.43e-13	5.52e-11
GO_LEUKOCYTE_ACTIVATION	414	A change in morphology and behavior of a leukocyte resulting from exposure to a specific antigen, mitogen, cytokine, cellular ligand, or soluble factor.	17	0.0411	1.44e-13	5.52e-11
GO_REGULATION_OF_MULTICELLULAR_ORGANISMAL_DEVELOPMENT	1672	Any process that modulates the frequency, rate or extent of multicellular organismal development.	30	0.0179	1.76e-13	6.59e-11
PUJANA_ATM_PCC_NETWORK	1442	Genes constituting the ATM-PCC network of transcripts whose expression positively correlated (Pearson correlation coefficient, PCC >= 0.4) with that of ATM [GeneID=472] across a compendium of normal tissues.	28	0.0194	1.89e-13	6.83e-11
GO_CELL_ACTIVATION	568	A change in the morphology or behavior of a cell resulting from exposure to an activating factor such as a cellular or soluble ligand.	19	0.0335	1.9e-13	6.83e-11
GSE1460_INTRATHYMIC_T_PROGENITOR_VS_CD4_THYMOCYTE_DN	200	Genes down-regulated in comparison of intrathymic T progenitor cells (ITTP) versus CD4 [GeneID=920] thymocytes.	13	0.065	3.68e-13	1.16e-10
GSE16451_IMMATURE_VS_MATURE_NEURON_CELL_LINE_WEST_EQUINE_ENC_VIRUS_DN	200	Genes down-regulated in neuron cell line infected with western equine encephalitis virus: immature versus mature cells.	13	0.065	3.68e-13	1.16e-10
GSE17186_NAIVE_VS_CD21LOW_TRANSITIONAL_BCELL_UP	200	Genes up-regulated in B lymphocytes: naÔve versus transitional CR2 [GeneID=1380] low.	13	0.065	3.68e-13	1.16e-10
GSE22886_NAIVE_CD8_TCELL_VS_MEMORY_TCELL_DN	200	Genes down-regulated in comparison of naive CD8 T cells versus naive CD4 [GeneID=920] CD8 T cells.	13	0.065	3.68e-13	1.16e-10
GSE25087_TREG_VS_TCONV_ADULT_UP	200	Genes up-regulated in comparison of adult regulatory T cell (Treg) versus adult conventional T cells.	13	0.065	3.68e-13	1.16e-10
GSE30971_CTRL_VS_LPS_STIM_MACROPHAGE_WBP7_KO_2H_UP	200	Genes up-regulated in bone marrow-derived macrophages with MLL4 [GeneID=9757] knockout: control versus treated with LPS for 2h.	13	0.065	3.68e-13	1.16e-10
GSE45739_UNSTIM_VS_ACD3_ACD28_STIM_WT_CD4_TCELL_UP	200	Genes up-regulated in CD4 [GeneID=920] T cells: unstimulated versus activated.	13	0.065	3.68e-13	1.16e-10
GO_POSITIVE_REGULATION_OF_CELL_ACTIVATION	311	Any process that activates or increases the frequency, rate or extent of activation.	15	0.0482	4.15e-13	1.28e-10
GO_REGULATION_OF_IMMUNE_RESPONSE	858	Any process that modulates the frequency, rate or extent of the immune response, the immunological reaction of an organism to an immunogenic stimulus.	22	0.0256	4.33e-13	1.32e-10
GO_REGULATION_OF_CELL_PROLIFERATION	1496	Any process that modulates the frequency, rate or extent of cell proliferation.	28	0.0187	4.58e-13	1.37e-10
GO_MACROMOLECULAR_COMPLEX_BINDING	1399	Interacting selectively and non-covalently with any macromolecular complex.	27	0.0193	6.2e-13	1.82e-10
TGGAAA_NFAT_Q4_01	1896	Genes having at least one occurence of the highly conserved motif M55 TGGAAA sites. The motif matches transcription factor binding site V$NFAT_Q4_01 (v7.4 TRANSFAC).	31	0.0164	7.41e-13	2.14e-10
GO_POSITIVE_REGULATION_OF_CELL_COMMUNICATION	1532	Any process that increases the frequency, rate or extent of cell communication. Cell communication is the process that mediates interactions between a cell and its surroundings. Encompasses interactions such as signaling or attachment between one cell and another cell, between a cell and an extracellular matrix, or between a cell and any other aspect of its environment.	28	0.0183	8.09e-13	2.3e-10
GO_RESPONSE_TO_LIPID	888	Any process that results in a change in state or activity of a cell or an organism (in terms of movement, secretion, enzyme production, gene expression, etc.) as a result of a lipid stimulus.	22	0.0248	8.53e-13	2.39e-10
TTGTTT_FOXO4_01	2061	Genes having at least one occurence of the highly conserved motif M60 TTGTTT sites. The motif matches transcription factor binding site V$FOXO4_01 (v7.4 TRANSFAC).	32	0.0155	1.17e-12	3.23e-10
GSE2935_UV_INACTIVATED_VS_LIVE_SENDAI_VIRUS_INF_MACROPHAGE_DN	173	Genes down-regulated in macrophages: control versus Sendai virus infection.	12	0.0694	1.41e-12	3.82e-10
PASQUALUCCI_LYMPHOMA_BY_GC_STAGE_UP	283	Genes up-regulated in post-GC, BCL6 [GeneID=604] dependent B cell non-Hodgkin's lymphoma (B-NHL) vs MYC [GeneID=4609] driven pre-GC lymphoma.	14	0.0495	1.84e-12	4.86e-10
GSE14415_INDUCED_TREG_VS_FAILED_INDUCED_TREG_DN	177	Genes down-regulated in T reg: induced versus failed induced.	12	0.0678	1.85e-12	4.86e-10
GSE15330_MEGAKARYOCYTE_ERYTHROID_VS_GRANULOCYTE_MONOCYTE_PROGENITOR_UP	178	Genes up-regulated in megakaryo-erythrocyte progenitors versus granulo-monocyte progenitors.	12	0.0674	1.98e-12	5.12e-10
GO_REGULATION_OF_CELL_DEATH	1472	Any process that modulates the rate or frequency of cell death. Cell death is the specific activation or halting of processes within a cell so that its vital functions markedly cease, rather than simply deteriorating gradually over time, which culminates in cell death.	27	0.0183	2.01e-12	5.13e-10
PILON_KLF1_TARGETS_DN	1972	Genes down-regulated in erythroid progenitor cells from fetal livers of E13.5 embryos with KLF1 [GeneID=10661] knockout compared to those from the wild type embryos.	31	0.0157	2.04e-12	5.13e-10
GO_NEGATIVE_REGULATION_OF_TRANSCRIPTION_FROM_RNA_POLYMERASE_II_PROMOTER	740	Any process that stops, prevents, or reduces the frequency, rate or extent of transcription from an RNA polymerase II promoter.	20	0.027	2.1e-12	5.22e-10
GO_POSITIVE_REGULATION_OF_PROTEIN_METABOLIC_PROCESS	1492	Any process that activates or increases the frequency, rate or extent of the chemical reactions and pathways involving a protein.	27	0.0181	2.74e-12	6.61e-10
GO_REGULATION_OF_CELL_DIFFERENTIATION	1492	Any process that modulates the frequency, rate or extent of cell differentiation, the process in which relatively unspecialized cells acquire specialized structural and functional features.	27	0.0181	2.74e-12	6.61e-10
GO_LEUKOCYTE_DIFFERENTIATION	292	The process in which a relatively unspecialized hemopoietic precursor cell acquires the specialized features of a leukocyte. A leukocyte is an achromatic cell of the myeloid or lymphoid lineages capable of ameboid movement, found in blood or other tissue.	14	0.0479	2.8e-12	6.67e-10
FULCHER_INFLAMMATORY_RESPONSE_LECTIN_VS_LPS_UP	579	Genes up-regulated in monocyte-derived dendritic cells (MDDC) after stimulation with galecin-1 (lectin, LGALS1) [GeneID=3956] compared to that with bacterial lipopolysaccharide (LPS).	18	0.0311	2.87e-12	6.74e-10
GO_RESPONSE_TO_OXYGEN_CONTAINING_COMPOUND	1381	Any process that results in a change in state or activity of a cell or an organism (in terms of movement, secretion, enzyme production, gene expression, etc.) as a result of an oxygen-containing compound stimulus.	26	0.0188	3.03e-12	7.04e-10
GO_IMMUNE_SYSTEM_DEVELOPMENT	582	The process whose specific outcome is the progression of an organismal system whose objective is to provide calibrated responses by an organism to a potential internal or invasive threat, over time, from its formation to the mature structure. A system is a regularly interacting or interdependent group of organs or tissues that work together to carry out a given biological process.	18	0.0309	3.12e-12	7.15e-10
GO_POSITIVE_REGULATION_OF_CYTOKINE_PRODUCTION	370	Any process that activates or increases the frequency, rate or extent of production of a cytokine.	15	0.0405	4.98e-12	1.12e-09
GRAESSMANN_APOPTOSIS_BY_DOXORUBICIN_DN	1781	Genes down-regulated in ME-A cells (breast cancer) undergoing apoptosis in response to doxorubicin [PubChem=31703].	29	0.0163	5.02e-12	1.12e-09
PID_NFAT_TFPATHWAY	47	Calcineurin-regulated NFAT-dependent transcription in lymphocytes	8	0.1702	5.33e-12	1.17e-09
GO_POSITIVE_REGULATION_OF_INTRACELLULAR_SIGNAL_TRANSDUCTION	876	Any process that activates or increases the frequency, rate or extent of intracellular signal transduction.	21	0.024	5.43e-12	1.18e-09
GO_REGULATION_OF_HOMOTYPIC_CELL_CELL_ADHESION	307	Any process that modulates the frequency, rate, or extent of homotypic cell-cell adhesion.	14	0.0456	5.48e-12	1.18e-09
CAGGTG_E12_Q6	2485	Genes having at least one occurence of the highly conserved motif M12 CAGGTG sites. The motif matches transcription factor binding site V$E12_Q6 (v7.4 TRANSFAC).	34	0.0137	6.74e-12	1.43e-09
GO_POSITIVE_REGULATION_OF_BIOSYNTHETIC_PROCESS	1805	Any process that activates or increases the frequency, rate or extent of the chemical reactions and pathways resulting in the formation of substances.	29	0.0161	6.93e-12	1.45e-09
GSE11057_EFF_MEM_VS_CENT_MEM_CD4_TCELL_DN	199	Genes down-regulated in comparison of effector memory T cells versus central memory T cells from peripheral blood mononuclear cells (PBMC).	12	0.0603	7.37e-12	1.47e-09
GSE36888_UNTREATED_VS_IL2_TREATED_TCELL_6H_UP	199	Genes up-regulated in T cells: control versus IL2 [GeneID=3558] stimulation for 6h.	12	0.0603	7.37e-12	1.47e-09
GSE10325_CD4_TCELL_VS_MYELOID_UP	200	Genes up-regulated in comparison of healthy CD4 [GeneID=920] T cells versus healthy myeloid cells.	12	0.06	7.82e-12	1.47e-09
GSE16697_CD4_TCELL_VS_TFH_CD4_TCELL_DN	200	Genes down-regulated in CD4 [GeneID=920] T cells versus follicular helper CD4 [GeneID=920] T cells.	12	0.06	7.82e-12	1.47e-09
GSE19401_UNSTIM_VS_RETINOIC_ACID_AND_PAM2CSK4_STIM_FOLLICULAR_DC_DN	200	Genes down-regulated in the in vitro follicular dendritic cells from peripheral lymph nodes: non-stimulated versus tretinoin [PubChem=444795] and Pam2CSK4 (96h).	12	0.06	7.82e-12	1.47e-09
GSE19923_HEB_KO_VS_HEB_AND_E2A_KO_DP_THYMOCYTE_DN	200	Genes down-regulated in double positive thymocytes: TCF12 [GeneID=6939] knockout versus TCF3 and TCF12 [GeneID=6929;6938] knockout.	12	0.06	7.82e-12	1.47e-09
GSE22601_IMMATURE_CD4_SINGLE_POSITIVE_VS_CD8_SINGLE_POSITIVE_THYMOCYTE_DN	200	Genes down-regulated in single positive cells: immature CD4 [GeneID=920] versus CD8 thymocytes.	12	0.06	7.82e-12	1.47e-09
GSE35825_IFNA_VS_IFNG_STIM_MACROPHAGE_DN	200	Genes down-regulated in bone marrow-derived macrophages: interferon alpha versus IFNG [GeneID=3458].	12	0.06	7.82e-12	1.47e-09
GSE39820_CTRL_VS_IL1B_IL6_CD4_TCELL_DN	200	Genes down-regulated in comparison of untreated CD4 [GeneID=920] T cells versus those treated with IL1B [GeneID=3553] and IL6 [GeneID=3569].	12	0.06	7.82e-12	1.47e-09
GSE7460_TCONV_VS_TREG_LN_DN	200	Genes down-regulated in comparison of TconvLN versus TregLN (see Fig. 1 in the paper for details).	12	0.06	7.82e-12	1.47e-09
GO_CHROMATIN_MODIFICATION	539	The alteration of DNA, protein, or sometimes RNA, in chromatin, which may result in changing the chromatin structure.	17	0.0315	9.52e-12	1.77e-09
GO_REGULATION_OF_LEUKOCYTE_PROLIFERATION	206	Any process that modulates the frequency, rate or extent of leukocyte proliferation.	12	0.0583	1.11e-11	2.03e-09
GO_REGULATION_OF_RESPONSE_TO_STRESS	1468	Any process that modulates the frequency, rate or extent of a response to stress. Response to stress is a change in state or activity of a cell or an organism (in terms of movement, secretion, enzyme production, gene expression, etc.) as a result of a disturbance in organismal or cellular homeostasis, usually, but not necessarily, exogenous (e.g. temperature, humidity, ionizing radiation).	26	0.0177	1.17e-11	2.13e-09
GO_LYMPHOCYTE_DIFFERENTIATION	209	The process in which a relatively unspecialized precursor cell acquires specialized features of a lymphocyte. A lymphocyte is a leukocyte commonly found in the blood and lymph that has the characteristics of a large nucleus, a neutral staining cytoplasm, and prominent heterochromatin.	12	0.0574	1.31e-11	2.34e-09
MARSON_BOUND_BY_FOXP3_STIMULATED	1022	Genes with promoters bound by FOXP3 [GeneID=50943] in hybridoma cells stimulated by PMA [PubChem=4792] and ionomycin [PubChem=3733].	22	0.0215	1.31e-11	2.34e-09
GO_POSITIVE_REGULATION_OF_DEVELOPMENTAL_PROCESS	1142	Any process that activates or increases the rate or extent of development, the biological process whose specific outcome is the progression of an organism over time from an initial condition (e.g. a zygote, or a young adult) to a later condition (e.g. a multicellular animal or an aged adult).	23	0.0201	1.63e-11	2.87e-09

## Sheet: GSEA_Module 3
Gene Set Name	# Genes in Gene Set (K)	Description	# Genes in Overlap (k)	k/K	p-value	FDR q-value
GTGCCTT_MIR506	727	Genes having at least one occurence of the motif GTGCCTT in their 3' untranslated region. The motif represents putative target (that is, seed match) of human mature miRNA hsa-miR-506 (v7.1 miRBase).	7	0.0096	1.03e-08	0.000106
GSE7219_UNSTIM_VS_LPS_AND_ANTI_CD40_STIM_NIK_NFKB2_KO_DC_DN	188	Genes down-regulated in dendritic cell NIK NFkB2-KO versus dendritic cell NIK NFkB2-KO LPS and anti-CD40 stimulated.	5	0.0266	1.21e-08	0.000106
DACOSTA_UV_RESPONSE_VIA_ERCC3_DN	855	Genes down-regulated in fibroblasts expressing mutant forms of ERCC3 [GeneID=2071] after UV irradiation.	7	0.0082	3.12e-08	0.000183
YAGI_AML_WITH_T_9_11_TRANSLOCATION	130	Genes specifically expressed in samples from patients with pediatric acute myeloid leukemia (AML) bearing t(9;11) translocation.	4	0.0308	2.29e-07	0.00101
GSE40274_FOXP3_VS_FOXP3_AND_SATB1_TRANSDUCED_ACTIVATED_CD4_TCELL_DN	171	Genes down-regulated in CD4 T conv over-expressing: FOXP3 [GeneID=50943] versus SATB1 and FOXP3 [GeneID=6304;50943].	4	0.0234	6.87e-07	0.00205
BAELDE_DIABETIC_NEPHROPATHY_DN	434	Genes down-regulated in glomeruli of kidneys from patients with diabetic nephropathy (type 2 diabetes mellitus).	5	0.0115	7.65e-07	0.00205
GSE21670_UNTREATED_VS_TGFB_TREATED_STAT3_KO_CD4_TCELL_DN	197	Genes down-regulated in CD4 [GeneID=920] T cells with STAT3 [GeneID=6774] knockout: medium versus TGF beta.	4	0.0203	1.21e-06	0.00205
GSE10325_LUPUS_CD4_TCELL_VS_LUPUS_BCELL_UP	200	Genes up-regulated in comparison of systemic lupus erythematosus CD4 [GeneID=920] T cells versus systemic lupus erythematosus B cells.	4	0.02	1.28e-06	0.00205
GSE11057_NAIVE_VS_CENT_MEMORY_CD4_TCELL_DN	200	Genes down-regulated in comparison of naive T cells versus central memory T cells.	4	0.02	1.28e-06	0.00205
GSE28726_ACT_CD4_TCELL_VS_ACT_NKTCELL_UP	200	Genes up-regulated in activated T cells: CD4 [GeneID=920] versus NKT.	4	0.02	1.28e-06	0.00205
GSE4984_GALECTIN1_VS_VEHICLE_CTRL_TREATED_DC_UP	200	Genes up-regulated in monocyte-derived dendritic cells: LGALS1 [GeneID=3956] versus vehicle.	4	0.02	1.28e-06	0.00205
RIGGINS_TAMOXIFEN_RESISTANCE_DN	220	Genes down-regulated SUM44/LCCTam cells (breast cancer) resistant to 4-hydroxytamoxifen [PubChem=63062] relative to the parental SUM44 cells sensitive to the drug.	4	0.0182	1.87e-06	0.00275
DOANE_RESPONSE_TO_ANDROGEN_DN	241	Genes down-regulated in MDA-MB-453 cells (class A ER(-) [GeneID=2099] breast cancer) after exposure to the androgen R1881 [PubChem=13766].	4	0.0166	2.69e-06	0.00364
TOOKER_GEMCITABINE_RESISTANCE_UP	79	Up-regulated genes in Calu3 cells (non-small cell lung cancer, NSCLC) resistant to gemcitabine [PubChem=3461] which became down-regulated in response to bexarotene [PubChem=82146].	3	0.038	4.64e-06	0.00585
MARSON_BOUND_BY_FOXP3_UNSTIMULATED	1229	Genes with promoters bound by FOXP3 [GeneID=50943] in unstimulated hybridoma cells.	6	0.0049	7.27e-06	0.00854
LU_IL4_SIGNALING	94	Genes up-regulated in peripheral B lymphocytes after incubation with IL4 [GeneID=3565] for 4 h.	3	0.0319	7.84e-06	0.00864
ATAGGAA_MIR202	102	Genes having at least one occurence of the motif ATAGGAA in their 3' untranslated region. The motif represents putative target (that is, seed match) of human mature miRNA hsa-miR-202* (v7.1 miRBase).	3	0.0294	1e-05	0.0103
GO_CELLULAR_RESPONSE_TO_EPINEPHRINE_STIMULUS	12	Any process that results in a change in state or activity of a cell (in terms of movement, secretion, enzyme production, gene expression, etc.) as a result of an epinephrine stimulus. Epinephrine is a catecholamine that has the formula C9H13NO3; it is secreted by the adrenal medulla to act as a hormone, and released by certain neurons to act as a neurotransmitter active in the central nervous sys…	2	0.1667	1.07e-05	0.0103
GGGCGGR_SP1_Q6	2940	Genes having at least one occurence of the highly conserved motif M6 GGGCGGR sites. The motif matches transcription factor binding site V$SP1_Q6 (v7.4 TRANSFAC).	8	0.0027	1.11e-05	0.0103
CTGCAGY_UNKNOWN	765	Genes having at least one occurence of the highly conserved motif M101 CTGCAGY in the region spanning up to 4 kb around their transcription start sites. The motif does not match any known transcription factor binding site (v7.4 TRANSFAC).	5	0.0065	1.21e-05	0.0106
FXR_Q3	116	Genes having at least one occurence of the transcription factor binding site V$FXR_Q3 (v7.4 TRANSFAC) in the regions spanning up to 4 kb around their transcription starting sites.	3	0.0259	1.47e-05	0.0124
GO_I_BAND	121	A region of a sarcomere that appears as a light band on each side of the Z disc, comprising a region of the sarcomere where thin (actin) filaments are not overlapped by thick (myosin) filaments; contains actin, troponin, and tropomyosin; each sarcomere includes half of an I band at each end.	3	0.0248	1.67e-05	0.0134
GO_CELL_MOTILITY	835	Any process involved in the controlled self-propelled movement of a cell that results in translocation of the cell from one place to another.	5	0.006	1.84e-05	0.0141
GO_RESPONSE_TO_EPINEPHRINE	16	Any process that results in a change in state or activity of a cell or an organism (in terms of movement, secretion, enzyme production, gene expression, etc.) as a result of an epinephrine stimulus. Epinephrine is a catecholamine that has the formula C9H13NO3; it is secreted by the adrenal medulla to act as a hormone, and released by certain neurons to act as a neurotransmitter active in the cent…	2	0.125	1.94e-05	0.0142
AATGTGA_MIR23A_MIR23B	419	Genes having at least one occurence of the motif AATGTGA in their 3' untranslated region. The motif represents putative target (that is, seed match) of human mature miRNAs hsa-miR-23a and hsa-miR-23b (v7.1 miRBase).	4	0.0095	2.37e-05	0.0167
GO_CELL_PROJECTION_PART	946	Any constituent part of a cell projection, a prolongation or process extending from a cell, e.g. a flagellum or axon.	5	0.0053	3.35e-05	0.0169
ACEVEDO_LIVER_CANCER_UP	973	Genes up-regulated in hepatocellular carcinoma (HCC) compared to normal liver samples.	5	0.0051	3.83e-05	0.0169
GSE3565_DUSP1_VS_WT_SPLENOCYTES_UP	163	Genes up-regulated in untreated spleen: DUSP1 [GeneID=1843] knockout versus wildtype.	3	0.0184	4.07e-05	0.0169
DACOSTA_UV_RESPONSE_VIA_ERCC3_COMMON_DN	483	Common down-regulated transcripts in fibroblasts expressing either XP/CS or TDD mutant forms of ERCC3 [GeneID=2071], after UVC irradiation.	4	0.0083	4.12e-05	0.0169
GSE37301_HEMATOPOIETIC_STEM_CELL_VS_GRAN_MONO_PROGENITOR_DN	176	Genes down-regulated in hematopoietic stem cells versus granulocyte-monocyte progenitors.	3	0.017	5.11e-05	0.0169
GSE15330_LYMPHOID_MULTIPOTENT_VS_MEGAKARYOCYTE_ERYTHROID_PROGENITOR_IKAROS_KO_DN	177	Genes down-regulated in IKZF1 [GeneID=10320] knockout: lymphoid-primed multipotent progenitors versus megakaryo-erythrocyte progenitors.	3	0.0169	5.2e-05	0.0169
GSE3565_CTRL_VS_LPS_INJECTED_DUSP1_KO_SPLENOCYTES_UP	177	Genes up-regulated in spleen from DUSP1 [GeneID=1843] knockout: control versus LPS.	3	0.0169	5.2e-05	0.0169
GSE7219_WT_VS_NIK_NFKB2_KO_DC_UP	184	Genes up-regulated in dendritic cells: wildtype versus NFKB2 [GeneID=4791].	3	0.0163	5.84e-05	0.0169
TONKS_TARGETS_OF_RUNX1_RUNX1T1_FUSION_HSC_UP	185	Genes up-regulated in normal hematopoietic progenitors by RUNX1-RUNX1T1 [GeneID=861;862] fusion.	3	0.0162	5.93e-05	0.0169
TGAYRTCA_ATF3_Q6	538	Genes having at least one occurence of the highly conserved motif M9 TGAYRTCA sites. The motif matches transcription factor binding site V$ATF3_Q6 (v7.4 TRANSFAC).	4	0.0074	6.26e-05	0.0169
RYTTCCTG_ETS2_B	1085	Genes having at least one occurence of the highly conserved motif M16 RYTTCCTG sites. The motif matches transcription factor binding site V$ETS2_B (v7.4 TRANSFAC).	5	0.0046	6.42e-05	0.0169
GSE4984_LPS_VS_VEHICLE_CTRL_TREATED_DC_DN	193	Genes down-regulated in monocyte-derived dendritic cells: LPS versus vehicle.	3	0.0155	6.72e-05	0.0169
GSE5542_UNTREATED_VS_IFNA_TREATED_EPITHELIAL_CELLS_6H_UP	193	Genes up-regulated in epithelial cells (6h): untreated versus interferon alpha.	3	0.0155	6.72e-05	0.0169
STARK_PREFRONTAL_CORTEX_22Q11_DELETION_UP	195	Genes up-regulated in prefrontal cortex (PFC) of mice carrying a hemizygotic microdeletion in the 22q11.2 region.	3	0.0154	6.93e-05	0.0169
GSE21670_STAT3_KO_VS_WT_CD4_TCELL_DN	197	Genes down-regulated in CD4 [GeneID=920] T cells: STAT3 [GeneID=6774] knockout versus wildtype.	3	0.0152	7.15e-05	0.0169
GSE21670_UNTREATED_VS_IL6_TREATED_STAT3_KO_CD4_TCELL_DN	197	Genes down-regulated in CD4 [GeneID=920] T cells with STAT3 [GeneID=6774] knockout: medium versus IL6 [GeneID=3569].	3	0.0152	7.15e-05	0.0169
GSE5542_UNTREATED_VS_IFNA_TREATED_EPITHELIAL_CELLS_24H_UP	197	Genes up-regulated in epithelial cells (24h): untreated versus interferon alpha.	3	0.0152	7.15e-05	0.0169
GO_LOCOMOTION	1114	Self-propelled movement of a cell or organism from one location to another.	5	0.0045	7.27e-05	0.0169
GSE11057_NAIVE_VS_EFF_MEMORY_CD4_TCELL_DN	200	Genes down-regulated in comparison of naive T cells versus effector memory T cells.	3	0.015	7.47e-05	0.0169
GSE11057_NAIVE_VS_MEMORY_CD4_TCELL_DN	200	Genes down-regulated in comparison of naive T cells versus memory T cells.	3	0.015	7.47e-05	0.0169
GSE11057_PBMC_VS_MEM_CD4_TCELL_DN	200	Genes down-regulated in comparison of peripheral mononuclear blood cells (PBMC) versus memory T cells.	3	0.015	7.47e-05	0.0169
GSE13485_PRE_VS_POST_YF17D_VACCINATION_PBMC_UP	200	Genes up-regulated in comparison of peripheral blood mononuclear cells (PBMC) before vs after YF17D vaccination.	3	0.015	7.47e-05	0.0169
GSE1460_DP_THYMOCYTE_VS_THYMIC_STROMAL_CELL_DN	200	Genes down-regulated in comparison of CD4 [GeneID=920] CD8 thymocytes versus thymic stromal cells.	3	0.015	7.47e-05	0.0169
GSE1460_INTRATHYMIC_T_PROGENITOR_VS_CD4_THYMOCYTE_DN	200	Genes down-regulated in comparison of intrathymic T progenitor cells (ITTP) versus CD4 [GeneID=920] thymocytes.	3	0.015	7.47e-05	0.0169
GSE16385_ROSIGLITAZONE_IL4_VS_IFNG_TNF_STIM_MACROPHAGE_UP	200	Genes up-regulated in macrophages (12h): rosiglitazone [PubChem=77999] and IL4 [GeneID=3565] versus IFNG and TNF [GeneID=3458;7124].	3	0.015	7.47e-05	0.0169
GSE17301_IFNA2_VS_IFNA5_STIM_ACD3_ACD28_ACT_CD8_TCELL_UP	200	Genes up-regulated in CD8 T cells stimulated by IFNA2 [GeneID=3440] versus CD8 T cells stimulated by IFNA5 [GeneID=3442] and activated by anti-CD3 and anti-CD28.	3	0.015	7.47e-05	0.0169
GSE17721_CTRL_VS_PAM3CSK4_1H_BMDC_DN	200	Genes down-regulated in comparison of control dendritic cells (DC) at 1 h versus those stimulated with Pam3Csk4 (TLR1/2 agonist) at 1 h.	3	0.015	7.47e-05	0.0169
GSE17721_CTRL_VS_POLYIC_4H_BMDC_DN	200	Genes down-regulated in comparison of control dendritic cells (DC) at 4 h versus those stimulated with poly(I:C) (TLR3 agonist) at 4 h.	3	0.015	7.47e-05	0.0169
GSE17974_IL4_AND_ANTI_IL12_VS_UNTREATED_24H_ACT_CD4_TCELL_DN	200	Genes down-regulated in comparison of CD4 [GeneID=920] T cells treated with IL4 [GeneID=3565] and anti-IL12 at 24 h versus the untreated cells at 24 h.	3	0.015	7.47e-05	0.0169
GSE21063_CTRL_VS_ANTI_IGM_STIM_BCELL_NFATC1_KO_3H_DN	200	Genes down-regulated in B lymphocytes with NFATC1 [GeneID=4772] knockout: control versus stimulated by anti-IgM for 3h.	3	0.015	7.47e-05	0.0169
GSE22886_CD4_TCELL_VS_BCELL_NAIVE_UP	200	Genes up-regulated in comparison of naive CD4 [GeneID=920] T cells versus naive B cells.	3	0.015	7.47e-05	0.0169
GSE22886_CD8_TCELL_VS_BCELL_NAIVE_UP	200	Genes up-regulated in comparison of naive CD8 T cells versus naive B cells.	3	0.015	7.47e-05	0.0169
GSE22886_NAIVE_CD4_TCELL_VS_DC_UP	200	Genes up-regulated in comparison of naive CD4 [GeneID=920] T cells versus unstimulatd dendritic cells (DC).	3	0.015	7.47e-05	0.0169
GSE23568_CTRL_TRANSDUCED_VS_WT_CD8_TCELL_DN	200	Genes down-regulated CD8 T cells: mock transduced versus wildtype.	3	0.015	7.47e-05	0.0169
GSE23925_LIGHT_ZONE_VS_NAIVE_BCELL_UP	200	Genes up-regulated in B cells: light zone versus naÔve.	3	0.015	7.47e-05	0.0169
GSE24574_BCL6_HIGH_TFH_VS_TCONV_CD4_TCELL_DN	200	Genes down-regulated in BCL6 [GeneID=604] high follicular helper T cells versus T conv cells.	3	0.015	7.47e-05	0.0169
GSE24634_TEFF_VS_TCONV_DAY7_IN_CULTURE_DN	200	Genes down-regulated in comparison of untreated CD25+ T effector cells at day 7 versus untreated CD25- T cells at day 7.	3	0.015	7.47e-05	0.0169
GSE24634_TREG_VS_TCONV_POST_DAY10_IL4_CONVERSION_DN	200	Genes down-regulated in comparison of CD25+ regulatory T cell (Treg) treated with IL4 [GeneID=3565] at day 10 versus CD25- T cells treated with IL4 [GeneID=3565] at 10 h.	3	0.015	7.47e-05	0.0169
GSE2585_THYMIC_MACROPHAGE_VS_MTEC_DN	200	Genes down-regulated in thymic macrophages versus medullary thymic epithelial cells (mTEC).	3	0.015	7.47e-05	0.0169
GSE2770_TGFB_AND_IL4_VS_TGFB_AND_IL12_TREATED_ACT_CD4_TCELL_6H_DN	200	Genes down-regulated in CD4 [GeneID=920] T cells activated by anti-CD3 and anti-CD28: TGFB1 and IL4 [GeneID=7040;3565] (6h) versus TGFB1 [GeneID=7050] and IL-12 (6h).	3	0.015	7.47e-05	0.0169
GSE2770_UNTREATED_VS_TGFB_AND_IL4_TREATED_ACT_CD4_TCELL_48H_DN	200	Genes down-regulated in CD4 [GeneID=920] T cells: untreated (0h) versus activated by anti-CD3 and anti-CD28 and then stimulated by TGFB1 and IL4 [GeneID=7040;3565] (48h).	3	0.015	7.47e-05	0.0169
GSE28726_ACT_CD4_TCELL_VS_ACT_VA24NEG_NKTCELL_DN	200	Genes down-regulated in activated T cells: CD4 [GeneID=920] versus Va24- NKT.	3	0.015	7.47e-05	0.0169
GSE28726_ACT_CD4_TCELL_VS_ACT_VA24NEG_NKTCELL_UP	200	Genes up-regulated in activated T cells: CD4 [GeneID=920] versus Va24- NKT.	3	0.015	7.47e-05	0.0169
GSE28783_ANTI_MIR33_VS_UNTREATED_ATHEROSCLEROSIS_MACROPHAGE_DN	200	Genes down-regulated in atherosclerosis macrophages: anti miR-33 versus untreated.	3	0.015	7.47e-05	0.0169
GSE29164_CD8_TCELL_VS_CD8_TCELL_AND_IL12_TREATED_MELANOMA_DAY3_DN	200	Genes down-regulated in B16 melanoma at day 3 of adoptive transfer treatment: mock versus therapy.	3	0.015	7.47e-05	0.0169
GSE29618_BCELL_VS_MDC_DAY7_FLU_VACCINE_UP	200	Genes up-regulated in comparison of B cells from influenza vaccinee at day 7 post-vaccination versus myeloid dendritic cells (mDC) at day 7 post-vaccination.	3	0.015	7.47e-05	0.0169
GSE29618_BCELL_VS_PDC_DAY7_FLU_VACCINE_UP	200	Genes up-regulated in comparison of B cells from influenza vaccinee at day 7 post-vaccination versus plasmacytoid dendritic cells (pDC) at day 7 post-vaccination.	3	0.015	7.47e-05	0.0169
GSE360_DC_VS_MAC_T_GONDII_UP	200	Genes up-regulated in comparison of dendritic cells (DC) exposed to T. gondii versus macrophages exposed to T. gondii.	3	0.015	7.47e-05	0.0169
GSE3720_VD1_VS_VD2_GAMMADELTA_TCELL_DN	200	Genes down-regulated in gamma delta T cells: Vd1 versus Vd2.	3	0.015	7.47e-05	0.0169
GSE3982_EOSINOPHIL_VS_BASOPHIL_DN	200	Genes down-regulated in comparison of eosinophils versus basophils.	3	0.015	7.47e-05	0.0169
GSE42021_TCONV_PLN_VS_CD24HI_TCONV_THYMUS_DN	200	Genes down-regulated in T conv: peripheral lymph nodes versus thymic CD24 high [GeneID=100133941].	3	0.015	7.47e-05	0.0169
GSE7460_CD8_TCELL_VS_TREG_ACT_UP	200	Genes up-regulated in comparsion of ActCD8 versus ActTreg (see Fig. 1 in the paper for details).	3	0.015	7.47e-05	0.0169
KAECH_NAIVE_VS_MEMORY_CD8_TCELL_UP	200	Genes up-regulated in naÔve CD8 T cells compared to memory CD8 T cells (day 40+ after LCMV-Armstrong infection).	3	0.015	7.47e-05	0.0169
BRUINS_UVC_RESPONSE_LATE	1137	Late response genes: differentially expressed only 12 h after UV-C irradiation of MEF cells (embryonic fibroblast).	5	0.0044	8e-05	0.0179
AACTTT_UNKNOWN	1890	Genes having at least one occurence of the highly conserved motif M17 AACTTT in the region spanning up to 4 kb around their transcription start sites. The motif does not match any known transcription factor binding site (v7.4 TRANSFAC).	6	0.0032	8.2e-05	0.018
GTATTAT_MIR3693P	207	Genes having at least one occurence of the motif GTATTAT in their 3' untranslated region. The motif represents putative target (that is, seed match) of human mature miRNA hsa-miR-369-3p (v7.1 miRBase).	3	0.0145	8.28e-05	0.018
GO_CONTRACTILE_FIBER	211	Fibers, composed of actin, myosin, and associated proteins, found in cells of smooth or striated muscle.	3	0.0142	8.76e-05	0.0188
GO_RESPONSE_TO_MONOAMINE	35	Any process that results in a change in state or activity of a cell or an organism (in terms of movement, secretion, enzyme production, gene expression, etc.) as a result of a monoamine stimulus. A monoamine is any of a group of molecular messengers that contain one amino group that is connected to an aromatic ring by ethylene group (-CH2-CH2-). Monoamines are derived from the aromatic amino acid…	2	0.0571	9.56e-05	0.0203
TAGCTTT_MIR9	236	Genes having at least one occurence of the motif TAGCTTT in their 3' untranslated region. The motif represents putative target (that is, seed match) of human mature miRNA hsa-miR-9* (v7.1 miRBase).	3	0.0127	0.000122	0.0256
FOXJ2_02	237	Genes having at least one occurence of the transcription factor binding site V$FOXJ2_02 (v7.4 TRANSFAC) in the regions spanning up to 4 kb around their transcription starting sites.	3	0.0127	0.000123	0.0256
GO_MOVEMENT_OF_CELL_OR_SUBCELLULAR_COMPONENT	1275	The directed, self-propelled movement of a cell or subcellular component without the involvement of an external agent such as a transporter or a pore.	5	0.0039	0.000137	0.0281
E2F1_Q3_01	247	Genes having at least one occurence of the transcription factor binding site V$E2F1_Q3_01 (v7.4 TRANSFAC) in the regions spanning up to 4 kb around their transcription starting sites.	3	0.0121	0.000139	0.0282
GO_CHONDROITIN_SULFATE_PROTEOGLYCAN_METABOLIC_PROCESS	43	The chemical reactions and pathways involving chondroitin sulfate proteoglycan, any glycoprotein whose glycosaminoglycan units are chondroitin sulfate. Chondroitin sulfates are a group of 10-60 kDa glycosaminoglycans, widely distributed in cartilage and other mammalian connective tissues; the repeat units consist of beta-(1,4)-linked D-glucuronyl beta-(1,3)-N-acetyl-D-galactosamine sulfate.	2	0.0465	0.000145	0.029
CAGCTTT_MIR320	256	Genes having at least one occurence of the motif CAGCTTT in their 3' untranslated region. The motif represents putative target (that is, seed match) of human mature miRNA hsa-miR-320 (v7.1 miRBase).	3	0.0117	0.000155	0.0307
MAF_Q6	259	Genes having at least one occurence of the transcription factor binding site V$MAF_Q6 (v7.4 TRANSFAC) in the regions spanning up to 4 kb around their transcription starting sites.	3	0.0116	0.00016	0.0314
YTATTTTNR_MEF2_02	697	Genes having at least one occurence of the highly conserved motif M33 YTATTTTNR sites. The motif matches transcription factor binding site V$MEF2_02 (v7.4 TRANSFAC).	4	0.0057	0.00017	0.0328
GO_NEGATIVE_REGULATION_OF_RESPONSE_TO_STIMULUS	1360	Any process that stops, prevents, or reduces the frequency, rate or extent of a response to a stimulus. Response to stimulus is a change in state or activity of a cell or an organism (in terms of movement, secretion, enzyme production, gene expression, etc.) as a result of a stimulus.	5	0.0037	0.000185	0.0355
TATTATA_MIR374	284	Genes having at least one occurence of the motif TATTATA in their 3' untranslated region. The motif represents putative target (that is, seed match) of human mature miRNA hsa-miR-374 (v7.1 miRBase).	3	0.0106	0.00021	0.0398
GUTIERREZ_CHRONIC_LYMPHOCYTIC_LEUKEMIA_DN	56	Genes exclusively down-regulated in B lymphocytes from CLL (chronic lymphocytic leukemia) patients but with a similiar expression pattern in the normal cells and in the cells from WM (Waldenstroem's macroblobulinemia) patients.	2	0.0357	0.000246	0.046
KRIEG_HYPOXIA_NOT_VIA_KDM3A	770	Genes induced under hypoxia independently of KDM3A [GeneID=55818] in RCC4 cells (renal carcinoma) expressing VHL [GeneID=7428].	4	0.0052	0.000248	0.046
GTACAGG_MIR486	58	Genes having at least one occurence of the motif GTACAGG in their 3' untranslated region. The motif represents putative target (that is, seed match) of human mature miRNA hsa-miR-486 (v7.1 miRBase).	2	0.0345	0.000264	0.048
GO_CILIARY_PART	307	Any constituent part of a cilium, a specialized eukaryotic organelle that consists of a filiform extrusion of the cell surface. Each cilium is bounded by an extrusion of the cytoplasmic (plasma) membrane, and contains a regular longitudinal array of microtubules, anchored basally in a centriole.	3	0.0098	0.000264	0.048
GENTILE_UV_HIGH_DOSE_DN	312	Selected genes down-regulated in WS1 (fibroblast) in response to irradiation with high dose UV-C.	3	0.0096	0.000277	0.0498

## Sheet: GSEA_Module 4
Gene Set Name	# Genes in Gene Set (K)	Description	# Genes in Overlap (k)	k/K	p-value	FDR q-value
GSE27786_LIN_NEG_VS_CD4_TCELL_DN	200	Genes down-regulated in comparison of lineage negative versus CD4 [GeneID=920] T cells.	4	0.02	1.02e-06	0.00895
GSE27786_NKTCELL_VS_ERYTHROBLAST_UP	200	Genes up-regulated in comparison of NKT cells versus erythroblasts.	4	0.02	1.02e-06	0.00895
MARSON_BOUND_BY_FOXP3_STIMULATED	1022	Genes with promoters bound by FOXP3 [GeneID=50943] in hybridoma cells stimulated by PMA [PubChem=4792] and ionomycin [PubChem=3733].	6	0.0059	1.76e-06	0.0103
DACOSTA_UV_RESPONSE_VIA_ERCC3_DN	855	Genes down-regulated in fibroblasts expressing mutant forms of ERCC3 [GeneID=2071] after UV irradiation.	5	0.0058	1.54e-05	0.0452
GO_NEGATIVE_REGULATION_OF_GENE_EXPRESSION	1493	Any process that decreases the frequency, rate or extent of gene expression. Gene expression is the process in which a gene's coding sequence is converted into a mature gene product or products (proteins or RNA). This includes the production of an RNA transcript as well as any processing to produce a mature RNA product or an mRNA (for protein-coding genes) and the translation of that mRNA into pr…	6	0.004	1.54e-05	0.0452
GSE21033_CTRL_VS_POLYIC_STIM_DC_6H_DN	149	Genes down-regulated in bone marrow-derived dendritic cellstreated by poly(IC): 0h versus 6h.	3	0.0201	2.63e-05	0.0452
GO_CHROMOSOME_ORGANIZATION	1009	A process that is carried out at the cellular level that results in the assembly, arrangement of constituent parts, or disassembly of chromosomes, structures composed of a very long molecule of DNA and associated proteins that carries hereditary information. This term covers covalent modifications at the molecular level as well as spatial relationships among the major components of a chromosome.	5	0.005	3.41e-05	0.0452
GO_HISTONE_DEMETHYLASE_ACTIVITY	26	Catalysis of the removal of a methyl group from a histone.	2	0.0769	4.68e-05	0.0452
GO_CHROMATIN_MODIFICATION	539	The alteration of DNA, protein, or sometimes RNA, in chromatin, which may result in changing the chromatin structure.	4	0.0074	5.03e-05	0.0452
GO_PROTEIN_DEALKYLATION	29	The removal of an alkyl group from a protein amino acid. An alkyl group is any group derived from an alkane by removal of one hydrogen atom.	2	0.069	5.85e-05	0.0452
GSE27291_0H_VS_7D_STIM_GAMMADELTA_TCELL_DN	199	Genes down-regulated in gamma delta T cells activated by phophoantigen BrHPP and IL2 [GeneID=3558]: 0h versus 7 days.	3	0.0151	6.22e-05	0.0452
GSE14308_TH17_VS_INDUCED_TREG_UP	200	Genes up-regulated in comparison of Th17 cells versus induced regulatory T cell (Treg).	3	0.015	6.31e-05	0.0452
GSE17301_CTRL_VS_48H_ACD3_ACD28_IFNA5_STIM_CD8_TCELL_UP	200	Genes up-regulated in CD8 T cells: control versus stimulated by IFNA5 [GeneID=3442] and activated by anti-CD3 and anti-CD28.	3	0.015	6.31e-05	0.0452
GSE17721_POLYIC_VS_CPG_2H_BMDC_UP	200	Genes up-regulated in comparison of dendritic cells (DC) stimulated with poly(I:C) (TLR3 agonist) at 2 h versus DC cells stimulated with CpG DNA (TLR9 agonist) at 2 h.	3	0.015	6.31e-05	0.0452
GSE24726_WT_VS_E2_2_KO_PDC_UP	200	Genes up-regulated in plasmacytoid dendritic cells: wildtype versus TCF4 [GeneID=6925] knockout.	3	0.015	6.31e-05	0.0452
GSE27786_CD4_TCELL_VS_ERYTHTROBLAST_UP	200	Genes up-regulated in comparison of CD4 [GeneID=920] T cells versus erythroblasts.	3	0.015	6.31e-05	0.0452
GSE27786_NKCELL_VS_MONO_MAC_UP	200	Genes up-regulated in comparison of NK cells versus monocyte macrophages.	3	0.015	6.31e-05	0.0452
GSE32423_CTRL_VS_IL4_MEMORY_CD8_TCELL_UP	200	Genes up-regulated in comparison of memory CD8 T cells versus those treated with IL4 [GeneID=3565].	3	0.015	6.31e-05	0.0452
GSE32423_CTRL_VS_IL7_IL4_MEMORY_CD8_TCELL_UP	200	Genes up-regulated in comparison of memory CD8 T cells versus those treated with IL4 [GeneID=3565] and IL7 [GeneID=3574].	3	0.015	6.31e-05	0.0452
GSE34515_CD16_POS_MONOCYTE_VS_DC_UP	200	Genes up-regulated in CD16+ monocytes versus dendritic cells.	3	0.015	6.31e-05	0.0452
GSE41867_NAIVE_VS_DAY8_LCMV_ARMSTRONG_EFFECTOR_CD8_TCELL_DN	200	Genes down-regulated in CD8 T cells: naÔve versus effectors at day 8 after acute infection with LCMV-Armstrong.	3	0.015	6.31e-05	0.0452
GSE43863_DAY6_EFF_VS_DAY150_MEM_TH1_CD4_TCELL_DN	200	Genes down-regulated in Th1 CD4 [GeneID=920] SMARTA T cells: effector during acute infection of LCMV versus memory.	3	0.015	6.31e-05	0.0452
GSE43863_TFH_VS_LY6C_LOW_CXCR5NEG_EFFECTOR_CD4_TCELL_UP	200	Genes up-regulated in CD4 [GeneID=920] SMARTA effector T cells during acute infection of LCMV: follicular helper (Tfh) versus Ly6c low CXCR5- [GeneID=643].	3	0.015	6.31e-05	0.0452
LEE_DIFFERENTIATING_T_LYMPHOCYTE	200	Genes enriched at every T lymphocyte differentiation stage compared to the early passage fetal thymic stromal cultures (TSC).	3	0.015	6.31e-05	0.0452
GGGACCA_MIR133A_MIR133B	201	Genes having at least one occurence of the motif GGGACCA in their 3' untranslated region. The motif represents putative target (that is, seed match) of human mature miRNAs hsa-miR-133a and hsa-miR-133b (v7.1 miRBase).	3	0.0149	6.41e-05	0.0452
TTTGCAG_MIR518A2	210	Genes having at least one occurence of the motif TTTGCAG in their 3' untranslated region. The motif represents putative target (that is, seed match) of human mature miRNA hsa-miR-518a-2* (v7.1 miRBase).	3	0.0143	7.3e-05	0.0494

## Sheet: GSEA_Module 5
Gene Set Name	# Genes in Gene Set (K)	Description	# Genes in Overlap (k)	k/K	p-value	FDR q-value
GSE11961_MEMORY_BCELL_DAY7_VS_PLASMA_CELL_DAY7_DN	199	Genes down-regulated in day 7 memory B cells versus day 7 plasma cells.	5	0.0251	4.57e-08	0.000275
GSE29618_MONOCYTE_VS_PDC_DAY7_FLU_VACCINE_DN	200	Genes down-regulated in comparison of monocytes from influenza vaccinee at day 7 post-vaccination versus plasmacytoid dendritic cells (mDC) at day 7 post-vaccination.	5	0.025	4.69e-08	0.000275
GSE4748_CTRL_VS_CYANOBACTERIUM_LPSLIKE_STIM_DC_1H_UP	200	Genes up-regulated in monocyte-derived dendritic cells: untreated versus LPS like antigen from O. planktothrix (1h).	5	0.025	4.69e-08	0.000275
MARTINEZ_RB1_AND_TP53_TARGETS_DN	591	Genes down-regulated in mice with skin specific double knockout of both RB1 and TP53 [GeneID=5925;7157] by Cre-lox.	6	0.0102	3.7e-07	0.00121
MARTINEZ_TP53_TARGETS_DN	593	Genes down-regulated in mice with skin specific knockout of TP53 [GeneID=7157].	6	0.0101	3.77e-07	0.00121
KARLSSON_TGFB1_TARGETS_UP	127	Genes up-regulated by TGFB1 [GeneID=7040] in MEF cells (embryonic fibroblast) via TGFB1R [GeneID=7046].	4	0.0315	4.73e-07	0.00121
HAHTOLA_SEZARY_SYNDROM_DN	42	Genes down-regulated in monocytes isolated from peripheral blood samples of Sezary syndrom patients compared to those from healthy normal donors.	3	0.0714	1.24e-06	0.00121
GO_REGULATION_OF_TRANSCRIPTION_FROM_RNA_POLYMERASE_II_PROMOTER	1784	Any process that modulates the frequency, rate or extent of transcription from an RNA polymerase II promoter.	8	0.0045	1.48e-06	0.00121
GSE5542_UNTREATED_VS_IFNG_TREATED_EPITHELIAL_CELLS_24H_UP	196	Genes up-regulated in epithelial cells (24h): untreated versus IFNG [GeneID=3458].	4	0.0204	2.67e-06	0.00121
GSE19772_CTRL_VS_HCMV_INF_MONOCYTES_UP	199	Genes up-regulated in monocytes: control versus HCMV infection.	4	0.0201	2.83e-06	0.00121
GSE30962_ACUTE_VS_CHRONIC_LCMV_PRIMARY_INF_CD8_TCELL_DN	199	Genes down-regulated in comparison of splenic primary CD8 effector T cells at day 8 post-acute infection versus splenic primary CD8 effector T cells at day 8 post-chronic infection.	4	0.0201	2.83e-06	0.00121
GSE9988_ANTI_TREM1_VS_VEHICLE_TREATED_MONOCYTES_UP	199	Genes up-regulated in comparison of monocytes treated with anti-TREM1 [GeneID=54210] versus untreated monocytes.	4	0.0201	2.83e-06	0.00121
GSE12845_IGD_POS_BLOOD_VS_NAIVE_TONSIL_BCELL_DN	200	Genes down-regulated in comparison of IgD+ peripheral blood B cells versus IgD- naive tonsil B cells.	4	0.02	2.89e-06	0.00121
GSE13738_RESTING_VS_TCR_ACTIVATED_CD4_TCELL_DN	200	Genes down-regulated in comparison of resting CD4 [GeneID=920] T cells versus directly activated CD4 [GeneID=920] T cells.	4	0.02	2.89e-06	0.00121
GSE15930_NAIVE_VS_24H_IN_VITRO_STIM_CD8_TCELL_DN	200	Genes down-regulated in comparison of CD8 T cells at 0 h versus those at 24 h.	4	0.02	2.89e-06	0.00121
GSE15930_NAIVE_VS_24H_IN_VITRO_STIM_IL12_CD8_TCELL_DN	200	Genes down-regulated in comparison of CD8 T cells at 0 h versus those at 24 h after stimulation with IL12 .	4	0.02	2.89e-06	0.00121
GSE15930_NAIVE_VS_24H_IN_VITRO_STIM_INFAB_CD8_TCELL_DN	200	Genes down-regulated in comparison of CD8 T cells at 0 h versus those at 24 h after stimulation with antigen-B7-1.	4	0.02	2.89e-06	0.00121
GSE17580_UNINFECTED_VS_S_MANSONI_INF_TREG_UP	200	Genes up-regulated in comparison of regulatory T cell (Treg) from uninfected mice versus regulatory T cell (Treg) from mice infected with S. mansoni.	4	0.02	2.89e-06	0.00121
GSE17721_0.5H_VS_12H_PAM3CSK4_BMDC_UP	200	Genes up-regulated in comparison of dendritic cells (DC) stimulated with Pam3Csk4 (TLR1/2 agonist) at 0.5 h versus those stimulated at 12 h.	4	0.02	2.89e-06	0.00121
GSE17721_PAM3CSK4_VS_GADIQUIMOD_1H_BMDC_UP	200	Genes up-regulated in comparison of dendritic cells (DC) stimulated with Pam3Csk4 (TLR1/2 agonist) at 1 h versus DC cells stimulated with Gardiquimod (TLR7 agonist) at 1 h.	4	0.02	2.89e-06	0.00121
GSE17974_0H_VS_4H_IN_VITRO_ACT_CD4_TCELL_DN	200	Genes down-regulated in comparison of untreated CD4 [GeneID=920] T cells at 0 h versus the untreated cells at 4 h.	4	0.02	2.89e-06	0.00121
GSE17974_CTRL_VS_ACT_IL4_AND_ANTI_IL12_6H_CD4_TCELL_DN	200	Genes down-regulated in comparison of untreated CD4 [GeneID=920] T cells at 0 h versus the cells treated with IL4 [GeneID=3565] and anti-IL12 at 6 h.	4	0.02	2.89e-06	0.00121
GSE19401_NAIVE_VS_IMMUNIZED_MOUSE_PLN_FOLLICULAR_DC_UP	200	Genes up-regulated in ex vivo follicular dendritic cells from peripheral lymph nodes: naÔve versus immunized mice.	4	0.02	2.89e-06	0.00121
GSE20366_TREG_VS_NAIVE_CD4_TCELL_HOMEOSTATIC_CONVERSION_DN	200	Genes down-regulated in comparison of Homeo Convert versus Homeo Foxp3- (see Table 1S in the paper for details).	4	0.02	2.89e-06	0.00121
GSE21063_CTRL_VS_ANTI_IGM_STIM_BCELL_NFATC1_KO_3H_DN	200	Genes down-regulated in B lymphocytes with NFATC1 [GeneID=4772] knockout: control versus stimulated by anti-IgM for 3h.	4	0.02	2.89e-06	0.00121
GSE21670_IL6_VS_TGFB_AND_IL6_TREATED_STAT3_KO_CD4_TCELL_DN	200	Genes down-regulated in CD4 [GeneID=920] T cells with STAT3 [GeneID=6774] knockout: IL6 [GeneID=3569] versus TGF beta and IL6 [GeneID=3569].	4	0.02	2.89e-06	0.00121
GSE22140_HEALTHY_VS_ARTHRITIC_GERMFREE_MOUSE_CD4_TCELL_DN	200	Genes down-regulated in CD4 [GeneID=920] T cells under germ free conditions: healthy versus arthritis (KRN model).	4	0.02	2.89e-06	0.00121
GSE22886_DAY0_VS_DAY1_MONOCYTE_IN_CULTURE_DN	200	Genes down-regulated in comparison of monocytes cultured for 0 days versus those cultured for 1 day.	4	0.02	2.89e-06	0.00121
GSE23321_CD8_STEM_CELL_MEMORY_VS_EFFECTOR_MEMORY_CD8_TCELL_DN	200	Genes down-regulated in CD8 T cells: stem cell memory versus effector memory.	4	0.02	2.89e-06	0.00121
GSE2770_IL4_ACT_VS_ACT_CD4_TCELL_2H_DN	200	Genes down-regulated in CD4 [GeneID=920] T cells activated by anti-CD3 and anti-CD28: IL4 [GeneID=3565] (2h) versus untreated (2h).	4	0.02	2.89e-06	0.00121
GSE29618_BCELL_VS_PDC_DAY7_FLU_VACCINE_DN	200	Genes down-regulated in comparison of B cells from influenza vaccinee at day 7 post-vaccination versus plasmacytoid dendritic cells (pDC) at day 7 post-vaccination.	4	0.02	2.89e-06	0.00121
GSE29618_MONOCYTE_VS_PDC_DN	200	Genes down-regulated in comparison of monocytes versus plasmacytoid dendritic cells (pDC).	4	0.02	2.89e-06	0.00121
GSE29618_PDC_VS_MDC_DAY7_FLU_VACCINE_UP	200	Genes up-regulated in comparison of plasmacytoid dendritic cells (DC) from influenza vaccinee at day 7 post-vaccination versus myeloid DCs at day 7 post-vaccination.	4	0.02	2.89e-06	0.00121
GSE34179_THPOK_KO_VS_WT_VA14I_NKTCELL_DN	200	Genes down-regulated in Va14 invariant NKT cells: ZBTB7B [GeneID=51043] knockout versus wildtype.	4	0.02	2.89e-06	0.00121
GSE36078_WT_VS_IL1R_KO_LUNG_DC_AFTER_AD5_INF_DN	200	Genes down-regulated in Lung dendritic cell from Ad5 infection wildtype mice versus Lung dendritic cell from Ad5 inf IL-1R mice.	4	0.02	2.89e-06	0.00121
GSE411_100MIN_VS_400MIN_IL6_STIM_MACROPHAGE_DN	200	Genes down-regulated in macrophages treated by IL6 [GeneID=3569]: 100min versus 400min.	4	0.02	2.89e-06	0.00121
GSE43957_UNTREATED_VS_NACL_TREATED_ANTI_CD3_CD28_STIM_CD4_TCELL_DN	200	Genes down-regulated in CD4 [GeneID=920] T helper cells Th0: control versus NaCl treatment.	4	0.02	2.89e-06	0.00121
GSE5679_RARA_AGONIST_AM580_VS_AM580_AND_ROSIGLITAZONE_TREATED_DC_UP	200	Genes up-regulated in monocyte-derived dendritic cells: AM580 [PubChem=2126] versus rosiglitazone and AM580 [PubChem=77999;2126].	4	0.02	2.89e-06	0.00121
GSE7460_TCONV_VS_TREG_THYMUS_DN	200	Genes down-regulated in comparison of TconvThy versus TregThy (see Fig. 1 in the paper for details).	4	0.02	2.89e-06	0.00121
GSE7852_TREG_VS_TCONV_UP	200	Genes up-regulated in comparison of regulatory T cells versus conventional T cells.	4	0.02	2.89e-06	0.00121
GSE9988_ANTI_TREM1_VS_CTRL_TREATED_MONOCYTES_UP	200	Genes up-regulated in comparison of monocytes treated with anti-TREM1 [GeneID=54210] versus monocytes treated with control IgG.	4	0.02	2.89e-06	0.00121
HALLMARK_TNFA_SIGNALING_VIA_NFKB	200	Genes regulated by NF-kB in response to TNF [GeneID=7124].	4	0.02	2.89e-06	0.00121
DODD_NASOPHARYNGEAL_CARCINOMA_DN	1375	Genes down-regulated in nasopharyngeal carcinoma (NPC) compared to the normal tissue.	7	0.0051	3.4e-06	0.00139
ENK_UV_RESPONSE_EPIDERMIS_DN	508	Genes down-regulated in epidermis after to UVB irradiation.	5	0.0098	4.62e-06	0.00185
OSWALD_HEMATOPOIETIC_STEM_CELL_IN_COLLAGEN_GEL_UP	233	Genes up-regulated in hematopoietic stem cells (HSC, CD34+ [GeneID=947]) cultured in a three-dimentional collagen gel compared to the cells grown in suspension.	4	0.0172	5.29e-06	0.00207
CACGTG_MYC_Q2	1032	Genes having at least one occurence of the highly conserved motif M2 CACGTG sites. The motif matches transcription factor binding site V$MYC_Q2 (v7.4 TRANSFAC).	6	0.0058	9.2e-06	0.00352
CEBP_01	272	Genes having at least one occurence of the transcription factor binding site V$CEBP_01 (v7.4 TRANSFAC) in the regions spanning up to 4 kb around their transcription starting sites.	4	0.0147	9.73e-06	0.00364
GCACTTT_MIR175P_MIR20A_MIR106A_MIR106B_MIR20B_MIR519D	595	Genes having at least one occurence of the motif GCACTTT in their 3' untranslated region. The motif represents putative target (that is, seed match) of human mature miRNAs hsa-miR-17-5p, hsa-miR-20a, hsa-miR-106a, hsa-miR-106b, hsa-miR-20b and hsa-miR-519d (v7.1 miRBase).	5	0.0084	9.93e-06	0.00364
HADDAD_B_LYMPHOCYTE_PROGENITOR	293	Genes up-regulated in hematopoietic progenitor cells (HPC) of B lymphocyte lineage CD34+CD45RA+CD10+ [GeneID=947;5788;4311].	4	0.0137	1.3e-05	0.00464
BLALOCK_ALZHEIMERS_DISEASE_UP	1691	Genes up-regulated in brain from patients with Alzheimer's disease.	7	0.0041	1.32e-05	0.00464
BENPORATH_CYCLING_GENES	648	Genes showing cell-cycle stage-specific expression [PMID=12058064].	5	0.0077	1.5e-05	0.00517
GO_REGULATION_OF_PROTEOLYSIS	711	Any process that modulates the frequency, rate or extent of the hydrolysis of a peptide bond or bonds within a protein.	5	0.007	2.33e-05	0.00776
GO_CELLULAR_RESPONSE_TO_ORGANIC_SUBSTANCE	1848	Any process that results in a change in state or activity of a cell (in terms of movement, secretion, enzyme production, gene expression, etc.) as a result of an organic substance stimulus.	7	0.0038	2.34e-05	0.00776
MARSON_BOUND_BY_FOXP3_UNSTIMULATED	1229	Genes with promoters bound by FOXP3 [GeneID=50943] in unstimulated hybridoma cells.	6	0.0049	2.47e-05	0.00806
MARZEC_IL2_SIGNALING_UP	115	Genes up-regulated by IL2 [GeneID=3558] in cells derived from CD4+ [GeneID=920] cutaneous T-cell lymphoma (CTCL).	3	0.0261	2.61e-05	0.00835
GO_TUMOR_NECROSIS_FACTOR_MEDIATED_SIGNALING_PATHWAY	118	A series of molecular signals initiated by the binding of a tumor necrosis factor to a receptor on the surface of a cell, and ending with regulation of a downstream cellular process, e.g. transcription.	3	0.0254	2.81e-05	0.00886
GGGTGGRR_PAX4_03	1294	Genes having at least one occurence of the highly conserved motif M56 GGGTGGRR sites. The motif matches transcription factor binding site V$PAX4_03 (v7.4 TRANSFAC).	6	0.0046	3.3e-05	0.0102
GO_PTERIDINE_CONTAINING_COMPOUND_BIOSYNTHETIC_PROCESS	18	The chemical reactions and pathways resulting in the formation of any compound containing pteridine (pyrazino(2,3-dipyrimidine)), e.g. pteroic acid, xanthopterin and folic acid.	2	0.1111	3.65e-05	0.0111
WEI_MYCN_TARGETS_WITH_E_BOX	795	Genes whose promoters contain E-box motifs and whose expression changed in MYCN-3 cells (neuroblastoma) upon induction of MYCN [GeneID=4613].	5	0.0063	3.97e-05	0.0119
MARSON_FOXP3_CORE_DIRECT_TARGETS	19	Direct FOXP3 [GeneID=50943] targets that exhibit consistent transcriptional behavior in hybridoma and in ex vivo T lymphocytes.	2	0.1053	4.08e-05	0.012
BOYLAN_MULTIPLE_MYELOMA_C_D_UP	139	Genes up-regulated both in group C and D of tumors arising from overexpression of BCL2L1 and MYC [GeneID=598;4609] in plasma cells.	3	0.0216	4.59e-05	0.0124
GO_LIGASE_ACTIVITY	406	Catalysis of the joining of two substances, or two groups within a single molecule, with the concomitant hydrolysis of the diphosphate bond in ATP or a similar triphosphate.	4	0.0099	4.65e-05	0.0124
GO_NEGATIVE_REGULATION_OF_CATALYTIC_ACTIVITY	829	Any process that stops or reduces the activity of an enzyme.	5	0.006	4.85e-05	0.0124
BASSO_B_LYMPHOCYTE_NETWORK	143	Genes which comprise the top 1% of highly interconnected genes (major hubs) that account for most of gene interactions in the reconstructed regulatory networks from expression profiles in B lymphocytes.	3	0.021	4.99e-05	0.0124
GESERICK_TERT_TARGETS_DN	21	Genes down-regulated in MEF cells (embryonic fibroblasts) with TERT [GeneID=7015] knockout, after expression of the gene off a retroviral vector.	2	0.0952	5e-05	0.0124
GSE40274_CTRL_VS_EOS_TRANSDUCED_ACTIVATED_CD4_TCELL_DN	145	Genes down-regulated in CD4 T conv: control versus over-expression of IKZF4 [GeneID=64375].	3	0.0207	5.2e-05	0.0124
WHITFIELD_CELL_CYCLE_M_G1	148	Genes periodically expressed in synchronized HeLa cells (cervical carcinoma), with peak during the M/G1 phase of cell cycle.	3	0.0203	5.53e-05	0.0124
GO_PROTEIN_MODIFICATION_BY_SMALL_PROTEIN_CONJUGATION_OR_REMOVAL	873	A protein modification process in which one or more groups of a small protein, such as ubiquitin or a ubiquitin-like protein, are covalently attached to or removed from a target protein.	5	0.0057	6.19e-05	0.0124
LEE_BMP2_TARGETS_DN	882	Genes down-regulated in uterus upon knockout of BMP2 [GeneID=650].	5	0.0057	6.5e-05	0.0124
GSE27241_CTRL_VS_DIGOXIN_TREATED_CD4_TCELL_IN_TH17_POLARIZING_CONDITIONS_UP	159	Genes up-regulated in polarizing CD4 [GeneID=920] Th17 cells: untreated versus digoxin [PubChem=2724385].	3	0.0189	6.84e-05	0.0124
GO_CYTOKINE_MEDIATED_SIGNALING_PATHWAY	452	A series of molecular signals initiated by the binding of a cytokine to a receptor on the surface of a cell, and ending with regulation of a downstream cellular process, e.g. transcription.	4	0.0088	7.05e-05	0.0124
chr6q15	26	Genes in cytogenetic band chr6q15	2	0.0769	7.73e-05	0.0124
JOHNSTONE_PARVB_TARGETS_3_DN	918	Genes down-regulated upon overexpression of PARVB [GeneID=29780] in MDA-MB-231 cells (breast cancer) cultured in 3D Matrigel only.	5	0.0054	7.85e-05	0.0124
GSE3565_CTRL_VS_LPS_INJECTED_DUSP1_KO_SPLENOCYTES_DN	168	Genes down-regulated in spleen from DUSP1 [GeneID=1843] knockout: control versus LPS.	3	0.0179	8.05e-05	0.0124
MCBRYAN_PUBERTAL_TGFB1_TARGETS_UP	169	Pubertal genes up-regulated by TGFB1 [GeneID=7040].	3	0.0178	8.2e-05	0.0124
GSE32255_WT_UNSTIM_VS_JMJD2D_KNOCKDOWN_4H_LPS_STIM_DC_UP	170	Genes up-regulated in dendritic cells: unstimulated wildtype versus KDM4D [GeneID=55693] knockdown (shRNA) stimulated by LPS.	3	0.0176	8.34e-05	0.0124
GSE7219_UNSTIM_VS_LPS_AND_ANTI_CD40_STIM_DC_UP	171	Genes up-regulated in dendric cells: untreated versus LPS and anti-CD40.	3	0.0175	8.49e-05	0.0124
GSE22611_NOD2_TRANSDUCED_VS_CTRL_HEK293T_STIMULATED_WITH_MDP_2H_UP	175	Genes up-regulated in HEK293 cells at 2h after stimulation by muramyl dipeptide [PubChem=11620162]: over-expressing wildtype NOD2 [GeneID=64127] versus control.	3	0.0171	9.09e-05	0.0124
TGAATGT_MIR181A_MIR181B_MIR181C_MIR181D	484	Genes having at least one occurence of the motif TGAATGT in their 3' untranslated region. The motif represents putative target (that is, seed match) of human mature miRNAs hsa-miR-181a, hsa-miR-181b, hsa-miR-181c and hsa-miR-181d (v7.1 miRBase).	4	0.0083	9.18e-05	0.0124
GO_ANATOMICAL_STRUCTURE_FORMATION_INVOLVED_IN_MORPHOGENESIS	957	The developmental process pertaining to the initial formation of an anatomical structure from unspecified parts. This process begins with the specific processes that contribute to the appearance of the discrete structure and ends when the structural rudiment is recognizable. An anatomical structure is any biological entity that occupies space and is distinguished from its surroundings. Anatomical…	5	0.0052	9.55e-05	0.0124
GSE6092_B_BURGDOFERI_VS_B_BURGDORFERI_AND_IFNG_STIM_ENDOTHELIAL_CELL_DN	178	Genes down-regulated in endothelial cells: B. burgdoferi versus IFNG [GeneID=3459] and B. burgdoferi .	3	0.0169	9.56e-05	0.0124
GSE13547_2H_VS_12_H_ANTI_IGM_STIM_BCELL_DN	181	Genes down-regulated in B lymphocytes stimulated by anti-IgM: 2h versus 12h.	3	0.0166	0.0001	0.0124
SCIAN_INVERSED_TARGETS_OF_TP53_AND_TP73_DN	31	Genes that were inversely correlated in H1299 cells (lung cancer): down-regulated by P53 [GeneID=7157] and up-regulated by P73 [GeneID=7161].	2	0.0645	0.00011	0.0124
GSE7219_UNSTIM_VS_LPS_AND_ANTI_CD40_STIM_NIK_NFKB2_KO_DC_DN	188	Genes down-regulated in dendritic cell NIK NFkB2-KO versus dendritic cell NIK NFkB2-KO LPS and anti-CD40 stimulated.	3	0.016	0.000112	0.0124
HFH3_01	191	Genes having at least one occurence of the transcription factor binding site V$HFH3_01 (v7.4 TRANSFAC) in the regions spanning up to 4 kb around their transcription starting sites.	3	0.0157	0.000118	0.0124
GO_POSITIVE_REGULATION_OF_CELLULAR_PROTEIN_CATABOLIC_PROCESS	192	Any process that activates or increases the frequency, rate or extent of cellular protein catabolic process.	3	0.0156	0.00012	0.0124
GSE4984_LPS_VS_VEHICLE_CTRL_TREATED_DC_DN	193	Genes down-regulated in monocyte-derived dendritic cells: LPS versus vehicle.	3	0.0155	0.000121	0.0124
TGGTGCT_MIR29A_MIR29B_MIR29C	521	Genes having at least one occurence of the motif TGGTGCT in their 3' untranslated region. The motif represents putative target (that is, seed match) of human mature miRNAs hsa-miR-29a, hsa-miR-29b and hsa-miR-29c (v7.1 miRBase).	4	0.0077	0.000122	0.0124
GSE40666_STAT1_KO_VS_STAT4_KO_CD8_TCELL_WITH_IFNA_STIM_90MIN_DN	195	Genes down-regulated in CD8 T cells treated by interferon alpha: STAT1 [GeneID=6772] knockout versus STAT4 [GeneID=6775].	3	0.0154	0.000125	0.0124
GSE45365_CD8A_DC_VS_CD11B_DC_IFNAR_KO_MCMV_INFECTION_DN	196	Genes down-regulated during primary acute viral infection in dendritic cells: CD8A [GeneID=925] versus ITGAM+ [GeneID=3684].	3	0.0153	0.000127	0.0124
PUJANA_BRCA1_PCC_NETWORK	1652	Genes constituting the BRCA1-PCC network of transcripts whose expression positively correlated (Pearson correlation coefficient, PCC >= 0.4) with that of BRCA1 [GeneID=672] across a compendium of normal tissues.	6	0.0036	0.000127	0.0124
GSE21670_STAT3_KO_VS_WT_CD4_TCELL_DN	197	Genes down-regulated in CD4 [GeneID=920] T cells: STAT3 [GeneID=6774] knockout versus wildtype.	3	0.0152	0.000129	0.0124
GSE21670_UNTREATED_VS_IL6_TREATED_STAT3_KO_CD4_TCELL_DN	197	Genes down-regulated in CD4 [GeneID=920] T cells with STAT3 [GeneID=6774] knockout: medium versus IL6 [GeneID=3569].	3	0.0152	0.000129	0.0124
MARSON_BOUND_BY_FOXP3_STIMULATED	1022	Genes with promoters bound by FOXP3 [GeneID=50943] in hybridoma cells stimulated by PMA [PubChem=4792] and ionomycin [PubChem=3733].	5	0.0049	0.00013	0.0124
GSE40666_UNTREATED_VS_IFNA_STIM_STAT4_KO_EFFECTOR_CD8_TCELL_90MIN_DN	198	Genes down-regulated in CD8 T cells with STAT4 [GeneID=6775]: untreated versus interferon alpha.	3	0.0152	0.000131	0.0124
GSE45739_NRAS_KO_VS_WT_ACD3_ACD28_STIM_CD4_TCELL_UP	198	Genes up-regulated in activated CD4 [GeneID=920] T cells: NRAS [GeneID=4893] knockout versus wildtype.	3	0.0152	0.000131	0.0124
GSE5099_MONOCYTE_VS_ALTERNATIVE_M2_MACROPHAGE_UP	198	Genes up-regulated in monocytes versus alternatively activated (M2) macrophages.	3	0.0152	0.000131	0.0124
GSE8921_UNSTIM_0H_VS_TLR1_2_STIM_MONOCYTE_12H_UP	198	Genes up-regulated in monocytes: untreated versus M. tuberculosis 19 kDa lipopeptide (12h).	3	0.0152	0.000131	0.0124
GSE23321_EFFECTOR_MEMORY_VS_NAIVE_CD8_TCELL_DN	199	Genes down-regulated in CD8 T cells: effector memory versus naÔve.	3	0.0151	0.000133	0.0124
GSE2770_TGFB_AND_IL4_VS_IL12_TREATED_ACT_CD4_TCELL_2H_DN	199	Genes down-regulated in CD4 [GeneID=920] T cells activated by anti-CD3 and anti-CD28: TGFB1 and IL4 [GeneID=7040;3565] (2h) versus IL-12 (2h).	3	0.0151	0.000133	0.0124

## Sheet: GSEA_Module 6
Gene Set Name	# Genes in Gene Set (K)	Description	# Genes in Overlap (k)	k/K	p-value	FDR q-value
GSE13485_DAY3_VS_DAY7_YF17D_VACCINE_PBMC_DN	199	Genes down-regulated in comparison of unstimulated peripheral blood mononuclear cells (PBMC) 3 days after stimulation with YF17D vaccine versus PBMC 7 days after the stimulation.	15	0.0754	2.78e-34	2.65e-30
GSE18791_CTRL_VS_NEWCASTLE_VIRUS_DC_8H_DN	200	Genes down-regulated in comparison of control conventional dendritic cells (cDC) at 0 h versus cDCs infected with Newcastle disease virus (NDV) at 8 h.	15	0.075	3e-34	2.65e-30
TAKEDA_TARGETS_OF_NUP98_HOXA9_FUSION_3D_UP	182	Genes up-regulated in CD34+ [GeneID=947] hematopoetic cells by expression of NUP98-HOXA9 fusion [GeneID=4928;3205] off a retroviral vector at 3 days after transduction.	14	0.0769	9.43e-32	5.43e-28
GSE19888_ADENOSINE_A3R_INH_VS_TCELL_MEMBRANES_ACT_MAST_CELL_UP	199	Genes up-regulated in HMC-1 (mast leukemia) cells: incubated with the peptide ALL1 versus stimulated with T cell membranes.	14	0.0704	3.44e-31	5.43e-28
GSE21546_WT_VS_SAP1A_KO_DP_THYMOCYTES_UP	199	Genes up-regulated in untreated double positive thymocytes: wildtype versus ELK4 [GeneID=2005] knockout.	14	0.0704	3.44e-31	5.43e-28
GSE13485_CTRL_VS_DAY7_YF17D_VACCINE_PBMC_DN	200	Genes down-regulated in comparison of unstimulated peripheral blood mononuclear cells (PBMC) versus PBMC 7 days after stimulation with YF17D vaccine.	14	0.07	3.7e-31	5.43e-28
GSE18791_CTRL_VS_NEWCASTLE_VIRUS_DC_4H_DN	200	Genes down-regulated in comparison of control conventional dendritic cells (cDC) at 0 h versus cDCs infected with Newcastle disease virus (NDV) at 4 h.	14	0.07	3.7e-31	5.43e-28
GSE18791_CTRL_VS_NEWCASTLE_VIRUS_DC_6H_DN	200	Genes down-regulated in comparison of control conventional dendritic cells (cDC) at 0 h versus cDCs infected with Newcastle disease virus (NDV) at 6 h.	14	0.07	3.7e-31	5.43e-28
GSE18791_UNSTIM_VS_NEWCATSLE_VIRUS_DC_6H_DN	200	Genes down-regulated in comparison of control conventional dendritic cells (cDC) at 6 h versus cDCs infected with Newcastle disease virus (NDV) at 6 h.	14	0.07	3.7e-31	5.43e-28
GSE19888_ADENOSINE_A3R_INH_PRETREAT_AND_ACT_BY_A3R_VS_TCELL_MEMBRANES_ACT_MAST_CELL_UP	200	Genes up-regulated in HMC-1 (mast leukemia) cells: incubated with the peptide ALL1 and then treated with Cl-IB-MECA [PubChem=3035850] versus stimulation by T cell membranes.	14	0.07	3.7e-31	5.43e-28
GSE26030_TH1_VS_TH17_DAY5_POST_POLARIZATION_UP	200	Genes up-regulated in T helper cells 5 days post polarization: Th1 versus Th17.	14	0.07	3.7e-31	5.43e-28
GSE33424_CD161_INT_VS_NEG_CD8_TCELL_UP	200	Genes up-regulated in CD8 T cells: KLRB1 int [GeneID=3820] versus KLRB1- [GeneID=3820].	14	0.07	3.7e-31	5.43e-28
GSE21546_ELK1_KO_VS_SAP1A_KO_AND_ELK1_KO_DP_THYMOCYTES_UP	199	Genes up-regulated in untreated double positive thymocytes: ELK1 [GeneID=2002] knockout versus ELK1 and ELK4 [GeneID=2002;2005] knockout.	13	0.0653	2.96e-28	3.99e-25
GSE19888_ADENOSINE_A3R_INH_VS_ACT_WITH_INHIBITOR_PRETREATMENT_IN_MAST_CELL_UP	200	Genes up-regulated in HMC-1 (mast leukemia) cells incubated the peptide ALL1 versus those followed by treatment with Cl-IB-MECA [PubChem=3035850].	13	0.065	3.17e-28	3.99e-25
HECKER_IFNB1_TARGETS	95	Genes transcriptionally modulated in the blood of multiple sclerosis patients in response to subcutaneous treatment with recombinant IFNB1 [GeneID = 3456].	11	0.1158	1.98e-26	2.33e-23
GSE42724_NAIVE_BCELL_VS_PLASMABLAST_UP	199	Genes up-regulated in B lymphocytes: naÔve versus plasmablasts.	12	0.0603	1.88e-25	1.31e-22
GSE13484_UNSTIM_VS_YF17D_VACCINE_STIM_PBMC_DN	200	Genes down-regulated in comparison of unstimulated peripheral blood mononuclear cells (PBMC) versus PBMC stimulated with YF17D vaccine.	12	0.06	2e-25	1.31e-22
GSE13485_CTRL_VS_DAY3_YF17D_VACCINE_PBMC_DN	200	Genes down-regulated in comparison of unstimulated peripheral blood mononuclear cells (PBMC) versus PBMC 3 days after stimulation with YF17D vaccine.	12	0.06	2e-25	1.31e-22
GSE13485_DAY1_VS_DAY7_YF17D_VACCINE_PBMC_DN	200	Genes down-regulated in comparison of unstimulated peripheral blood mononuclear cells (PBMC) 1 day after stimulation with YF17D vaccine versus PBMC 7 days after the stimulation.	12	0.06	2e-25	1.31e-22
GSE13485_DAY7_VS_DAY21_YF17D_VACCINE_PBMC_UP	200	Genes up-regulated in comparison of unstimulated peripheral blood mononuclear cells (PBMC) 7 days after stimulation with YF17D vaccine versus PBMC 21 days after the stimulation.	12	0.06	2e-25	1.31e-22
GSE13485_PRE_VS_POST_YF17D_VACCINATION_PBMC_DN	200	Genes down-regulated in comparison of peripheral blood mononuclear cells (PBMC) before vs after YF17D vaccination.	12	0.06	2e-25	1.31e-22
GSE18791_UNSTIM_VS_NEWCATSLE_VIRUS_DC_10H_DN	200	Genes down-regulated in comparison of control conventional dendritic cells (cDC) at 10 h versus cDCs infected with Newcastle disease virus (NDV) at 10 h.	12	0.06	2e-25	1.31e-22
GSE26890_CXCR1_NEG_VS_POS_EFFECTOR_CD8_TCELL_UP	200	Genes up-regulated in effector CD8 T cells: CXCR1+ [GeneID=3577] versus CXCR1- [GeneID=3577].	12	0.06	2e-25	1.31e-22
GSE37533_PPARG1_FOXP3_VS_FOXP3_TRANSDUCED_CD4_TCELL_DN	200	Genes down-regulated in CD4 [GeneID=920] over-expressing: FOXP3 [GeneID=50943] and PPARg1 form of PPARG [GeneID=5468] versus FOXP3 [GeneID=50943].	12	0.06	2e-25	1.31e-22
GSE42021_CD24HI_VS_CD24INT_TREG_THYMUS_DN	200	Genes down-regulated in thymic T reg: CD24 high [GeneID=100133941] versus CD24 int [GeneID=100133941].	12	0.06	2e-25	1.31e-22
GSE42021_TREG_PLN_VS_TREG_PRECURSORS_THYMUS_DN	200	Genes down-regulated in T reg from: peripheral lymph nodes versus thymic precursors.	12	0.06	2e-25	1.31e-22
HALLMARK_INTERFERON_GAMMA_RESPONSE	200	Genes up-regulated in response to IFNG [GeneID=3458].	12	0.06	2e-25	1.31e-22
TAKEDA_TARGETS_OF_NUP98_HOXA9_FUSION_8D_UP	157	Genes up-regulated in CD34+ [GeneID=947] hematopoetic cells by expression of NUP98-HOXA9 fusion [GeneID=4928;3205] off a retroviral vector at 8 days after transduction.	11	0.0701	6.29e-24	3.96e-21
HALLMARK_INTERFERON_ALPHA_RESPONSE	97	Genes up-regulated in response to alpha interferon proteins.	10	0.1031	2.09e-23	1.27e-20
GSE14000_UNSTIM_VS_4H_LPS_DC_TRANSLATED_RNA_DN	200	Genes down-regulated in comparison of polysome bound (translated) mRNA before and 4 h after LPS (TLR4 agonist) stimulation.	11	0.055	9.71e-23	4.75e-20
GSE21360_NAIVE_VS_QUATERNARY_MEMORY_CD8_TCELL_UP	200	Genes up-regulated inCD8 T cells: naÔve versus 4' memory.	11	0.055	9.71e-23	4.75e-20
GSE2706_UNSTIM_VS_8H_R848_DC_DN	200	Genes down-regulated in comparison of unstimulated dendritic cells (DC) at 0 h versus DCs stimulated with R848 for 8 h.	11	0.055	9.71e-23	4.75e-20
GSE37533_PPARG1_FOXP3_VS_FOXP3_TRANSDUCED_CD4_TCELL_PIOGLITAZONE_TREATED_UP	200	Genes up-regulated in CD4 [GeneID=920] T cells treated with pioglitazone [PubChem=4829] and over-expressing: FOXP3 [GeneID=50943] and PPARg1 isoform of PPARG [GeneID=5468] versus FOXP3 [GeneID=50943].	11	0.055	9.71e-23	4.75e-20
GSE37533_PPARG2_FOXP3_VS_FOXP3_TRANSDUCED_CD4_TCELL_DN	200	Genes down-regulated in CD4 [GeneID=920] over-expressing: FOXP3 [GeneID=50943] and PPARg2 form of PPARG [GeneID=5468] versus FOXP3 [GeneID=50943].	11	0.055	9.71e-23	4.75e-20
GSE42021_TREG_PLN_VS_CD24INT_TREG_THYMUS_DN	200	Genes down-regulated in T reg: peripheral lymph nodes versus thymic CD24 int [GeneID=100133941].	11	0.055	9.71e-23	4.75e-20
GSE42021_TREG_VS_TCONV_PLN_UP	200	Genes up-regulated in cells from peripheral lymph nodes: T reg versus T conv.	11	0.055	9.71e-23	4.75e-20
SEITZ_NEOPLASTIC_TRANSFORMATION_BY_8P_DELETION_UP	73	Genes up-regulated in CT60/4 cells (breast cancer reverted to normal by transfer of chromosome 8p region) vs parental MDA-MB-231 cells (deleted chromosome 8p).	9	0.1233	9.28e-22	4.42e-19
GSE34156_UNTREATED_VS_6H_NOD2_AND_TLR1_TLR2_LIGAND_TREATED_MONOCYTE_DN	154	Genes down-regulated in monocytes (6h): untreated versus muramyl dipeptide [PubChem=11620162] andM. tuberculosis 19 kDa lipopeptide.	10	0.0649	2.53e-21	1.17e-18
GSE6269_FLU_VS_STREP_PNEUMO_INF_PBMC_UP	169	Genes up-regulated in comparison of peripheral blood mononuclear cells (PBMC) from patients with acute influenza infection versus PBMC from patients with acute S. pneumoniae infection.	10	0.0592	6.57e-21	2.97e-18
NUYTTEN_NIPP1_TARGETS_UP	769	Genes up-regulated in PC3 cells (prostate cancer) after knockdown of NIPP1 [GeneID=5511] by RNAi.	13	0.0169	1.63e-20	7.19e-18
DAUER_STAT3_TARGETS_DN	50	Top 50 genes down-regulated in A549 cells (lung cancer) expressing STAT3 [GeneID=6774] off an adenovirus vector.	8	0.16	2.63e-20	1.1e-17
TAKEDA_TARGETS_OF_NUP98_HOXA9_FUSION_10D_UP	194	Genes up-regulated in CD34+ [GeneID=947] hematopoetic cells by expression of NUP98-HOXA9 fusion [GeneID=4928;3205] off a retroviral vector at 10 days after transduction.	10	0.0515	2.69e-20	1.1e-17
GSE10325_CD4_TCELL_VS_LUPUS_CD4_TCELL_DN	200	Genes down-regulated in comparison of healthy CD4 [GeneID=920] T cells versus systemic lupus erythematosus CD4 [GeneID=920] T cells.	10	0.05	3.68e-20	1.1e-17
GSE17974_IL4_AND_ANTI_IL12_VS_UNTREATED_24H_ACT_CD4_TCELL_DN	200	Genes down-regulated in comparison of CD4 [GeneID=920] T cells treated with IL4 [GeneID=3565] and anti-IL12 at 24 h versus the untreated cells at 24 h.	10	0.05	3.68e-20	1.1e-17
GSE18791_CTRL_VS_NEWCASTLE_VIRUS_DC_10H_DN	200	Genes down-regulated in comparison of control conventional dendritic cells (cDC) at 0 h versus cDCs infected with Newcastle disease virus (NDV) at 10 h.	10	0.05	3.68e-20	1.1e-17
GSE18791_CTRL_VS_NEWCASTLE_VIRUS_DC_12H_DN	200	Genes down-regulated in comparison of control conventional dendritic cells (cDC) at 0 h versus cDCs infected with Newcastle disease virus (NDV) at 12 h.	10	0.05	3.68e-20	1.1e-17
GSE18791_CTRL_VS_NEWCASTLE_VIRUS_DC_16H_DN	200	Genes down-regulated in comparison of control conventional dendritic cells (cDC) at 0 h versus cDCs infected with Newcastle disease virus (NDV) at 16 h.	10	0.05	3.68e-20	1.1e-17
GSE21360_NAIVE_VS_QUATERNARY_MEMORY_CD8_TCELL_DN	200	Genes down-regulated inCD8 T cells: naÔve versus 4' memory.	10	0.05	3.68e-20	1.1e-17
GSE21927_SPLEEN_C57BL6_VS_4T1_TUMOR_BALBC_MONOCYTES_DN	200	Genes down-regulated in CD11b+ cells from spleen of healthy C57BL6 mice versus CD11b+ cells from tumor infiltrating monocytes of BALB/c mice bearing 4T1 mammary carcinoma.	10	0.05	3.68e-20	1.1e-17
GSE34006_A2AR_KO_VS_A2AR_AGONIST_TREATED_TREG_UP	200	Genes up-regulated in T reg: untreated ADORA2A [GeneID=135] knockout versus wildtype treated by ZM 241385 [PubChem=176407].	10	0.05	3.68e-20	1.1e-17
GSE34006_WT_VS_A2AR_KO_TREG_DN	200	Genes down-regulated in T reg: wildtype versus ADORA2A [GeneID=135].	10	0.05	3.68e-20	1.1e-17
GSE36527_CD69_NEG_VS_POS_TREG_CD62L_LOS_KLRG1_NEG_UP	200	Genes up-regulated in KLRG1- SELL low [GeneID=10219;6402] T reg: CD69- [GeneID=969] versus CD69+ [GeneID=969].	10	0.05	3.68e-20	1.1e-17
GSE37533_PPARG1_FOXP3_VS_PPARG2_FOXP3_TRANSDUCED_CD4_TCELL_PIOGLITAZONE_TREATED_DN	200	Genes down-regulated in CD4 [GeneID=920] T cells treated with pioglitazone [PubChem=4829] and over-expressing: FOXP3 [GeneID=50943] and PPARg1 isoform of PPARG [GeneID=5468] versus FOXP3 [GeneID=50943] and PPARg2 form of PPARG [GeneID=5468].	10	0.05	3.68e-20	1.1e-17
GSE37534_UNTREATED_VS_PIOGLITAZONE_TREATED_CD4_TCELL_PPARG1_AND_FOXP3_TRASDUCED_DN	200	Genes down-regulated in CD4 [GeneID=920] T cells over-expressing FOXP3 [GeneID=50943] and PPARg1 form of PPARG [GeneID=5468]: untreated versus pioglitazone [PubChem=4829].	10	0.05	3.68e-20	1.1e-17
GSE42021_CD24HI_VS_CD24LOW_TREG_THYMUS_DN	200	Genes down-regulated in thymic T reg: CD24 high [GeneID=100133941] versus CD24 low [GeneID=100133941].	10	0.05	3.68e-20	1.1e-17
GSE42021_CD24INT_VS_CD24LOW_TCONV_THYMUS_DN	200	Genes down-regulated in thymic T conv: CD24 int [GeneID=100133941] versus CD24 low [GeneID=100133941].	10	0.05	3.68e-20	1.1e-17
GSE42021_CD24INT_VS_CD24LOW_TREG_THYMUS_DN	200	Genes down-regulated in thymic T reg: CD24 int [GeneID=100133941] versus CD24 low [GeneID=100133941].	10	0.05	3.68e-20	1.1e-17
GSE42021_TREG_PLN_VS_CD24LO_TREG_THYMUS_DN	200	Genes down-regulated in T reg: peripheral lymph nodes versus thymic CD24 low [GeneID=100133941].	10	0.05	3.68e-20	1.1e-17
GSE8835_CD4_VS_CD8_TCELL_CLL_PATIENT_UP	200	Genes up-regulated in T cells from CLL (chronic lymphocytic leukemia) patients: CD4 [GeneID=920] versus CD8.	10	0.05	3.68e-20	1.1e-17
GRAESSMANN_RESPONSE_TO_MC_AND_SERUM_DEPRIVATION_UP	211	Genes up-regulated in ME-A cells (breast cancer, sensitive to apoptotic stimuli) upon serum deprivation for 22 hr in the presence of medium concentrate (MC) from ME-C cells (breast cancer, resistant to apoptotic stimuli).	10	0.0474	6.35e-20	1.86e-17
REACTOME_INTERFERON_ALPHA_BETA_SIGNALING	64	Genes involved in Interferon alpha/beta signaling	8	0.125	2.16e-19	6.24e-17
GO_RESPONSE_TO_TYPE_I_INTERFERON	68	Any process that results in a change in state or activity of a cell or an organism (in terms of movement, secretion, enzyme production, gene expression, etc.) as a result of a type I interferon stimulus. Type I interferons include the interferon-alpha, beta, delta, episilon, zeta, kappa, tau, and omega gene families.	8	0.1176	3.61e-19	1.02e-16
MOSERLE_IFNA_RESPONSE	31	Top 50 genes up-regulated in ovarian cancer progenitor cells (also known as side population, SP, cells) in response to interferon alpha (IFNA).	7	0.2258	5.93e-19	1.66e-16
FULCHER_INFLAMMATORY_RESPONSE_LECTIN_VS_LPS_DN	463	Genes down-regulated in monocyte-derived dendritic cells (MDDC) after stimulation with galecin-1 (lectin, LGALS1) [GeneID=3956] compared to that with bacterial lipopolysaccharide (LPS).	11	0.0238	1.13e-18	3.05e-16
BOSCO_INTERFERON_INDUCED_ANTIVIRAL_MODULE	78	Genes representing interferon-induced antiviral module in sputum during asthma exacerbations.	8	0.1026	1.14e-18	3.05e-16
SANA_RESPONSE_TO_IFNG_UP	78	Genes up-regulated in five primary endothelial cell types (lung, aortic, iliac, dermal, and colon) by IFNG [GeneID=3458].	8	0.1026	1.14e-18	3.05e-16
REACTOME_INTERFERON_SIGNALING	159	Genes involved in Interferon Signaling	9	0.0566	1.34e-18	3.53e-16
GSE6269_HEALTHY_VS_FLU_INF_PBMC_DN	160	Genes down-regulated in comparison of peripheral blood mononuclear cells (PBMC) from healthy donors versus PBMC from patients with acute influenza infection.	9	0.0563	1.42e-18	3.68e-16
GO_DEFENSE_RESPONSE_TO_VIRUS	164	Reactions triggered in response to the presence of a virus that act to protect the cell or organism.	9	0.0549	1.78e-18	4.55e-16
FARMER_BREAST_CANCER_CLUSTER_1	44	Cluster 1: interferon, T and B lymphocyte genes clustered together across breast cancer samples.	7	0.1591	8.62e-18	2.17e-15
GSE40685_TREG_VS_FOXP3_KO_TREG_PRECURSOR_UP	195	Genes up-regulated in CD4: FOXP3+ [GeneID=50943] T reg versus FOXP3 [GeneID=50943] knockout T reg precursor.	9	0.0462	8.74e-18	2.17e-15
GSE21546_UNSTIM_VS_ANTI_CD3_STIM_ELK1_KO_DP_THYMOCYTES_UP	196	Genes up-regulated in double positive thymocytes with ELK1 [GeneID=2002] knockout: untreated versus stimulated by anti-CD3.	9	0.0459	9.15e-18	2.21e-15
GSE21546_UNSTIM_VS_ANTI_CD3_STIM_SAP1A_KO_AND_ELK1_KO_DP_THYMOCYTES_UP	196	Genes up-regulated in double positive thymocytes with ELK1 and ELK4 [GeneID=2002;2005] knockout: untreated versus stimulated by anti-CD3.	9	0.0459	9.15e-18	2.21e-15
GSE10325_MYELOID_VS_LUPUS_MYELOID_DN	200	Genes down-regulated in comparison of healthy myeloid cells versus systemic lupus erythematosus myeloid cells.	9	0.045	1.1e-17	2.43e-15
GSE14000_UNSTIM_VS_4H_LPS_DC_DN	200	Genes down-regulated in comparison of dendritic cells (DC) before and 4 h after LPS (TLR4 agonist) stimulation.	9	0.045	1.1e-17	2.43e-15
GSE19888_CTRL_VS_TCELL_MEMBRANES_ACT_MAST_CELL_PRETREAT_A3R_INH_DN	200	Genes down-regulated in HMC-1 (mast leukemia) cells: untreated versus incubated with the peptide ALL1 followed by stimulation with T cell membranes.	9	0.045	1.1e-17	2.43e-15
GSE22886_CTRL_VS_LPS_24H_DC_DN	200	Genes down-regulated in comparison of unstimulated dendritic cells (DC) versus 1 day DC stimulated with LPS (TLR4 agonist).	9	0.045	1.1e-17	2.43e-15
GSE24634_IL4_VS_CTRL_TREATED_NAIVE_CD4_TCELL_DAY5_DN	200	Genes down-regulated in comparison of CD25- T cells treated with IL4 [GeneID=3565] at day 5 versus untreated CD25- T cells at day 5.	9	0.045	1.1e-17	2.43e-15
GSE38681_WT_VS_LYL1_KO_LYMPHOID_PRIMED_MULTIPOTENT_PROGENITOR_DN	200	Genes down-regulated in lymphoid primed multipotent progenitors: wildtype versus LYL1 [GeneID=4066] knockout.	9	0.045	1.1e-17	2.43e-15
GSE41978_ID2_KO_VS_BIM_KO_KLRG1_LOW_EFFECTOR_CD8_TCELL_UP	200	Genes up-regulated in KLRG1 low [GeneID=10219] CD8 T effector cells during infection: ID2 [GeneID=10219] knockout versus BCL2L11 [GeneID=10018] knockout.	9	0.045	1.1e-17	2.43e-15
BOWIE_RESPONSE_TO_TAMOXIFEN	18	Genes up-regulated by tamoxifen [PubChem=5376] in HMEC-E6 cells (mammary epithelial cells damaged by expression of HPV-16 E6 [GeneID=1489078]).	6	0.3333	1.75e-17	3.81e-15
GO_INNATE_IMMUNE_RESPONSE	619	Innate immune responses are defense responses mediated by germline encoded components that directly recognize components of potential pathogens.	11	0.0178	2.79e-17	5.99e-15
GO_RESPONSE_TO_VIRUS	247	Any process that results in a change in state or activity of a cell or an organism (in terms of movement, secretion, enzyme production, gene expression, etc.) as a result of a stimulus from a virus.	9	0.0364	7.57e-17	1.61e-14
REACTOME_CYTOKINE_SIGNALING_IN_IMMUNE_SYSTEM	270	Genes involved in Cytokine Signaling in Immune system	9	0.0333	1.7e-16	3.57e-14
BROWNE_INTERFERON_RESPONSIVE_GENES	68	Genes up-regulated in primary fibroblast culture after treatment with interferon alpha for 6 h.	7	0.1029	2.17e-16	4.5e-14
EINAV_INTERFERON_SIGNATURE_IN_CANCER	27	A gene expression signature found in a subset of cancer patients suggestive of a deregulated immune or inflammatory response.	6	0.2222	2.79e-16	5.65e-14
XU_AKT1_TARGETS_6HR	27	Genes up-regulated in DU-145 cells (prostate cancer) expressing a dominant negative form of AKT1 [GeneID=207] upon sham-treatment for 6 h (as a control for the HGF [GeneID=3082] experiments).	6	0.2222	2.79e-16	5.65e-14
DER_IFN_ALPHA_RESPONSE_UP	74	Genes up-regulated in HT1080 cells (fibrosarcoma) by treatment with interferon alpha for 6 h.	7	0.0946	4.02e-16	8.06e-14
WALLACE_PROSTATE_CANCER_RACE_UP	299	Genes up-regulated in prostate cancer samples from African-American patients compared to those from the European-American patients.	9	0.0301	4.3e-16	8.51e-14
GSE6259_FLT3L_INDUCED_DEC205_POS_DC_VS_CD8_TCELL_DN	167	Genes down-regulated in cells from Flt3L Melanom injected mice: splenic DEC205+ dendritic cells versus CD8 T cells.	8	0.0479	6.07e-16	1.19e-13
GSE21360_NAIVE_VS_SECONDARY_MEMORY_CD8_TCELL_DN	169	Genes down-regulated in CD8 T cells: naÔve versus 2' memory.	8	0.0473	6.69e-16	1.29e-13
GO_DEFENSE_RESPONSE	1231	Reactions, triggered in response to the presence of a foreign body or the occurrence of an injury, which result in restriction of damage to the organism attacked or prevention/recovery from the infection caused by the attack.	12	0.0097	7.08e-16	1.36e-13
SANA_TNF_SIGNALING_UP	83	Genes up-regulated in five primary endothelial cell types (lung, aortic, iliac, dermal, and colon) by TNF [GeneID=7124].	7	0.0843	9.27e-16	1.76e-13
GRAESSMANN_APOPTOSIS_BY_SERUM_DEPRIVATION_UP	552	Genes up-regulated in ME-A cells (breast cancer) undergoing apoptosis upon serum starvation (5% to 0% FCS) for 22 hr.	10	0.0181	1.04e-15	1.95e-13
GSE2770_TGFB_AND_IL4_ACT_VS_ACT_CD4_TCELL_2H_DN	199	Genes down-regulated in CD4 [GeneID=920] T cells activated by anti-CD3 and anti-CD28: TGFB1 and IL4 [GeneID=7040;3565] (2h) versus untreated (2h).	8	0.0402	2.52e-15	4.58e-13
KRASNOSELSKAYA_ILF3_TARGETS_UP	38	Up-regulated in GHOST(3)CXCR4 cells (osteosarcoma) upon ectopic expression of ILF3 [GeneID=3609].	6	0.1579	2.6e-15	4.58e-13
GSE10325_BCELL_VS_LUPUS_BCELL_DN	200	Genes down-regulated in comparison of healthy B cells versus systemic lupus erythematosus B cells.	8	0.04	2.63e-15	4.58e-13
GSE14000_UNSTIM_VS_16H_LPS_DC_TRANSLATED_RNA_DN	200	Genes down-regulated in comparison of polysome bound (translated) mRNA before and 16 h after LPS (TLR4 agonist) stimulation.	8	0.04	2.63e-15	4.58e-13
GSE1432_CTRL_VS_IFNG_24H_MICROGLIA_DN	200	Genes down-regulated in comparison of control microglia cells versus those 24 h after stimulation with IFNG [GeneID=3458].	8	0.04	2.63e-15	4.58e-13
GSE18791_UNSTIM_VS_NEWCATSLE_VIRUS_DC_18H_DN	200	Genes down-regulated in comparison of control conventional dendritic cells (cDC) at 18 h versus cDCs infected with Newcastle disease virus (NDV) at 18 h.	8	0.04	2.63e-15	4.58e-13

## Sheet: GSEA_Module 7
Gene Set Name	# Genes in Gene Set (K)	Description	# Genes in Overlap (k)	k/K	p-value	FDR q-value
LEE_BMP2_TARGETS_DN	882	Genes down-regulated in uterus upon knockout of BMP2 [GeneID=650].	14	0.0159	9.09e-17	1.6e-12
GSE21670_STAT3_KO_VS_WT_CD4_TCELL_DN	197	Genes down-regulated in CD4 [GeneID=920] T cells: STAT3 [GeneID=6774] knockout versus wildtype.	9	0.0457	5.38e-15	3.16e-11
GSE21670_UNTREATED_VS_IL6_TREATED_STAT3_KO_CD4_TCELL_DN	197	Genes down-regulated in CD4 [GeneID=920] T cells with STAT3 [GeneID=6774] knockout: medium versus IL6 [GeneID=3569].	9	0.0457	5.38e-15	3.16e-11
GO_RNA_BINDING	1598	Interacting selectively and non-covalently with an RNA molecule or a portion thereof.	15	0.0094	1.17e-14	5.15e-11
GSE43863_TH1_VS_TFH_MEMORY_CD4_TCELL_UP	200	Genes up-regulated in CD4 [GeneID=920] SMARTA memory T cells: Th1 versus follicular helper (Tfh).	8	0.04	6.03e-13	2.12e-09
GO_NCRNA_METABOLIC_PROCESS	533	The chemical reactions and pathways involving non-coding RNA transcripts (ncRNAs).	10	0.0188	9.88e-13	2.9e-09
GO_NUCLEOLUS	848	A small, dense body one or more of which are present in the nucleus of eukaryotic cells. It is rich in RNA and protein, is not bounded by a limiting membrane, and is not seen during mitosis. Its prime function is the transcription of the nucleolar DNA into 45S ribosomal-precursor RNA, the processing of this RNA into 5.8S, 18S, and 28S components of ribosomal RNA, and the association of these comp…	11	0.013	3.14e-12	7.91e-09
GO_POLY_A_RNA_BINDING	1170	Interacting non-covalently with a poly(A) RNA, a RNA molecule which has a tail of adenine bases.	12	0.0103	3.97e-12	8.76e-09
KRIGE_RESPONSE_TO_TOSEDOSTAT_24HR_DN	1011	Genes down-regulated in HL-60 cells (acute promyelocytic leukemia, APL) after treatment with the aminopeptidase inhibitor tosedostat (CHR-2797) [PubChem=15547703] for 24 h.	11	0.0109	2.06e-11	4.04e-08
GSE23321_EFFECTOR_MEMORY_VS_NAIVE_CD8_TCELL_DN	199	Genes down-regulated in CD8 T cells: effector memory versus naÔve.	7	0.0352	4.8e-11	8.47e-08
BILD_MYC_ONCOGENIC_SIGNATURE	206	Genes selected in supervised analyses to discriminate cells expressing c-Myc [GeneID=4609] from control cells expressing GFP.	7	0.034	6.12e-11	9.81e-08
GSE12003_4D_VS_8D_CULTURE_BM_PROGENITOR_UP	160	Genes up-regulated in of bone marrow progenitors: 4- versus 8-day cultures.	6	0.0375	8.98e-10	1.32e-06
WEI_MYCN_TARGETS_WITH_E_BOX	795	Genes whose promoters contain E-box motifs and whose expression changed in MYCN-3 cells (neuroblastoma) upon induction of MYCN [GeneID=4613].	9	0.0113	1.37e-09	1.86e-06
GSE22611_NOD2_TRANSDUCED_VS_CTRL_HEK293T_STIMULATED_WITH_MDP_2H_DN	180	Genes down-regulated in HEK293 cells at 2h after stimulation by muramyl dipeptide [PubChem=11620162]: over-expressing wildtype NOD2 [GeneID=64127] versus control.	6	0.0333	1.82e-09	2.3e-06
GO_RNA_PROCESSING	835	Any process involved in the conversion of one or more primary RNA transcripts into one or more mature RNA molecules.	9	0.0108	2.1e-09	2.47e-06
GSE32533_WT_VS_MIR17_OVEREXPRESS_ACT_CD4_TCELL_UP	200	Genes up-regulated in activated CD4 [GeneID=920] T cells: wildtype versus over-expressing MIR17 [GeneID=406952].	6	0.03	3.43e-09	3.55e-06
GSE43863_NAIVE_VS_MEMORY_TFH_CD4_TCELL_D150_LCMV_DN	200	Genes down-regulated in CD4 [GeneID=920] SMARTA T cells: naÔve versus memory follicular helper (Tfh).	6	0.03	3.43e-09	3.55e-06
GO_NCRNA_PROCESSING	386	Any process that results in the conversion of one or more primary non-coding RNA (ncRNA) transcripts into one or more mature ncRNA molecules.	7	0.0181	4.82e-09	4.71e-06
DODD_NASOPHARYNGEAL_CARCINOMA_DN	1375	Genes down-regulated in nasopharyngeal carcinoma (NPC) compared to the normal tissue.	10	0.0073	9.69e-09	8.98e-06
RODRIGUES_THYROID_CARCINOMA_ANAPLASTIC_UP	722	Genes up-regulated in anaplastic thyroid carcinoma (ATC) compared to normal thyroid tissue.	8	0.0111	1.54e-08	1.36e-05
KRIGE_RESPONSE_TO_TOSEDOSTAT_6HR_DN	911	Genes down-regulated in HL-60 cells (acute promyelocytic leukemia, APL) after treatment with the aminopeptidase inhibitor tosedostat (CHR-2797) [PubChem=15547703] for 6 h.	8	0.0088	9.2e-08	7.72e-05
GSE14415_INDUCED_TREG_VS_FAILED_INDUCED_TREG_UP	184	Genes up-regulated in T reg: induced versus failed induced.	5	0.0272	1.28e-07	0.000103
GSE45739_NRAS_KO_VS_WT_ACD3_ACD28_STIM_CD4_TCELL_UP	198	Genes up-regulated in activated CD4 [GeneID=920] T cells: NRAS [GeneID=4893] knockout versus wildtype.	5	0.0253	1.84e-07	0.000103
MONNIER_POSTRADIATION_TUMOR_ESCAPE_UP	393	The postradiation tumor escape signature: genes up-regulated in tumors from irradiated stroma vs those from non-irradiated stroma.	6	0.0153	1.88e-07	0.000103
GSE37532_TREG_VS_TCONV_PPARG_KO_CD4_TCELL_FROM_LN_DN	199	Genes down-regulated in lymph node from aged PPARG [GeneID=5468] knockout mice: T reg versus T conv.	5	0.0251	1.89e-07	0.000103
GSE16450_IMMATURE_VS_MATURE_NEURON_CELL_LINE_DN	200	Genes down-regulated in the neuron cell line: immature versus mature.	5	0.025	1.94e-07	0.000103
GSE1925_CTRL_VS_24H_IFNG_STIM_IFNG_PRIMED_MACROPHAGE_DN	200	Genes down-regulated in macrophages primed by IFNG [GeneID=3458]: untreated versus stimulated by IFNG [GeneID=3458] for 24h.	5	0.025	1.94e-07	0.000103
GSE37532_TREG_VS_TCONV_CD4_TCELL_FROM_LN_UP	200	Genes up-regulated in lymph node from aged mice: T reg versus T conv.	5	0.025	1.94e-07	0.000103
GSE39820_CTRL_VS_TGFBETA3_IL6_CD4_TCELL_UP	200	Genes up-regulated in comparison of untreated CD4 [GeneID=920] T cells versus those treated with TGFB3 [GeneID=7043] IL6 [GeneID=3569].	5	0.025	1.94e-07	0.000103
GSE411_100MIN_VS_400MIN_IL6_STIM_MACROPHAGE_DN	200	Genes down-regulated in macrophages treated by IL6 [GeneID=3569]: 100min versus 400min.	5	0.025	1.94e-07	0.000103
GSE43863_NAIVE_VS_MEMORY_LY6C_INT_CXCR5POS_CD4_TCELL_D150_LCMV_DN	200	Genes down-regulated in CD4 [GeneID=920] SMARTA T cells: naÔve versus Ly6c int CXCR5+ [GeneID=643] memory.	5	0.025	1.94e-07	0.000103
GSE46468_LUNG_INNATE_LYMPHOID_CELL_VS_SPLEEN_CD4_TCELL_DN	200	Genes down-regulated in lung innate lymphoid cells versus spleen CD4 [GeneID=920] T cells.	5	0.025	1.94e-07	0.000103
GSE46606_UNSTIM_VS_CD40L_IL2_IL5_DAY3_STIMULATED_BCELL_DN	200	Genes down-regulated in at day 0 B cell wildtype versus CD40L and IL-2 IL-4 IL-5 stimulated at day 3 B cell wildtype.	5	0.025	1.94e-07	0.000103
COLDREN_GEFITINIB_RESISTANCE_UP	85	Genes up-regulated in NSCLC (non-small cell lung carcinoma) cell lines resistant to gefitinib [PubChem=123631] compared to the sensitive ones.	4	0.0471	2.88e-07	0.000146
SANSOM_APC_MYC_TARGETS	217	Genes down-regulated after double Cre-lox knockout of both APC and MYC [GeneID=324;4609] in small intestine.	5	0.023	2.9e-07	0.000146
GO_ENVELOPE	1090	A multilayered structure surrounding all or part of a cell; encompasses one or more lipid bilayers, and may include a cell wall layer; also includes the space between layers.	8	0.0073	3.59e-07	0.000173
GO_RIBONUCLEOPROTEIN_COMPLEX_BIOGENESIS	440	A cellular process that results in the biosynthesis of constituent macromolecules, assembly, and arrangement of constituent parts of a complex containing RNA and proteins. Includes the biosynthesis of the constituent RNA and protein molecules, and those macromolecular modifications that are involved in synthesis or assembly of the ribonucleoprotein complex.	6	0.0136	3.64e-07	0.000173
PUJANA_CHEK2_PCC_NETWORK	779	Genes constituting the CHEK2-PCC network of transcripts whose expression positively correlates (Pearson correlation coefficient, PCC >= 0.4) with that of CHEK2 [GeneID=11200].	7	0.009	5.68e-07	0.000258
GO_TRNA_METHYLATION	25	The posttranscriptional addition of methyl groups to specific residues in a tRNA molecule.	3	0.12	5.72e-07	0.000258
PUJANA_BRCA1_PCC_NETWORK	1652	Genes constituting the BRCA1-PCC network of transcripts whose expression positively correlated (Pearson correlation coefficient, PCC >= 0.4) with that of BRCA1 [GeneID=672] across a compendium of normal tissues.	9	0.0054	7.08e-07	0.000312
MARTENS_TRETINOIN_RESPONSE_DN	841	Genes down-regulated in NB4 cells (acute promyelocytic leukemia, APL) in response to tretinoin [PubChem=444795]; based on Chip-seq data.	7	0.0083	9.46e-07	0.000406
DACOSTA_UV_RESPONSE_VIA_ERCC3_DN	855	Genes down-regulated in fibroblasts expressing mutant forms of ERCC3 [GeneID=2071] after UV irradiation.	7	0.0082	1.06e-06	0.000443
MANALO_HYPOXIA_DN	289	Genes down-regulated in response to both hypoxia and overexpression of an active form of HIF1A [GeneID=3091].	5	0.0173	1.19e-06	0.000488
KARLSSON_TGFB1_TARGETS_UP	127	Genes up-regulated by TGFB1 [GeneID=7040] in MEF cells (embryonic fibroblast) via TGFB1R [GeneID=7046].	4	0.0315	1.44e-06	0.000577
GO_RIBOSOME_BIOGENESIS	308	A cellular process that results in the biosynthesis of constituent macromolecules, assembly, and arrangement of constituent parts of ribosome subunits; includes transport to the sites of protein synthesis.	5	0.0162	1.63e-06	0.000637
DELPUECH_FOXO3_TARGETS_DN	41	Genes down-regulated in DL23 cells (colon cancer) upon expression of an activated form of FOXO3 [GeneID=2309].	3	0.0732	2.63e-06	0.00101
PILON_KLF1_TARGETS_DN	1972	Genes down-regulated in erythroid progenitor cells from fetal livers of E13.5 embryos with KLF1 [GeneID=10661] knockout compared to those from the wild type embryos.	9	0.0046	3.05e-06	0.00115
GO_TRNA_BINDING	44	Interacting selectively and non-covalently with transfer RNA.	3	0.0682	3.26e-06	0.0012
GSE14415_TCONV_VS_FOXP3_KO_INDUCED_TREG_UP	167	Genes up-regulated in T conv versus induced T reg with non-functional FOXP3 [GeneID=50943].	4	0.024	4.28e-06	0.00154
GSE15271_CXCR4_POS_VS_NEG_GC_BCELL_UP	174	Genes up-regulated in centroblasts versus centrocytes.	4	0.023	5.04e-06	0.00178
GO_TRNA_METABOLIC_PROCESS	176	The chemical reactions and pathways involving tRNA, transfer RNA, a class of relatively small RNA molecules responsible for mediating the insertion of amino acids into the sequence of nascent polypeptide chains during protein synthesis. Transfer RNA is characterized by the presence of many unusual minor bases, the function of which has not been completely established.	4	0.0227	5.27e-06	0.00182
GO_RIBONUCLEOPROTEIN_COMPLEX	721	A macromolecular complex containing both protein and RNA molecules.	6	0.0083	6.29e-06	0.00192
GO_NUCLEAR_ENVELOPE	416	The double lipid bilayer enclosing the nucleus and separating its contents from the rest of the cytoplasm; includes the intermembrane space, a gap of width 20-40 nm (also called the perinuclear space).	5	0.012	7.02e-06	0.00192
GO_RNA_METHYLATION	57	Posttranscriptional addition of a methyl group to either a nucleotide or 2'-O ribose in a polyribonucleotide. Usually uses S-adenosylmethionine as a cofactor.	3	0.0526	7.17e-06	0.00192
GO_RRNA_BINDING	58	Interacting selectively and non-covalently with ribosomal RNA.	3	0.0517	7.56e-06	0.00192
HALLMARK_MYC_TARGETS_V2	58	A subgroup of genes regulated by MYC - version 2 (v2).	3	0.0517	7.56e-06	0.00192
GO_TRNA_MODIFICATION	60	The covalent alteration of one or more nucleotides within a tRNA molecule to produce a tRNA molecule with a sequence that differs from that coded genetically.	3	0.05	8.38e-06	0.00192
GSE33425_CD8_ALPHAALPHA_VS_ALPHABETA_CD161_HIGH_TCELL_DN	199	Genes down-regulated in KLRB1 high [GeneID=3820] T cells: CD8A [GeneID=925] versus CD8A CD8B [GeneID=925;926].	4	0.0201	8.56e-06	0.00192
GSE46606_DAY1_VS_DAY3_CD40L_IL2_IL5_STIMULATED_BCELL_DN	199	Genes down-regulated in CD40L and IL-2 IL-4 IL-5 stimulated at day 1 B cell wildtype versus CD40L and IL-2 IL-4 IL-5 stimulated at day 3 B cell wildtype.	4	0.0201	8.56e-06	0.00192
GSE12845_IGD_NEG_BLOOD_VS_PRE_GC_TONSIL_BCELL_DN	200	Genes down-regulated in comparison of IgD- peripheral blood B cells versus pre-germinal center B cells.	4	0.02	8.73e-06	0.00192
GSE15930_NAIVE_VS_24H_IN_VITRO_STIM_IL12_CD8_TCELL_DN	200	Genes down-regulated in comparison of CD8 T cells at 0 h versus those at 24 h after stimulation with IL12 .	4	0.02	8.73e-06	0.00192
GSE15930_NAIVE_VS_24H_IN_VITRO_STIM_INFAB_CD8_TCELL_DN	200	Genes down-regulated in comparison of CD8 T cells at 0 h versus those at 24 h after stimulation with antigen-B7-1.	4	0.02	8.73e-06	0.00192
GSE17186_BLOOD_VS_CORD_BLOOD_NAIVE_BCELL_DN	200	Genes down-regulated in naÔve B lymphocytes versus those from cord blood.	4	0.02	8.73e-06	0.00192
GSE17721_ALL_VS_24H_PAM3CSK4_BMDC_UP	200	Genes up-regulated in comparison of dendritic cells (DC) stimulated with Pam3Csk4 (TLR1/2 agonist) at all time points versus those stimulated with Pam3Csk4 (TLR1/2 agonist) at 24 h only.	4	0.02	8.73e-06	0.00192
GSE17974_2.5H_VS_72H_IL4_AND_ANTI_IL12_ACT_CD4_TCELL_UP	200	Genes up-regulated in comparison of CD4 [GeneID=920] T cells treated with IL4 [GeneID=3565] and anti-IL12 at 2 h versus those at 72 h.	4	0.02	8.73e-06	0.00192
GSE17974_CTRL_VS_ACT_IL4_AND_ANTI_IL12_4H_CD4_TCELL_DN	200	Genes down-regulated in comparison of untreated CD4 [GeneID=920] T cells at 0 h versus the cells treated with IL4 [GeneID=3565] and anti-IL12 at 4 h.	4	0.02	8.73e-06	0.00192
GSE1925_CTRL_VS_IFNG_PRIMED_MACROPHAGE_24H_IFNG_STIM_DN	200	Genes down-regulated in macrophages stimulated by IFNG [GeneID=3458] for 24h: control versus primed by IFNG [GeneID=3458].	4	0.02	8.73e-06	0.00192
GSE1925_CTRL_VS_IFNG_PRIMED_MACROPHAGE_DN	200	Genes down-regulated in control macrophages: untreated versus primed by IFNG [GeneID=3458].	4	0.02	8.73e-06	0.00192
GSE23321_CD8_STEM_CELL_MEMORY_VS_NAIVE_CD8_TCELL_UP	200	Genes up-regulated in CD8 T cells: stem cell memory versus naÔve.	4	0.02	8.73e-06	0.00192
GSE24026_PD1_LIGATION_VS_CTRL_IN_ACT_TCELL_LINE_DN	200	Genes down-regulated in comparison of Jurkat T cells stimulated in the presence of PD-1 versus controls.	4	0.02	8.73e-06	0.00192
GSE369_IFNG_KO_VS_WT_LIVER_DN	200	Genes down-regulated in liver: IFNG [GeneID=3458] knockout versus wildtype.	4	0.02	8.73e-06	0.00192
GSE3982_NEUTROPHIL_VS_BCELL_DN	200	Genes down-regulated in comparison of neutrophils versus B cells.	4	0.02	8.73e-06	0.00192
GSE40274_XBP1_VS_FOXP3_AND_XBP1_TRANSDUCED_ACTIVATED_CD4_TCELL_DN	200	Genes down-regulated in CD4 T conv over-expressing XBP1 [GeneID=7494] versus XBP1 and FOX3P [GeneID=7494;50943].	4	0.02	8.73e-06	0.00192
GSE40277_EOS_AND_LEF1_TRANSDUCED_VS_CTRL_CD4_TCELL_DN	200	Genes down-regulated in CD4 [GeneID=920] T conv: over-expressing IKZF4 and LEF1 [GeneID=64375;52276] versus control.	4	0.02	8.73e-06	0.00192
GSE41176_WT_VS_TAK1_KO_ANTI_IGM_STIM_BCELL_3H_DN	200	Genes down-regulated in B lymphocytes treated by anti IgM for 3h: wildtype versus MAP3K7 [GeneID=6885] knockout.	4	0.02	8.73e-06	0.00192
GSE4142_NAIVE_VS_GC_BCELL_DN	200	Genes down-regulated in B lymphocytes: naÔve versus germinal center.	4	0.02	8.73e-06	0.00192
GSE6674_ANTI_IGM_VS_CPG_STIM_BCELL_DN	200	Genes down-regulated in B lymphocytes: anti IgM versus CpG oligodeoxynucleotide 1826.	4	0.02	8.73e-06	0.00192
GSE6674_CPG_VS_PL2_3_STIM_BCELL_DN	200	Genes down-regulated in B lymphocytes: CpG oligodeoxynucleotide 1826 versus PL2-3 (Chromatin IC).	4	0.02	8.73e-06	0.00192
GSE6674_UNSTIM_VS_ANTI_IGM_AND_CPG_STIM_BCELL_DN	200	Genes down-regulated in B lymphocytes: control versus anti IgM and cell anti IgM and CpG oligodeoxynucleotide 1826.	4	0.02	8.73e-06	0.00192
GSE7852_LN_VS_THYMUS_TCONV_UP	200	Genes up-regulated in comparison of lymph node conventional T cells versus thymus conventional T cells.	4	0.02	8.73e-06	0.00192
GO_PRERIBOSOME	61	Any complex of pre-rRNAs, ribosomal proteins, and associated proteins formed during ribosome biogenesis.	3	0.0492	8.81e-06	0.00192
GRAESSMANN_RESPONSE_TO_MC_AND_DOXORUBICIN_DN	770	Genes down-regulated in ME-A cells (breast cancer, sensitive to apoptotic stimuli) exposed to doxorubicin [PubChem=31703] in the presence of medium concentrate (MC) from ME-C cells (breast cancer, resistant to apoptotic stimuli).	6	0.0078	9.14e-06	0.00196
DACOSTA_UV_RESPONSE_VIA_ERCC3_COMMON_DN	483	Common down-regulated transcripts in fibroblasts expressing either XP/CS or TDD mutant forms of ERCC3 [GeneID=2071], after UVC irradiation.	5	0.0104	1.44e-05	0.00306
DUTERTRE_ESTRADIOL_RESPONSE_6HR_UP	229	Genes up-regulated in MCF7 cells (breast cancer) at 6 h of estradiol [PubChem=5757] treatment.	4	0.0175	1.49e-05	0.00312
GO_RRNA_METABOLIC_PROCESS	255	The chemical reactions and pathways involving rRNA, ribosomal RNA, a structural constituent of ribosomes.	4	0.0157	2.26e-05	0.0047
HUMMERICH_SKIN_CANCER_PROGRESSION_UP	88	Selected genes up-regulated during progression through benign to malignant skin tumors formed by treatment with DMBA and TPA [PubChem=6001;4792] chemicals in the two stage skin carcinogenesis model.	3	0.0341	2.65e-05	0.00544
KRIGE_RESPONSE_TO_TOSEDOSTAT_6HR_UP	953	Genes up-regulated in HL-60 cells (acute promyelocytic leukemia, APL) after treatment with the aminopeptidase inhibitor tosedostat (CHR-2797) [PubChem=15547703] for 6 h.	6	0.0063	3.04e-05	0.00615
GO_DNA_DIRECTED_RNA_POLYMERASE_I_COMPLEX	13	RNA polymerase I, one of three nuclear DNA-directed RNA polymerases found in all eukaryotes, is a multisubunit complex; typically it produces rRNAs. Two large subunits comprise the most conserved portion including the catalytic site and share similarity with other eukaryotic and bacterial multisubunit RNA polymerases. The remainder of the complex is composed of smaller subunits (generally ten or …	2	0.1538	3.2e-05	0.00635
GO_PEPTIDE_METABOLIC_PROCESS	571	The chemical reactions and pathways involving peptides, compounds of two or more amino acids where the alpha carboxyl group of one is bound to the alpha amino group of another.	5	0.0088	3.21e-05	0.00635
CAIRO_HEPATOBLASTOMA_CLASSES_UP	605	Genes up-regulated in robust Cluster 2 (rC2) of hepatoblastoma samples compared to those in the robust Cluster 1 (rC1).	5	0.0083	4.22e-05	0.00823
YAO_TEMPORAL_RESPONSE_TO_PROGESTERONE_CLUSTER_11	103	Genes co-regulated in uterus during a time course response to progesterone [PubChem=5994]: SOM cluster 11.	3	0.0291	4.25e-05	0.00823
MORF_RAD54L	105	Neighborhood of RAD54L	3	0.0286	4.5e-05	0.00862
DAZARD_RESPONSE_TO_UV_NHEK_DN	318	Genes down-regulated in NHEK cells (normal keratinocytes) by UV-B irradiation.	4	0.0126	5.35e-05	0.0101
BIOCARTA_ARF_PATHWAY	17	Tumor Suppressor Arf Inhibits Ribosomal Biogenesis	2	0.1176	5.57e-05	0.0104
HALLMARK_UNFOLDED_PROTEIN_RESPONSE	113	Genes up-regulated during unfolded protein response, a cellular stress response related to the endoplasmic reticulum.	3	0.0265	5.6e-05	0.0104
GO_TRNA_PROCESSING	114	The process in which a pre-tRNA molecule is converted to a mature tRNA, ready for addition of an aminoacyl group.	3	0.0263	5.75e-05	0.0106
MARZEC_IL2_SIGNALING_UP	115	Genes up-regulated by IL2 [GeneID=3558] in cells derived from CD4+ [GeneID=920] cutaneous T-cell lymphoma (CTCL).	3	0.0261	5.9e-05	0.0107
GO_RRNA_TRANSCRIPTION	18	The synthesis of ribosomal RNA (rRNA), any RNA that forms part of the ribosomal structure, from a DNA template.	2	0.1111	6.26e-05	0.0113
WONG_EMBRYONIC_STEM_CELL_CORE	335	The 'core ESC-like gene module': genes coordinately up-regulated in a compendium of mouse embryonic stem cells (ESC) which are shared with the human ESC-like module.	4	0.0119	6.54e-05	0.0116
GO_RNA_MODIFICATION	120	The covalent alteration of one or more nucleotides within an RNA molecule to produce an RNA molecule with a sequence that differs from that coded genetically.	3	0.025	6.7e-05	0.0118

## Sheet: Savant_Module1
Signature	pval	FDR
IMGN_T_8Eff_Sp_OT1_d8_VSVOva	1.00813e-15	6.24034e-13
HBA_CD4+_Tcells	3.13603e-15	9.70603e-13
IMGN_T_4Mem_Sp	1.09863e-14	2.26685e-12
IMGN_T_8Eff_Sp_OT1_d10_LisOva	1.739e-13	1.53778e-11
IMGN_NKT_4-_Sp	1.739e-13	1.53778e-11
IMGN_NKT_4+_Lv	1.739e-13	1.53778e-11
IMGN_T_8Mem_Sp_OT1_d45_VSVOva	1.739e-13	1.53778e-11
HPCA_T_cells_CD4+	2.44718e-13	1.8935e-11
IMGN_T_4Nve_Sp	2.42183e-12	1.20109e-10
HPCA_T_cells_CD8+	2.42183e-12	1.20109e-10
IMGN_T_4_Pa_BDC	2.71653e-12	1.20109e-10
IMGN_T_8Mem_Sp	2.42183e-12	1.20109e-10
IMGN_T_8Nve_MLN	2.68829e-12	1.20109e-10
IMGN_T_4Mem44h62l_Sp	2.68829e-12	1.20109e-10
IMGN_T_8Eff_Sp_OT1_d8_LisOva	4.79621e-11	1.56256e-09
IMGN_T_4Nve_LN	4.60334e-11	1.56256e-09
IMGN_Tgd_vg2-_Sp	4.79621e-11	1.56256e-09
IMGN_NKT_4-_Lv	4.79621e-11	1.56256e-09
CD8plus_T-cell	4.79621e-11	1.56256e-09
HBA_CD8+_Tcells	2.74635e-10	8.49996e-09
IMGN_Tgd_vg2+24alo_Th	7.07105e-10	1.41193e-08
IMGN_T_4Mem_LN	7.07105e-10	1.41193e-08
IMGN_T_4_PLN_BDC	7.07105e-10	1.41193e-08
IMGN_T_8Mem_Sp_OT1_d106_VSVOva	7.00258e-10	1.41193e-08
IMGN_Tgd_vg2+_act_Sp	7.07105e-10	1.41193e-08
IMGN_NK_49CI-_Sp	7.00258e-10	1.41193e-08
IMGN_T_4_LN_BDC	7.07105e-10	1.41193e-08
IMGN_T_4FP3+25+_Sp	7.07105e-10	1.41193e-08
IMGN_T_8Mem_Sp_OT1_d100_LisOva	7.07105e-10	1.41193e-08
IMGN_T_8Mem_Sp_OT1_d45_LisOva	6.92451e-10	1.41193e-08
IMGN_T_4FP3+25+_LN	6.92451e-10	1.41193e-08
CD4plus_T-cell	1.8043e-09	3.49019e-08
HBA_CD56+_NKCells	4.26239e-09	7.99521e-08
IMGN_T_8Nve_Sp_OT1	8.00007e-09	1.24313e-07
IMGN_Tgd_vg2+_Sp	9.3348e-09	1.24313e-07
IMGN_T_8Eff_Sp_OT1_d15_LisOva	9.3348e-09	1.24313e-07
IMGN_T_8Nve_LN	9.20685e-09	1.24313e-07
IMGN_T_4FP3+25+_AA	9.3348e-09	1.24313e-07
IMGN_NK_b2m-_Sp	9.3348e-09	1.24313e-07
IMGN_Tgd_vg2-_act_Sp	9.3348e-09	1.24313e-07
IMGN_T_4int8+_Th	9.3348e-09	1.24313e-07
IMGN_Tgd_vg5-_IEL	9.43891e-09	1.24313e-07
IMGN_NK_Sp	9.3348e-09	1.24313e-07
IMGN_T_4FP3-_Sp	9.3348e-09	1.24313e-07
IMGN_NK_MCMV7_Sp	9.3348e-09	1.24313e-07
IMGN_T_4Nve_PP	9.3348e-09	1.24313e-07
IMGN_Tgd_vg2-_Sp_TCRbko	9.3348e-09	1.24313e-07
HPCA_NK_cells	2.29944e-08	2.96532e-07
HPCA_Neutrophils	3.87473e-08	4.89481e-07
IMGN_T_8SP24-_Th	1.13848e-07	1.38181e-06
IMGN_NK_49H-_Sp	1.138e-07	1.38181e-06
IMGN_NK_DAP10-_Sp	1.16253e-07	1.38386e-06
IMGN_NK_DAP12-_Sp	1.26206e-07	1.4467e-06
IMGN_NK_49CI+_Sp	1.26058e-07	1.4467e-06
IMGN_Tgd_vg5-_act_IEL	1.28918e-07	1.45091e-06
NK_cells	1.31708e-07	1.45584e-06
IMGN_T_DPsm_Th	1.41312e-07	1.53459e-06
HBA_WholeBlood	8.6062e-07	9.1849e-06
MA_Tresting	1.05941e-06	1.11148e-05
MA_Treg	1.18829e-06	1.22592e-05
IMGN_T_8Mem_LN	1.52712e-06	1.30452e-05
IMGN_T_4Nve_MLN	1.55575e-06	1.30452e-05
lymph_nodes	1.55952e-06	1.30452e-05
IMGN_NKT_44+NK1_1+_Th	1.52712e-06	1.30452e-05
IMGN_NK_49H+_Sp	1.43612e-06	1.30452e-05
IMGN_T_4SP24-_Th	1.52712e-06	1.30452e-05
IMGN_T_8SP24int_Th	1.52712e-06	1.30452e-05
IMGN_Tgd_vg5+_act_IEL	1.52712e-06	1.30452e-05
spleen	1.55952e-06	1.30452e-05
IMGN_Tgd_vg5+_IEL	1.55952e-06	1.30452e-05
IMGN_T_8Eff_Sp_OT1_d6_VSVOva	1.53185e-06	1.30452e-05
follicular_B-cells	1.55575e-06	1.30452e-05
IMGN_B_Fo_PC	1.52712e-06	1.30452e-05
IMGN_Tgd_vg2+_Sp_TCRbko	1.52712e-06	1.30452e-05
CD3plus_T-cell	2.81902e-06	2.32663e-05
HBA_Salivarygland	3.93875e-06	3.20801e-05
NK_cell	5.7752e-06	4.64266e-05
MA_Tnaive	1.10254e-05	8.74961e-05
MA_Tconv	1.19928e-05	9.39689e-05
MA_Tmemory	1.22274e-05	9.46094e-05
dendritic_plasmacytoid_B220+	1.62975e-05	0.000108968
IMGN_NK_MCMV1_Sp	1.62975e-05	0.000108968
IMGN_Tgd_vg2+24ahi_Th	1.62975e-05	0.000108968
IMGN_B1b_PC	1.42961e-05	0.000108968
IMGN_T_4SP69+_Th	1.62975e-05	0.000108968
IMGN_T_4Mem44h62l_LN	1.63716e-05	0.000108968
IMGN_B_FrF_BM	1.54645e-05	0.000108968
T-cells_CD4+	1.62975e-05	0.000108968
IMGN_T_8Nve_PP	1.62975e-05	0.000108968
thymocyte_SP_CD4+	1.62975e-05	0.000108968
IMGN_T_4+8int_Th	1.62975e-05	0.000108968
IMGN_B_T3_Sp	1.54645e-05	0.000108968
IMGN_NK_H+_MCMV7_Sp	1.62975e-05	0.000108968
MA_NK_cells	2.20167e-05	0.000144982
MA_B	2.26177e-05	0.000147372
MA_DC_reg	3.45116e-05	0.000222528
SJS	5.96087e-05	0.000380389
HBA_MedullaOblongata	7.39506e-05	0.000467096
HPCA_T_cells_gamma-delta	8.70477e-05	0.000544268
HBA_PrefrontalCortex	8.87673e-05	0.00054947
IMGN_B_Fo_Sp	0.000132842	0.000775745
IMGN_T_8Nve_Sp	0.000131584	0.000775745
IMGN_B_Fo_MLN	0.000132286	0.000775745
IMGN_B1a_PC	0.000132286	0.000775745
IMGN_Tgd_vg1+vd6-24alo_Th	0.000132286	0.000775745
IMGN_Tgd_vg1+vd6+24alo_Th	0.000128379	0.000775745
IMGN_DC_4+_Sp	0.000144873	0.000779793
IMGN_NK_H+_MCMV1_Sp	0.000144873	0.000779793
IMGN_DC_8+_MLN	0.000144873	0.000779793
IMGN_GN_Thio_PC	0.000144873	0.000779793
IMGN_DC_8+_SLN	0.000144873	0.000779793
bone	0.000144873	0.000779793
IMGN_DC_8+_Sp	0.000143715	0.000779793
T-cells_CD8+	0.000144873	0.000779793
IMGN_T_8Eff_Sp_OT1_d6_LisOva	0.000144873	0.000779793
IFNB_6	0.000181274	0.000967318
MA_M_GMCSF_TNF_PGE2_72h	0.000310345	0.00164191
MA_M_GMCSF_sLPS_IFNg_72h	0.00031944	0.00167571
MA_M_GMCSF_P3C_PGE2_72h	0.000348656	0.0018136
HPCA_Platelets	0.000390919	0.00201649
HBA_CingulateCortex	0.000588466	0.00301042
HPCA_Monocytes_CD16plusCD14minus	0.000622956	0.00316074
HBA_ParietalLobe	0.000671684	0.00338027
HBA_OccipitalLobe	0.000679091	0.00338998
HBA_Caudatenucleus	0.000686574	0.00339992
HBA_CD33+_Myeloid	0.00077163	0.00379078
IMGN_DC_8-4-11b+_MLN	0.00107668	0.00456483
thymocyte_SP_CD8+	0.00107668	0.00456483
IMGN_DC_8-4-11b-_MLN	0.00107648	0.00456483
IMGN_NKT_44+NK1_1-_Th	0.00105174	0.00456483
IMGN_NKT_4+_Sp	0.000967841	0.00456483
IMGN_DC_pDC_8+_Sp	0.00105993	0.00456483
T-cells_foxP3+	0.00107648	0.00456483
IMGN_Tgd_Sp	0.00107668	0.00456483
IMGN_DC_pDC_8-_Sp	0.00105993	0.00456483
thymocyte_DP_CD4+CD8+	0.00107648	0.00456483
IMGN_B_Fo_LN	0.00106319	0.00456483
IMGN_T_DP69+_Th	0.00105993	0.00456483
IMGN_T_8Eff_Sp_OT1_d15_VSVOva	0.00106319	0.00456483
IMGN_T_4SP24int_Th	0.00106319	0.00456483
macrophage_bone_marrow_2hr_LPS	0.00107668	0.00456483
IMGN_B_T2_Sp	0.00105993	0.00456483
IMGN_T_8Eff_Sp_OT1_d5_VSVOva	0.00106319	0.00456483
IMGN_B_MZ_Sp	0.00098879	0.00456483
IMGN_Tgd_Th	0.00106319	0.00456483
granulocytes_mac1+gr1+	0.00105993	0.00456483
mast_cells	0.00108737	0.00457877
IFNB_24	0.00175638	0.00734595
MA_M_GMCSF_IFNg_12h	0.002607	0.0108304
MA_Monocyte_CD14+	0.00281693	0.0116245
HBA_Lymphnode	0.00323819	0.0132744
HBA_Fetalbrain	0.00404274	0.0164635
HPCA_Monocytes_CD14plusCD16minus	0.00417076	0.0168739
HBA_Pons	0.00430149	0.0172898
HBA_TemporalLobe	0.00452366	0.0179078
HBA_GlobusPallidus	0.00452366	0.0179078
HBA_SubthalamicNucleus	0.00454204	0.0179078
HBA_retina	0.00536808	0.0210307
IMGN_NKT_44-NK1_1-_Th	0.00705705	0.0250642
IMGN_GN_Bl	0.00705705	0.0250642
IMGN_MF_11cloSer_SI	0.00705705	0.0250642
IMGN_B_T1_Sp	0.00705705	0.0250642
IMGN_DC_103+11b-_Lu	0.00705705	0.0250642
IMGN_DC_8-4-11b-_SLN	0.00705705	0.0250642
intestine_large	0.00705705	0.0250642
IMGN_DC_8-4-11b-_Sp	0.00705705	0.0250642
epidermis	0.00705705	0.0250642
uterus	0.00706252	0.0250642
IMGN_DC_pDC_8+_SLN	0.00705705	0.0250642
bone_marrow	0.00706252	0.0250642
B-cells_marginal_zone	0.00705705	0.0250642
IMGN_DC_4+_MLN	0.00705705	0.0250642
IMGN_GN_Arth_SynF	0.00706252	0.0250642
IMGN_Mo_6C-II-_Bl	0.00708601	0.0250642
IMGN_T_8SP69+_Th	0.00705705	0.0250642
nucleus_accumbens	0.00717398	0.0252312
HPCA_B_cells	0.0104198	0.03644
TNF_20ng_4h_HaCaT_43	0.011515	0.0400438
IFNG_24	0.0132775	0.0456597
MA_iTreg	0.0132775	0.0456597
MA_M_GMCSF_TPP_1h	0.015142	0.0517841
Regulatory_T-cell	0.0155882	0.0530169
MA_M_GMCSF_TPP_72h	0.0157324	0.053215
MA_M_GMCSF_TPP_12h	0.0158773	0.0534134
MA_M_GMCSF_TPP_2h	0.0161786	0.0541326
MA_M_GMCSF_IFNg_6h	0.0166412	0.0553812
MA_M_GMCSF_IFNg_4h	0.0171114	0.0566415
ClassicalMonocyte_CD14plusplusCD16minus	0.0173331	0.0567683
MA_DC_mat	0.0172626	0.0567683
MA_M_GMCSF_PGE2_72h	0.017968	0.0582313
MA_M_GMCSF_TPP_48h	0.017968	0.0582313
MA_M_GMCSF_sLPS_72h	0.01829	0.0589662
B_cell	0.0186151	0.0597035
HBA_Bonemarrow	0.0204191	0.0648174
MA_M_GMCSF_PA_24h	0.0204191	0.0648174
RR	0.0207494	0.0651975
HBA_Thymus	0.0206741	0.0651975
MF	0.0209916	0.0652956
MA_T_CD3+	0.0209157	0.0652956
IL_M24	0.0212502	0.0657693
HBA_Trachea	0.0216948	0.0668114
HBA_CD19+_BCells(neg	0.0240703	0.07376
HBA_colon	0.0243478	0.0742429
HBA_Pituitary	0.0246066	0.0743
HBA_Thalamus	0.0245269	0.0743
HBA_OlfactoryBulb	0.0249878	0.0750846
HBA_BDCA4+_DentriticCells	0.0251692	0.0752643
HBA_Amygdala	0.0263789	0.0783687
HBA_Adrenalgland	0.0264605	0.0783687
HBA_Uterus	0.0271725	0.0800942
HBA_CD14+_Monocytes	0.027895	0.0818342
IMGN_T_DP_Th	0.0327598	0.0842603
IMGN_GN_BM	0.0327598	0.0842603
IMGN_DC_8-4-11b+_SLN	0.0327598	0.0842603
intestine_small	0.0327598	0.0842603
adipose_white	0.0327598	0.0842603
macrophage_peri_LPS_thio_1hrs	0.0329418	0.0842603
IMGN_Tgd_vg1+vd6+24ahi_Th	0.0327598	0.0842603
IMGN_B1a_Sp	0.0314435	0.0842603
IMGN_GN_Arth_BM	0.0327598	0.0842603
dorsal_striatum	0.0329179	0.0842603
macrophage_bone_marrow_0hr	0.0327598	0.0842603
IMGN_Mo_6C+II+_Bl	0.0329179	0.0842603
macrophage_peri_LPS_thio_7hrs	0.0329418	0.0842603
macrophage_bone_marrow_6hr_LPS	0.0329418	0.0842603
IMGN_DC_103+11b-_Lv	0.0327598	0.0842603
IMGN_DC_pDC_8+_MLN	0.0327598	0.0842603
IMGN_DC_103-11b+_PolyIC_Lu	0.0327598	0.0842603
dendritic_cells_myeloid_CD8a-_	0.0327598	0.0842603
IMGN_DC_103+11b+_SI	0.0327598	0.0842603
IMGN_Tgd_vg1+vd6-24ahi_Th	0.0327598	0.0842603
IMGN_DC_8-4-11b+_Sp	0.0327598	0.0842603
mammary_gland__lact	0.0327598	0.0842603
IMGN_Mo_6C-IIint_Bl	0.0329418	0.0842603
cerebellum	0.0329179	0.0842603
IMGN_Mo_6C+II-_Bl	0.0327598	0.0842603
IMGN_DC_103+11b-_PolyIC_Lu	0.0327598	0.0842603
IMGN_DC_103+11b-_LuLN	0.0327598	0.0842603
IMGN_GN_UrAc_PC	0.0327598	0.0842603
IMGN_MF_Microglia_CNS	0.0327598	0.0842603
IMGN_preT_DN3A_Th	0.0327598	0.0842603
IMGN_DC_103-11b+_LuLN	0.0327598	0.0842603
IFNB_2	0.0529168	0.134796
DLE	0.0549376	0.13937
IFNG_6	0.0576877	0.14575
MA_iTreg_IL-2	0.0676196	0.170149
MA_Tstim	0.0706636	0.177088
MA_M_GMCSF_IL4_2h	0.0740338	0.184618
MA_M_GMCSF_IFNg_1h	0.0742647	0.184618
MA_M_GMCSF_IFNg_2h	0.0782492	0.193745
MA_M_GMCSF_IFNg_30min	0.080944	0.196339
ACD	0.0824686	0.196339
MA_M_MCSF_upLPS_72h	0.0815887	0.196339
Neutrophil	0.0824686	0.196339
MA_M_GMCSF_TPP_30min	0.0815887	0.196339
GMT3	0.0824686	0.196339
Media_24h	0.0811281	0.196339
MA_M_GMCSF_TPP_IFNb_IFNg_72h	0.0811281	0.196339
MA_M_GMCSF_TPP_6h	0.0824686	0.196339
MA_M_GMCSF_TPP_4h	0.0824686	0.196339
MA_M_GMCSF_TPP_24h	0.0829744	0.196786
MA_M_GMCSF_IFNg_TNF_72h	0.0834807	0.197231
MA_M_GMCSF_SA_24h	0.0844947	0.198114
HPCA_Neutrophils_LPS	0.0842632	0.198114
IL_M6	0.0959729	0.215983
NT_M24	0.0937277	0.215983
LLP	0.0934999	0.215983
HBA_FetalThyroid	0.0960736	0.215983
TLP	0.0954114	0.215983
HPCA_CD34+	0.0959729	0.215983
IL15_24	0.0963027	0.215983
Hippocampal_Neurons	0.0959729	0.215983
Astrocytes	0.0959729	0.215983
Cortical_Neurons	0.0959729	0.215983
Oligodendrocytes	0.0959729	0.215983
Microglia	0.0959729	0.215983
PS	0.0971104	0.217009
HBA_Pancreas	0.0990849	0.220624
HBA_CerebellumPeduncles	0.100191	0.222288
HBA_Fetallung	0.101595	0.224598
HBA_Spinalcord	0.102413	0.225599
HPCA_Keratinocytes	0.105242	0.229262
IMGN_SC_LTSL_BM	0.119997	0.229262
IMGN_MF_11cloSer_Salm3_SI	0.119997	0.229262
HBA_Hypothalamus	0.104718	0.229262
IMGN_MF_RP_Sp	0.119997	0.229262
IMGN_DC_103-11b+F4_80lo_Kd	0.119997	0.229262
lacrimal_gland	0.119997	0.229262
stomach	0.119997	0.229262
HBA_Placenta	0.109224	0.229262
IMGN_T_DN4_Th	0.119997	0.229262
lung	0.119997	0.229262
IMGN_DC_103+11b+_Salm3_SI	0.119997	0.229262
IMGN_DC_IIhilang+103+11blo_SLN	0.119997	0.229262
IMGN_MF_103-11b+_SI	0.119997	0.229262
IMGN_DC_LC_Sk	0.119997	0.229262
HBA_CD71+_EarlyErythroid	0.108093	0.229262
IMGN_Tgd_vg5+24ahi_Th	0.119997	0.229262
macrophage_bone_marrow_24h_LPS	0.119997	0.229262
HBA_Colorectaladenocarcinoma	0.108093	0.229262
cerebral_cortex_prefrontal	0.120372	0.229262
olfactory_bulb	0.119997	0.229262
IMGN_DC_103+11b-_SI	0.119997	0.229262
cerebral_cortex	0.120372	0.229262
salivary_gland	0.119997	0.229262
mast_cells_IgE	0.119997	0.229262
macrophage_peri_LPS_thio_0hrs	0.120372	0.229262
IMGN_proB_CLP_BM	0.119997	0.229262
IMGN_T_DPbl_Th	0.119997	0.229262
cornea	0.119997	0.229262
ovary	0.119997	0.229262
IMGN_DC_IIhilang+103-11b+_SLN	0.119997	0.229262
hippocampus	0.119997	0.229262
lens	0.119997	0.229262
prostate	0.119997	0.229262
IMGN_DC_103-11b+24+_Lu	0.119997	0.229262
IMGN_B_GC_Sp	0.119997	0.229262
IMGN_MF_II+480lo_PC	0.119997	0.229262
bladder	0.119997	0.229262
IMGN_Mo_6C+II-_BM	0.119997	0.229262
IMGN_DC_IIhilang-103-11blo_SLN	0.119997	0.229262
IMGN_MF_103-11b+24-_Lu	0.119997	0.229262
IMGN_B_FrE_BM	0.119997	0.229262
heart	0.119997	0.229262
IMGN_DC_IIhilang-103-11b+_SLN	0.119997	0.229262
IFNg_10ng_4d_NHEK_12	0.137316	0.260731
IFNg_24h_NHEK_3	0.14523	0.274915
RR2	0.235275	0.44401
ENL	0.302286	0.472512
dorsal_root_ganglia	0.332056	0.472512
microglia	0.332056	0.472512
HPCA_Macrophage	0.322004	0.472512
HBA_Kidney	0.315519	0.472512
HBA_pineal_day	0.315519	0.472512
IMGN_MF_Thio5_II+480int_PC	0.332056	0.472512
BCC	0.300399	0.472512
adrenal_gland	0.332056	0.472512
ciliary_bodies	0.332056	0.472512
MA_M1_2_GMCSF_24h	0.289181	0.472512
IntermediateMonocyte_CD14plusplusCD16plus	0.26589	0.472512
MA_M_GMCSF_P3C_72h	0.301918	0.472512
MA_M_MCSF_SA_24h	0.302286	0.472512
IMGN_preT_DN3B_Th	0.332056	0.472512
HBA_Cerebellum	0.321444	0.472512
HBA_BronchialEpithelialCells	0.325587	0.472512
NOD2L_6	0.307296	0.472512
neuro2a	0.332056	0.472512
IMGN_Tgd_vg3+24ahi_e17_Th	0.332056	0.472512
IMGN_MF_II-480hi_PC	0.332056	0.472512
IMGN_preT_DN3-4_Th	0.332056	0.472512
MA_M_GMCSF_baseline_6h	0.274611	0.472512
Lep_LL	0.315519	0.472512
IMGN_T_ISP_Th	0.332056	0.472512
NOD2L_24	0.315519	0.472512
IMGN_MF_Thio5_II-480int_PC	0.332056	0.472512
Dendritic_cell	0.325587	0.472512
HBA_pineal_night	0.315519	0.472512
osteoclasts	0.332056	0.472512
MA_M_GMCSF_IL4_30min	0.274794	0.472512
HPCA_M2_IL-4	0.315519	0.472512
IMGN_MF_Thio5_II+480lo_PC	0.332056	0.472512
pituitary	0.332056	0.472512
MA_M_GMCSF_IL4_4h	0.28673	0.472512
MA_M_GMCSF_baseline_72h	0.278595	0.472512
IMGN_Tgd_vg3+24alo_e17_Th	0.332056	0.472512
HBA_AdrenalCortex	0.300399	0.472512
IMGN_DC_8+_Th	0.332056	0.472512
HBA_small_intestine	0.315128	0.472512
IMGN_DC_8-_Th	0.332056	0.472512
IL15_24h_05-15	0.302286	0.472512
MA_M_GMCSF_TPP_IFNb_72h	0.266717	0.472512
HBA_CD105+_Endothelial	0.325587	0.472512
NonclassicalMonocyte_CD14plusCD16plus	0.26589	0.472512
T0	0.271176	0.472512
HPCA_M1_IFNg	0.322004	0.472512
IL10_24	0.307296	0.472512
dendritic_cells_lymphoid_CD8a+	0.332056	0.472512
spinal_cord	0.332056	0.472512
IMGN_Mo_6C-II+_Bl	0.332056	0.472512
HBA_Prostate	0.315519	0.472512
IMGN_preT_DN2_Th	0.332056	0.472512
MA_M_GMCSF_upLPS_72h	0.291648	0.472512
HBA_UterusCorpus	0.302286	0.472512
IMGN_BEC_MLN	0.332056	0.472512
HBA_Ovary	0.286997	0.472512
IMGN_T_8Eff_Sp_OT1_12hr_LisOva	0.332056	0.472512
IMGN_preT_DN2A_Th	0.332056	0.472512
mast_cells_IgE+antigen_1hr	0.332056	0.472512
GMT0	0.271176	0.472512
HBA_Thyroid	0.322004	0.472512
HBA_Tonsil	0.302286	0.472512
HBA_DorsalRootGanglion	0.286997	0.472512
HBA_Adipocyte	0.325856	0.472512
IL15_6	0.302286	0.472512
HBA_Lung	0.315519	0.472512
MA_M_GMCSF_baseline_24h	0.286997	0.472512
VD_ATRA	0.302286	0.472512
IMGN_BEC_SLN	0.332056	0.472512
IMGN_Tgd_vg2+24ahi_e17_Th	0.332056	0.472512
NT_M0	0.302613	0.472512
IL4_6	0.30965	0.472512
mammary_gland_non-lactating	0.332056	0.472512
MA_M_GMCSF_TNF_P3C_72h	0.284555	0.472512
IMGN_preB_FrD_BM	0.332056	0.472512
SAR	0.277604	0.472512
HBA_Leukemialymphoblastic(MOLT-4)	0.325587	0.472512
IMGN_T_8Eff_Sp_OT1_24hr_LisOva	0.332056	0.472512
MA_M_GMCSF_GC_72h	0.280185	0.472512
IMGN_B_FrE_FL	0.332056	0.472512
IMGN_SC_LT34F_BM	0.332056	0.472512
IMGN_Mo_6C+II-_LN	0.332056	0.472512
IMGN_preB_FrD_FL	0.332056	0.472512
HPCA_Bronchial_Epithelial_cells	0.325587	0.472512
MA_M_GMCSF_upLPS_IC_72h	0.266717	0.472512
IMGN_DC_103-11b+_Lv	0.332056	0.472512
IMGN_MF_103-11b+_Salm3_SI	0.332056	0.472512
MA_M_GMCSF_baseline_12h	0.284182	0.472512
MA_M_GMCSF_IFNg_24h	0.286997	0.472512
IMGN_SC_ST34F_BM	0.332056	0.472512
Macrophage	0.322004	0.472512
TL2	0.289181	0.472512
IMGN_MF_Thio5_II-480hi_PC	0.332056	0.472512
IMGN_DC_4+_SLN	0.332056	0.472512
HBA_PancreaticIslet	0.315519	0.472512
IMGN_SC_STSL_BM	0.332056	0.472512
MA_M_MCSF_IL4_upLPS_72h	0.300399	0.472512
IMGN_DC_103+11b-_Salm3_SI	0.332056	0.472512
Lep_BT	0.308187	0.472512
MA_M_GMCSF_IL4_1h	0.274794	0.472512
MA_M_MCSF_PA_24h	0.302286	0.472512
IMGN_Mo_6C-II-_BM	0.332056	0.472512
HPCA_Dendritic_cells_BDCA1+	0.302286	0.472512
HBA_Wholebrain	0.322004	0.472512
Monocyte	0.322004	0.472512
HPCA_Dendritic_cells_BDCA3+	0.302286	0.472512
TI_M_6	0.553109	0.785263
Eosinophil	0.567545	0.803914
TLR_6	0.579228	0.818589
HPCA_Schwann_cells	0.745785	0.915954
RAW_264_7	0.745785	0.915954
pancreas	0.745785	0.915954
ATD	0.701388	0.915954
IL10_6	0.724741	0.915954
MA_M_GMCSF_IL4_upLPS_72h	0.719962	0.915954
MA_M_GMCSF_baseline_0h	0.715729	0.915954
HPCA_Dendritic_cells_plasmacytoid+	0.709953	0.915954
HBA_Appendix	0.709587	0.915954
stem_cells__HSC	0.745785	0.915954
IL10_24h_05-15	0.713877	0.915954
MA_M_GMCSF_HDL_6h	0.715729	0.915954
iris	0.745785	0.915954
IL4_24	0.720359	0.915954
GMT12	0.712582	0.915954
MA_M_GMCSF_IL4_12h	0.709587	0.915954
IMGN_MF_Lu	0.745785	0.915954
HBA_Liver	0.72803	0.915954
MA_M_GMCSF_IL10_72h	0.690478	0.915954
MA_M_GMCSF_IL4_6h	0.713877	0.915954
IMGN_LEC_SLN	0.745785	0.915954
HBA_SmoothMuscle	0.745785	0.915954
IMGN_T_8Eff_Sp_OT1_48hr_LisOva	0.745785	0.915954
TI_M_24	0.653836	0.915954
umbilical_cord	0.745785	0.915954
IMGN_preB_FrC_BM	0.745785	0.915954
TLR2_24	0.726905	0.915954
BU	0.727278	0.915954
NT_24	0.720359	0.915954
MA_M_GMCSF_baseline_48h	0.709587	0.915954
IL4_24h_05-15	0.711598	0.915954
MA_M_GMCSF_IFNg_72h	0.701388	0.915954
IMGN_SC_MPP34F_BM	0.745785	0.915954
HPCA_Endothelial_cells	0.745436	0.915954
NT_6	0.719962	0.915954
IMGN_preT_DN2B_Th	0.745785	0.915954
IMGN_LEC_MLN	0.745785	0.915954
HBA_Lymphoma_burkitts(Daudi)	0.73063	0.915954
IL6_justRMA	0.730777	0.915954
IMGN_proB_FrA_BM	0.745785	0.915954
eyecup	0.745785	0.915954
amygdala	0.745785	0.915954
min6	0.745785	0.915954
IMGN_preT_DN2-3_Th	0.745785	0.915954
CHA	0.720359	0.915954
IMGN_SC_CMP_BM	0.745785	0.915954
TI_M_2	0.653836	0.915954
HPCA_Fibroblasts	0.741555	0.915954
HBA_CiliaryGanglion	0.714507	0.915954
TLR_24	0.657429	0.915954
MA_M_MCSF_OA_24h	0.720359	0.915954
HBA_Leukemia_chronicMyelogenousK-562	0.726905	0.915954
3T3-L1	0.745785	0.915954
IMGN_Ep_MEChi_Th	0.745785	0.915954
hypothalamus	0.745785	0.915954
ICD	0.709587	0.915954
Baf3	0.745785	0.915954
IMGN_preT_ETP-2A_Th	0.745785	0.915954
HPCA_M_IFNa	0.741555	0.915954
Lep_RR	0.727278	0.915954
IMGN_MLP_BM	0.745785	0.915954
HBA_Tongue	0.714195	0.915954
ALO	0.693714	0.915954
common_myeloid_progenitor	0.745785	0.915954
NT_M6	0.73063	0.915954
IMGN_SC_LTSL_FL	0.745785	0.915954
MA_DC_imm	1	1
IL15_6h_05-15	1	1
IMGN_SC_MDP_BM	1	1
TLR_2	1	1
HBA_Heart	1	1
IMGN_proB_FrBC_BM	1	1
IMGN_Fi_MTS15+_Th	1	1
HBA_SuperiorCervicalGanglion	1	1
HBA_CardiacMyocytes	1	1
HBA_Lymphoma_burkitts(Raji)	1	1
Media_6h	1	1
Gamma_Delta_T-cell	1	1
MA_M_GMCSF_IFNb_72h	1	1
IMGN_proB_FrBC_FL	1	1
IMGN_St_31-38-44-_SLN	1	1
HBA_Skin	1	1
NS	1	1
MA_M_GMCSF_IL13_72h	1	1
IMGN_FRC_MLN	1	1
IFNg_24h_NHEK_2	1	1
IMGN_Fi_Sk	1	1
HBA_TestisIntersitial	1	1
adipose_brown	1	1
ACN	1	1
retina	1	1
HPCA_MSC	1	1
Keratinocyte	1	1
HPCA_Smooth_muscle_cells	1	1
IMGN_SC_MEP_BM	1	1
mast_cells_IgE+antigen_6hr	1	1
IMGN_SC_CDP_BM	1	1
MA_M_GMCSF_LA_24h	1	1
placenta	1	1
HPCA_Adipocytes	1	1
C2C12	1	1
CD34plus_cell	1	1
mIMCD-3	1	1
HBA_CD34+	1	1
IL10_6h_05-15	1	1
retinal_pigment_epithelium	1	1
IL26d	1	1
IMGN_preT_ETP_Th	1	1
HBA_Leukemia_promyelocytic-HL-60	1	1
testis	1	1
Lymph_endothel_cell	1	1
IFNG_2	1	1
IMGN_FRC_SLN	1	1
MA_DC_upLPS_10_24h	1	1
MA_M_GMCSF_IL4_72h	1	1
IMGN_MF_BM	1	1
osteoblast_day21	1	1
IFNg_20ng_24h_NHEK_45	1	1
C3H_10T1_2	1	1
liver	1	1
MA_M_MCSF_IL4_72h	1	1
kidney	1	1
IL17A_TNF_10ng_2h_NHEK_33	1	1
IL4_6h_05-15	1	1
IMGN_proB_CLP_FL	1	1
MA_M_GMCSF_IL4_24h	1	1
Platelet	1	1
HBA_SkeletalMuscle	1	1
LL2	1	1
IFNg_20ng_24h_NHEK_23	1	1
NLA	1	1
MA_M_MCSF_baseline_0h	1	1
Epidermis	1	1
Th2_Harvard	1	1
HBA_TestisGermCell	1	1
Subcutan_adipose	1	1
IMGN_SC_GMP_BM	1	1
Fibrobast	1	1
MA_M_GMCSF_TNF_72h	1	1
WA	1	1
Th1_Harvard	1	1
IMGN_proB_FrA_FL	1	1
HBA_Testis	1	1
IGNg_TNF_24h_HaCaT_27	1	1
nih_3T3	1	1
ENL2	1	1
IFNg_10ng_24h_NHEK_55	1	1
MEL	1	1
WPO	1	1
HBA_721_B_lymphoblasts	1	1
Th1_rankRelative	1	1
NK_T-cell	1	1
Th17	1	1
MA_M_GMCSF_LiA_24h	1	1
HBA_TrigeminalGanglion	1	1
mega_erythrocyte_progenitor	1	1
HBA_Fetalliver	1	1
Vasc_endothel_cell	1	1
granulo_mono_progenitor	1	1
embryonic_stem_line_V26_2_p16	1	1
embryonic_stem_line_Bruce4_p13	1	1
IL17A_TNF_1ng_24h_NHEK_32	1	1
SCC	1	1
Dermis	1	1
Reticulocyte	1	1
osteoblast_day14	1	1
skeletal_muscle	1	1
IL22_20ng_4d_NHEK_9	1	1
MA_M_GMCSF_sLPS_IC_72h	1	1
VD_125D	1	1
HBA_TestisSeminiferousTubule	1	1
HBA_TestisLeydigCell	1	1
TLR2_6	1	1
osteoblast_day5	1	1
IL17A_20ng_24h_NHEK_49	1	1
HBA_AtrioventricularNode	1	1
CD138plus_plasma_cell	1	1
Th2_rankRelative	1	1
MA_M_GMCSF_OA_24h	1	1
IMGN_SC_STSL_FL	1	1
IMGN_MLP_FL	1	1

## Sheet: Savant_Module2
Signature	pval	FDR
IMGN_T_4Mem44h62l_LN	1.02487e-32	3.17196e-30
IMGN_T_4Mem_Sp	1.02487e-32	3.17196e-30
IMGN_T_4_Pa_BDC	1.04603e-31	2.15831e-29
IMGN_T_4FP3+25+_Sp	1.26173e-29	1.95253e-27
IMGN_T_4Mem_LN	1.02595e-28	1.27012e-26
IMGN_T_4Mem44h62l_Sp	1.10886e-27	1.14398e-25
IMGN_T_4FP3+25+_AA	6.52601e-27	5.77085e-25
IMGN_T_4SP69+_Th	8.79309e-27	6.80365e-25
IMGN_NKT_4+_Lv	5.14916e-25	3.54148e-23
HPCA_T_cells_gamma-delta	2.80255e-24	1.73478e-22
T-cells_foxP3+	9.76817e-22	5.49682e-20
IMGN_NKT_4-_Sp	9.08769e-20	4.32714e-18
IMGN_T_8Mem_Sp_OT1_d45_VSVOva	9.08769e-20	4.32714e-18
IMGN_T_4SP24-_Th	5.17462e-19	2.13539e-17
IMGN_T_4SP24int_Th	5.17462e-19	2.13539e-17
IMGN_T_8Mem_Sp_OT1_d100_LisOva	6.16121e-19	2.38362e-17
IMGN_T_4_PLN_BDC	7.10614e-19	2.469e-17
IMGN_T_8Eff_Sp_OT1_d8_VSVOva	7.17964e-19	2.469e-17
IMGN_T_4FP3+25+_LN	2.15489e-18	7.02042e-17
Th1_Harvard	2.57283e-18	7.96291e-17
IMGN_NKT_4-_Lv	3.68047e-18	1.08486e-16
IMGN_T_8Eff_Sp_OT1_d8_LisOva	4.4236e-18	1.24464e-16
MA_T_CD3+	1.23811e-17	3.33214e-16
IMGN_T_DP69+_Th	1.95922e-17	5.05316e-16
IL10_24	2.17568e-17	5.38698e-16
IMGN_DC_103+11b-_PolyIC_Lu	2.74587e-17	6.53727e-16
T-cells_CD4+	3.00275e-17	6.88408e-16
IMGN_T_8Mem_Sp_OT1_d45_LisOva	1.06999e-16	2.36544e-15
IMGN_T_8Eff_Sp_OT1_12hr_LisOva	1.32862e-16	2.83591e-15
IMGN_NKT_44-NK1_1-_Th	1.49858e-16	2.99233e-15
IMGN_NKT_44+NK1_1+_Th	1.49858e-16	2.99233e-15
IMGN_DC_103-11b+24+_Lu	1.69489e-16	3.27856e-15
IL15_6h_05-15	2.16817e-16	3.89001e-15
IMGN_T_8Eff_Sp_OT1_d10_LisOva	2.16817e-16	3.89001e-15
MA_M_GMCSF_IL4_6h	2.26236e-16	3.89001e-15
IMGN_Tgd_vg5-_IEL	2.26236e-16	3.89001e-15
HPCA_T_cells_CD4+	3.01896e-16	5.05063e-15
IL15_24h_05-15	4.93106e-16	8.03243e-15
CD4plus_T-cell	5.32117e-16	8.44565e-15
TLR2_6	5.74339e-16	8.8879e-15
IMGN_T_4Nve_Sp	6.32364e-16	8.89621e-15
IMGN_NKT_44+NK1_1-_Th	6.23449e-16	8.89621e-15
IMGN_T_8Eff_Sp_OT1_24hr_LisOva	6.27732e-16	8.89621e-15
IMGN_Tgd_vg1+vd6-24alo_Th	6.19523e-16	8.89621e-15
IL10_6	9.00924e-16	1.23927e-14
MA_M_GMCSF_TPP_4h	1.01614e-15	1.36737e-14
IMGN_Tgd_vg2-_Sp_TCRbko	1.16318e-15	1.4694e-14
IMGN_T_4+8int_Th	1.15294e-15	1.4694e-14
IL15_24	1.15294e-15	1.4694e-14
NT_6	3.25205e-15	4.02604e-14
MA_M_GMCSF_IFNg_4h	5.18443e-15	6.29248e-14
IMGN_T_8Eff_Sp_OT1_d5_VSVOva	5.79815e-15	6.90203e-14
IMGN_DC_103-11b+_PolyIC_Lu	6.56699e-15	7.66974e-14
NOD2L_6	6.73494e-15	7.72023e-14
lymph_nodes	7.88927e-15	8.56747e-14
IMGN_T_4FP3-_Sp	7.88927e-15	8.56747e-14
MA_M_GMCSF_TPP_6h	7.68926e-15	8.56747e-14
IMGN_NKT_4+_Sp	1.66755e-14	1.77967e-13
IL10_6h_05-15	1.89762e-14	1.99089e-13
IMGN_T_4Nve_LN	2.8772e-14	2.91965e-13
IL15_6	2.8772e-14	2.91965e-13
IMGN_T_8Mem_Sp	2.99365e-14	2.98882e-13
IMGN_Tgd_Th	3.57933e-14	3.51683e-13
IMGN_T_8Eff_Sp_OT1_d15_LisOva	4.19567e-14	3.8763e-13
IMGN_Tgd_vg2+_act_Sp	4.19567e-14	3.8763e-13
IMGN_Tgd_vg5-_act_IEL	4.19567e-14	3.8763e-13
IMGN_DC_IIhilang-103-11b+_SLN	4.19567e-14	3.8763e-13
MA_Tstim	6.3623e-14	5.79157e-13
IMGN_Tgd_vg1+vd6+24alo_Th	1.22825e-13	1.10186e-12
IMGN_B1b_PC	1.38786e-13	1.21021e-12
IL4_6h_05-15	1.38813e-13	1.21021e-12
IMGN_T_8SP24-_Th	1.63122e-13	1.40239e-12
IMGN_T_8SP69+_Th	2.1037e-13	1.78383e-12
CD3plus_T-cell	2.34189e-13	1.95896e-12
IMGN_Tgd_vg2+24alo_Th	2.60089e-13	2.03791e-12
IMGN_T_4Nve_MLN	2.60089e-13	2.03791e-12
IMGN_DC_103+11b-_Lu	2.60089e-13	2.03791e-12
IMGN_Tgd_vg2-_act_Sp	2.60089e-13	2.03791e-12
thymocyte_SP_CD4+	2.60089e-13	2.03791e-12
MA_M_GMCSF_IL4_4h	2.74442e-13	2.09728e-12
NK_cells	2.74442e-13	2.09728e-12
IMGN_T_DN4_Th	1.1397e-12	8.39848e-12
IMGN_T_8Mem_Sp_OT1_d106_VSVOva	1.1397e-12	8.39848e-12
MA_M_GMCSF_TPP_2h	1.1397e-12	8.39848e-12
dendritic_cells_myeloid_CD8a-_	1.15556e-12	8.41517e-12
MF	1.23852e-12	8.9145e-12
IMGN_Tgd_vg5+_act_IEL	1.38457e-12	9.85116e-12
IMGN_B_T1_Sp	1.46479e-12	9.96377e-12
IMGN_T_4_LN_BDC	1.46033e-12	9.96377e-12
IMGN_T_4Nve_PP	1.44003e-12	9.96377e-12
IMGN_T_8Eff_Sp_OT1_d6_LisOva	1.46479e-12	9.96377e-12
IMGN_DC_8-4-11b+_SLN	1.52383e-12	1.02527e-11
IMGN_DC_8-4-11b+_MLN	1.60826e-12	1.05906e-11
IMGN_Tgd_vg5+_IEL	1.60826e-12	1.05906e-11
IMGN_NK_H+_MCMV1_Sp	1.63175e-12	1.06321e-11
Th2_Harvard	1.82008e-12	1.17358e-11
MA_iTreg_IL-2	1.98246e-12	1.2651e-11
MA_M_GMCSF_TPP_24h	2.41685e-12	1.52656e-11
IL10_24h_05-15	3.18697e-12	1.99266e-11
IMGN_B1a_PC	5.09589e-12	3.15436e-11
IMGN_NK_49H-_Sp	5.17226e-12	3.16993e-11
MA_M_GMCSF_TPP_12h	6.03651e-12	3.62777e-11
IMGN_NK_49CI-_Sp	6.03651e-12	3.62777e-11
IMGN_DC_103+11b+_Salm3_SI	6.58659e-12	3.92029e-11
IMGN_DC_103+11b+_SI	7.55112e-12	4.45157e-11
IMGN_NK_DAP12-_Sp	7.6636e-12	4.47525e-11
IMGN_DC_LC_Sk	8.16373e-12	4.72276e-11
IMGN_NK_b2m-_Sp	8.58846e-12	4.74666e-11
IMGN_NK_MCMV7_Sp	8.58846e-12	4.74666e-11
IMGN_T_8Nve_MLN	8.58846e-12	4.74666e-11
IMGN_DC_4+_MLN	8.28579e-12	4.74666e-11
T-cells_CD8+	8.58846e-12	4.74666e-11
macrophage_bone_marrow_2hr_LPS	8.93114e-12	4.89237e-11
IMGN_T_4int8+_Th	9.06749e-12	4.92349e-11
spleen	9.20635e-12	4.95542e-11
SJS	9.63584e-12	5.14189e-11
MA_iTreg	1.23297e-11	6.52317e-11
Media_6h	2.06609e-11	1.07472e-10
IMGN_T_8Nve_Sp_OT1	2.06609e-11	1.07472e-10
MA_DC_upLPS_10_24h	2.21841e-11	1.14433e-10
MA_M_GMCSF_IL4_2h	2.67901e-11	1.3705e-10
IMGN_Tgd_vg1+vd6+24ahi_Th	2.85905e-11	1.43882e-10
IMGN_T_8Nve_LN	2.85905e-11	1.43882e-10
IMGN_Tgd_vg2+24ahi_e17_Th	3.24005e-11	1.60447e-10
IMGN_B_T3_Sp	3.24005e-11	1.60447e-10
IMGN_B_T2_Sp	3.29055e-11	1.61655e-10
IMGN_T_8SP24int_Th	3.6688e-11	1.78818e-10
IMGN_Tgd_vg2+_Sp	3.90281e-11	1.88737e-10
IMGN_T_8Eff_Sp_OT1_d6_VSVOva	4.02487e-11	1.91646e-10
IMGN_DC_IIhilang-103-11blo_SLN	4.02487e-11	1.91646e-10
IMGN_DC_8-4-11b-_MLN	4.08752e-11	1.93143e-10
follicular_B-cells	4.44807e-11	2.08587e-10
IMGN_MF_103-11b+24-_Lu	4.51716e-11	2.10235e-10
mast_cells	5.02671e-11	2.32204e-10
IL4_6	7.01186e-11	3.21507e-10
IMGN_NK_49H+_Sp	1.43636e-10	6.48981e-10
IMGN_Tgd_vg1+vd6-24ahi_Th	1.43636e-10	6.48981e-10
IMGN_B_Fo_Sp	1.56069e-10	7.00048e-10
IMGN_B_GC_Sp	1.81266e-10	8.0722e-10
IMGN_B_Fo_PC	1.88173e-10	8.31993e-10
HPCA_T_cells_CD8+	1.95544e-10	8.5845e-10
IMGN_Tgd_vg2+_Sp_TCRbko	2.07284e-10	9.03583e-10
dendritic_plasmacytoid_B220+	2.19924e-10	9.51977e-10
IMGN_Tgd_vg2-_Sp	2.43738e-10	1.04774e-09
thymocyte_SP_CD8+	2.52874e-10	1.07951e-09
IMGN_Tgd_vg2+24ahi_Th	2.58791e-10	1.08238e-09
NT_24	2.58791e-10	1.08238e-09
IMGN_B_FrE_BM	2.56682e-10	1.08238e-09
NT_M0	2.62397e-10	1.09009e-09
IMGN_Mo_6C-IIint_Bl	2.72544e-10	1.1247e-09
MA_M_GMCSF_TNF_72h	5.34879e-10	2.19265e-09
HPCA_Platelets	6.62843e-10	2.69934e-09
IMGN_B_FrF_BM	9.15741e-10	3.70486e-09
dendritic_cells_lymphoid_CD8a+	1.0115e-09	4.06569e-09
IMGN_NK_MCMV1_Sp	1.14472e-09	4.48469e-09
IMGN_DC_8+_SLN	1.14021e-09	4.48469e-09
Regulatory_T-cell	1.14375e-09	4.48469e-09
HPCA_M_IFNa	1.14472e-09	4.48469e-09
mast_cells_IgE	1.18353e-09	4.60757e-09
IMGN_MF_11cloSer_SI	1.22622e-09	4.72485e-09
IMGN_MF_11cloSer_Salm3_SI	1.23655e-09	4.72485e-09
IMGN_DC_103+11b-_LuLN	1.23655e-09	4.72485e-09
IMGN_DC_IIhilang+103+11blo_SLN	1.29996e-09	4.904e-09
HBA_721_B_lymphoblasts	1.3072e-09	4.904e-09
IMGN_NK_H+_MCMV7_Sp	1.29996e-09	4.904e-09
mast_cells_IgE+antigen_1hr	1.36651e-09	5.09559e-09
IL4_24	1.4176e-09	5.25445e-09
macrophage_bone_marrow_6hr_LPS	1.43632e-09	5.29216e-09
macrophage_peri_LPS_thio_7hrs	1.45747e-09	5.33829e-09
MA_DC_reg	2.23894e-09	8.15239e-09
IMGN_preT_DN3B_Th	4.54213e-09	1.6442e-08
HBA_CD4+_Tcells	4.66029e-09	1.67716e-08
IMGN_DC_103-11b+_LuLN	5.16667e-09	1.84865e-08
HPCA_M1_IFNg	5.81256e-09	2.06587e-08
MA_M_GMCSF_IFNg_1h	5.8405e-09	2.06587e-08
IMGN_DC_4+_Sp	5.9536e-09	2.09391e-08
IMGN_MF_Lu	6.03807e-09	2.11162e-08
IMGN_DC_103-11b+_Lv	6.12378e-09	2.12956e-08
MA_M_GMCSF_baseline_6h	6.27789e-09	2.17096e-08
IMGN_GN_Arth_SynF	6.42398e-09	2.20913e-08
mast_cells_IgE+antigen_6hr	6.51511e-09	2.2281e-08
IMGN_Mo_6C-II-_Bl	6.60757e-09	2.2473e-08
macrophage_peri_LPS_thio_1hrs	6.93054e-09	2.33152e-08
HPCA_Endothelial_cells	6.93054e-09	2.33152e-08
IMGN_T_DPsm_Th	7.3078e-09	2.44515e-08
MA_M_GMCSF_IFNg_6h	9.18521e-09	3.0568e-08
TLR2_24	1.07571e-08	3.56077e-08
MA_DC_mat	1.14079e-08	3.75611e-08
IMGN_Tgd_vg3+24ahi_e17_Th	1.82483e-08	5.97656e-08
IMGN_DC_pDC_8+_Sp	2.18703e-08	7.08781e-08
IMGN_DC_pDC_8-_Sp	2.18703e-08	7.08781e-08
B-cells_marginal_zone	2.25993e-08	7.28593e-08
IMGN_DC_pDC_8+_MLN	2.29127e-08	7.3487e-08
IMGN_T_8Mem_LN	2.32306e-08	7.41222e-08
IMGN_DC_103+11b-_Lv	2.44592e-08	7.76422e-08
IMGN_DC_8-4-11b-_SLN	2.57477e-08	8.13155e-08
IMGN_NK_Sp	2.61024e-08	8.2017e-08
MA_M_GMCSF_IL4_24h	2.7074e-08	8.46405e-08
IMGN_Mo_6C+II-_Bl	2.78478e-08	8.6622e-08
IMGN_MF_103-11b+_Salm3_SI	2.87606e-08	8.90142e-08
IMGN_GN_Thio_PC	2.97013e-08	9.14681e-08
HBA_CD33+_Myeloid	3.18303e-08	9.75393e-08
Dendritic_cell	3.35836e-08	1.02405e-07
MA_M_GMCSF_IFNg_72h	4.17888e-08	1.268e-07
MA_M_GMCSF_TNF_PGE2_72h	4.73585e-08	1.43e-07
HPCA_Monocytes_CD14plusCD16minus	6.01676e-08	1.80795e-07
IMGN_B1a_Sp	6.52602e-08	1.9515e-07
IMGN_B_MZ_Sp	7.12277e-08	2.11971e-07
MA_Monocyte_CD14+	7.24868e-08	2.14686e-07
IMGN_Tgd_vg5+24ahi_Th	8.16727e-08	2.4074e-07
HPCA_Neutrophils_LPS	9.01016e-08	2.64327e-07
IMGN_NK_DAP10-_Sp	9.52079e-08	2.77989e-07
IMGN_preT_DN3-4_Th	9.82261e-08	2.85455e-07
IMGN_NK_49CI+_Sp	1.12239e-07	3.23143e-07
IMGN_DC_4+_SLN	1.12239e-07	3.23143e-07
HBA_CD56+_NKCells	1.17105e-07	3.35593e-07
IMGN_DC_8+_MLN	1.1936e-07	3.40237e-07
IMGN_MF_103-11b+_SI	1.20375e-07	3.40237e-07
IMGN_Mo_6C+II-_LN	1.20375e-07	3.40237e-07
IMGN_DC_8-4-11b+_Sp	1.21957e-07	3.43142e-07
IMGN_Tgd_Sp	1.25749e-07	3.52211e-07
bone_marrow	1.27398e-07	3.55222e-07
Gamma_Delta_T-cell	1.49841e-07	4.15926e-07
HBA_Tonsil	1.60679e-07	4.4402e-07
HPCA_Dendritic_cells_BDCA3+	1.72863e-07	4.75565e-07
MA_M_GMCSF_IL4_72h	1.84622e-07	5.05669e-07
TLP	1.99797e-07	5.4482e-07
MA_M_GMCSF_IFNg_12h	2.68848e-07	7.29898e-07
MA_M_GMCSF_IL4_12h	3.1981e-07	8.64466e-07
HBA_CD19+_BCells(neg	3.26698e-07	8.79244e-07
MA_M_GMCSF_IFNg_24h	3.29712e-07	8.83514e-07
IMGN_T_8Nve_Sp	3.43519e-07	9.16545e-07
IMGN_B_Fo_MLN	3.58783e-07	9.49089e-07
MA_M_GMCSF_TPP_48h	3.58783e-07	9.49089e-07
HPCA_M2_IL-4	3.63248e-07	9.56811e-07
MA_M_GMCSF_IFNg_TNF_72h	3.91823e-07	1.02771e-06
HBA_BDCA4+_DentriticCells	4.31184e-07	1.12617e-06
IMGN_Tgd_vg3+24alo_e17_Th	4.37374e-07	1.13278e-06
IMGN_B_Fo_LN	4.37374e-07	1.13278e-06
IMGN_MF_II+480lo_PC	4.57978e-07	1.1812e-06
IMGN_DC_8+_Sp	4.61837e-07	1.18131e-06
IMGN_preT_ETP-2A_Th	4.61837e-07	1.18131e-06
HBA_CD34+	4.65962e-07	1.18209e-06
IMGN_DC_8-4-11b-_Sp	4.65962e-07	1.18209e-06
IMGN_MF_Thio5_II+480int_PC	5.12396e-07	1.29459e-06
IMGN_MF_Thio5_II-480int_PC	5.45083e-07	1.37157e-06
MA_Tmemory	6.12504e-07	1.53498e-06
HBA_Placenta	6.49838e-07	1.62198e-06
LLP	7.68504e-07	1.91046e-06
HPCA_Dendritic_cells_BDCA1+	7.93559e-07	1.96485e-06
CD8plus_T-cell	9.24876e-07	2.28087e-06
IL_M6	1.01034e-06	2.48174e-06
HPCA_Monocytes_CD16plusCD14minus	1.49873e-06	3.66685e-06
IMGN_preT_ETP_Th	1.62599e-06	3.96255e-06
IMGN_T_DPbl_Th	1.69835e-06	4.12267e-06
MA_M1_2_GMCSF_24h	1.72569e-06	4.12435e-06
IMGN_DC_103-11b+F4_80lo_Kd	1.7257e-06	4.12435e-06
IMGN_T_8Eff_Sp_OT1_48hr_LisOva	1.7257e-06	4.12435e-06
IMGN_preT_DN2B_Th	1.71862e-06	4.12435e-06
MA_M_GMCSF_sLPS_72h	1.76719e-06	4.19115e-06
IMGN_DC_pDC_8+_SLN	1.76719e-06	4.19115e-06
IMGN_preT_DN2_Th	1.78829e-06	4.22501e-06
IMGN_MF_Thio5_II+480lo_PC	1.83817e-06	4.32635e-06
osteoclasts	1.91899e-06	4.49945e-06
IMGN_proB_FrBC_BM	1.96474e-06	4.57207e-06
IMGN_preT_DN3A_Th	1.96474e-06	4.57207e-06
IMGN_DC_IIhilang+103-11b+_SLN	2.14774e-06	4.97922e-06
MA_M_GMCSF_IL4_upLPS_72h	2.98542e-06	6.86981e-06
HBA_Thymus	2.98542e-06	6.86981e-06
RR	3.07697e-06	7.05424e-06
TLR_6	3.61366e-06	8.25408e-06
MA_Treg	4.40938e-06	1.00346e-05
HPCA_Neutrophils	5.50283e-06	1.24771e-05
MA_M_GMCSF_TNF_P3C_72h	5.68807e-06	1.28501e-05
ClassicalMonocyte_CD14plusplusCD16minus	6.06719e-06	1.36567e-05
IMGN_preT_DN2A_Th	6.97961e-06	1.56535e-05
IMGN_DC_8-_Th	7.23983e-06	1.61203e-05
IL4_24h_05-15	7.23983e-06	1.61203e-05
IMGN_DC_103+11b-_SI	7.427e-06	1.64778e-05
HBA_CD8+_Tcells	7.70079e-06	1.69667e-05
IMGN_B_FrE_FL	7.70215e-06	1.69667e-05
nih_3T3	7.89998e-06	1.73407e-05
IMGN_GN_Bl	7.95833e-06	1.73458e-05
placenta	7.95833e-06	1.73458e-05
IMGN_Ep_MEChi_Th	8.28016e-06	1.79839e-05
C2C12	8.95891e-06	1.93225e-05
IMGN_Mo_6C+II+_Bl	8.95891e-06	1.93225e-05
macrophage_peri_LPS_thio_0hrs	9.18532e-06	1.97421e-05
HBA_WholeBlood	9.66721e-06	2.07059e-05
HBA_Lymphnode	9.92333e-06	2.11812e-05
HBA_CD71+_EarlyErythroid	1.00086e-05	2.12168e-05
HBA_Colorectaladenocarcinoma	1.00086e-05	2.12168e-05
HPCA_NK_cells	1.08105e-05	2.28385e-05
MA_Tnaive	1.11507e-05	2.34771e-05
HBA_Lymphoma_burkitts(Raji)	1.1807e-05	2.47746e-05
MA_M_GMCSF_LA_24h	1.2143e-05	2.53937e-05
MA_Tconv	1.30245e-05	2.71454e-05
MA_M_GMCSF_TPP_72h	1.62067e-05	3.36642e-05
HPCA_B_cells	1.75418e-05	3.63156e-05
MA_M_GMCSF_IFNg_2h	1.86345e-05	3.84491e-05
Lep_RR	2.00727e-05	4.12791e-05
MA_M_GMCSF_IFNg_30min	2.20655e-05	4.5227e-05
IMGN_T_ISP_Th	2.3422e-05	4.78489e-05
IMGN_DC_8+_Th	2.46535e-05	5.01321e-05
TLR_24	2.47016e-05	5.01321e-05
cornea	2.51665e-05	5.09088e-05
IMGN_preB_FrD_BM	2.72009e-05	5.48447e-05
HBA_OlfactoryBulb	2.73902e-05	5.48691e-05
IMGN_T_8Eff_Sp_OT1_d15_VSVOva	2.73902e-05	5.48691e-05
macrophage_bone_marrow_0hr	2.80437e-05	5.59969e-05
IMGN_GN_UrAc_PC	2.98812e-05	5.94741e-05
lung	3.00872e-05	5.95015e-05
IMGN_T_8Nve_PP	3.00872e-05	5.95015e-05
HBA_CD105+_Endothelial	4.14081e-05	8.13702e-05
HBA_Leukemialymphoblastic(MOLT-4)	4.14081e-05	8.13702e-05
HBA_CD14+_Monocytes	4.30005e-05	8.42319e-05
MA_M_GMCSF_OA_24h	4.41942e-05	8.62971e-05
HBA_Bonemarrow	4.47e-05	8.70103e-05
MA_NK_cells	4.52594e-05	8.78231e-05
MA_M_GMCSF_TPP_IFNb_72h	4.80221e-05	9.28927e-05
MA_M_GMCSF_sLPS_IC_72h	5.01502e-05	9.67072e-05
IFNB_2	5.71625e-05	0.000109887
IMGN_T_DP_Th	7.89895e-05	0.000151376
MA_M_GMCSF_sLPS_IFNg_72h	8.5118e-05	0.000162617
RAW_264_7	8.79147e-05	0.000167444
IMGN_preT_DN2-3_Th	9.09862e-05	0.000172762
IMGN_MF_RP_Sp	9.15629e-05	0.000172797
IMGN_DC_103+11b-_Salm3_SI	9.15629e-05	0.000172797
IMGN_GN_BM	0.000100462	0.000188442
epidermis	0.000100462	0.000188442
Neutrophil	0.000101775	0.000190329
thymocyte_DP_CD4+CD8+	0.000102336	0.000190802
HBA_Leukemia_promyelocytic-HL-60	0.000103112	0.00019167
bone	0.000106816	0.000197961
HPCA_Keratinocytes	0.000115205	0.000212872
MA_DC_imm	0.000121875	0.000224525
MA_M_GMCSF_SA_24h	0.000123197	0.000226288
IMGN_Fi_MTS15+_Th	0.000127971	0.000234361
HPCA_Bronchial_Epithelial_cells	0.00015002	0.000273124
MA_M_MCSF_IL4_upLPS_72h	0.00015002	0.000273124
MA_M_GMCSF_PA_24h	0.00016167	0.000293472
MA_B	0.000185413	0.000335587
ENL	0.000190606	0.00034398
IL_M24	0.000197574	0.000355519
MA_M_GMCSF_TPP_1h	0.000211346	0.000379197
VD_125D	0.000237812	0.00042545
IMGN_SC_CDP_BM	0.000252688	0.00045076
MA_Tresting	0.00026865	0.000477857
IMGN_GN_Arth_BM	0.000295175	0.000523534
NT_M6	0.000308546	0.000545686
IMGN_MF_II-480hi_PC	0.000310629	0.000546955
HBA_pineal_night	0.000314565	0.000546955
IFNG_6	0.000313911	0.000546955
HBA_Lymphoma_burkitts(Daudi)	0.000313428	0.000546955
IMGN_preB_FrD_FL	0.000314143	0.000546955
IMGN_MF_Thio5_II-480hi_PC	0.000313266	0.000546955
Media_24h	0.000318009	0.000551394
HBA_Fetallung	0.000320443	0.000554061
HBA_SubthalamicNucleus	0.000327323	0.000564382
HBA_Skin	0.000332148	0.00057111
IMGN_BEC_SLN	0.000341681	0.000585875
osteoblast_day5	0.000352275	0.000602371
IMGN_BEC_MLN	0.000355214	0.000605724
Monocyte	0.00041357	0.000703295
B_cell	0.000422244	0.00071608
HBA_Adipocyte	0.000499616	0.000844978
NonclassicalMonocyte_CD14plusCD16plus	0.000618823	0.00104374
MA_M_GMCSF_IL4_1h	0.000843205	0.00141833
IMGN_preB_FrC_BM	0.000861667	0.00144545
MA_M_GMCSF_baseline_72h	0.000932474	0.0015558
granulo_mono_progenitor	0.000932474	0.0015558
MA_M_GMCSF_GC_72h	0.000975443	0.00162312
NOD2L_24	0.000981452	0.00162874
macrophage_bone_marrow_24h_LPS	0.00101265	0.00167602
HBA_GlobusPallidus	0.00104226	0.00172042
HBA_pineal_day	0.00105944	0.00173951
MA_M_GMCSF_baseline_12h	0.00105944	0.00173951
MA_M_GMCSF_TPP_IFNb_IFNg_72h	0.00106742	0.00174798
IMGN_LEC_SLN	0.00112757	0.0018416
MA_M_GMCSF_P3C_PGE2_72h	0.0011922	0.00194203
HPCA_Macrophage	0.00124358	0.00202041
MA_M_GMCSF_PGE2_72h	0.00125566	0.0020347
Macrophage	0.00129015	0.00208512
HBA_PrefrontalCortex	0.00131396	0.00211807
Vasc_endothel_cell	0.00143853	0.00231286
HPCA_Smooth_muscle_cells	0.00149482	0.00239713
MA_M_GMCSF_P3C_72h	0.00176479	0.00282276
HPCA_Schwann_cells	0.00180013	0.00287186
IFNG_2	0.00180539	0.00287285
MA_M_GMCSF_IL13_72h	0.00185858	0.0029499
MA_M_MCSF_OA_24h	0.00192226	0.00304317
TNF_20ng_4h_HaCaT_43	0.00214782	0.00339158
Th17	0.00226531	0.00356801
HBA_Fetalbrain	0.00241981	0.00380168
granulocytes_mac1+gr1+	0.00247671	0.00388122
IMGN_Mo_6C-II+_Bl	0.00251707	0.00393451
C3H_10T1_2	0.00265461	0.00413906
lacrimal_gland	0.00269728	0.00419501
HBA_small_intestine	0.00274888	0.00426455
HBA_Pancreas	0.00276923	0.00428538
TI_M_6	0.00277976	0.00429095
Baf3	0.00279585	0.00430506
embryonic_stem_line_V26_2_p16	0.00281451	0.00432303
IMGN_SC_LTSL_BM	0.00283327	0.00434107
microglia	0.00285213	0.00435918
osteoblast_day14	0.00292366	0.0044575
uterus	0.00295781	0.00447648
HBA_Thalamus	0.00294358	0.00447648
HBA_PancreaticIslet	0.00295781	0.00447648
HBA_Lung	0.00300839	0.00454193
HBA_Prostate	0.00305965	0.00460808
HBA_Spinalcord	0.00311159	0.00467494
HBA_OccipitalLobe	0.00325628	0.00488047
MA_M_GMCSF_TPP_30min	0.00336788	0.00503556
HBA_Uterus	0.00394483	0.00588397
HPCA_Adipocytes	0.00410988	0.00610076
MA_M_GMCSF_upLPS_72h	0.00410052	0.00610076
IFNB_6	0.00457711	0.00677807
HBA_AdrenalCortex	0.00489665	0.00723396
MA_M_GMCSF_LiA_24h	0.00517127	0.00762147
MA_M_MCSF_SA_24h	0.00530674	0.00780255
HBA_Trachea	0.00619472	0.00908657
IMGN_proB_FrBC_FL	0.00632784	0.00925989
IMGN_SC_MDP_BM	0.00661166	0.00960708
IMGN_proB_FrA_FL	0.00658186	0.00960708
HBA_TrigeminalGanglion	0.00661166	0.00960708
MA_M_GMCSF_IL10_72h	0.00671047	0.0097051
IMGN_proB_FrA_BM	0.00670018	0.0097051
IMGN_Mo_6C-II-_BM	0.00683603	0.00986365
mammary_gland__lact	0.00740014	0.0106528
MA_M_GMCSF_IL4_30min	0.00765931	0.0109495
prostate	0.00765931	0.0109495
IMGN_SC_STSL_BM	0.00762517	0.0109495
HBA_CerebellumPeduncles	0.00785575	0.0112044
osteoblast_day21	0.00792675	0.0112797
HBA_MedullaOblongata	0.00802389	0.0113728
SAR	0.00802894	0.0113728
IMGN_LEC_MLN	0.00806239	0.0113941
IL6_justRMA	0.008176	0.0115283
HBA_CardiacMyocytes	0.00851092	0.0119733
HBA_ParietalLobe	0.00856359	0.0120201
HBA_SkeletalMuscle	0.00862699	0.0120817
HBA_Caudatenucleus	0.00896488	0.0125266
HBA_Hypothalamus	0.00901955	0.0125746
RR2	0.00925906	0.0128795
HBA_Amygdala	0.00949335	0.0131463
HBA_Wholebrain	0.00949335	0.0131463
Lymph_endothel_cell	0.00970814	0.0134055
ICD	0.00972389	0.0134055
HPCA_Dendritic_cells_plasmacytoid+	0.00994172	0.0136451
HBA_Ovary	0.00994172	0.0136451
HPCA_MSC	0.0100001	0.0136645
HBA_DorsalRootGanglion	0.0100001	0.0136645
HBA_BronchialEpithelialCells	0.0107037	0.0145618
GMT12	0.0106863	0.0145618
IGNg_TNF_24h_HaCaT_27	0.0124849	0.0169478
NS	0.0142414	0.0192897
IFNB_24	0.0144423	0.0195191
MA_M_MCSF_PA_24h	0.0146451	0.0197502
IFNG_24	0.0148963	0.0200453
VD_ATRA	0.014937	0.0200564
HBA_Heart	0.0167772	0.0224786
IMGN_MF_Microglia_CNS	0.0168168	0.0224829
HBA_AtrioventricularNode	0.0179872	0.0239959
HBA_CingulateCortex	0.0181419	0.0241502
3T3-L1	0.0184517	0.0245098
T0	0.0185909	0.0245892
GMT0	0.0185909	0.0245892
HBA_Pons	0.0186821	0.0246572
IMGN_Fi_Sk	0.0194758	0.0256501
IMGN_FRC_SLN	0.0195689	0.0257179
IMGN_FRC_MLN	0.0200711	0.026322
HBA_Fetalliver	0.0211712	0.0277061
HBA_Cerebellum	0.0223867	0.029235
MA_M_MCSF_upLPS_72h	0.0245891	0.0320434
Th1_rankRelative	0.0247743	0.032217
DLE	0.0256112	0.033166
MA_M_GMCSF_baseline_24h	0.0256112	0.033166
ACD	0.0257158	0.033232
MA_M_MCSF_baseline_0h	0.0297499	0.038365
TI_M_2	0.0299047	0.0384046
HBA_CiliaryGanglion	0.0299036	0.0384046
TLR_2	0.0300613	0.0385258
MA_M_GMCSF_baseline_0h	0.0308057	0.0393983
MA_M_GMCSF_HDL_6h	0.0311842	0.0398
HBA_SmoothMuscle	0.03306	0.0421073
IMGN_SC_CMP_BM	0.03465	0.0439516
IMGN_MLP_BM	0.03465	0.0439516
NT_M24	0.0358066	0.0453257
IMGN_proB_CLP_FL	0.0365179	0.0461318
IMGN_Mo_6C+II-_BM	0.0366714	0.0462314
eyecup	0.0375165	0.0472006
intestine_large	0.0381394	0.047887
umbilical_cord	0.039486	0.0491787
ovary	0.039486	0.0491787
lens	0.039486	0.0491787
embryonic_stem_line_Bruce4_p13	0.039486	0.0491787
ciliary_bodies	0.0396466	0.0492796
bladder	0.0398075	0.0493805
spinal_cord	0.0403731	0.0498821
HBA_Leukemia_chronicMyelogenousK-562	0.0402966	0.0498821
IntermediateMonocyte_CD14plusplusCD16plus	0.0409434	0.0503856
cerebellum	0.0409434	0.0503856
LL2	0.0440324	0.0540795
HBA_TemporalLobe	0.0462238	0.0566585
HPCA_Fibroblasts	0.0537384	0.0657393
HBA_retina	0.0572247	0.0698661
MA_M_GMCSF_baseline_48h	0.0578735	0.0705191
GMT3	0.0588688	0.0715909
ENL2	0.0620381	0.0752972
HBA_TestisIntersitial	0.0659563	0.0798962
IMGN_SC_LT34F_BM	0.0744315	0.0899865
IMGN_SC_MEP_BM	0.0749318	0.0902389
HBA_UterusCorpus	0.0748403	0.0902389
stomach	0.0770343	0.0924113
IMGN_MLP_FL	0.0770343	0.0924113
salivary_gland	0.0772881	0.0925364
CHA	0.0780387	0.0932548
intestine_small	0.0784572	0.0933943
common_myeloid_progenitor	0.0784572	0.0933943
IMGN_proB_CLP_BM	0.078713	0.0935189
neuro2a	0.0810235	0.0960796
retina	0.082533	0.0976825
IMGN_SC_LTSL_FL	0.0827941	0.0978045
HPCA_CD34+	0.0832652	0.0981736
dorsal_root_ganglia	0.0845846	0.0995397
IFNg_24h_NHEK_3	0.0860877	0.101116
IFNg_20ng_24h_NHEK_45	0.0876989	0.102814
PS	0.0882074	0.103214
IL26d	0.0891472	0.104117
MA_M_GMCSF_upLPS_IC_72h	0.0938492	0.109328
HBA_colon	0.0939618	0.109328
Lep_LL	0.0977545	0.113527
ALO	0.100486	0.116481
HBA_Thyroid	0.108766	0.125844
HBA_Appendix	0.118974	0.137398
Hippocampal_Neurons	0.128511	0.14704
Astrocytes	0.128511	0.14704
Cortical_Neurons	0.128511	0.14704
Oligodendrocytes	0.128511	0.14704
Microglia	0.128511	0.14704
HBA_Tongue	0.135445	0.154687
IMGN_MF_BM	0.138935	0.15838
BCC	0.142948	0.162655
pancreas	0.145529	0.164585
adipose_white	0.145973	0.164585
stem_cells__HSC	0.145174	0.164585
HBA_TestisGermCell	0.145549	0.164585
mammary_gland_non-lactating	0.145973	0.164585
CD138plus_plasma_cell	0.146413	0.164781
pituitary	0.148554	0.166887
retinal_pigment_epithelium	0.152689	0.171222
hypothalamus	0.156875	0.175598
olfactory_bulb	0.157234	0.175682
IMGN_St_31-38-44-_SLN	0.161472	0.180092
NK_cell	0.162571	0.180992
HBA_FetalThyroid	0.16586	0.184322
Eosinophil	0.172335	0.191175
HBA_Kidney	0.179161	0.198391
HBA_SuperiorCervicalGanglion	0.216305	0.239095
HBA_TestisSeminiferousTubule	0.227636	0.251171
HBA_TestisLeydigCell	0.23546	0.259341
IMGN_SC_GMP_BM	0.248831	0.273581
skeletal_muscle	0.25863	0.283851
kidney	0.262473	0.287558
min6	0.268058	0.293072
IMGN_SC_STSL_FL	0.268452	0.293072
cerebral_cortex	0.27755	0.302471
TL2	0.283414	0.308318
BU	0.304248	0.330402
ACN	0.307648	0.33351
Dermis	0.347944	0.376534
IFNg_10ng_4d_NHEK_12	0.370367	0.4001
IL17A_TNF_1ng_24h_NHEK_32	0.384646	0.414801
IL17A_TNF_10ng_2h_NHEK_33	0.387653	0.417316
IL17A_20ng_24h_NHEK_49	0.390629	0.419791
IFNg_20ng_24h_NHEK_23	0.397182	0.426093
IMGN_SC_MPP34F_BM	0.400648	0.429068
mega_erythrocyte_progenitor	0.402986	0.430826
MA_M_GMCSF_IFNb_72h	0.405522	0.43279
IMGN_SC_ST34F_BM	0.406632	0.433228
adipose_brown	0.407944	0.433878
adrenal_gland	0.411556	0.436221
liver	0.411556	0.436221
hippocampus	0.425851	0.450602
HBA_Testis	0.443392	0.468361
Epidermis	0.444835	0.469085
Lep_BT	0.46486	0.489368
TI_M_24	0.47604	0.500286
HBA_Liver	0.478443	0.501959
WPO	0.50013	0.523825
ATD	0.566783	0.592633
MA_M_MCSF_IL4_72h	0.587055	0.612794
iris	0.593592	0.618523
mIMCD-3	0.594541	0.618523
cerebral_cortex_prefrontal	0.605059	0.627356
amygdala	0.605059	0.627356
HBA_Salivarygland	0.613282	0.634819
WA	0.668608	0.690932
NLA	0.673221	0.694539
CD34plus_cell	0.675879	0.696122
HBA_Pituitary	0.679434	0.698621
Keratinocyte	0.687524	0.705766
Subcutan_adipose	0.696314	0.713071
HBA_Adrenalgland	0.696943	0.713071
MEL	0.721743	0.737226
Platelet	0.723395	0.737696
dorsal_striatum	0.768536	0.78244
nucleus_accumbens	0.770897	0.783556
SCC	0.815353	0.827383
testis	0.957679	0.968633
Fibrobast	0.957679	0.968633
NK_T-cell	0.971196	0.979105
heart	0.971196	0.979105
IFNg_24h_NHEK_2	1	1
IFNg_10ng_24h_NHEK_55	1	1
Reticulocyte	1	1
IL22_20ng_4d_NHEK_9	1	1
Th2_rankRelative	1	1

## Sheet: Savant_Module3
Signature	pval	FDR
IMGN_NKT_4-_Sp	0.000389635	0.0482368
IMGN_T_4Mem44h62l_LN	0.000389635	0.0482368
IMGN_T_4Mem_Sp	0.000389635	0.0482368
IMGN_DC_IIhilang-103-11blo_SLN	0.000389635	0.0482368
IMGN_T_4Mem44h62l_Sp	0.00011314	0.0482368
IMGN_DC_4+_Sp	0.00174716	0.0549376
IMGN_Tgd_vg2+24alo_Th	0.00514763	0.0549376
IMGN_T_4Mem_LN	0.00174716	0.0549376
MA_M_GMCSF_sLPS_72h	0.00474141	0.0549376
IMGN_NKT_44-NK1_1-_Th	0.00514763	0.0549376
MA_M1_2_GMCSF_24h	0.00474141	0.0549376
IMGN_DC_8-4-11b+_MLN	0.00174716	0.0549376
MA_M_GMCSF_TPP_12h	0.00469084	0.0549376
IMGN_MF_11cloSer_Salm3_SI	0.00514763	0.0549376
IMGN_DC_8-4-11b+_SLN	0.00514763	0.0549376
IMGN_DC_8+_MLN	0.00514763	0.0549376
IMGN_DC_8-4-11b-_MLN	0.00514763	0.0549376
IMGN_T_8Eff_Sp_OT1_d10_LisOva	0.00514763	0.0549376
IMGN_DC_103+11b-_Lu	0.00514763	0.0549376
IL4_24	0.00514763	0.0549376
IMGN_DC_103+11b+_Salm3_SI	0.00514763	0.0549376
IMGN_Tgd_vg2+_Sp	0.00514763	0.0549376
IMGN_DC_IIhilang+103+11blo_SLN	0.00514763	0.0549376
MA_M_GMCSF_IL4_12h	0.00474141	0.0549376
IMGN_NKT_44+NK1_1+_Th	0.00514763	0.0549376
IMGN_T_4FP3+25+_AA	0.00174716	0.0549376
IMGN_NKT_4-_Lv	0.00514763	0.0549376
IMGN_DC_103+11b-_Lv	0.00514763	0.0549376
MA_M_GMCSF_IL4_2h	0.00461	0.0549376
IMGN_DC_8-4-11b-_SLN	0.00514763	0.0549376
dendritic_cells_lymphoid_CD8a+	0.00174716	0.0549376
IMGN_DC_103+11b-_SI	0.00174716	0.0549376
IMGN_Tgd_vg2-_act_Sp	0.00514763	0.0549376
HPCA_Neutrophils_LPS	0.00474141	0.0549376
IMGN_DC_103-11b+_PolyIC_Lu	0.00174716	0.0549376
IMGN_DC_8-4-11b-_Sp	0.00514763	0.0549376
IMGN_NKT_4+_Lv	0.00174716	0.0549376
IMGN_T_8Eff_Sp_OT1_d6_VSVOva	0.00514763	0.0549376
HBA_PrefrontalCortex	0.00514763	0.0549376
HBA_Uterus	0.00514763	0.0549376
IMGN_DC_8-4-11b+_Sp	0.00174716	0.0549376
IMGN_B1a_PC	0.00514763	0.0549376
IMGN_DC_103-11b+24+_Lu	0.00514763	0.0549376
IMGN_DC_103+11b-_PolyIC_Lu	0.00514763	0.0549376
IMGN_DC_4+_MLN	0.00514763	0.0549376
IMGN_B_T2_Sp	0.00514763	0.0549376
IMGN_DC_103-11b+_Lv	0.00514763	0.0549376
3T3-L1	0.00514763	0.0549376
IMGN_Ep_MEChi_Th	0.00514763	0.0549376
IMGN_T_4FP3+25+_LN	0.00514763	0.0549376
IMGN_MF_103-11b+24-_Lu	0.00514763	0.0549376
TLP	0.00514763	0.0549376
IMGN_DC_4+_SLN	0.00514763	0.0549376
osteoblast_day5	0.00514763	0.0549376
IMGN_DC_103+11b-_Salm3_SI	0.00514763	0.0549376
IMGN_DC_IIhilang-103-11b+_SLN	0.00174716	0.0549376
MA_M_GMCSF_TPP_24h	0.00474141	0.0549376
IMGN_DC_103-11b+_LuLN	0.00514763	0.0549376
MA_M_GMCSF_P3C_PGE2_72h	0.0153217	0.101085
ClassicalMonocyte_CD14plusplusCD16minus	0.0152976	0.101085
HPCA_T_cells_gamma-delta	0.0209029	0.101085
IMGN_MF_11cloSer_SI	0.0209029	0.101085
IMGN_T_8Eff_Sp_OT1_d8_LisOva	0.0209029	0.101085
HBA_Skin	0.0152976	0.101085
MA_Treg	0.0103031	0.101085
NOD2L_6	0.0186675	0.101085
MA_M_GMCSF_IL13_72h	0.0130061	0.101085
HBA_Pons	0.0199416	0.101085
IMGN_T_4Nve_Sp	0.0209029	0.101085
MA_B	0.0137768	0.101085
IMGN_MF_RP_Sp	0.0209029	0.101085
IMGN_DC_103-11b+F4_80lo_Kd	0.0209029	0.101085
SJS	0.0186675	0.101085
IMGN_T_4_PLN_BDC	0.0209029	0.101085
IMGN_B1a_Sp	0.0209029	0.101085
HBA_Placenta	0.0209029	0.101085
Dendritic_cell	0.0209029	0.101085
HBA_MedullaOblongata	0.0204706	0.101085
IMGN_T_8Eff_Sp_OT1_d15_LisOva	0.0209029	0.101085
dorsal_striatum	0.0209029	0.101085
IMGN_B_Fo_Sp	0.0209029	0.101085
IMGN_MF_103-11b+_SI	0.0209029	0.101085
IMGN_B1b_PC	0.0209029	0.101085
IMGN_T_4SP69+_Th	0.0209029	0.101085
IMGN_NKT_44+NK1_1-_Th	0.0209029	0.101085
IMGN_NKT_4+_Sp	0.0209029	0.101085
B_cell	0.0158535	0.101085
IMGN_T_4SP24-_Th	0.0209029	0.101085
HBA_TemporalLobe	0.0204808	0.101085
MA_M_GMCSF_IL4_4h	0.0152976	0.101085
IMGN_T_8Eff_Sp_OT1_d8_VSVOva	0.0209029	0.101085
IMGN_DC_8+_SLN	0.0209029	0.101085
MA_DC_upLPS_10_24h	0.0162428	0.101085
IMGN_T_8Mem_Sp	0.0209029	0.101085
IMGN_DC_8+_Th	0.0209029	0.101085
IMGN_DC_8-_Th	0.0209029	0.101085
IL4_6h_05-15	0.0168824	0.101085
MA_M_GMCSF_IL4_24h	0.0168824	0.101085
HBA_SkeletalMuscle	0.0152976	0.101085
Regulatory_T-cell	0.0147991	0.101085
dendritic_cells_myeloid_CD8a-_	0.0209029	0.101085
mast_cells_IgE+antigen_1hr	0.0209029	0.101085
MA_M_GMCSF_IFNg_72h	0.0151569	0.101085
T-cells_foxP3+	0.0209029	0.101085
MA_M_GMCSF_TPP_48h	0.0153217	0.101085
IMGN_DC_103+11b+_SI	0.0209029	0.101085
MA_Monocyte_CD14+	0.0153217	0.101085
IMGN_T_4FP3-_Sp	0.0209029	0.101085
IMGN_DC_IIhilang+103-11b+_SLN	0.0209029	0.101085
IMGN_T_4FP3+25+_Sp	0.0209029	0.101085
MA_M_GMCSF_sLPS_IFNg_72h	0.0152976	0.101085
IMGN_NK_MCMV7_Sp	0.0209029	0.101085
CD8plus_T-cell	0.0151569	0.101085
MA_M_GMCSF_TPP_IFNb_IFNg_72h	0.0152976	0.101085
IMGN_B_Fo_LN	0.0209029	0.101085
IMGN_B_FrF_BM	0.0209029	0.101085
IMGN_T_8Mem_Sp_OT1_d100_LisOva	0.0209029	0.101085
IMGN_T_4SP24int_Th	0.0209029	0.101085
IMGN_DC_103+11b-_LuLN	0.0209029	0.101085
IMGN_T_8Mem_Sp_OT1_d45_LisOva	0.0209029	0.101085
osteoblast_day14	0.0209029	0.101085
IMGN_T_8Eff_Sp_OT1_d5_VSVOva	0.0209029	0.101085
IMGN_DC_8+_Sp	0.0209029	0.101085
IMGN_MF_103-11b+_Salm3_SI	0.0209029	0.101085
IMGN_Tgd_vg2-_Sp_TCRbko	0.0209029	0.101085
IMGN_Tgd_vg1+vd6+24alo_Th	0.0209029	0.101085
IMGN_T_8Eff_Sp_OT1_d6_LisOva	0.0209029	0.101085
IMGN_NK_H+_MCMV7_Sp	0.0209029	0.101085
MA_DC_imm	0.0642711	0.18045
MA_M_GMCSF_IFNg_12h	0.0620411	0.18045
dorsal_root_ganglia	0.0734625	0.18045
IMGN_NK_H+_MCMV1_Sp	0.0734625	0.18045
IL15_6h_05-15	0.0642711	0.18045
IMGN_T_DP_Th	0.0734625	0.18045
HBA_Pituitary	0.0712968	0.18045
BCC	0.0661783	0.18045
dendritic_plasmacytoid_B220+	0.0734625	0.18045
MA_M_GMCSF_TPP_72h	0.0594609	0.18045
IMGN_GN_BM	0.0734625	0.18045
IMGN_NK_DAP12-_Sp	0.0734625	0.18045
MF	0.0662375	0.18045
MA_M_GMCSF_IFNg_4h	0.0620411	0.18045
IMGN_St_31-38-44-_SLN	0.0734625	0.18045
thymocyte_SP_CD8+	0.0734625	0.18045
IMGN_GN_Thio_PC	0.0734625	0.18045
IFNB_6	0.0509219	0.18045
IMGN_T_8Nve_Sp_OT1	0.0734625	0.18045
IMGN_NK_MCMV1_Sp	0.0734625	0.18045
IMGN_B_T1_Sp	0.0734625	0.18045
IMGN_Fi_Sk	0.0734625	0.18045
IL_M24	0.0662375	0.18045
ACD	0.0636511	0.18045
HBA_Fetalbrain	0.0685991	0.18045
IMGN_T_4Nve_MLN	0.0734625	0.18045
MA_Tconv	0.0433927	0.18045
IMGN_Tgd_vg2-_Sp	0.0734625	0.18045
IMGN_T_8Mem_Sp_OT1_d106_VSVOva	0.0734625	0.18045
IMGN_T_DPsm_Th	0.0734625	0.18045
IMGN_NK_DAP10-_Sp	0.0734625	0.18045
CD3plus_T-cell	0.0620411	0.18045
IMGN_Tgd_vg2+_act_Sp	0.0734625	0.18045
MA_M_GMCSF_IL4_6h	0.0642711	0.18045
HPCA_B_cells	0.0456435	0.18045
HBA_Trachea	0.0669342	0.18045
RR	0.0662375	0.18045
HPCA_M2_IL-4	0.0712968	0.18045
HBA_SmoothMuscle	0.0734625	0.18045
IMGN_NK_49CI-_Sp	0.0734625	0.18045
IMGN_NK_b2m-_Sp	0.0734625	0.18045
IFNG_6	0.0466634	0.18045
IMGN_FRC_SLN	0.0734625	0.18045
MA_M_GMCSF_IL4_72h	0.0594857	0.18045
IMGN_Tgd_vg5-_act_IEL	0.0734625	0.18045
IL15_24h_05-15	0.0662375	0.18045
MA_M_GMCSF_TPP_IFNb_72h	0.0559387	0.18045
osteoblast_day21	0.0734625	0.18045
HBA_Lymphnode	0.0657001	0.18045
IMGN_Tgd_vg5+_act_IEL	0.0734625	0.18045
umbilical_cord	0.0734625	0.18045
IMGN_NK_49CI+_Sp	0.0734625	0.18045
MA_M_GMCSF_SA_24h	0.0642711	0.18045
HBA_retina	0.0734625	0.18045
NT_M24	0.0662375	0.18045
mast_cells_IgE	0.0734625	0.18045
DLE	0.0450175	0.18045
IL4_24h_05-15	0.0637051	0.18045
IFNG_24	0.0537262	0.18045
IMGN_T_8Mem_Sp_OT1_d45_VSVOva	0.0734625	0.18045
cornea	0.0734625	0.18045
HBA_Adipocyte	0.0734625	0.18045
IMGN_NK_Sp	0.0734625	0.18045
MA_iTreg_IL-2	0.0537262	0.18045
NT_6	0.0662375	0.18045
IMGN_T_4_LN_BDC	0.0734625	0.18045
uterus	0.0734625	0.18045
WPO	0.0717195	0.18045
MA_Tstim	0.0556953	0.18045
MA_Tnaive	0.0420247	0.18045
IMGN_BEC_SLN	0.0734625	0.18045
lens	0.0734625	0.18045
eyecup	0.0734625	0.18045
HBA_ParietalLobe	0.0717195	0.18045
NT_M0	0.0662375	0.18045
MA_M_GMCSF_TPP_6h	0.0636773	0.18045
IMGN_T_8Eff_Sp_OT1_d15_VSVOva	0.0734625	0.18045
IMGN_T_4Nve_PP	0.0734625	0.18045
T-cells_CD4+	0.0734625	0.18045
follicular_B-cells	0.0734625	0.18045
IL4_6	0.0685991	0.18045
IMGN_B_Fo_PC	0.0734625	0.18045
mammary_gland_non-lactating	0.0734625	0.18045
IMGN_T_8SP24-_Th	0.0734625	0.18045
MA_M_GMCSF_TNF_P3C_72h	0.0620411	0.18045
IMGN_preB_FrD_BM	0.0734625	0.18045
MA_iTreg	0.0537262	0.18045
IMGN_T_8Nve_MLN	0.0734625	0.18045
HBA_Thalamus	0.0712968	0.18045
bladder	0.0734625	0.18045
HBA_Salivarygland	0.0654127	0.18045
HBA_GlobusPallidus	0.0712968	0.18045
IMGN_B_FrE_FL	0.0734625	0.18045
IMGN_SC_LT34F_BM	0.0734625	0.18045
IMGN_GN_UrAc_PC	0.0734625	0.18045
Dermis	0.0734625	0.18045
IMGN_NK_49H-_Sp	0.0734625	0.18045
MA_Tresting	0.0450175	0.18045
IMGN_Tgd_vg2+_Sp_TCRbko	0.0734625	0.18045
MA_NK_cells	0.0556953	0.18045
skeletal_muscle	0.0734625	0.18045
IMGN_B_FrE_BM	0.0734625	0.18045
MA_T_CD3+	0.0662375	0.18045
thymocyte_SP_CD4+	0.0734625	0.18045
IMGN_MF_Microglia_CNS	0.0734625	0.18045
IMGN_preT_ETP-2A_Th	0.0734625	0.18045
HBA_OccipitalLobe	0.0717195	0.18045
HBA_PancreaticIslet	0.0712968	0.18045
Lep_RR	0.0690834	0.18045
IMGN_SC_STSL_BM	0.0734625	0.18045
MA_M_GMCSF_IL4_1h	0.0594609	0.18045
CD4plus_T-cell	0.0662375	0.18045
IMGN_T_4+8int_Th	0.0734625	0.18045
HBA_SubthalamicNucleus	0.0713466	0.18045
IMGN_B_T3_Sp	0.0734625	0.18045
MA_M_GMCSF_IFNg_2h	0.0606116	0.18045
IL15_24	0.0685991	0.18045
MA_M_GMCSF_OA_24h	0.0662375	0.18045
nucleus_accumbens	0.0734625	0.18045
HPCA_NK_cells	0.0662127	0.18045
HBA_Caudatenucleus	0.0719904	0.18045
MA_DC_reg	0.0627334	0.18045
HPCA_T_cells_CD4+	0.0654448	0.18045
HPCA_Dendritic_cells_BDCA3+	0.0662375	0.18045
IMGN_FRC_MLN	0.0739445	0.180916
TLR_2	0.129781	0.316278
TLR_6	0.138037	0.335077
HPCA_Schwann_cells	0.225383	0.343626
ENL	0.225383	0.343626
IMGN_SC_MDP_BM	0.225383	0.343626
IMGN_proB_FrBC_BM	0.225383	0.343626
HBA_pineal_day	0.225383	0.343626
IMGN_MF_Thio5_II+480int_PC	0.225383	0.343626
HBA_CardiacMyocytes	0.225383	0.343626
Media_6h	0.224934	0.343626
IMGN_SC_LTSL_BM	0.225383	0.343626
IMGN_GN_Bl	0.225383	0.343626
IMGN_T_8Mem_LN	0.225383	0.343626
IMGN_proB_FrBC_FL	0.225383	0.343626
HBA_OlfactoryBulb	0.225383	0.343626
HBA_CD19+_BCells(neg	0.225383	0.343626
IFNB_2	0.169439	0.343626
IMGN_MF_II-480hi_PC	0.225383	0.343626
HPCA_Dendritic_cells_plasmacytoid+	0.220612	0.343626
MA_M_GMCSF_IFNg_6h	0.217951	0.343626
macrophage_peri_LPS_thio_1hrs	0.225383	0.343626
MA_M_GMCSF_baseline_6h	0.213485	0.343626
ACN	0.225383	0.343626
IMGN_Tgd_vg1+vd6+24ahi_Th	0.225383	0.343626
HBA_Appendix	0.2205	0.343626
HPCA_T_cells_CD8+	0.213485	0.343626
IL10_24h_05-15	0.224934	0.343626
stomach	0.225383	0.343626
mast_cells_IgE+antigen_6hr	0.225383	0.343626
IMGN_GN_Arth_BM	0.225383	0.343626
IMGN_SC_CDP_BM	0.225383	0.343626
MA_Tmemory	0.169728	0.343626
PS	0.225383	0.343626
IMGN_MF_Thio5_II-480int_PC	0.225383	0.343626
IMGN_Tgd_vg2+24ahi_Th	0.225383	0.343626
IMGN_T_4Nve_LN	0.225383	0.343626
IMGN_T_DN4_Th	0.225383	0.343626
iris	0.225383	0.343626
lung	0.225383	0.343626
lymph_nodes	0.225383	0.343626
mIMCD-3	0.225383	0.343626
HBA_CD8+_Tcells	0.225383	0.343626
IMGN_T_4_Pa_BDC	0.225383	0.343626
MA_M_MCSF_upLPS_72h	0.220612	0.343626
IMGN_MF_Lu	0.225383	0.343626
IMGN_T_8Nve_Sp	0.225383	0.343626
HBA_pineal_night	0.225383	0.343626
IMGN_DC_LC_Sk	0.225383	0.343626
IMGN_NK_49H+_Sp	0.225383	0.343626
IMGN_preT_ETP_Th	0.225383	0.343626
MA_M_GMCSF_IL4_30min	0.21368	0.343626
IMGN_Mo_6C+II+_Bl	0.225383	0.343626
IMGN_T_8Nve_LN	0.225383	0.343626
IMGN_MF_Thio5_II+480lo_PC	0.225383	0.343626
pituitary	0.225383	0.343626
IMGN_Tgd_vg3+24alo_e17_Th	0.225383	0.343626
Lymph_endothel_cell	0.225383	0.343626
IFNG_2	0.151432	0.343626
IMGN_T_8SP24int_Th	0.225383	0.343626
MA_M_GMCSF_PA_24h	0.225383	0.343626
TI_M_24	0.18196	0.343626
cerebral_cortex_prefrontal	0.225383	0.343626
IMGN_DC_pDC_8+_MLN	0.225383	0.343626
olfactory_bulb	0.225383	0.343626
HBA_CingulateCortex	0.225383	0.343626
intestine_large	0.225383	0.343626
spinal_cord	0.225383	0.343626
IMGN_Mo_6C-II+_Bl	0.225383	0.343626
HBA_Prostate	0.225383	0.343626
IMGN_preT_DN2_Th	0.225383	0.343626
MA_M_GMCSF_upLPS_72h	0.224405	0.343626
spleen	0.225383	0.343626
HBA_UterusCorpus	0.225383	0.343626
cerebral_cortex	0.225383	0.343626
BU	0.225383	0.343626
LLP	0.225383	0.343626
NT_24	0.225383	0.343626
IMGN_BEC_MLN	0.225383	0.343626
IMGN_T_4int8+_Th	0.225383	0.343626
HBA_Ovary	0.220612	0.343626
IMGN_Tgd_vg5-_IEL	0.225383	0.343626
IMGN_T_8Eff_Sp_OT1_12hr_LisOva	0.225383	0.343626
IMGN_preT_DN2A_Th	0.225383	0.343626
NLA	0.225383	0.343626
IMGN_B_Fo_MLN	0.225383	0.343626
IMGN_DC_pDC_8+_Sp	0.225383	0.343626
IMGN_Tgd_vg5+_IEL	0.225383	0.343626
MA_DC_mat	0.2205	0.343626
HBA_TestisGermCell	0.225383	0.343626
HBA_Tonsil	0.225383	0.343626
IMGN_T_DPbl_Th	0.225383	0.343626
IMGN_Tgd_Sp	0.225383	0.343626
MA_M_GMCSF_TNF_72h	0.222265	0.343626
WA	0.225383	0.343626
IMGN_DC_pDC_8-_Sp	0.225383	0.343626
IL15_6	0.225383	0.343626
epidermis	0.225383	0.343626
IMGN_Tgd_vg1+vd6-24ahi_Th	0.225383	0.343626
HBA_Testis	0.225383	0.343626
HBA_Fetallung	0.225383	0.343626
HBA_CD33+_Myeloid	0.225383	0.343626
HPCA_Neutrophils	0.225383	0.343626
ovary	0.225383	0.343626
MA_M_GMCSF_TPP_2h	0.216072	0.343626
NK_cells	0.225383	0.343626
thymocyte_DP_CD4+CD8+	0.225383	0.343626
mammary_gland__lact	0.225383	0.343626
IMGN_DC_pDC_8+_SLN	0.225383	0.343626
hippocampus	0.225383	0.343626
HBA_CD4+_Tcells	0.225383	0.343626
IMGN_Mo_6C-IIint_Bl	0.225383	0.343626
IMGN_proB_FrA_BM	0.225383	0.343626
HBA_Amygdala	0.225383	0.343626
IMGN_T_DP69+_Th	0.225383	0.343626
MA_M_GMCSF_TPP_4h	0.220612	0.343626
cerebellum	0.225383	0.343626
IMGN_MF_II+480lo_PC	0.225383	0.343626
NK_cell	0.225383	0.343626
SAR	0.215882	0.343626
CHA	0.225383	0.343626
HBA_Leukemialymphoblastic(MOLT-4)	0.225383	0.343626
IMGN_T_8Eff_Sp_OT1_24hr_LisOva	0.225383	0.343626
B-cells_marginal_zone	0.225383	0.343626
IMGN_Mo_6C+II-_Bl	0.225383	0.343626
IMGN_Mo_6C+II-_BM	0.225383	0.343626
macrophage_bone_marrow_2hr_LPS	0.225383	0.343626
SCC	0.225383	0.343626
IMGN_GN_Arth_SynF	0.225383	0.343626
IMGN_Mo_6C+II-_LN	0.225383	0.343626
IMGN_preB_FrD_FL	0.225383	0.343626
IMGN_T_8Nve_PP	0.225383	0.343626
IMGN_Tgd_vg1+vd6-24alo_Th	0.225383	0.343626
MA_M_GMCSF_baseline_12h	0.220136	0.343626
MA_M_GMCSF_IFNg_24h	0.220612	0.343626
IMGN_SC_ST34F_BM	0.225383	0.343626
Baf3	0.225383	0.343626
IMGN_B_MZ_Sp	0.225383	0.343626
MA_M_GMCSF_sLPS_IC_72h	0.208353	0.343626
heart	0.225383	0.343626
HBA_TestisLeydigCell	0.220612	0.343626
TLR2_6	0.225383	0.343626
HBA_Tongue	0.224934	0.343626
T-cells_CD8+	0.225383	0.343626
ALO	0.212085	0.343626
MA_M_GMCSF_TNF_PGE2_72h	0.217951	0.343626
IMGN_Tgd_Th	0.225383	0.343626
IMGN_Mo_6C-II-_Bl	0.225383	0.343626
IMGN_Mo_6C-II-_BM	0.225383	0.343626
HPCA_Dendritic_cells_BDCA1+	0.225383	0.343626
IMGN_T_8SP69+_Th	0.225383	0.343626
IMGN_SC_LTSL_FL	0.225383	0.343626
HBA_Wholebrain	0.225383	0.343626
IMGN_SC_STSL_FL	0.225383	0.343626
IMGN_Fi_MTS15+_Th	0.228549	0.347596
RAW_264_7	0.592283	0.701001
HPCA_Macrophage	0.592283	0.701001
HBA_Heart	0.592283	0.701001
pancreas	0.592283	0.701001
ciliary_bodies	0.592283	0.701001
MA_M_GMCSF_IFNb_72h	0.592283	0.701001
ATD	0.592283	0.701001
IMGN_preT_DN3B_Th	0.592283	0.701001
HBA_Cerebellum	0.592283	0.701001
IL10_6	0.592283	0.701001
HBA_BronchialEpithelialCells	0.592283	0.701001
NS	0.592283	0.701001
IMGN_Tgd_vg3+24ahi_e17_Th	0.592283	0.701001
MA_M_GMCSF_IL4_upLPS_72h	0.592283	0.701001
MA_M_GMCSF_baseline_0h	0.592283	0.701001
MA_M_GMCSF_IFNg_30min	0.592283	0.701001
IMGN_preT_DN3-4_Th	0.592283	0.701001
HBA_Hypothalamus	0.592283	0.701001
MA_M_GMCSF_TPP_1h	0.592283	0.701001
adipose_white	0.592283	0.701001
HBA_TestisIntersitial	0.592283	0.701001
adipose_brown	0.592283	0.701001
retina	0.592283	0.701001
Lep_LL	0.592283	0.701001
HPCA_MSC	0.592283	0.701001
stem_cells__HSC	0.592283	0.701001
HPCA_Smooth_muscle_cells	0.592283	0.701001
lacrimal_gland	0.592283	0.701001
MA_M_GMCSF_HDL_6h	0.592283	0.701001
IMGN_T_ISP_Th	0.592283	0.701001
NOD2L_24	0.592283	0.701001
mast_cells	0.592283	0.701001
placenta	0.592283	0.701001
HPCA_Adipocytes	0.592283	0.701001
C2C12	0.592283	0.701001
HBA_CD34+	0.592283	0.701001
GMT12	0.592283	0.701001
HBA_Pancreas	0.592283	0.701001
IL10_6h_05-15	0.592283	0.701001
HBA_Spinalcord	0.592283	0.701001
HPCA_Platelets	0.592283	0.701001
osteoclasts	0.592283	0.701001
MA_M_GMCSF_IL10_72h	0.592283	0.701001
IMGN_LEC_SLN	0.592283	0.701001
macrophage_peri_LPS_thio_7hrs	0.592283	0.701001
HBA_WholeBlood	0.592283	0.701001
macrophage_bone_marrow_6hr_LPS	0.592283	0.701001
IL_M6	0.592283	0.701001
IMGN_T_8Eff_Sp_OT1_48hr_LisOva	0.592283	0.701001
HBA_CerebellumPeduncles	0.592283	0.701001
IMGN_Tgd_vg5+24ahi_Th	0.592283	0.701001
Neutrophil	0.592283	0.701001
MA_M_GMCSF_baseline_72h	0.592283	0.701001
IMGN_MF_BM	0.592283	0.701001
HBA_small_intestine	0.592283	0.701001
NonclassicalMonocyte_CD14plusCD16plus	0.589628	0.701001
liver	0.592283	0.701001
MA_M_GMCSF_PGE2_72h	0.592283	0.701001
MA_M_MCSF_IL4_72h	0.592283	0.701001
kidney	0.592283	0.701001
HPCA_M1_IFNg	0.592283	0.701001
IL10_24	0.592283	0.701001
IMGN_preB_FrC_BM	0.592283	0.701001
HBA_CD14+_Monocytes	0.592283	0.701001
IMGN_proB_CLP_FL	0.592283	0.701001
TLR2_24	0.592283	0.701001
MA_M_GMCSF_IFNg_1h	0.592283	0.701001
salivary_gland	0.592283	0.701001
bone	0.592283	0.701001
macrophage_peri_LPS_thio_0hrs	0.592283	0.701001
IMGN_proB_CLP_BM	0.592283	0.701001
GMT3	0.592283	0.701001
HBA_Thyroid	0.592283	0.701001
Fibrobast	0.592283	0.701001
IMGN_SC_MPP34F_BM	0.592283	0.701001
HBA_DorsalRootGanglion	0.592283	0.701001
HPCA_Endothelial_cells	0.592283	0.701001
IMGN_proB_FrA_FL	0.592283	0.701001
HPCA_Monocytes_CD14plusCD16minus	0.592283	0.701001
HBA_Lung	0.592283	0.701001
Media_24h	0.592283	0.701001
IMGN_preT_DN2B_Th	0.592283	0.701001
VD_ATRA	0.592283	0.701001
nih_3T3	0.592283	0.701001
IMGN_LEC_MLN	0.592283	0.701001
HBA_Lymphoma_burkitts(Daudi)	0.592283	0.701001
IL6_justRMA	0.592283	0.701001
MA_M_GMCSF_LiA_24h	0.592283	0.701001
HBA_FetalThyroid	0.592283	0.701001
amygdala	0.592283	0.701001
IMGN_Tgd_vg2+24ahi_e17_Th	0.592283	0.701001
prostate	0.592283	0.701001
IMGN_B_GC_Sp	0.592283	0.701001
min6	0.592283	0.701001
IMGN_preT_DN2-3_Th	0.592283	0.701001
Vasc_endothel_cell	0.592283	0.701001
IMGN_SC_CMP_BM	0.592283	0.701001
TI_M_2	0.562924	0.701001
HPCA_Fibroblasts	0.592283	0.701001
MA_M_GMCSF_GC_72h	0.592283	0.701001
TLR_24	0.566323	0.701001
HBA_Adrenalgland	0.592283	0.701001
MA_M_GMCSF_upLPS_IC_72h	0.590824	0.701001
HBA_Leukemia_chronicMyelogenousK-562	0.592283	0.701001
IFNB_24	0.579765	0.701001
hypothalamus	0.592283	0.701001
HBA_BDCA4+_DentriticCells	0.592283	0.701001
ICD	0.592283	0.701001
Macrophage	0.592283	0.701001
IMGN_MF_Thio5_II-480hi_PC	0.592283	0.701001
HPCA_M_IFNa	0.592283	0.701001
IMGN_MLP_BM	0.592283	0.701001
HBA_TestisSeminiferousTubule	0.592283	0.701001
MA_M_MCSF_IL4_upLPS_72h	0.592283	0.701001
NT_M6	0.592283	0.701001
HBA_colon	0.592283	0.701001
HPCA_Keratinocytes	1	1
microglia	1	1
HBA_Kidney	1	1
HBA_SuperiorCervicalGanglion	1	1
HBA_Lymphoma_burkitts(Raji)	1	1
adrenal_gland	1	1
Gamma_Delta_T-cell	1	1
IntermediateMonocyte_CD14plusplusCD16plus	1	1
MA_M_GMCSF_P3C_72h	1	1
MA_M_MCSF_SA_24h	1	1
MA_M_GMCSF_IFNg_TNF_72h	1	1
IFNg_10ng_4d_NHEK_12	1	1
neuro2a	1	1
HPCA_Monocytes_CD16plusCD14minus	1	1
intestine_small	1	1
IFNg_24h_NHEK_2	1	1
IFNg_24h_NHEK_3	1	1
Keratinocyte	1	1
IMGN_SC_MEP_BM	1	1
MA_M_GMCSF_LA_24h	1	1
HBA_CD56+_NKCells	1	1
CD34plus_cell	1	1
retinal_pigment_epithelium	1	1
macrophage_bone_marrow_0hr	1	1
HBA_Liver	1	1
IL26d	1	1
HBA_CD71+_EarlyErythroid	1	1
HBA_Leukemia_promyelocytic-HL-60	1	1
testis	1	1
HBA_Bonemarrow	1	1
HBA_AdrenalCortex	1	1
macrophage_bone_marrow_24h_LPS	1	1
HBA_Thymus	1	1
HBA_Colorectaladenocarcinoma	1	1
HBA_CD105+_Endothelial	1	1
IFNg_20ng_24h_NHEK_45	1	1
C3H_10T1_2	1	1
T0	1	1
IL17A_TNF_10ng_2h_NHEK_33	1	1
MA_M_GMCSF_TPP_30min	1	1
Platelet	1	1
LL2	1	1
MA_M_GMCSF_baseline_48h	1	1
IFNg_20ng_24h_NHEK_23	1	1
MA_M_MCSF_baseline_0h	1	1
Epidermis	1	1
Th2_Harvard	1	1
GMT0	1	1
Subcutan_adipose	1	1
IMGN_SC_GMP_BM	1	1
TNF_20ng_4h_HaCaT_43	1	1
Th1_Harvard	1	1
IGNg_TNF_24h_HaCaT_27	1	1
MA_M_GMCSF_baseline_24h	1	1
ENL2	1	1
IFNg_10ng_24h_NHEK_55	1	1
MEL	1	1
HBA_721_B_lymphoblasts	1	1
Th1_rankRelative	1	1
NK_T-cell	1	1
bone_marrow	1	1
Th17	1	1
HBA_TrigeminalGanglion	1	1
mega_erythrocyte_progenitor	1	1
HBA_Fetalliver	1	1
granulo_mono_progenitor	1	1
embryonic_stem_line_V26_2_p16	1	1
Eosinophil	1	1
TI_M_6	1	1
embryonic_stem_line_Bruce4_p13	1	1
IL17A_TNF_1ng_24h_NHEK_32	1	1
HBA_CiliaryGanglion	1	1
Reticulocyte	1	1
MA_M_MCSF_OA_24h	1	1
HPCA_Bronchial_Epithelial_cells	1	1
IL22_20ng_4d_NHEK_9	1	1
TL2	1	1
RR2	1	1
IMGN_preT_DN3A_Th	1	1
VD_125D	1	1
HPCA_CD34+	1	1
Lep_BT	1	1
MA_M_MCSF_PA_24h	1	1
common_myeloid_progenitor	1	1
IL17A_20ng_24h_NHEK_49	1	1
HBA_AtrioventricularNode	1	1
CD138plus_plasma_cell	1	1
Th2_rankRelative	1	1
Monocyte	1	1
IMGN_MLP_FL	1	1
granulocytes_mac1+gr1+	1	1
Hippocampal_Neurons	1	1
Astrocytes	1	1
Cortical_Neurons	1	1
Oligodendrocytes	1	1
Microglia	1	1

[truncated: 4 more sheets: Savant_Module4, Savant_Module5, Savant_Module6, Savant_Module7]
