# Supplementary material for: Prevention of tuberculosis in macaques after intravenous BCG immunization
Source: Nature. 2020 Jan 1;577(7788):95–102. doi: 10.1038/s41586-019-1817-8 (PMC7015856; doi:10.1038/s41586-019-1817-8)
Supplement: Supplementary file 6 — Supplementary Table 4: Module 2 differential expression results. Differentially expressed genes between module 2-positive and negative T cells. [file 41586_2019_1817_MOESM6_ESM.xlsx]

## Sheet: Supp Table 4
Supplementary Table 4: Module 2 differential expression results
Differentially-expressed genes between module 2-positive and negative T cells, as in Fig. 2h
Gene Symbol	p-value (unadjusted)	Average Log-Fold Change	p-value (adjusted)	Threshold	Percent Positive	Percent Negative
F5	0	1.82124	0	Positive	0.704	0.088			Gene	Gene Symbol
ZBED2	0	1.46806	0	Positive	0.762	0.199			Average Log-Fold Change	Log fold-change of the average expression between the two groups. Positive values indicate that the feature is more highly expressed in the first group
LTA	0	1.45721	0	Positive	0.882	0.426			Threshold	Identity for differential expression (here, we looked at cells classified as positive or negative for module 2)
HIVEP3	0	1.38565	0	Positive	0.675	0.112			Percent Positive	The percentage of cells where the feature is detected in module 2 positive cells
IRF4	0	1.37253	0	Positive	0.97	0.43			Percent Negative	The percentage of cells where the feature is detected in module 2 negative cells
SLA	0	1.29569	0	Positive	0.926	0.46			p-value (adjusted)	Adjusted p-value, based on Bonferroni correction using all features in the dataset
UCP2	0	1.27202	0	Positive	0.926	0.518
CD4	0	1.25658	0	Positive	0.804	0.223
CTNNA1	0	1.22347	0	Positive	0.767	0.245
RAB11FIP1	0	1.20725	0	Positive	0.872	0.433
CTLA4	0	1.1754	0	Positive	0.697	0.163
CMAH	0	1.16279	0	Positive	0.808	0.296
TJP2	0	1.15912	0	Positive	0.539	0.09
CD28	0	1.07973	0	Positive	0.801	0.296
PSIP1	0	1.05784	0	Positive	0.894	0.497
LOC106999884	0	1.04263	0	Positive	0.733	0.229
MAF	0	1.03941	0	Positive	0.782	0.303
PKIG	0	1.01469	0	Positive	0.64	0.178
CD40LG	0	0.92355	0	Positive	0.502	0.09
VDR	0	0.92221	0	Positive	0.741	0.266
WSB2	0	0.919436	0	Positive	0.786	0.34
IL2RA	0	0.905512	0	Positive	0.971	0.525
TBC1D9B	0	0.88383	0	Positive	0.881	0.498
TNIP3	0	0.877811	0	Positive	0.451	0.049
ANXA11	0	0.831927	0	Positive	0.927	0.691
APOL2	0	-1.13471	0	Positive	0.652	0.835
CD6	8.89318162514244e-323	0.780774	2.9063806869128e-318	Positive	0.951	0.709
IL21R	1.62942849998443e-320	0.905562	5.32513528079912e-316	Positive	0.77	0.319
SLC29A1	3.44363755151349e-320	1.0228	1.12541518821012e-315	Positive	0.558	0.135
TNFSF8	1.41e-306	1.25851	4.61e-302	Positive	0.593	0.196
TNFRSF8	6.78e-306	0.844331	2.22e-301	Positive	0.725	0.253
PRDM1	2.65e-304	0.797925	8.66e-300	Positive	0.881	0.475
RGCC	1.16e-299	0.921336	3.79e-295	Positive	0.771	0.353
HSPH1	9.25e-291	0.789486	3.02e-286	Positive	0.815	0.406
ICOS	1.47e-288	0.682964	4.81e-284	Positive	0.92	0.586
RILPL2	1.26e-281	0.863288	4.13e-277	Positive	0.759	0.384
CD8A	7.4e-278	-1.29221	2.42e-273	Positive	0.188	0.579
ETV7	3.36e-277	0.770042	1.1e-272	Positive	0.673	0.235
HOPX	2.01e-273	0.719541	6.58e-269	Positive	0.919	0.655
SNX9	5.55e-268	0.780547	1.82e-263	Positive	0.576	0.165
DUSP4	2.4e-267	0.837854	7.84e-263	Positive	0.647	0.219
NKG7	5.74e-261	-1.22417	1.88e-256	Positive	0.151	0.532
STK17B	4.77e-258	-0.810394	1.56e-253	Positive	0.82	0.892
TMSB10	8.02e-258	-0.671915	2.62e-253	Positive	0.899	0.922
TPT1	4.55e-257	-0.72921	1.49e-252	Positive	0.913	0.939
LOC694372	9.03e-244	-0.610458	2.95e-239	Positive	0.855	0.913
RBPJ	3.38e-242	0.595912	1.1e-237	Positive	0.939	0.668
RUNX1	1.5e-240	0.762254	4.9e-236	Positive	0.772	0.402
AGO2	2.11e-240	0.742058	6.89e-236	Positive	0.811	0.446
CD8B	7.62e-240	-1.43188	2.49e-235	Positive	0.096	0.459
SREBF2	2.3e-239	0.753646	7.5e-235	Positive	0.707	0.322
SLC7A5	7.06e-238	0.704277	2.31e-233	Positive	0.861	0.517
TNFRSF4	1.86e-234	0.988805	6.08e-230	Positive	0.445	0.098
PIK3CG	6.6e-233	0.702748	2.16e-228	Positive	0.857	0.548
DBNDD2	6.82e-230	0.669613	2.23e-225	Positive	0.435	0.096
CD274	6.02e-229	0.645961	1.97e-224	Positive	0.84	0.475
GPR68	1.27e-228	-0.943346	4.14e-224	Positive	0.309	0.621
STAT5A	1.49e-221	0.722729	4.87e-217	Positive	0.796	0.468
TNFRSF9	3.55e-219	0.842636	1.16e-214	Positive	0.463	0.114
LRRC4	5.4e-218	0.670449	1.77e-213	Positive	0.295	0.033
GPR171	9.26e-216	0.642929	3.02e-211	Positive	0.884	0.612
COL5A3	5.9e-208	0.731024	1.93e-203	Positive	0.411	0.092
CD109	7.55e-206	0.653967	2.47e-201	Positive	0.544	0.18
LOC100426197	6.07e-205	-0.810611	1.98e-200	Positive	0.546	0.74
RPL10	1.21e-202	-0.550014	3.96e-198	Positive	0.848	0.885
HSP90AB1	9.06e-202	0.430751	2.96e-197	Positive	0.992	0.951
EGR2	9.21e-201	0.679076	3.01e-196	Positive	0.42	0.101
CORO1A	3.66e-200	-0.610934	1.2e-195	Positive	0.799	0.884
PIGT	5.42e-200	0.721858	1.77e-195	Positive	0.599	0.259
AHI1	7.57e-200	0.810978	2.47e-195	Positive	0.501	0.163
GADD45B	1.63e-198	0.702345	5.32e-194	Positive	0.809	0.504
LOC106995741	2.08e-196	0.518741	6.81e-192	Positive	0.959	0.88
PIK3AP1	7.77e-194	-1.31582	2.54e-189	Positive	0.149	0.461
TMSB4X	2.13e-192	-0.612265	6.95e-188	Positive	0.929	0.939
TXNIP	8.35e-191	-0.986204	2.73e-186	Positive	0.374	0.592
TNFRSF25	1.87e-189	0.580952	6.12e-185	Positive	0.859	0.543
PTPRJ	7.31e-185	0.576793	2.39e-180	Positive	0.78	0.43
PSME1	1.04e-183	-0.563014	3.41e-179	Positive	0.754	0.812
TNFRSF1B	1.17e-183	-0.737896	3.81e-179	Positive	0.876	0.895
ACTB	2.68e-183	-0.53632	8.76e-179	Positive	0.949	0.953
ARHGDIB	3.19e-182	-0.765466	1.04e-177	Positive	0.553	0.744
ARID5B	1.68e-181	0.624751	5.5e-177	Positive	0.721	0.361
GPR161	4.12e-181	0.533003	1.35e-176	Positive	0.193	0.009
LOC106993126	2.58e-180	0.582246	8.43e-176	Positive	0.767	0.433
FLNA	3.68e-179	-0.772296	1.2e-174	Positive	0.73	0.849
TSHZ2	1.96e-178	0.620102	6.39e-174	Positive	0.281	0.041
MAMU-A	2.74e-178	0.475494	8.96e-174	Positive	0.98	0.941
PRF1	1.45e-172	-1.40699	4.74e-168	Positive	0.1	0.399
PDGFA	1.28e-170	0.627576	4.2e-166	Positive	0.386	0.098
APEX1	1.6e-168	0.588886	5.22e-164	Positive	0.767	0.476
EXOC2	1.46e-167	0.55716	4.77e-163	Positive	0.592	0.263
MYO1G	2.62e-167	0.675534	8.55e-163	Positive	0.821	0.59
RNF213	7.64e-167	-0.834651	2.5e-162	Positive	0.61	0.762
TBC1D1	1.8e-166	0.616511	5.87e-162	Positive	0.739	0.428
LOC720342	6.93e-166	-0.572272	2.26e-161	Positive	0.851	0.86
TNFRSF18	2.71e-165	0.560313	8.86e-161	Positive	0.46	0.15
ATP6V0D1	1.35e-163	0.551652	4.42e-159	Positive	0.722	0.403
COPRS	3.56e-163	0.460933	1.16e-158	Positive	0.664	0.331
LOC698693	1.47e-162	0.597381	4.8e-158	Positive	0.304	0.058
SLAMF1	2.99e-161	0.525407	9.76e-157	Positive	0.816	0.499
ADAM23	4.44e-161	0.537929	1.45e-156	Positive	0.493	0.174
BACH2	1.15e-160	0.585761	3.75e-156	Positive	0.332	0.073
AIM1	5.29e-160	0.649798	1.73e-155	Positive	0.632	0.312
SNX5	5.76e-160	0.557248	1.88e-155	Positive	0.609	0.29
BZW2	5.25e-159	0.58923	1.72e-154	Positive	0.583	0.275
ADAM19	5.88e-158	0.454613	1.92e-153	Positive	0.754	0.409
WIPF1	1.73e-157	-0.589093	5.67e-153	Positive	0.703	0.82
HERC6	1.3e-155	-0.959815	4.26e-151	Positive	0.082	0.331
DPYSL2	3.14e-155	0.651713	1.03e-150	Positive	0.459	0.161
ACSL4	5.12e-155	0.534638	1.67e-150	Positive	0.788	0.497
MTHFD2	3.2e-153	0.528764	1.05e-148	Positive	0.811	0.524
CCR6	5.55e-153	0.588528	1.82e-148	Positive	0.442	0.144
MMP25	5.61e-153	-0.778692	1.83e-148	Positive	0.408	0.66
C15H9orf16	4.42e-152	0.536664	1.44e-147	Positive	0.592	0.283
NPC2	3.99e-151	0.519195	1.3e-146	Positive	0.467	0.168
MAMU-E	2.14e-148	-0.427683	7e-144	Positive	0.925	0.925
LOC702648	3.07e-148	0.437578	1e-143	Positive	0.312	0.074
KCNN4	7.71e-147	0.433852	2.52e-142	Positive	0.396	0.122
ITGA6	1.09e-146	-0.893559	3.55e-142	Positive	0.075	0.332
MCOLN2	8.22e-145	0.575712	2.69e-140	Positive	0.562	0.249
TIAM1	1.46e-144	0.509443	4.77e-140	Positive	0.305	0.068
TSPAN5	2.96e-144	0.478963	9.68e-140	Positive	0.347	0.092
CDC42SE2	3.48e-143	-0.534617	1.14e-138	Positive	0.699	0.772
PIP4K2A	4.89e-142	0.477549	1.6e-137	Positive	0.841	0.604
PTGFRN	5.83e-142	0.454678	1.91e-137	Positive	0.282	0.057
SPTY2D1	5.73e-141	0.547343	1.87e-136	Positive	0.676	0.372
SLC9A7	1.13e-140	0.506587	3.69e-136	Positive	0.567	0.262
STK24	2.83e-140	0.541113	9.25e-136	Positive	0.78	0.507
PPM1M	4.68e-140	0.532623	1.53e-135	Positive	0.757	0.469
APOBEC3G	6.47e-140	-0.701335	2.11e-135	Positive	0.267	0.505
AKNA	2.55e-139	-0.72313	8.33e-135	Positive	0.385	0.63
FAM118B	4.84e-139	0.519813	1.58e-134	Positive	0.377	0.118
KIAA1551	6e-139	-0.701378	1.96e-134	Positive	0.514	0.665
LOC723514	1.11e-138	-0.65069	3.63e-134	Positive	0.586	0.744
ABLIM1	1.53e-138	-0.872644	5.01e-134	Positive	0.36	0.563
CTSL	4.56e-138	0.523027	1.49e-133	Positive	0.897	0.663
NR4A3	8.62e-138	0.678177	2.82e-133	Positive	0.23	0.035
NDFIP1	1.21e-137	0.442209	3.97e-133	Positive	0.871	0.656
CTSB	1.52e-136	0.393857	4.96e-132	Positive	0.941	0.8
PQLC1	1.57e-136	0.502462	5.12e-132	Positive	0.496	0.204
IFNG	2.38e-136	0.843759	7.79e-132	Positive	0.527	0.229
PLAGL2	4.41e-136	0.513583	1.44e-131	Positive	0.495	0.203
GNLY	4.81e-136	-1.98991	1.57e-131	Positive	0.145	0.296
CD3D	1.36e-134	0.387214	4.46e-130	Positive	0.978	0.917
ORAI1	3.19e-134	0.499697	1.04e-129	Positive	0.812	0.574
GIMAP6	5.26e-134	-0.577312	1.72e-129	Positive	0.653	0.77
FMNL1	1.5e-133	-0.575193	4.9e-129	Positive	0.668	0.801
GARS	4e-133	0.514423	1.31e-128	Positive	0.754	0.478
LOC723473	7.26e-133	-0.672249	2.37e-128	Positive	0.463	0.631
ANXA6	9.46e-133	0.528092	3.09e-128	Positive	0.785	0.534
TNF	1.4e-132	0.602925	4.57e-128	Positive	0.586	0.279
MATN2	3.03e-130	0.499579	9.89e-126	Positive	0.271	0.057
LAT	3.82e-130	0.500614	1.25e-125	Positive	0.883	0.707
PI4K2A	1.65e-129	0.482615	5.39e-125	Positive	0.461	0.187
SYNE1	1.7e-129	-0.820014	5.55e-125	Positive	0.197	0.447
PLEC	1.9e-129	-0.774957	6.22e-125	Positive	0.476	0.658
IFI27	4.22e-129	-0.246851	1.38e-124	Positive	0.521	0.343
SLC25A3	4.34e-129	0.405453	1.42e-124	Positive	0.919	0.772
GLUL	2.09e-128	-0.260565	6.83e-124	Positive	0.588	0.422
SAMD9	9.72e-128	-0.693899	3.18e-123	Positive	0.045	0.269
NPDC1	2.49e-127	0.439713	8.14e-123	Positive	0.298	0.075
LOC694538	1.3e-125	-0.70365	4.25e-121	Positive	0.598	0.664
ATP1A1	1.32e-125	0.494494	4.33e-121	Positive	0.882	0.721
LCP1	4.25e-125	-0.440202	1.39e-120	Positive	0.913	0.913
ADGRE5	4.4e-125	-0.700641	1.44e-120	Positive	0.382	0.607
MAPKAPK3	7.14e-125	0.458635	2.33e-120	Positive	0.697	0.416
TRIB1	4.57e-123	0.457954	1.49e-118	Positive	0.318	0.089
LOC106996676	5.76e-120	-0.764697	1.88e-115	Positive	0.529	0.675
CCDC64	6.64e-119	0.207668	2.17e-114	Positive	0.636	0.367
TBKBP1	3.71e-117	0.402783	1.21e-112	Positive	0.286	0.073
IL26	7.27e-117	0.470156	2.38e-112	Positive	0.411	0.156
SRGN	1.74e-116	0.245174	5.69e-112	Positive	0.933	0.78
RAP1A	6.5e-116	0.411959	2.12e-111	Positive	0.861	0.657
KIFC3	7.38e-116	0.503334	2.41e-111	Positive	0.291	0.076
PFN1	3.07e-115	-0.360058	1e-110	Positive	0.878	0.876
IL23R	3.71e-115	0.400885	1.21e-110	Positive	0.476	0.204
NFIA	1.04e-114	0.384839	3.41e-110	Positive	0.157	0.015
LOC720309	1.11e-114	-0.508183	3.63e-110	Positive	0.585	0.626
CD276	1.78e-114	0.488026	5.83e-110	Positive	0.4	0.152
TMEM173	2.9e-114	0.426488	9.46e-110	Positive	0.733	0.452
DUSP16	3.33e-114	0.394252	1.09e-109	Positive	0.651	0.362
HUS1	5.41e-114	0.451667	1.77e-109	Positive	0.39	0.146
LOC709760	8.72e-114	0.413579	2.85e-109	Positive	0.456	0.197
CTPS1	5.27e-113	0.515021	1.72e-108	Positive	0.47	0.206
IL6R	1.05e-112	0.554621	3.42e-108	Positive	0.272	0.068
RASSF2	6.07e-112	-0.701642	1.98e-107	Positive	0.207	0.427
CRIP1	1.39e-111	-0.575561	4.55e-107	Positive	0.358	0.527
TAPBP	1.42e-111	-0.603766	4.63e-107	Positive	0.206	0.456
TOX2	3.74e-111	0.417114	1.22e-106	Positive	0.365	0.13
ELMO1	1.5e-110	0.489446	4.89e-106	Positive	0.596	0.323
DHRS7	8.18e-110	-0.574317	2.67e-105	Positive	0.413	0.568
IRF8	1.79e-109	0.616177	5.84e-105	Positive	0.499	0.24
IFIT3	2.61e-109	-0.787583	8.52e-105	Positive	0.216	0.393
RPS20	4.24e-108	-0.414142	1.38e-103	Positive	0.858	0.86
FLOT1	5e-108	0.474892	1.63e-103	Positive	0.729	0.471
PALLD	5.9e-108	0.491517	1.93e-103	Positive	0.222	0.045
GZMH	1.02e-107	-1.20644	3.35e-103	Positive	0.139	0.319
ITGB7	1.1e-107	0.508767	3.6e-103	Positive	0.68	0.406
SMOX	1.57e-107	0.490048	5.15e-103	Positive	0.487	0.226
IL6ST	1.72e-107	0.479833	5.62e-103	Positive	0.681	0.409
GFRA3	4.82e-107	0.418097	1.58e-102	Positive	0.139	0.012
SFXN2	2.18e-106	0.40156	7.13e-102	Positive	0.289	0.083
IRF1	2.38e-106	-0.562497	7.79e-102	Positive	0.523	0.642
RORC	1.92e-105	0.435136	6.27e-101	Positive	0.304	0.092
GIMAP8	4.66e-105	-0.529147	1.52e-100	Positive	0.657	0.722
ZEB2	7.88e-105	0.443844	2.57e-100	Positive	0.513	0.247
CYTIP	8.28e-105	-0.568703	2.71e-100	Positive	0.425	0.621
KLF13	1.45e-104	-0.563883	4.75e-100	Positive	0.527	0.673
FAM129A	2.98e-103	-0.649429	9.73e-99	Positive	0.443	0.648
GIMAP7	4.19e-103	-0.469396	1.37e-98	Positive	0.684	0.731
RGL2	5.22e-103	-0.527907	1.71e-98	Positive	0.479	0.642
STIP1	1.41e-102	0.383581	4.6e-98	Positive	0.831	0.616
CD2	1.67e-102	0.329011	5.47e-98	Positive	0.915	0.725
TBX21	1.67e-102	0.391943	5.47e-98	Positive	0.625	0.353
PEAK1	1.77e-102	0.488045	5.79e-98	Positive	0.214	0.043
FYB	6.1e-102	-0.558062	1.99e-97	Positive	0.577	0.655
CCDC69	6.73e-102	-0.501208	2.2e-97	Positive	0.623	0.713
FOXP4	8.99e-102	0.366501	2.94e-97	Positive	0.288	0.087
FAM65B	1.74e-101	-0.723837	5.67e-97	Positive	0.162	0.376
FABP5	6.58e-101	0.51992	2.15e-96	Positive	0.327	0.128
APOBEC3C	6.63e-101	-0.615153	2.17e-96	Positive	0.404	0.574
ARL3	8.73e-101	0.413052	2.85e-96	Positive	0.447	0.199
INPP5D	1.12e-100	-0.624667	3.68e-96	Positive	0.32	0.512
DYRK3	2.83e-100	0.333181	9.23e-96	Positive	0.199	0.038
RPS11	6e-100	-0.352402	1.96e-95	Positive	0.909	0.898
DDX21	1.63e-99	0.390908	5.32e-95	Positive	0.824	0.607
LAPTM5	1.93e-99	-0.506296	6.3e-95	Positive	0.685	0.763
ITGAE	6.26e-99	-0.73293	2.04e-94	Positive	0.232	0.4
CMTM6	1.73e-98	0.362368	5.66e-94	Positive	0.904	0.749
KLF9	1.85e-98	0.390125	6.06e-94	Positive	0.287	0.087
MAGEH1	8.31e-98	0.458814	2.72e-93	Positive	0.251	0.074
FOXP1	2.3e-97	0.398508	7.51e-93	Positive	0.595	0.333
LPXN	6.46e-97	-0.523645	2.11e-92	Positive	0.421	0.603
CENPF	1.07e-96	0.6822	3.5e-92	Positive	0.248	0.065
HMHA1	1.11e-96	-0.595211	3.62e-92	Positive	0.24	0.442
CDK6	1.41e-96	0.399589	4.6e-92	Positive	0.462	0.213
MAMU-B	1.47e-96	-0.349717	4.82e-92	Positive	0.869	0.828
DTX3L	1.91e-96	-0.614245	6.26e-92	Positive	0.354	0.534
MYH9	2.56e-96	-0.38568	8.36e-92	Positive	0.903	0.895
GAPDH	5.22e-96	-0.303171	1.71e-91	Positive	0.987	0.979
FAM102A	1.41e-95	-0.668294	4.6e-91	Positive	0.319	0.475
DUSP2	1.55e-95	0.360064	5.07e-91	Positive	0.315	0.107
PPA1	2.36e-95	0.420666	7.7e-91	Positive	0.624	0.385
IFI6	3.12e-95	-0.708101	1.02e-90	Positive	0.549	0.635
PIEZO1	4.99e-95	0.446256	1.63e-90	Positive	0.559	0.299
KCNA3	6.46e-95	-0.650044	2.11e-90	Positive	0.346	0.507
SAMD9L	1.65e-94	-0.666273	5.4e-90	Positive	0.17	0.385
INPP4B	2.64e-94	0.477928	8.64e-90	Positive	0.429	0.195
MAP7D3	4.8e-94	0.420146	1.57e-89	Positive	0.395	0.164
PITRM1	1.02e-93	0.399378	3.33e-89	Positive	0.699	0.456
CBLB	2.68e-93	0.438156	8.75e-89	Positive	0.652	0.393
SETD7	2.77e-93	0.244884	9.04e-89	Positive	0.63	0.377
APOE	3.89e-93	0.354091	1.27e-88	Positive	0.732	0.486
SPOCK2	6.29e-93	0.472172	2.05e-88	Positive	0.815	0.623
C5H4orf32	1.38e-92	0.33315	4.51e-88	Positive	0.277	0.088
ANXA1	1.98e-92	-0.625353	6.47e-88	Positive	0.339	0.498
ABCC1	2.7e-92	0.440287	8.83e-88	Positive	0.478	0.234
C20H16orf87	4.39e-92	0.355088	1.44e-87	Positive	0.3	0.101
SH3BGRL3	7.81e-92	0.354003	2.55e-87	Positive	0.97	0.888
CRIM1	2.42e-91	0.524489	7.92e-87	Positive	0.347	0.135
ITGA4	2.45e-91	0.337187	8e-87	Positive	0.792	0.56
PAG1	4.85e-91	-0.562471	1.59e-86	Positive	0.556	0.639
TXNL4A	7.78e-91	0.403842	2.54e-86	Positive	0.666	0.428
CASP3	1.18e-90	0.400828	3.86e-86	Positive	0.514	0.27
TRIM22	1.4e-90	-0.56109	4.56e-86	Positive	0.218	0.426
UBD	1.56e-90	0.310248	5.1e-86	Positive	0.261	0.08
RARRES3	1.97e-90	-0.570879	6.43e-86	Positive	0.484	0.588
HS6ST2	2.82e-90	0.31605	9.21e-86	Positive	0.153	0.022
CTDP1	6.62e-90	0.423224	2.16e-85	Positive	0.62	0.37
CD74	1.96e-89	-0.464544	6.41e-85	Positive	0.89	0.882
TRPC3	2.14e-89	0.353363	6.98e-85	Positive	0.209	0.05
RNF19A	2.32e-89	0.430238	7.57e-85	Positive	0.569	0.318
SEC14L1	2.57e-89	0.415247	8.4e-85	Positive	0.424	0.194
RPS19	5.69e-89	-0.359035	1.86e-84	Positive	0.739	0.748
SLAMF8	7.08e-89	0.403746	2.31e-84	Positive	0.235	0.066
ANTXR2	1.33e-88	-0.541826	4.35e-84	Positive	0.441	0.522
SLC1A5	1.56e-88	0.396802	5.11e-84	Positive	0.778	0.546
DDX3Y	3.75e-88	0.37453	1.23e-83	Positive	0.48	0.237
IKZF2	3.79e-88	-0.604852	1.24e-83	Positive	0.014	0.159
RRP12	4.74e-88	0.419676	1.55e-83	Positive	0.517	0.274
LTV1	7.78e-88	0.438544	2.54e-83	Positive	0.614	0.379
TRIM8	1.59e-87	0.454243	5.2e-83	Positive	0.521	0.288
DHRS3	1.81e-87	0.412864	5.92e-83	Positive	0.43	0.202
MFSD2A	4.36e-87	0.240298	1.42e-82	Positive	0.142	0.019
FKBP5	5.3e-87	0.368702	1.73e-82	Positive	0.607	0.364
LRRFIP1	6.32e-87	0.301781	2.07e-82	Positive	0.863	0.659
gene33448	1.52e-86	-0.0749546	4.95e-82	Positive	0.91	0.811
PRKCQ	2.04e-86	0.394516	6.68e-82	Positive	0.778	0.553
APRT	7.96e-86	0.398182	2.6e-81	Positive	0.607	0.373
FOXO1	1.25e-85	0.321451	4.09e-81	Positive	0.71	0.463
NCK2	1.33e-85	0.361273	4.34e-81	Positive	0.561	0.32
ITGB2	2.23e-85	0.322312	7.3e-81	Positive	0.864	0.665
P4HB	3.29e-85	-0.359147	1.08e-80	Positive	0.805	0.824
TCEB1	8.78e-85	0.371342	2.87e-80	Positive	0.698	0.483
ARL4C	1.48e-84	-0.51254	4.85e-80	Positive	0.621	0.697
NEDD4L	1.78e-84	0.445034	5.83e-80	Positive	0.53	0.291
SERBP1	1.81e-84	0.334628	5.92e-80	Positive	0.889	0.731
FAM46C	2.57e-84	-0.643948	8.41e-80	Positive	0.379	0.507
HNRNPAB	2.65e-84	0.360121	8.66e-80	Positive	0.842	0.662
RPLP2	3.12e-84	-0.326892	1.02e-79	Positive	0.817	0.814
PTPN1	4.44e-84	0.336741	1.45e-79	Positive	0.785	0.562
LOC713723	1.11e-83	-0.438962	3.64e-79	Positive	0.526	0.655
NPTN	2.15e-83	0.403904	7.03e-79	Positive	0.617	0.383
LARP1	2.71e-83	0.367933	8.86e-79	Positive	0.794	0.588
IPCEF1	2.89e-83	-0.615453	9.46e-79	Positive	0.053	0.23
LOC706976	5.74e-83	0.158448	1.87e-78	Positive	0.524	0.319
CTSW	3.84e-82	-0.498977	1.25e-77	Positive	0.019	0.164
RPS4Y1	4.48e-82	-0.01744	1.46e-77	Positive	0.593	0.432
PHACTR2	1.13e-81	0.385452	3.7e-77	Positive	0.329	0.127
CCL20	1.24e-81	0.75447	4.05e-77	Positive	0.173	0.037
CYTH1	1.55e-81	0.243923	5.07e-77	Positive	0.815	0.608
PREX1	1.66e-81	-0.467615	5.41e-77	Positive	0.649	0.729
ZC3H4	2.88e-81	0.429408	9.4e-77	Positive	0.755	0.55
CISD3	4.79e-81	0.348822	1.57e-76	Positive	0.729	0.493
MYL6	5.81e-81	-0.435149	1.9e-76	Positive	0.369	0.526
NFATC1	9.88e-81	0.361378	3.23e-76	Positive	0.324	0.126
CMTM7	1.02e-80	0.391566	3.32e-76	Positive	0.444	0.22
PARP14	1.72e-80	-0.581944	5.63e-76	Positive	0.31	0.458
CD7	1.91e-80	-0.5917	6.24e-76	Positive	0.024	0.172
WARS	2.47e-80	0.202753	8.07e-76	Positive	0.811	0.615
PDE4B	2.56e-80	0.255605	8.38e-76	Positive	0.706	0.467
RYBP	3.88e-80	0.340354	1.27e-75	Positive	0.712	0.474
TP53BP2	6.68e-80	0.34787	2.18e-75	Positive	0.744	0.515
EVI5	1.46e-79	0.251975	4.77e-75	Positive	0.147	0.025
EMB	1.85e-79	-0.489702	6.06e-75	Positive	0.443	0.508
SAMSN1	5.68e-79	0.275962	1.86e-74	Positive	0.838	0.632
PGRMC1	7.02e-79	0.447962	2.29e-74	Positive	0.419	0.216
GIMAP4	1.08e-78	-0.51469	3.54e-74	Positive	0.415	0.562
LOC100428865	1.11e-78	-0.549672	3.64e-74	Positive	0.307	0.491
ERN1	1.57e-78	-0.638514	5.13e-74	Positive	0.147	0.326
SOCS2	2.29e-78	0.348716	7.5e-74	Positive	0.446	0.224
CDC14A	7.89e-78	-0.523133	2.58e-73	Positive	0.059	0.23
PRKDC	3.45e-77	0.312456	1.13e-72	Positive	0.786	0.569
TMEM70	4.26e-77	0.390704	1.39e-72	Positive	0.457	0.241
PICALM	6.27e-77	-0.347485	2.05e-72	Positive	0.836	0.808
CD96	1.07e-76	-0.533803	3.48e-72	Positive	0.122	0.304
FAM110C	1.91e-76	-0.384626	6.25e-72	Positive	0.011	0.138
CAMK2D	2.32e-76	0.352842	7.59e-72	Positive	0.421	0.205
MAMLD1	4.27e-76	0.347792	1.39e-71	Positive	0.263	0.089
LOC106996324	5.25e-76	-0.376842	1.72e-71	Positive	0.537	0.577
IRF6	5.48e-76	0.335364	1.79e-71	Positive	0.177	0.041
MTHFD1L	6.33e-76	0.330539	2.07e-71	Positive	0.502	0.275
ENO1	7.97e-76	-0.296032	2.61e-71	Positive	0.986	0.975
LOC716637	7.99e-76	-0.440717	2.61e-71	Positive	0.114	0.299
AGGF1	8.29e-76	0.368771	2.71e-71	Positive	0.607	0.377
B3GLCT	8.67e-76	0.335985	2.83e-71	Positive	0.377	0.178
HDAC7	1.51e-75	0.320512	4.94e-71	Positive	0.562	0.339
COA1	4.73e-75	0.400064	1.55e-70	Positive	0.707	0.492
CCR5	7.21e-75	-0.54533	2.36e-70	Positive	0.439	0.526
PHB	2.72e-74	0.327482	8.88e-70	Positive	0.71	0.506
PHF21A	2.83e-74	0.346519	9.25e-70	Positive	0.511	0.285
LOC711031	3.02e-74	-1.21896	9.86e-70	Positive	0.028	0.153
LOC718053	3.32e-74	-0.561007	1.09e-69	Positive	0.352	0.511
NDUFV2	5.95e-74	0.323673	1.95e-69	Positive	0.648	0.429
SPAG9	6.08e-74	0.391067	1.99e-69	Positive	0.58	0.344
EIF4G3	7.2e-74	0.368898	2.35e-69	Positive	0.648	0.416
MDFIC	7.23e-74	0.413378	2.36e-69	Positive	0.546	0.326
ARF6	8.22e-74	0.198452	2.69e-69	Positive	0.957	0.848
CLDND1	2.3e-73	-0.435054	7.52e-69	Positive	0.517	0.552
PTP4A2	3.47e-73	0.273007	1.13e-68	Positive	0.928	0.797
SMIM12	3.91e-73	0.357276	1.28e-68	Positive	0.451	0.241
TGFBR2	4.88e-73	0.309998	1.6e-68	Positive	0.645	0.416
ARPC5L	5.41e-73	0.294815	1.77e-68	Positive	0.806	0.619
SUSD3	5.58e-73	0.390442	1.82e-68	Positive	0.46	0.252
MYL12A	9.94e-73	-0.386453	3.25e-68	Positive	0.579	0.656
SMARCC1	1.53e-72	0.320138	5.01e-68	Positive	0.803	0.596
MYO1F	1.61e-72	-0.551891	5.27e-68	Positive	0.121	0.294
SMS	1.93e-72	0.30968	6.31e-68	Positive	0.348	0.162
MGAT5	2.76e-72	-0.43328	9.01e-68	Positive	0.672	0.719
ODC1	2.95e-72	0.31475	9.65e-68	Positive	0.744	0.528
LRRFIP2	3.04e-72	0.324363	9.95e-68	Positive	0.497	0.277
SOS1	3.55e-72	-0.401742	1.16e-67	Positive	0.737	0.722
CLEC2B	5.32e-72	-0.465995	1.74e-67	Positive	0.208	0.392
UBE2D3	5.76e-72	0.228021	1.88e-67	Positive	0.966	0.895
LOC696959	6.8e-72	0.298427	2.22e-67	Positive	0.355	0.169
HSPA5	7.02e-72	0.281696	2.3e-67	Positive	0.968	0.9
PSMD12	7.36e-72	0.308656	2.4e-67	Positive	0.65	0.425
MAPK1	1.03e-71	-0.381352	3.37e-67	Positive	0.668	0.712
S100A11	1.24e-71	-0.337764	4.06e-67	Positive	0.781	0.786
DUSP6	1.29e-71	0.395857	4.2e-67	Positive	0.437	0.22
ARSB	1.96e-71	0.350135	6.41e-67	Positive	0.289	0.115
BATF	3.07e-71	0.188501	1e-66	Positive	0.906	0.745
KLRD1	5.98e-71	-0.433261	1.96e-66	Positive	0.01	0.128
SLC41A1	9.18e-71	0.358882	3e-66	Positive	0.534	0.307
PITPNC1	1.51e-70	-0.520965	4.93e-66	Positive	0.195	0.382
ACTR3	4.17e-70	-0.271023	1.36e-65	Positive	0.777	0.766
BIN2	1.27e-69	-0.379527	4.15e-65	Positive	0.636	0.693
WHSC1L1	2.37e-69	0.334757	7.75e-65	Positive	0.737	0.523
BATF3	3.36e-69	0.451178	1.1e-64	Positive	0.554	0.33
ATP6V1B2	3.37e-69	0.375047	1.1e-64	Positive	0.532	0.326
GTF3C1	4.52e-69	0.360942	1.48e-64	Positive	0.54	0.319
HERC1	4.54e-69	-0.54438	1.48e-64	Positive	0.468	0.611
MBP	6.16e-69	0.353251	2.01e-64	Positive	0.514	0.3
B2M	9.15e-69	-0.185021	2.99e-64	Positive	1	1
LOC705696	9.18e-69	0.275313	3e-64	Positive	0.92	0.782
ADRBK1	1.27e-68	-0.442513	4.16e-64	Positive	0.409	0.553
TIGIT	1.86e-68	-0.678703	6.09e-64	Positive	0.091	0.262
IL9	1.9e-68	1.01709	6.2e-64	Positive	0.155	0.034
CD53	2.31e-68	-0.317373	7.54e-64	Positive	0.793	0.818
FASN	2.42e-68	0.377817	7.9e-64	Positive	0.434	0.224
SCML4	4.25e-68	0.281753	1.39e-63	Positive	0.573	0.357
ARRB2	6.64e-68	-0.393863	2.17e-63	Positive	0.511	0.594
LSP1	8.37e-68	-0.47782	2.74e-63	Positive	0.433	0.601
GNG2	1.54e-67	-0.460034	5.03e-63	Positive	0.378	0.53
CASK	1.64e-67	0.350624	5.35e-63	Positive	0.26	0.096
APOBEC3H	1.76e-67	-0.459348	5.77e-63	Positive	0.215	0.4
IL7R	1.89e-67	-0.654229	6.19e-63	Positive	0.375	0.433
CFLAR	4.67e-67	0.285855	1.53e-62	Positive	0.88	0.738
RPS14	5.26e-67	-0.246213	1.72e-62	Positive	0.968	0.952
SOD2	1.23e-66	0.253036	4.02e-62	Positive	0.883	0.735
AHNAK	1.6e-66	-0.19186	5.24e-62	Positive	0.872	0.75
PC	1.71e-66	0.199773	5.59e-62	Positive	0.119	0.019
WDR3	1.93e-66	0.341434	6.32e-62	Positive	0.482	0.276
SYNE2	2.12e-66	-0.745476	6.93e-62	Positive	0.23	0.374
OASL	3.76e-66	-0.499973	1.23e-61	Positive	0.182	0.351
EZR	5.15e-66	-0.312441	1.68e-61	Positive	0.86	0.842
MAST4	8.08e-66	0.304369	2.64e-61	Positive	0.478	0.268
SLAMF6	1.25e-65	0.391778	4.09e-61	Positive	0.193	0.057
GAS7	1.34e-65	0.387132	4.39e-61	Positive	0.272	0.105
MBD2	1.41e-65	0.299007	4.62e-61	Positive	0.737	0.542
CD48	1.44e-65	-0.476274	4.69e-61	Positive	0.327	0.466
S100A6	1.62e-65	-0.349749	5.29e-61	Positive	0.481	0.53
SH3BP5	1.79e-65	-0.237151	5.85e-61	Positive	0.759	0.68
ZFP36L1	2.67e-65	0.314543	8.71e-61	Positive	0.716	0.504
RORA	2.67e-65	0.201723	8.72e-61	Positive	0.76	0.55
NFATC2	4.52e-65	-0.400126	1.48e-60	Positive	0.604	0.654
RPL4	4.81e-65	0.173588	1.57e-60	Positive	0.991	0.968
CHMP4B	5.45e-65	0.33925	1.78e-60	Positive	0.674	0.482
PLA2G16	6.86e-65	-0.444225	2.24e-60	Positive	0.146	0.314
RBBP7	9.48e-65	0.345562	3.1e-60	Positive	0.681	0.476
PDE4D	9.52e-65	-0.55808	3.11e-60	Positive	0.152	0.286
KLF6	1.18e-64	-0.393576	3.85e-60	Positive	0.819	0.838
BCL11B	1.19e-64	-0.502764	3.9e-60	Positive	0.294	0.424
LOC106996688	1.25e-64	0.0409089	4.09e-60	Positive	0.65	0.48
CXCL9	1.5e-64	0.137008	4.89e-60	Positive	0.633	0.435
IQGAP2	1.82e-64	0.261768	5.95e-60	Positive	0.542	0.331
AK2	1.84e-64	0.260487	6.01e-60	Positive	0.755	0.556
LOC698274	2.13e-64	0.319533	6.97e-60	Positive	0.241	0.088
NFIL3	2.4e-64	0.367524	7.84e-60	Positive	0.499	0.291
ARHGAP30	2.57e-64	-0.396713	8.41e-60	Positive	0.588	0.679
EPRS	2.64e-64	0.313685	8.62e-60	Positive	0.763	0.556
SND1	3.82e-64	0.308781	1.25e-59	Positive	0.78	0.586
LOC100425941	3.84e-64	-0.486734	1.26e-59	Positive	0.277	0.442
TGFBR1	4.17e-64	0.265807	1.36e-59	Positive	0.47	0.27
SYTL2	4.94e-64	-0.654325	1.61e-59	Positive	0.16	0.296
BAZ1A	7.6e-64	0.287907	2.48e-59	Positive	0.673	0.453
RPL27A	8.87e-64	-0.266629	2.9e-59	Positive	0.886	0.86
HNRNPH2	1.38e-63	-0.356297	4.5e-59	Positive	0.094	0.26
MTG1	2.69e-63	0.327653	8.79e-59	Positive	0.485	0.287
MAP4K4	2.7e-63	0.341621	8.84e-59	Positive	0.643	0.433
CARD11	3.15e-63	0.351293	1.03e-58	Positive	0.543	0.334
REXO2	3.29e-63	0.28178	1.08e-58	Positive	0.672	0.474
PDLIM1	3.97e-63	0.287018	1.3e-58	Positive	0.285	0.119
YIPF5	4.2e-63	-0.438816	1.37e-58	Positive	0.29	0.406
CD5	5.31e-63	0.285969	1.74e-58	Positive	0.659	0.449
GRAP2	1.15e-62	-0.476914	3.77e-58	Positive	0.408	0.531
PPME1	1.67e-62	0.245911	5.46e-58	Positive	0.253	0.099
PTPRCAP	1.71e-62	-0.441368	5.58e-58	Positive	0.291	0.438
LOC696336	2.1e-62	0.307042	6.87e-58	Positive	0.635	0.421
TTC7A	2.91e-62	-0.49504	9.52e-58	Positive	0.22	0.375
RPS23	4.42e-62	-0.261814	1.44e-57	Positive	0.737	0.716
IL10RA	5.5e-62	-0.467252	1.8e-57	Positive	0.353	0.445
TM9SF3	9.74e-62	0.265332	3.18e-57	Positive	0.849	0.675
FRMD6	1.12e-61	0.310243	3.65e-57	Positive	0.331	0.153
DNMT3A	1.3e-61	0.36358	4.24e-57	Positive	0.44	0.248
CSNK2B	1.5e-61	0.308278	4.9e-57	Positive	0.72	0.531
HIF1A	1.6e-61	-0.198427	5.21e-57	Positive	0.781	0.683
CTTN	1.8e-61	0.184931	5.88e-57	Positive	0.106	0.015
DUSP5	1.93e-61	0.229447	6.3e-57	Positive	0.707	0.502
LOC106992293	2.94e-61	-0.421566	9.6e-57	Positive	0.322	0.438
WDR26	3.15e-61	0.269214	1.03e-56	Positive	0.729	0.538
CTSH	3.64e-61	0.157656	1.19e-56	Positive	0.481	0.297
IL12RB2	4.69e-61	0.333379	1.53e-56	Positive	0.333	0.154
NLRC3	5.08e-61	-0.488382	1.66e-56	Positive	0.182	0.345
BAG6	5.08e-61	0.316334	1.66e-56	Positive	0.724	0.538
OAT	5.61e-61	0.23243	1.83e-56	Positive	0.269	0.116
GIPC2	6.69e-61	0.339596	2.19e-56	Positive	0.311	0.139
UBB	8.67e-61	-0.211174	2.83e-56	Positive	0.911	0.875
ATXN1	9.54e-61	0.282018	3.12e-56	Positive	0.617	0.407
RAN	1.16e-60	0.313782	3.8e-56	Positive	0.796	0.632
PARK7	1.2e-60	0.355055	3.93e-56	Positive	0.506	0.325
IGFLR1	2.89e-60	0.370883	9.44e-56	Positive	0.491	0.294
LAT2	3.01e-60	-0.585613	9.83e-56	Positive	0.071	0.164
ARHGEF6	3.24e-60	0.292873	1.06e-55	Positive	0.718	0.524
LY6E	3.25e-60	-0.399024	1.06e-55	Positive	0.345	0.449
HSPA4	3.38e-60	0.245174	1.1e-55	Positive	0.72	0.526
HTATSF1	3.67e-60	0.343927	1.2e-55	Positive	0.551	0.353
PTEN	6.04e-60	0.330353	1.97e-55	Positive	0.637	0.434
S100A4	7.17e-60	-0.46536	2.34e-55	Positive	0.144	0.254
POLD2	7.66e-60	0.333983	2.5e-55	Positive	0.428	0.238
JAK1	8.93e-60	0.181356	2.92e-55	Positive	0.968	0.894
HEATR5A	9.79e-60	0.26463	3.2e-55	Positive	0.211	0.073
PSMB3	1.01e-59	0.273057	3.3e-55	Positive	0.78	0.603
GSPT1	1.24e-59	0.264277	4.06e-55	Positive	0.823	0.646
LPIN1	1.31e-59	-0.484126	4.27e-55	Positive	0.306	0.437
MYB	1.7e-59	0.214998	5.56e-55	Positive	0.131	0.03
FDFT1	1.77e-59	0.32174	5.78e-55	Positive	0.527	0.336
LOC100428742	2.21e-59	-0.283681	7.23e-55	Positive	0.712	0.736
PVRIG	2.41e-59	-0.406195	7.88e-55	Positive	0.111	0.262
HSBP1L1	2.72e-59	0.295542	8.89e-55	Positive	0.203	0.067
PTTG1IP	4.1e-59	0.319498	1.34e-54	Positive	0.645	0.445
LOC100424348	6.48e-59	-0.258195	2.12e-54	Positive	0.798	0.782
NFKBIA	7.63e-59	-0.441107	2.49e-54	Positive	0.787	0.829
LGALS1	8.18e-59	-0.387231	2.67e-54	Positive	0.26	0.378
DDX17	9.09e-59	-0.279606	2.97e-54	Positive	0.758	0.735
ALDOC	9.29e-59	-0.494887	3.04e-54	Positive	0.24	0.391
CAPG	1.64e-58	-0.181397	5.37e-54	Positive	0.455	0.388
CERK	1.94e-58	0.281819	6.33e-54	Positive	0.553	0.352
MEX3C	2.44e-58	0.284678	7.97e-54	Positive	0.422	0.235
TMEM147	2.99e-58	0.289762	9.76e-54	Positive	0.674	0.479
CD3G	3.04e-58	0.317087	9.92e-54	Positive	0.76	0.574
NKG2D	3.35e-58	-0.237928	1.1e-53	Positive	0.009	0.103
IL18R1	3.49e-58	-0.476268	1.14e-53	Positive	0.163	0.316
OPTN	3.52e-58	-0.412352	1.15e-53	Positive	0.465	0.577
ETV6	6.09e-58	0.255869	1.99e-53	Positive	0.649	0.448
CFL1	7.55e-58	-0.219564	2.47e-53	Positive	0.893	0.873
FNDC3A	1.03e-57	0.334503	3.38e-53	Positive	0.404	0.216
LBH	1.11e-57	0.374139	3.63e-53	Positive	0.451	0.259
SPR	1.11e-57	0.283757	3.64e-53	Positive	0.284	0.127
SERTAD1	1.29e-57	0.287321	4.21e-53	Positive	0.586	0.389
FUS	1.51e-57	-0.252551	4.92e-53	Positive	0.779	0.746
SLC25A5	1.83e-57	0.239397	5.98e-53	Positive	0.765	0.58
PCNX	2.14e-57	0.331218	7e-53	Positive	0.593	0.387
TRAP1	2.81e-57	0.305788	9.17e-53	Positive	0.453	0.265
RPL8	3.76e-57	0.156305	1.23e-52	Positive	0.991	0.974
TCF7	4.12e-57	-0.540217	1.35e-52	Positive	0.024	0.128
CD82	4.12e-57	0.305118	1.35e-52	Positive	0.595	0.391
EPT1	4.14e-57	0.274134	1.35e-52	Positive	0.335	0.165
ST8SIA4	4.27e-57	-0.44074	1.39e-52	Positive	0.158	0.318
MFSD6	4.33e-57	0.273288	1.42e-52	Positive	0.469	0.276
DDX6	4.55e-57	-0.363834	1.49e-52	Positive	0.544	0.616
NFATC3	4.99e-57	0.307891	1.63e-52	Positive	0.47	0.277
CHD7	5.4e-57	0.31642	1.76e-52	Positive	0.362	0.183
SPATA13	7.9e-57	-0.471773	2.58e-52	Positive	0.36	0.469
STAT1	7.93e-57	0.0771213	2.59e-52	Positive	0.979	0.9
EBNA1BP2	8.39e-57	0.296706	2.74e-52	Positive	0.538	0.34
LOC704083	9.85e-57	-0.532834	3.22e-52	Positive	0.138	0.308
TMEM176B	1.2e-56	0.246264	3.93e-52	Positive	0.205	0.07
EMC10	1.86e-56	0.29277	6.08e-52	Positive	0.72	0.533
ATP2A3	1.93e-56	0.335674	6.3e-52	Positive	0.86	0.725
RSBN1	2.04e-56	0.276265	6.65e-52	Positive	0.547	0.347
RBFA	2.36e-56	0.283644	7.72e-52	Positive	0.43	0.248
CALM1	2.73e-56	-0.233351	8.92e-52	Positive	0.932	0.902
MEA1	2.91e-56	0.236268	9.5e-52	Positive	0.785	0.609
LOC106992470	3.14e-56	-0.0101098	1.03e-51	Positive	0.712	0.575
HEBP2	3.32e-56	0.294107	1.09e-51	Positive	0.467	0.28
RGS1	3.57e-56	-0.46999	1.17e-51	Positive	0.414	0.433
SDF4	4.1e-56	0.286032	1.34e-51	Positive	0.811	0.653
CASC4	4.15e-56	0.223605	1.36e-51	Positive	0.592	0.404
EED	4.71e-56	-0.031055	1.54e-51	Positive	0.694	0.559
ITGA1	6.22e-56	-0.571432	2.03e-51	Positive	0.097	0.249
NRDC	6.38e-56	0.260314	2.09e-51	Positive	0.651	0.45
CSRNP1	7.36e-56	0.218607	2.4e-51	Positive	0.606	0.411
MPRIP	8.08e-56	0.276468	2.64e-51	Positive	0.564	0.367
LOC697702	9.07e-56	-0.359882	2.96e-51	Positive	0.183	0.34
PRR5L	1.18e-55	0.288483	3.85e-51	Positive	0.318	0.153
SEMA4D	1.27e-55	-0.372951	4.15e-51	Positive	0.673	0.695
TCEA1	1.31e-55	0.328136	4.27e-51	Positive	0.731	0.552
LOC106996071	1.71e-55	-0.338419	5.59e-51	Positive	0.071	0.213
CALM3	2.74e-55	0.317982	8.95e-51	Positive	0.669	0.489
CYP1B1	2.82e-55	0.308988	9.22e-51	Positive	0.165	0.052
MIR147B	3.79e-55	-0.430138	1.24e-50	Positive	0.106	0.247
ERAP2	4.19e-55	-0.444374	1.37e-50	Positive	0.185	0.338
SNU13	5.05e-55	0.25346	1.65e-50	Positive	0.778	0.615
TRERF1	5.75e-55	0.220021	1.88e-50	Positive	0.633	0.432
M6PR	7.94e-55	0.241995	2.59e-50	Positive	0.515	0.324
CHD2	8.52e-55	-0.426232	2.78e-50	Positive	0.488	0.595
N4BP2L1	8.73e-55	0.258623	2.85e-50	Positive	0.256	0.106
PARVB	1.1e-54	0.309873	3.58e-50	Positive	0.242	0.101
UTP4	1.12e-54	0.311611	3.65e-50	Positive	0.396	0.219
TOMM7	1.18e-54	-0.267383	3.84e-50	Positive	0.59	0.607
LOC106992791	1.19e-54	-0.424038	3.9e-50	Positive	0.31	0.466
SHMT2	1.44e-54	0.322613	4.7e-50	Positive	0.465	0.278
HAX1	2.03e-54	0.289508	6.64e-50	Positive	0.525	0.34
SURF4	2.21e-54	0.2363	7.23e-50	Positive	0.909	0.795
NACA	2.63e-54	0.222144	8.6e-50	Positive	0.941	0.869
IFIH1	2.67e-54	-0.489103	8.72e-50	Positive	0.209	0.356
RANGAP1	2.8e-54	0.286018	9.14e-50	Positive	0.517	0.327
MAPKAPK2	3.26e-54	0.309641	1.07e-49	Positive	0.836	0.695
ANKRD6	3.32e-54	-0.486072	1.09e-49	Positive	0.191	0.335
TPX2	3.48e-54	0.275349	1.14e-49	Positive	0.254	0.104
GZMK	3.51e-54	-0.657976	1.15e-49	Positive	0.013	0.108
ARHGEF3	4.84e-54	-0.46224	1.58e-49	Positive	0.228	0.387
SRM	5.96e-54	0.30631	1.95e-49	Positive	0.526	0.339
TRAF3	6.9e-54	0.293082	2.26e-49	Positive	0.694	0.504
AKAP1	6.92e-54	0.234455	2.26e-49	Positive	0.428	0.248
APOL6	6.96e-54	-0.355689	2.27e-49	Positive	0.604	0.659
SLC3A2	7.96e-54	0.215476	2.6e-49	Positive	0.784	0.607
RANBP1	8.76e-54	0.285232	2.86e-49	Positive	0.679	0.505
STK10	1.38e-53	-0.414324	4.52e-49	Positive	0.483	0.584
LOC106995526	2.13e-53	-0.460588	6.95e-49	Positive	0.201	0.356
GIT1	2.19e-53	0.310441	7.16e-49	Positive	0.392	0.217
TYMP	2.31e-53	0.301804	7.54e-49	Positive	0.348	0.176
EXOSC1	6.24e-53	0.301872	2.04e-48	Positive	0.387	0.214
IL4I1	8.01e-53	0.335472	2.62e-48	Positive	0.243	0.099
RPS10	8.86e-53	-0.189343	2.9e-48	Positive	0.715	0.675
IKZF3	8.96e-53	-0.412781	2.93e-48	Positive	0.569	0.655
KLF10	9.2e-53	0.351658	3.01e-48	Positive	0.422	0.235
PECAM1	1.21e-52	-0.602051	3.96e-48	Positive	0.129	0.239
TPM3	1.44e-52	0.167904	4.71e-48	Positive	0.964	0.897
HIC1	1.79e-52	0.224083	5.86e-48	Positive	0.349	0.188
LOC100426949	2.14e-52	-0.315449	6.99e-48	Positive	0.064	0.181
CAPN15	2.37e-52	0.290489	7.74e-48	Positive	0.404	0.23
LOC720395	3.2e-52	0.296228	1.04e-47	Positive	0.338	0.168
HELZ2	4.76e-52	-0.464483	1.56e-47	Positive	0.207	0.358
ACTG1	8.39e-52	-0.270302	2.74e-47	Positive	0.962	0.927
EPSTI1	8.55e-52	-0.425144	2.79e-47	Positive	0.215	0.364
ECE1	8.68e-52	0.195189	2.84e-47	Positive	0.566	0.383
LPGAT1	9.03e-52	0.28553	2.95e-47	Positive	0.459	0.277
SREBF1	9.38e-52	0.261457	3.06e-47	Positive	0.424	0.245
PYCR1	1.24e-51	0.25405	4.05e-47	Positive	0.196	0.071
GPX4	1.73e-51	-0.278836	5.66e-47	Positive	0.552	0.568
MX1	1.76e-51	-0.581695	5.74e-47	Positive	0.207	0.339
CEBPB	2.73e-51	-0.351296	8.92e-47	Positive	0.115	0.264
SH2D2A	3.71e-51	-0.0247084	1.21e-46	Positive	0.649	0.52
GRB2	5.08e-51	0.268843	1.66e-46	Positive	0.763	0.611
LOC106995542	6.17e-51	-0.469873	2.02e-46	Positive	0.095	0.237
METTL1	1.05e-50	0.303449	3.44e-46	Positive	0.319	0.163
TCAF2	1.25e-50	0.338435	4.07e-46	Positive	0.371	0.197
EIF3J	1.6e-50	0.310363	5.22e-46	Positive	0.577	0.395
SYNE3	1.73e-50	-0.405327	5.64e-46	Positive	0.374	0.475
EPHB2	2.01e-50	0.326162	6.58e-46	Positive	0.378	0.204
SZRD1	2.63e-50	0.245153	8.6e-46	Positive	0.81	0.651
ABCA1	3.04e-50	0.174015	9.93e-46	Positive	0.513	0.336
ETS1	4.46e-50	-0.130727	1.46e-45	Positive	0.971	0.917
GNAI2	4.56e-50	-0.229568	1.49e-45	Positive	0.845	0.826
HSD17B12	4.74e-50	0.251065	1.55e-45	Positive	0.39	0.221
TYROBP	5.96e-50	-0.201941	1.95e-45	Positive	0.259	0.222
SLC20A1	6.94e-50	0.304461	2.27e-45	Positive	0.455	0.278
LOC106995245	8.16e-50	-0.551628	2.67e-45	Positive	0.076	0.21
2019-09-09	8.37e-50	-0.396477	2.74e-45	Positive	0.238	0.362
LOC722367	1.03e-49	0.185494	3.35e-45	Positive	0.186	0.066
TRPS1	1.04e-49	0.32126	3.4e-45	Positive	0.443	0.258
RABEP1	1.23e-49	0.270815	4.02e-45	Positive	0.427	0.25
PPP6R1	1.37e-49	-0.258973	4.48e-45	Positive	0.717	0.711
PIK3CD	1.52e-49	-0.327802	4.98e-45	Positive	0.637	0.661
GZMB	1.64e-49	-0.439459	5.35e-45	Positive	0.946	0.901
ATF4	1.87e-49	0.210431	6.13e-45	Positive	0.954	0.863
PPIB	1.92e-49	-0.210976	6.29e-45	Positive	0.788	0.76
GOLGA7	2.17e-49	0.257847	7.1e-45	Positive	0.476	0.3
RB1CC1	2.33e-49	0.225811	7.6e-45	Positive	0.521	0.343
NCOA2	3.33e-49	0.222731	1.09e-44	Positive	0.57	0.385
CHD4	3.87e-49	0.271329	1.26e-44	Positive	0.78	0.605
NUP188	4.76e-49	0.262771	1.56e-44	Positive	0.463	0.285
WDFY1	5.06e-49	0.269015	1.66e-44	Positive	0.503	0.321
NME1	7.11e-49	0.234963	2.32e-44	Positive	0.485	0.308
UCHL5	7.27e-49	0.249556	2.37e-44	Positive	0.466	0.29
YWHAB	8.15e-49	0.189898	2.66e-44	Positive	0.948	0.855
FOSL2	8.35e-49	0.210791	2.73e-44	Positive	0.468	0.291
LOC100499503	1.13e-48	-0.540008	3.71e-44	Positive	0.149	0.264
MYBBP1A	1.64e-48	0.319211	5.36e-44	Positive	0.434	0.258
PIK3R5	1.65e-48	-0.407765	5.4e-44	Positive	0.108	0.246
NOLC1	1.83e-48	0.272055	5.98e-44	Positive	0.64	0.45
MIR155HG	2.64e-48	0.199752	8.62e-44	Positive	0.272	0.132
TNFSF10	2.72e-48	-0.410886	8.89e-44	Positive	0.13	0.244
CLEC2D	3.76e-48	0.211497	1.23e-43	Positive	0.738	0.572
CPD	4.09e-48	-0.108553	1.34e-43	Positive	0.752	0.649
CMA1	4.22e-48	-0.623694	1.38e-43	Positive	0.116	0.215
LOC707437	4.23e-48	-0.462862	1.38e-43	Positive	0.061	0.192
NOP14	4.95e-48	0.194839	1.62e-43	Positive	0.622	0.44
ITGB1	6.57e-48	0.0212195	2.15e-43	Positive	0.722	0.587
HIVEP2	6.62e-48	-0.0140349	2.16e-43	Positive	0.659	0.514
PPP1R16B	8.1e-48	-0.308545	2.65e-43	Positive	0.739	0.755
RASSF1	1.14e-47	-0.372707	3.74e-43	Positive	0.214	0.334
UQCRC1	1.2e-47	0.236034	3.92e-43	Positive	0.758	0.596
NMI	1.71e-47	-0.3607	5.58e-43	Positive	0.217	0.343
ETHE1	1.76e-47	0.241042	5.74e-43	Positive	0.243	0.109
GNG5	1.77e-47	0.23287	5.79e-43	Positive	0.678	0.503
ZCCHC14	2.21e-47	0.178985	7.21e-43	Positive	0.318	0.174
LARS	2.24e-47	0.2726	7.33e-43	Positive	0.55	0.368
IRAK2	2.48e-47	-0.28097	8.1e-43	Positive	0.032	0.132
P2RY10	2.88e-47	-0.270886	9.43e-43	Positive	0.043	0.16
UCK2	3.15e-47	0.264745	1.03e-42	Positive	0.338	0.181
GNL3	3.77e-47	0.337017	1.23e-42	Positive	0.599	0.421
LIMD2	4.04e-47	-0.35662	1.32e-42	Positive	0.238	0.375
LOC720365	4.05e-47	-0.190707	1.32e-42	Positive	0.643	0.607
IDO1	4.08e-47	-0.0565084	1.33e-42	Positive	0.69	0.563
ENO2	5.5e-47	-0.421912	1.8e-42	Positive	0.179	0.294
NCL	9.24e-47	0.218562	3.02e-42	Positive	0.94	0.859
TNFSF14	1.19e-46	0.407918	3.9e-42	Positive	0.297	0.15
RPS3	1.41e-46	-0.213259	4.6e-42	Positive	0.949	0.925
LOC100423954	1.56e-46	0.509712	5.11e-42	Positive	0.311	0.155
CCT2	1.61e-46	0.258876	5.27e-42	Positive	0.706	0.538
RBMS1	1.66e-46	-0.375909	5.42e-42	Positive	0.303	0.414
TET3	1.78e-46	0.263251	5.83e-42	Positive	0.355	0.194
DHX58	1.8e-46	-0.381381	5.87e-42	Positive	0.131	0.259
SLC7A1	2.16e-46	0.242292	7.07e-42	Positive	0.605	0.417
MAMU-DPB	2.5e-46	-0.290877	8.17e-42	Positive	0.403	0.408
HNRNPK	3.04e-46	0.182102	9.94e-42	Positive	0.962	0.894
CCT3	3.1e-46	0.203345	1.01e-41	Positive	0.811	0.658
TAP1	3.65e-46	0.135254	1.19e-41	Positive	0.929	0.819
SERPINB6	4.06e-46	-0.351086	1.33e-41	Positive	0.068	0.174
ARRDC2	4.49e-46	-0.309995	1.47e-41	Positive	0.311	0.381
GPRIN3	5.24e-46	0.0720855	1.71e-41	Positive	0.756	0.603
NPEPPS	8.71e-46	0.236836	2.85e-41	Positive	0.504	0.326
FYN	1e-45	0.243916	3.27e-41	Positive	0.752	0.581
NUB1	1.19e-45	-0.372614	3.9e-41	Positive	0.153	0.279
IER2	1.58e-45	0.228151	5.15e-41	Positive	0.67	0.495
LOC106994047	1.64e-45	0.242683	5.36e-41	Positive	0.227	0.096
NAE1	1.84e-45	0.260892	6e-41	Positive	0.488	0.314
TSC22D2	1.87e-45	0.233845	6.11e-41	Positive	0.306	0.156
GRAMD1B	2.05e-45	0.293027	6.7e-41	Positive	0.294	0.145
PMEPA1	2.09e-45	-0.427344	6.82e-41	Positive	0.272	0.327
MYC	2.16e-45	0.312691	7.07e-41	Positive	0.406	0.235
DUS1L	2.2e-45	0.251553	7.18e-41	Positive	0.482	0.306
ZFP36L2	2.27e-45	0.249182	7.43e-41	Positive	0.561	0.377
CCND3	2.55e-45	-0.396589	8.33e-41	Positive	0.272	0.405
EID1	2.93e-45	0.2445	9.57e-41	Positive	0.701	0.529
LRIG1	3.33e-45	0.152872	1.09e-40	Positive	0.633	0.464
S1PR4	4.16e-45	-0.341622	1.36e-40	Positive	0.136	0.27
UHRF1BP1L	5.06e-45	0.255607	1.65e-40	Positive	0.403	0.233
TLE3	5.11e-45	0.212858	1.67e-40	Positive	0.78	0.61
PFKL	6.38e-45	0.208273	2.09e-40	Positive	0.709	0.537
LOC704588	6.8e-45	-0.264646	2.22e-40	Positive	0.457	0.454
SUPT3H	6.94e-45	0.19153	2.27e-40	Positive	0.177	0.066
PPP2R5C	7.49e-45	-0.311765	2.45e-40	Positive	0.437	0.502
ASXL1	1.06e-44	0.245347	3.46e-40	Positive	0.499	0.325
SMIM3	1.09e-44	0.206613	3.56e-40	Positive	0.482	0.312
LOC710951	1.36e-44	0.145772	4.46e-40	Positive	0.903	0.774
SASH3	1.41e-44	-0.413354	4.61e-40	Positive	0.318	0.45
NARS	1.62e-44	0.25314	5.28e-40	Positive	0.695	0.522
BTBD11	1.65e-44	0.308958	5.4e-40	Positive	0.313	0.16
TRAF5	2.2e-44	0.336286	7.19e-40	Positive	0.356	0.207
PTPRC	2.7e-44	-0.228783	8.81e-40	Positive	0.942	0.924
CD44	2.7e-44	-0.234163	8.82e-40	Positive	0.951	0.923
LOC719702	2.74e-44	-0.326111	8.95e-40	Positive	0.384	0.43
IFFO2	2.75e-44	-0.389848	8.98e-40	Positive	0.137	0.279
PARP8	3.14e-44	-0.380989	1.03e-39	Positive	0.323	0.427
PRKCI	3.23e-44	0.277877	1.06e-39	Positive	0.36	0.2
RIPK2	3.7e-44	0.257619	1.21e-39	Positive	0.273	0.13
BOP1	3.96e-44	0.260584	1.3e-39	Positive	0.512	0.342
SUN1	4.97e-44	0.185408	1.62e-39	Positive	0.364	0.212
TNIP2	5.78e-44	-0.222264	1.89e-39	Positive	0.675	0.641
BMI1	6.9e-44	0.250027	2.26e-39	Positive	0.41	0.247
SPEN	7.15e-44	0.222638	2.34e-39	Positive	0.73	0.558
ATHL1	7.76e-44	-0.427103	2.54e-39	Positive	0.247	0.389
CD200R1	8.3e-44	0.243002	2.71e-39	Positive	0.157	0.053
KLHL6	9.7e-44	0.217965	3.17e-39	Positive	0.42	0.257
FLT3LG	1.13e-43	-0.37312	3.71e-39	Positive	0.262	0.407
DPP4	1.41e-43	0.0290321	4.61e-39	Positive	0.684	0.539
C3	1.7e-43	0.205521	5.57e-39	Positive	0.154	0.052
SORL1	2.63e-43	-0.47494	8.6e-39	Positive	0.335	0.419
FIBP	2.95e-43	0.212862	9.63e-39	Positive	0.311	0.169
GLRX	4.13e-43	-0.378732	1.35e-38	Positive	0.23	0.329
LOC717980	4.68e-43	-0.183368	1.53e-38	Positive	0.768	0.724
UBALD2	4.78e-43	0.201132	1.56e-38	Positive	0.756	0.594
NUCB2	4.85e-43	-0.354597	1.59e-38	Positive	0.049	0.154
RPL13A	5.09e-43	-0.13458	1.66e-38	Positive	0.981	0.956
CXCR4	5.1e-43	-0.474648	1.67e-38	Positive	0.186	0.293
IFI27L2	5.16e-43	-0.240394	1.69e-38	Positive	0.651	0.66
ADAM8	5.58e-43	-0.381995	1.82e-38	Positive	0.15	0.273
TFRC	5.87e-43	0.162378	1.92e-38	Positive	0.733	0.564
COX6B1	6.5e-43	0.220453	2.12e-38	Positive	0.691	0.528
RAC1	6.61e-43	0.182836	2.16e-38	Positive	0.823	0.671
RPS21	7.42e-43	-0.194735	2.42e-38	Positive	0.92	0.895
MED17	8.4e-43	0.267334	2.74e-38	Positive	0.481	0.313
NFKB2	8.74e-43	-0.407273	2.86e-38	Positive	0.3	0.447
PSME2	8.76e-43	-0.237854	2.86e-38	Positive	0.7	0.699
CCL5	1.02e-42	-0.499931	3.34e-38	Positive	0.135	0.191
EGLN3	1.06e-42	0.0169103	3.47e-38	Positive	0.444	0.319
CD3E	1.09e-42	0.264	3.55e-38	Positive	0.739	0.58
SLC50A1	1.26e-42	0.218175	4.13e-38	Positive	0.4	0.243
GPR35	1.63e-42	-0.369869	5.32e-38	Positive	0.134	0.269
WBP11	1.76e-42	0.220591	5.75e-38	Positive	0.673	0.509
XRCC5	1.79e-42	0.143198	5.85e-38	Positive	0.916	0.797
DDX60L	1.99e-42	-0.360683	6.51e-38	Positive	0.059	0.168
APOBR	2.03e-42	-0.293799	6.62e-38	Positive	0.065	0.181
MBNL1	2.12e-42	-0.211567	6.94e-38	Positive	0.827	0.804
IFIT2	2.16e-42	-0.443072	7.05e-38	Positive	0.103	0.223
THBS1	2.79e-42	0.156361	9.12e-38	Positive	0.175	0.072
PARP1	2.85e-42	0.226818	9.3e-38	Positive	0.487	0.315
LMAN2	3.47e-42	0.169747	1.13e-37	Positive	0.813	0.666
CLIC4	5.7e-42	0.282352	1.86e-37	Positive	0.354	0.197
LTB	5.91e-42	-0.391631	1.93e-37	Positive	0.696	0.717
FBXW11	5.99e-42	0.247436	1.96e-37	Positive	0.495	0.326
GPR132	6.36e-42	-0.294383	2.08e-37	Positive	0.055	0.168
NPM3	7.8e-42	0.242341	2.55e-37	Positive	0.37	0.218
PPHLN1	7.94e-42	0.238815	2.59e-37	Positive	0.544	0.376
PUS7	8.77e-42	0.232223	2.86e-37	Positive	0.317	0.173
PGK1	1.02e-41	-0.176494	3.33e-37	Positive	0.885	0.833
C1QBP	1.03e-41	0.271769	3.37e-37	Positive	0.662	0.5
CDC42	1.13e-41	-0.229364	3.71e-37	Positive	0.516	0.547
STAMBPL1	1.22e-41	0.234115	3.98e-37	Positive	0.256	0.124
SKIL	1.36e-41	-0.309939	4.45e-37	Positive	0.358	0.39
LGALS3	1.38e-41	-0.274412	4.52e-37	Positive	0.556	0.583
LOC719250	1.47e-41	-0.290688	4.82e-37	Positive	0.368	0.417
RASAL3	1.65e-41	-0.348436	5.38e-37	Positive	0.408	0.498
TUFM	1.95e-41	0.218898	6.36e-37	Positive	0.648	0.488
AQP3	2.15e-41	-0.283723	7.03e-37	Positive	0.035	0.135
SUZ12	2.37e-41	0.149223	7.75e-37	Positive	0.595	0.438
CSTA	2.69e-41	0.175005	8.8e-37	Positive	0.147	0.051
ABCG1	2.82e-41	-0.357538	9.21e-37	Positive	0.106	0.204
JARID2	3.06e-41	0.261048	1e-36	Positive	0.287	0.146
TACC1	3.25e-41	0.160861	1.06e-36	Positive	0.715	0.549
PLEKHG1	3.38e-41	0.157095	1.1e-36	Positive	0.123	0.038
CKLF	4.08e-41	-0.349771	1.33e-36	Positive	0.277	0.4
CASP8	4.12e-41	-0.325189	1.35e-36	Positive	0.138	0.255
CPSF3	4.17e-41	0.198699	1.36e-36	Positive	0.47	0.311
ANO6	4.27e-41	0.256223	1.39e-36	Positive	0.346	0.195
LOC715736	4.44e-41	0.19195	1.45e-36	Positive	0.886	0.763
UNC119	4.48e-41	-0.334242	1.46e-36	Positive	0.254	0.352
TTL	4.77e-41	0.192301	1.56e-36	Positive	0.27	0.14
ITM2C	5.15e-41	-0.425184	1.68e-36	Positive	0.11	0.206
OAS2	5.39e-41	-0.409734	1.76e-36	Positive	0.413	0.492
BIK	5.81e-41	0.184011	1.9e-36	Positive	0.188	0.076
NOP58	5.94e-41	0.194576	1.94e-36	Positive	0.663	0.503
MALT1	6.04e-41	0.28524	1.97e-36	Positive	0.383	0.223
LIMS1	7.57e-41	0.173182	2.48e-36	Positive	0.486	0.33
NSMCE1	7.69e-41	0.246798	2.51e-36	Positive	0.607	0.434
ZNF106	8.27e-41	0.156135	2.7e-36	Positive	0.471	0.314
C9H10orf128	9.48e-41	0.235012	3.1e-36	Positive	0.157	0.055
NR3C1	1.16e-40	-0.339826	3.79e-36	Positive	0.497	0.533
LOC701866	1.2e-40	-0.0846699	3.94e-36	Positive	0.788	0.705
CCDC50	1.3e-40	0.142957	4.26e-36	Positive	0.355	0.22
PTBP1	1.48e-40	0.20048	4.84e-36	Positive	0.878	0.755
YARS	1.52e-40	0.216006	4.96e-36	Positive	0.713	0.547
RBM17	1.56e-40	0.176089	5.11e-36	Positive	0.686	0.533
TGFB1	1.66e-40	-0.334472	5.42e-36	Positive	0.339	0.435
DHRS1	1.67e-40	0.223778	5.46e-36	Positive	0.26	0.126
LOC710864	1.87e-40	-0.332065	6.1e-36	Positive	0.294	0.397
MRPL23	2.31e-40	0.179742	7.54e-36	Positive	0.602	0.446
PRKCH	2.33e-40	0.202975	7.61e-36	Positive	0.737	0.575
ABCF2	2.38e-40	0.229667	7.77e-36	Positive	0.479	0.319
POLR2F	2.5e-40	0.199574	8.17e-36	Positive	0.628	0.469
MIIP	2.58e-40	0.245264	8.42e-36	Positive	0.363	0.212
RPL18	2.67e-40	-0.171479	8.74e-36	Positive	0.904	0.866
TP53BP1	2.71e-40	0.211587	8.85e-36	Positive	0.37	0.223
VOPP1	2.79e-40	0.087282	9.12e-36	Positive	0.795	0.651
H2AFY	3.68e-40	0.132209	1.2e-35	Positive	0.78	0.635
LOC106995333	5.76e-40	0.183351	1.88e-35	Positive	0.111	0.029
PLAGL1	6.64e-40	0.26671	2.17e-35	Positive	0.183	0.073
MAMU-A3	6.72e-40	-0.247616	2.2e-35	Positive	0.813	0.817
RCC2	6.93e-40	0.188952	2.26e-35	Positive	0.458	0.308
MACF1	8.17e-40	-0.392305	2.67e-35	Positive	0.418	0.465
RPS29	8.58e-40	-0.180123	2.8e-35	Positive	0.677	0.646
TTLL12	8.97e-40	0.254148	2.93e-35	Positive	0.211	0.093
ATP2B4	9.08e-40	0.168491	2.97e-35	Positive	0.84	0.697
AKAP17A	9.35e-40	0.140604	3.06e-35	Positive	0.522	0.367
TC2N	9.97e-40	-0.304927	3.26e-35	Positive	0.226	0.306
ME2	1.01e-39	0.201613	3.3e-35	Positive	0.439	0.287
DAPK2	1.12e-39	-0.389257	3.65e-35	Positive	0.192	0.32
LOC720167	1.16e-39	-0.26132	3.78e-35	Positive	0.104	0.212
LOC695158	1.32e-39	-0.345383	4.3e-35	Positive	0.13	0.258
RPL9	1.33e-39	-0.158009	4.36e-35	Positive	0.806	0.764
LOC106995197	1.34e-39	0.161665	4.39e-35	Positive	0.138	0.046
PLOD3	1.49e-39	0.260881	4.88e-35	Positive	0.368	0.215
XYLT1	1.53e-39	0.268115	4.99e-35	Positive	0.484	0.313
E2F4	1.72e-39	0.250388	5.62e-35	Positive	0.64	0.473
CLUH	1.78e-39	0.248934	5.8e-35	Positive	0.479	0.314
PARD3	1.8e-39	0.193081	5.89e-35	Positive	0.173	0.067
NCOA3	1.83e-39	0.168753	5.98e-35	Positive	0.72	0.562
NSD1	2.03e-39	0.275617	6.62e-35	Positive	0.555	0.382
PARP12	2.06e-39	-0.350206	6.74e-35	Positive	0.235	0.351
EPB41	2.09e-39	-0.384698	6.83e-35	Positive	0.218	0.322
SFPQ	2.15e-39	-0.150406	7.04e-35	Positive	0.798	0.737
CAPN2	2.39e-39	-0.37739	7.8e-35	Positive	0.393	0.509
WNK1	2.48e-39	0.0779243	8.1e-35	Positive	0.905	0.794
GAB3	3.08e-39	-0.385355	1.01e-34	Positive	0.176	0.294
FGD3	3.34e-39	-0.325076	1.09e-34	Positive	0.409	0.473
GNB2L1	3.63e-39	0.131722	1.19e-34	Positive	0.96	0.907
PTBP3	4.23e-39	-0.229596	1.38e-34	Positive	0.652	0.653
AKAP5	4.48e-39	0.233098	1.46e-34	Positive	0.256	0.129
MARCKS	4.97e-39	0.184045	1.62e-34	Positive	0.225	0.109
LYST	6.58e-39	0.102371	2.15e-34	Positive	0.337	0.211
ARF5	6.72e-39	0.218886	2.2e-34	Positive	0.622	0.468
SUN2	7.03e-39	-0.329034	2.3e-34	Positive	0.558	0.616
MRPL37	8.09e-39	0.221046	2.64e-34	Positive	0.532	0.374
ACAP1	9e-39	-0.339209	2.94e-34	Positive	0.271	0.378
FAM60A	9.84e-39	0.256414	3.21e-34	Positive	0.367	0.217
CREM	1.03e-38	0.130547	3.38e-34	Positive	0.456	0.317
SLC2A5	1.06e-38	0.118178	3.45e-34	Positive	0.166	0.076
SNTB2	1.1e-38	0.223292	3.59e-34	Positive	0.231	0.11
SLC16A1	1.12e-38	0.17114	3.67e-34	Positive	0.138	0.046
gene14204	1.48e-38	-0.233653	4.83e-34	Positive	0.089	0.211
IL4R	1.49e-38	-0.116708	4.86e-34	Positive	0.916	0.843
CAD	1.6e-38	0.174835	5.23e-34	Positive	0.304	0.176
DOCK11	1.6e-38	0.215721	5.24e-34	Positive	0.671	0.509
SPHK1	1.65e-38	0.194769	5.38e-34	Positive	0.209	0.094
IFT57	1.67e-38	0.220547	5.44e-34	Positive	0.171	0.067
INPP5F	1.74e-38	0.244545	5.69e-34	Positive	0.214	0.095
NDFIP2	2.11e-38	0.230301	6.9e-34	Positive	0.332	0.186
GPR65	2.24e-38	-0.332822	7.31e-34	Positive	0.068	0.174
KMT2E	2.41e-38	-0.288285	7.87e-34	Positive	0.671	0.688
OSTF1	2.41e-38	-0.335843	7.89e-34	Positive	0.369	0.466
N4BP1	2.42e-38	-0.307373	7.92e-34	Positive	0.438	0.506
VGLL4	2.51e-38	0.181939	8.21e-34	Positive	0.384	0.239
NAMPT	2.72e-38	0.168133	8.88e-34	Positive	0.503	0.36
TMEM123	2.76e-38	-0.209797	9.03e-34	Positive	0.663	0.653
MAMU-F	3.03e-38	-0.291868	9.9e-34	Positive	0.584	0.635
GRAMD3	3.06e-38	0.174141	9.99e-34	Positive	0.148	0.054
JADE2	3.27e-38	-0.379753	1.07e-33	Positive	0.186	0.313
GLA	3.42e-38	0.222922	1.12e-33	Positive	0.287	0.152
TGIF1	3.65e-38	0.170928	1.19e-33	Positive	0.353	0.214
FAS	3.77e-38	-0.323774	1.23e-33	Positive	0.415	0.486
NASP	4.07e-38	0.194374	1.33e-33	Positive	0.518	0.355
TAOK3	4.14e-38	0.234139	1.35e-33	Positive	0.479	0.322
CSF1	4.52e-38	-0.0335325	1.48e-33	Positive	0.569	0.446
TMEM154	4.7e-38	-0.328259	1.54e-33	Positive	0.114	0.228
CNPY2	4.81e-38	0.232661	1.57e-33	Positive	0.486	0.328
CMIP	4.86e-38	-0.326211	1.59e-33	Positive	0.33	0.411
PRPF40A	5.01e-38	0.160664	1.64e-33	Positive	0.743	0.588
SVIL	5.92e-38	-0.350347	1.93e-33	Positive	0.087	0.203
IARS	6.48e-38	0.174955	2.12e-33	Positive	0.607	0.444
ILF3	6.49e-38	0.163775	2.12e-33	Positive	0.846	0.72
PPP1CC	7.01e-38	0.194186	2.29e-33	Positive	0.823	0.693
PIKFYVE	7.28e-38	0.305879	2.38e-33	Positive	0.346	0.199
CEP350	7.72e-38	-0.308636	2.52e-33	Positive	0.486	0.5
USP36	7.77e-38	0.166126	2.54e-33	Positive	0.543	0.389
SYTL3	8.37e-38	0.00246988	2.74e-33	Positive	0.575	0.45
CHRAC1	8.76e-38	0.203556	2.86e-33	Positive	0.381	0.237
NDUFC2	1.03e-37	0.239963	3.35e-33	Positive	0.686	0.54
TIMM50	1.28e-37	0.220263	4.18e-33	Positive	0.512	0.357
CELF2	1.44e-37	-0.202312	4.72e-33	Positive	0.583	0.551
FGFR1OP2	1.59e-37	0.178224	5.18e-33	Positive	0.712	0.559
TSTA3	1.71e-37	0.20676	5.59e-33	Positive	0.501	0.34
SSR3	1.72e-37	-0.279313	5.61e-33	Positive	0.361	0.438
SQSTM1	1.79e-37	-0.279811	5.85e-33	Positive	0.498	0.521
CCL3	2.13e-37	0.418934	6.96e-33	Positive	0.201	0.089
RABAC1	2.59e-37	-0.292345	8.45e-33	Positive	0.4	0.484
GNL2	2.64e-37	0.232118	8.64e-33	Positive	0.449	0.295
ZFP91	3.78e-37	0.155367	1.23e-32	Positive	0.572	0.417
CORO7	3.91e-37	0.263586	1.28e-32	Positive	0.571	0.412
RPLP1	4.13e-37	-0.164826	1.35e-32	Positive	0.917	0.883
GTF3C6	4.76e-37	0.215541	1.55e-32	Positive	0.545	0.391
PPM1G	4.93e-37	0.187598	1.61e-32	Positive	0.584	0.432
MICAL1	5.38e-37	0.23027	1.76e-32	Positive	0.442	0.284
OGT	5.81e-37	0.210428	1.9e-32	Positive	0.454	0.297
PSMD8	6.25e-37	0.212774	2.04e-32	Positive	0.754	0.608
TNFAIP8	6.61e-37	0.21496	2.16e-32	Positive	0.585	0.425
ANXA3	7e-37	-0.300947	2.29e-32	Positive	0.081	0.185
RPS12	7.22e-37	-0.217081	2.36e-32	Positive	0.704	0.705
CAMK4	7.41e-37	-0.40281	2.42e-32	Positive	0.22	0.315
JMJD8	8.42e-37	0.237178	2.75e-32	Positive	0.434	0.292
LOC704923	9.16e-37	0.178434	2.99e-32	Positive	0.837	0.707
WDR43	9.51e-37	0.198636	3.11e-32	Positive	0.534	0.375
GTF3A	1.01e-36	0.257336	3.29e-32	Positive	0.513	0.362
TM9SF2	1.06e-36	0.224481	3.47e-32	Positive	0.561	0.409
FKBP10	1.07e-36	0.143979	3.48e-32	Positive	0.139	0.05
CD164	1.07e-36	0.208506	3.48e-32	Positive	0.876	0.765
DCAF8	1.19e-36	0.14363	3.88e-32	Positive	0.439	0.297
OAS3	1.33e-36	-0.331645	4.35e-32	Positive	0.069	0.181
C1QTNF1	1.39e-36	0.192474	4.54e-32	Positive	0.15	0.056
CD99	1.42e-36	0.210919	4.63e-32	Positive	0.383	0.239
NAT10	1.62e-36	0.203859	5.29e-32	Positive	0.467	0.314
COX5A	1.63e-36	0.198451	5.33e-32	Positive	0.629	0.486
OTUD7B	1.89e-36	0.182382	6.19e-32	Positive	0.224	0.11
AP3M2	1.91e-36	0.234689	6.25e-32	Positive	0.256	0.131
C16H17orf96	1.99e-36	0.210778	6.51e-32	Positive	0.15	0.055
PLA2G2D	2.32e-36	0.140178	7.58e-32	Positive	0.101	0.027
SCAF11	2.44e-36	-0.219512	7.97e-32	Positive	0.654	0.638
RABGAP1L	2.44e-36	-0.298212	7.97e-32	Positive	0.35	0.365
HABP4	2.48e-36	-0.181289	8.11e-32	Positive	0.425	0.394
TCOF1	2.56e-36	0.242145	8.38e-32	Positive	0.482	0.321
GFOD1	2.68e-36	0.176608	8.76e-32	Positive	0.12	0.037
ATXN10	2.73e-36	0.206514	8.94e-32	Positive	0.565	0.41
BHLHE40	2.95e-36	0.0672206	9.63e-32	Positive	0.894	0.771
UBA52	3.11e-36	-0.133378	1.02e-31	Positive	0.938	0.897
ADGRG5	3.17e-36	0.181239	1.04e-31	Positive	0.563	0.404
LACTB	3.43e-36	-0.323724	1.12e-31	Positive	0.231	0.323
RASA3	3.62e-36	0.14225	1.18e-31	Positive	0.15	0.06
CST7	3.88e-36	-0.354301	1.27e-31	Positive	0.312	0.388
SLC4A10	4.12e-36	-0.325462	1.35e-31	Positive	0.099	0.204
IVNS1ABP	4.29e-36	0.000912568	1.4e-31	Positive	0.614	0.493
CCDC82	4.59e-36	-0.319246	1.5e-31	Positive	0.358	0.465
ARID1A	5.49e-36	0.180847	1.8e-31	Positive	0.704	0.548
CD63	5.78e-36	-0.0931816	1.89e-31	Positive	0.758	0.678
CCT7	6.41e-36	0.171576	2.09e-31	Positive	0.715	0.56
KDM5B	6.89e-36	0.260913	2.25e-31	Positive	0.37	0.222
LCN2	6.94e-36	0.0973761	2.27e-31	Positive	0.17	0.088
ZBTB32	7.15e-36	-0.385914	2.34e-31	Positive	0.105	0.216
STAT6	7.7e-36	0.217031	2.52e-31	Positive	0.487	0.332
CD80	7.93e-36	0.215484	2.59e-31	Positive	0.232	0.115
TOX4	8e-36	0.227155	2.61e-31	Positive	0.636	0.484
CHD3	8.44e-36	0.129212	2.76e-31	Positive	0.704	0.552
DDX39A	8.65e-36	-0.200355	2.83e-31	Positive	0.677	0.667
STK4	8.83e-36	0.0347331	2.89e-31	Positive	0.851	0.739
ZNF292	9.52e-36	-0.348169	3.11e-31	Positive	0.445	0.497
ZFR	1.08e-35	0.204405	3.52e-31	Positive	0.655	0.501
CCPG1	1.08e-35	0.221266	3.54e-31	Positive	0.424	0.273
SMAD7	1.15e-35	-0.334296	3.76e-31	Positive	0.116	0.214
SLC2A3	1.26e-35	0.0517937	4.13e-31	Positive	0.717	0.579
SUPT16H	1.29e-35	0.113362	4.21e-31	Positive	0.73	0.585
TRAM1	1.3e-35	0.184622	4.25e-31	Positive	0.876	0.755
B4GALT1	1.38e-35	0.174243	4.51e-31	Positive	0.692	0.537
MAN1A1	1.59e-35	0.183281	5.21e-31	Positive	0.544	0.39
MAMU-DRA	1.65e-35	-0.0725083	5.41e-31	Positive	0.466	0.373
PDCD1	1.7e-35	0.167055	5.55e-31	Positive	0.132	0.046
ENSA	1.84e-35	0.173377	6.01e-31	Positive	0.743	0.591
OSBPL9	1.87e-35	0.138294	6.13e-31	Positive	0.497	0.357
MAP7D1	1.89e-35	-0.260851	6.18e-31	Positive	0.486	0.517
CSNK1E	2.12e-35	0.156726	6.93e-31	Positive	0.269	0.149
MYO6	2.16e-35	-0.249254	7.05e-31	Positive	0.028	0.106
TPI1	2.31e-35	-0.0561217	7.57e-31	Positive	0.961	0.905
MRPL4	2.32e-35	0.187395	7.59e-31	Positive	0.342	0.212
SMG6	3.05e-35	0.268043	9.98e-31	Positive	0.512	0.35
H3F3B	3.12e-35	0.173363	1.02e-30	Positive	0.847	0.727
LOC720351	3.59e-35	-0.241868	1.17e-30	Positive	0.638	0.661
LASP1	3.61e-35	-0.238164	1.18e-30	Positive	0.707	0.711
SAE1	4.01e-35	0.180168	1.31e-30	Positive	0.622	0.469
SF3B3	4.03e-35	0.175336	1.32e-30	Positive	0.636	0.481
CCSER2	4.27e-35	-0.340917	1.4e-30	Positive	0.389	0.456
ARL6IP4	4.76e-35	0.192279	1.55e-30	Positive	0.439	0.295
CASP4	4.82e-35	-0.274101	1.58e-30	Positive	0.086	0.186
SRPK2	4.95e-35	0.0728841	1.62e-30	Positive	0.378	0.266
RPL38	4.99e-35	-0.165066	1.63e-30	Positive	0.708	0.68
LOC721575	5.08e-35	0.000497016	1.66e-30	Positive	0.605	0.5
NCLN	6.18e-35	0.258366	2.02e-30	Positive	0.416	0.272
ASUN	6.27e-35	0.232449	2.05e-30	Positive	0.373	0.231
PRDX6	6.56e-35	0.164644	2.15e-30	Positive	0.861	0.741
PTMA	6.73e-35	0.214059	2.2e-30	Positive	0.652	0.504
TBC1D2B	7.15e-35	-0.259667	2.34e-30	Positive	0.267	0.298
GADD45G	8.13e-35	0.183654	2.66e-30	Positive	0.131	0.044
DNM2	9.2e-35	-0.232846	3.01e-30	Positive	0.647	0.654
LRBA	9.63e-35	0.184422	3.15e-30	Positive	0.411	0.265
LRRC8C	1.04e-34	0.169068	3.38e-30	Positive	0.691	0.546
XRN1	1.05e-34	0.0532547	3.43e-30	Positive	0.53	0.402
UQCC3	1.05e-34	0.162082	3.43e-30	Positive	0.468	0.328
IER3	1.06e-34	0.140252	3.48e-30	Positive	0.114	0.038
SRP68	1.1e-34	0.217819	3.58e-30	Positive	0.482	0.327
FURIN	1.35e-34	0.136005	4.41e-30	Positive	0.861	0.725
STRN	1.42e-34	0.218413	4.65e-30	Positive	0.415	0.266
FBL	1.87e-34	0.19027	6.11e-30	Positive	0.788	0.658
GSS	1.95e-34	0.204713	6.37e-30	Positive	0.209	0.1
EEF1D	2.04e-34	-0.15863	6.66e-30	Positive	0.754	0.726
XAF1	2.12e-34	-0.228399	6.91e-30	Positive	0.04	0.13
MTHFD1	2.21e-34	0.229192	7.21e-30	Positive	0.368	0.226
IFRD2	2.34e-34	0.209373	7.66e-30	Positive	0.361	0.223
PSMD2	2.47e-34	0.0945361	8.09e-30	Positive	0.774	0.641
UBQLN1	2.48e-34	0.143572	8.11e-30	Positive	0.684	0.544
LOC106999371	2.72e-34	0.122275	8.89e-30	Positive	0.108	0.033
TRIP12	2.81e-34	0.0623785	9.17e-30	Positive	0.784	0.657
LOC706930	2.81e-34	0.17029	9.18e-30	Positive	0.515	0.369
AHR	2.9e-34	-0.185581	9.47e-30	Positive	0.556	0.506
HNRNPUL1	3.2e-34	-0.0561904	1.04e-29	Positive	0.867	0.781
NHP2	3.38e-34	0.199572	1.11e-29	Positive	0.595	0.446
TUBA1B	3.44e-34	-0.0213222	1.13e-29	Positive	0.801	0.702
PCNXL2	3.48e-34	0.245865	1.14e-29	Positive	0.347	0.205
OAZ1	3.65e-34	0.149553	1.19e-29	Positive	0.958	0.895
STAT4	4.8e-34	0.204157	1.57e-29	Positive	0.505	0.349
RPL22L1	5.19e-34	0.18778	1.7e-29	Positive	0.41	0.27
NOTCH1	5.22e-34	0.170105	1.71e-29	Positive	0.65	0.498
MFNG	5.34e-34	-0.220845	1.75e-29	Positive	0.449	0.469
HMGB3	5.49e-34	0.149672	1.79e-29	Positive	0.114	0.036
TNIP1	5.66e-34	-0.250421	1.85e-29	Positive	0.639	0.651
ATP5E	5.68e-34	0.186501	1.86e-29	Positive	0.897	0.792
C2CD3	5.82e-34	0.20402	1.9e-29	Positive	0.253	0.133
KIAA1671	6.07e-34	-0.309196	1.98e-29	Positive	0.465	0.495
SPRED2	6.2e-34	0.171628	2.03e-29	Positive	0.237	0.123
XRN2	6.5e-34	0.156398	2.12e-29	Positive	0.756	0.611
HERC5	6.6e-34	-0.30452	2.16e-29	Positive	0.033	0.112
POLR2E	6.9e-34	0.209799	2.25e-29	Positive	0.7	0.554
METRNL	7.01e-34	0.188128	2.29e-29	Positive	0.549	0.396
HEATR1	7.51e-34	0.205258	2.45e-29	Positive	0.494	0.342
CAPNS1	7.6e-34	0.191849	2.48e-29	Positive	0.778	0.641
NDUFA8	7.82e-34	0.180769	2.55e-29	Positive	0.4	0.268
RHBDD2	8.13e-34	0.192931	2.66e-29	Positive	0.215	0.11
KCNAB2	8.55e-34	-0.238187	2.79e-29	Positive	0.513	0.512
MAGED2	8.93e-34	-0.29214	2.92e-29	Positive	0.253	0.331
MRTO4	9.02e-34	0.181958	2.95e-29	Positive	0.434	0.299
ENTPD6	9.33e-34	0.172931	3.05e-29	Positive	0.198	0.093
RAD23A	9.34e-34	0.186597	3.05e-29	Positive	0.701	0.55
IL27RA	1.15e-33	0.06642	3.77e-29	Positive	0.635	0.503
TRIM14	1.26e-33	-0.352726	4.13e-29	Positive	0.218	0.341
DGKZ	1.28e-33	0.195458	4.19e-29	Positive	0.54	0.396
NDUFC1	1.41e-33	0.218162	4.6e-29	Positive	0.388	0.256
DDX58	1.46e-33	-0.299606	4.78e-29	Positive	0.085	0.191
PABPC1	1.5e-33	0.0998759	4.9e-29	Positive	0.899	0.814
ALG3	1.53e-33	0.193659	5.01e-29	Positive	0.301	0.176
GRSF1	1.71e-33	0.149124	5.59e-29	Positive	0.478	0.347
PRRC2C	1.84e-33	-0.0686415	6e-29	Positive	0.864	0.777
PFKFB3	1.91e-33	-0.118792	6.26e-29	Positive	0.615	0.544
CHST7	1.92e-33	0.185612	6.27e-29	Positive	0.146	0.054
FNBP1	2.07e-33	-0.124453	6.75e-29	Positive	0.889	0.831
SLC9A3R1	2.23e-33	-0.291365	7.27e-29	Positive	0.431	0.501
C20H16orf13	2.26e-33	0.196797	7.37e-29	Positive	0.288	0.162
CNN2	2.26e-33	-0.245797	7.38e-29	Positive	0.089	0.193
IFNGR1	2.48e-33	-0.281466	8.12e-29	Positive	0.426	0.485
ARHGAP4	2.5e-33	-0.336174	8.18e-29	Positive	0.346	0.444
NUDT4	2.55e-33	0.185703	8.33e-29	Positive	0.53	0.381
PSAP	2.6e-33	-0.0915138	8.48e-29	Positive	0.704	0.623
gene7590	2.8e-33	-0.216566	9.14e-29	Positive	0.358	0.372
BCL9L	2.93e-33	-0.33571	9.58e-29	Positive	0.12	0.216
PARP9	2.96e-33	-0.320721	9.68e-29	Positive	0.167	0.276
ST3GAL1	2.98e-33	0.0637617	9.75e-29	Positive	0.7	0.57
HPGD	3.51e-33	0.151941	1.15e-28	Positive	0.161	0.07
C5H4orf26	3.58e-33	-0.509961	1.17e-28	Positive	0.121	0.203
NETO2	3.75e-33	0.154805	1.22e-28	Positive	0.111	0.034
YWHAZ	3.98e-33	-0.174467	1.3e-28	Positive	0.815	0.807
JUNB	4.23e-33	0.105015	1.38e-28	Positive	0.564	0.423
ARHGAP10	4.47e-33	0.192883	1.46e-28	Positive	0.254	0.135
TRANK1	4.67e-33	-0.403093	1.53e-28	Positive	0.24	0.343
LEF1	4.74e-33	-0.0382223	1.55e-28	Positive	0.166	0.109
SET	4.74e-33	0.173742	1.55e-28	Positive	0.756	0.628
ICAM3	4.85e-33	-0.305176	1.58e-28	Positive	0.26	0.343
LOC712274	6.2e-33	-0.171452	2.03e-28	Positive	0.733	0.701
SLC12A2	6.51e-33	0.156052	2.13e-28	Positive	0.287	0.167
GRAP	6.84e-33	-0.299344	2.24e-28	Positive	0.143	0.244
PCM1	6.97e-33	-0.265498	2.28e-28	Positive	0.504	0.523
ANKRD44	7.37e-33	-0.296383	2.41e-28	Positive	0.571	0.622
CAMSAP1	7.41e-33	0.151821	2.42e-28	Positive	0.279	0.163
MLF2	7.72e-33	0.197474	2.52e-28	Positive	0.471	0.331
RNPEPL1	7.83e-33	-0.285955	2.56e-28	Positive	0.265	0.352
IKZF1	7.96e-33	-0.182555	2.6e-28	Positive	0.812	0.777
EIF2S1	8.37e-33	0.161174	2.74e-28	Positive	0.597	0.46
CSNK1D	8.44e-33	0.0506594	2.76e-28	Positive	0.573	0.456
ZCCHC6	8.65e-33	0.165806	2.83e-28	Positive	0.53	0.378
C11H12orf45	9.07e-33	0.12877	2.97e-28	Positive	0.33	0.212
PLGRKT	9.16e-33	0.209909	2.99e-28	Positive	0.522	0.376
HSP90B1	1.09e-32	0.141361	3.55e-28	Positive	0.902	0.796
COTL1	1.1e-32	0.0732787	3.61e-28	Positive	0.743	0.616
NAB2	1.15e-32	0.147969	3.75e-28	Positive	0.102	0.03
ST14	1.22e-32	-0.258825	4e-28	Positive	0.058	0.156
CBX6	1.27e-32	0.155302	4.14e-28	Positive	0.562	0.423
PGM2	1.27e-32	0.115683	4.16e-28	Positive	0.339	0.223
FHOD1	1.41e-32	-0.3216	4.61e-28	Positive	0.179	0.291
RUVBL1	1.6e-32	0.196503	5.23e-28	Positive	0.357	0.229
ZBTB17	1.76e-32	0.169814	5.74e-28	Positive	0.246	0.136
HDLBP	1.79e-32	-0.143278	5.85e-28	Positive	0.73	0.676
DCTN1	1.79e-32	0.25771	5.86e-28	Positive	0.553	0.403
LOC106992315	1.92e-32	-0.349052	6.28e-28	Positive	0.34	0.426
HEXA	1.99e-32	0.139642	6.51e-28	Positive	0.272	0.16
SRGAP2	2.15e-32	0.201243	7.04e-28	Positive	0.198	0.094
MX2	2.17e-32	-0.3762	7.08e-28	Positive	0.238	0.285
UBC	2.25e-32	-0.140423	7.35e-28	Positive	0.962	0.928
REV3L	2.38e-32	0.191513	7.77e-28	Positive	0.542	0.386
PLPP5	3.05e-32	0.166904	9.98e-28	Positive	0.271	0.153
NDRG1	3.27e-32	-0.32025	1.07e-27	Positive	0.309	0.376
C1H1orf43	3.36e-32	0.149703	1.1e-27	Positive	0.478	0.34
PSMB9	3.45e-32	0.165036	1.13e-27	Positive	0.905	0.8
STAU1	3.47e-32	0.180681	1.13e-27	Positive	0.504	0.365
PHB2	3.89e-32	0.218374	1.27e-27	Positive	0.572	0.432
CRADD	4.01e-32	0.1853	1.31e-27	Positive	0.149	0.06
ACTR1B	4.6e-32	0.193381	1.5e-27	Positive	0.489	0.348
RNF19B	4.68e-32	-0.245975	1.53e-27	Positive	0.583	0.584
BMPR2	5.09e-32	0.156079	1.66e-27	Positive	0.307	0.187
PLCL2	5.09e-32	-0.290472	1.67e-27	Positive	0.104	0.205
ZNF24	5.19e-32	-0.285617	1.7e-27	Positive	0.256	0.325
SERPINB1	5.54e-32	-0.264659	1.81e-27	Positive	0.566	0.566
TRAF3IP2	5.75e-32	0.203607	1.88e-27	Positive	0.34	0.205
ARPC4	7.15e-32	0.1204	2.34e-27	Positive	0.765	0.643
NFKB1	7.34e-32	-0.339462	2.4e-27	Positive	0.319	0.426
CINP	8.05e-32	0.182104	2.63e-27	Positive	0.307	0.186
NACC1	8.13e-32	0.156102	2.66e-27	Positive	0.206	0.104
TNRC6B	8.52e-32	-0.384826	2.79e-27	Positive	0.241	0.319
EIF3F	8.56e-32	0.124252	2.8e-27	Positive	0.844	0.734
CCR7	8.57e-32	0.18545	2.8e-27	Positive	0.227	0.118
CLTA	1.03e-31	0.189722	3.38e-27	Positive	0.587	0.44
ITPRIPL1	1.12e-31	0.123654	3.66e-27	Positive	0.532	0.392
SIPA1L2	1.12e-31	0.123136	3.67e-27	Positive	0.366	0.242
GPR160	1.13e-31	0.211509	3.7e-27	Positive	0.233	0.118
GRN	1.16e-31	0.142492	3.79e-27	Positive	0.487	0.349
TBL3	1.54e-31	0.172802	5.05e-27	Positive	0.349	0.225
TNIK	1.66e-31	-0.277234	5.42e-27	Positive	0.423	0.443
ETF1	1.82e-31	0.165315	5.95e-27	Positive	0.676	0.541
CDCA7	2.05e-31	0.156025	6.7e-27	Positive	0.119	0.04
HIVEP1	2.42e-31	0.0575048	7.9e-27	Positive	0.569	0.437
G3BP1	2.45e-31	0.15178	8.01e-27	Positive	0.81	0.684
UPP1	2.59e-31	-0.363207	8.46e-27	Positive	0.255	0.371
FTL	2.59e-31	-0.276854	8.48e-27	Positive	0.358	0.431
EIF3H	2.87e-31	0.0903754	9.37e-27	Positive	0.77	0.646
ZDHHC18	2.87e-31	-0.296389	9.39e-27	Positive	0.284	0.369
LOC100426537	2.92e-31	0.519267	9.53e-27	Positive	0.235	0.13
ANKFY1	2.93e-31	-0.303534	9.59e-27	Positive	0.275	0.344
PPIF	3.17e-31	0.198798	1.04e-26	Positive	0.266	0.147
WDR63	3.23e-31	0.202994	1.06e-26	Positive	0.2	0.096
RBM19	3.67e-31	0.190977	1.2e-26	Positive	0.491	0.344
MDH2	3.72e-31	0.180723	1.22e-26	Positive	0.596	0.449
PITPNM1	3.73e-31	0.159984	1.22e-26	Positive	0.548	0.405
LOC106998745	3.77e-31	0.145629	1.23e-26	Positive	0.124	0.044
KHNYN	3.83e-31	-0.309508	1.25e-26	Positive	0.313	0.407
UFM1	3.86e-31	0.173833	1.26e-26	Positive	0.573	0.435
DPM2	3.87e-31	0.153095	1.27e-26	Positive	0.379	0.252
MLLT6	4.09e-31	0.0941617	1.34e-26	Positive	0.878	0.762
HNRNPL	4.22e-31	0.145727	1.38e-26	Positive	0.711	0.574
WASF2	4.81e-31	0.151469	1.57e-26	Positive	0.692	0.548
IGF2R	4.85e-31	0.259913	1.58e-26	Positive	0.726	0.588
SLC4A7	4.98e-31	0.163642	1.63e-26	Positive	0.376	0.242
HECA	5.73e-31	0.132551	1.87e-26	Positive	0.718	0.58
NBN	7.39e-31	0.0996952	2.42e-26	Positive	0.489	0.365
CHRNE	7.4e-31	0.137142	2.42e-26	Positive	0.241	0.136
DAD1	7.5e-31	0.190589	2.45e-26	Positive	0.623	0.478
DOT1L	7.56e-31	0.204701	2.47e-26	Positive	0.322	0.198
AP3D1	8.26e-31	0.165886	2.7e-26	Positive	0.589	0.443
ZDBF2	8.39e-31	0.115754	2.74e-26	Positive	0.212	0.118
RPL30	8.83e-31	-0.138061	2.89e-26	Positive	0.924	0.888
LYAR	9.05e-31	0.148217	2.96e-26	Positive	0.395	0.268
RPS16	9.69e-31	-0.130043	3.17e-26	Positive	0.941	0.909
ADRM1	9.95e-31	0.126541	3.25e-26	Positive	0.72	0.588
TIPARP	1.1e-30	-0.336176	3.6e-26	Positive	0.28	0.351
NIT2	1.11e-30	0.175961	3.64e-26	Positive	0.219	0.114
NCBP2	1.13e-30	0.162452	3.69e-26	Positive	0.572	0.433
LOC716530	1.14e-30	0.154126	3.74e-26	Positive	0.165	0.072
MRPL2	1.16e-30	0.161144	3.8e-26	Positive	0.3	0.184
PTPN11	1.24e-30	0.125582	4.07e-26	Positive	0.579	0.44
RPS26	1.3e-30	-0.151751	4.24e-26	Positive	0.657	0.635
IDS	1.58e-30	-0.231813	5.17e-26	Positive	0.564	0.588
gene635	1.71e-30	0.13319	5.58e-26	Positive	0.125	0.048
KIAA1804	1.72e-30	0.188342	5.61e-26	Positive	0.15	0.061
SNRPA	1.77e-30	0.233641	5.78e-26	Positive	0.351	0.219
MCM2	2.23e-30	0.134219	7.28e-26	Positive	0.192	0.097
KMT2A	2.27e-30	-0.309982	7.43e-26	Positive	0.542	0.576
PSMD1	2.41e-30	0.0532296	7.87e-26	Positive	0.671	0.547
LOC700495	2.66e-30	0.200216	8.71e-26	Positive	0.474	0.332
MAP2K3	2.7e-30	0.181146	8.84e-26	Positive	0.291	0.175
GFI1	2.91e-30	0.208456	9.52e-26	Positive	0.303	0.176
ATP1B3	2.95e-30	0.1628	9.64e-26	Positive	0.457	0.331
STOML2	3.03e-30	0.170202	9.91e-26	Positive	0.456	0.323
NR1D2	3.05e-30	-0.300153	9.97e-26	Positive	0.225	0.298
TAB2	3.06e-30	-0.174523	1e-25	Positive	0.648	0.617
IPO4	3.09e-30	0.203165	1.01e-25	Positive	0.273	0.154
TMEM43	3.36e-30	0.0124141	1.1e-25	Positive	0.651	0.542
PRELID1	3.38e-30	0.133459	1.11e-25	Positive	0.614	0.478
ANP32B	3.41e-30	0.202379	1.11e-25	Positive	0.626	0.484
CPSF1	3.64e-30	0.148798	1.19e-25	Positive	0.482	0.348
DDX27	3.67e-30	0.210414	1.2e-25	Positive	0.402	0.263
2019-09-02	3.75e-30	-0.157214	1.23e-25	Positive	0.694	0.668
RGS16	4.01e-30	0.305368	1.31e-25	Positive	0.445	0.299
ISG15	4.36e-30	-0.360285	1.43e-25	Positive	0.245	0.255
EFCAB14	4.57e-30	0.0870473	1.49e-25	Positive	0.721	0.59
SLAMF7	4.72e-30	-0.28239	1.54e-25	Positive	0.247	0.301
RRP1B	4.88e-30	0.202155	1.59e-25	Positive	0.487	0.347
TCF20	5.07e-30	0.122498	1.66e-25	Positive	0.621	0.484
ABR	5.25e-30	-0.305045	1.72e-25	Positive	0.349	0.418
TOB2	5.6e-30	0.167773	1.83e-25	Positive	0.417	0.288
SEC63	5.73e-30	0.051601	1.87e-25	Positive	0.532	0.415
SP100	6.18e-30	-0.169081	2.02e-25	Positive	0.745	0.709
SNRK	6.21e-30	-0.325065	2.03e-25	Positive	0.322	0.407
RPS5	6.21e-30	-0.128201	2.03e-25	Positive	0.959	0.927
LOC705946	6.6e-30	-0.310433	2.16e-25	Positive	0.186	0.274
SIPA1L1	6.8e-30	0.196077	2.22e-25	Positive	0.362	0.233
SRPK1	7.2e-30	0.163797	2.35e-25	Positive	0.402	0.276
F2R	7.28e-30	-0.27819	2.38e-25	Positive	0.459	0.484
UBE2R2	7.39e-30	0.175349	2.42e-25	Positive	0.53	0.388
PDZD11	7.66e-30	0.183915	2.5e-25	Positive	0.366	0.239
GNA12	7.89e-30	0.136669	2.58e-25	Positive	0.444	0.312
SMCHD1	7.99e-30	-0.12677	2.61e-25	Positive	0.59	0.536
DNAJC1	8.21e-30	0.183736	2.68e-25	Positive	0.362	0.234
EIF5B	8.87e-30	0.135765	2.9e-25	Positive	0.613	0.469
ZC3H12D	8.89e-30	0.132789	2.9e-25	Positive	0.287	0.179
HUWE1	9.45e-30	-0.00590203	3.09e-25	Positive	0.84	0.74
TCERG1	9.66e-30	0.161775	3.16e-25	Positive	0.486	0.347
BCL2L11	1.01e-29	0.147268	3.31e-25	Positive	0.428	0.295
DDX10	1.02e-29	0.169444	3.33e-25	Positive	0.316	0.195
ABCF1	1.04e-29	0.178333	3.41e-25	Positive	0.79	0.665
AMPD2	1.05e-29	0.153766	3.44e-25	Positive	0.296	0.183
RPL23	1.06e-29	-0.0838877	3.45e-25	Positive	0.916	0.853
BCAT1	1.06e-29	0.230866	3.46e-25	Positive	0.381	0.243
ASNS	1.13e-29	0.205027	3.69e-25	Positive	0.227	0.117
VAMP8	1.32e-29	-0.270519	4.32e-25	Positive	0.362	0.441
RGS10	1.35e-29	0.184887	4.4e-25	Positive	0.201	0.098
C4H6orf106	1.35e-29	0.123899	4.42e-25	Positive	0.536	0.403
USP20	1.36e-29	0.219381	4.43e-25	Positive	0.328	0.199
REST	1.4e-29	-0.0113908	4.56e-25	Positive	0.613	0.505
NUMA1	1.4e-29	-0.0156994	4.57e-25	Positive	0.502	0.405
EMC7	1.55e-29	0.167638	5.07e-25	Positive	0.553	0.416
ERGIC2	1.6e-29	0.146783	5.23e-25	Positive	0.364	0.248
NMRAL1	1.78e-29	0.159822	5.82e-25	Positive	0.256	0.15
PA2G4	1.82e-29	0.164032	5.96e-25	Positive	0.83	0.713
LOC704394	2.03e-29	-0.192535	6.62e-25	Positive	0.299	0.35
GMFG	2.06e-29	0.203893	6.73e-25	Positive	0.903	0.827
BOLA3	2.08e-29	0.170307	6.79e-25	Positive	0.366	0.245
CACYBP	2.13e-29	0.152566	6.95e-25	Positive	0.767	0.636
AIMP2	2.13e-29	0.194188	6.97e-25	Positive	0.351	0.226
SEC31A	2.2e-29	-0.252757	7.21e-25	Positive	0.499	0.551
SLK	2.34e-29	-0.156834	7.64e-25	Positive	0.515	0.477
ATF6B	2.34e-29	0.16773	7.65e-25	Positive	0.417	0.29
SYNRG	2.39e-29	-0.313805	7.8e-25	Positive	0.227	0.337
TMEM208	2.43e-29	0.158605	7.94e-25	Positive	0.487	0.355
S100A10	2.54e-29	-0.0863088	8.31e-25	Positive	0.889	0.823
XRCC6	2.58e-29	0.116929	8.42e-25	Positive	0.924	0.832
PNRC1	2.59e-29	-0.230476	8.48e-25	Positive	0.575	0.596
ERCC6	2.8e-29	-0.309255	9.15e-25	Positive	0.207	0.283
SMAP1	2.83e-29	0.216316	9.26e-25	Positive	0.591	0.448
TAF10	2.95e-29	0.140599	9.65e-25	Positive	0.607	0.473
XBP1	2.96e-29	0.238615	9.68e-25	Positive	0.881	0.782
ANGPTL6	3e-29	0.138902	9.79e-25	Positive	0.104	0.034
VARS	3.38e-29	0.120656	1.11e-24	Positive	0.494	0.362
PRPS2	3.55e-29	0.164855	1.16e-24	Positive	0.252	0.142
CISH	3.57e-29	-0.180881	1.17e-24	Positive	0.427	0.408
NIPBL	3.75e-29	-0.138101	1.23e-24	Positive	0.611	0.557
CHST2	3.76e-29	0.214974	1.23e-24	Positive	0.112	0.04
SPECC1L	3.97e-29	0.204218	1.3e-24	Positive	0.426	0.286
TRMT112	4.26e-29	0.122323	1.39e-24	Positive	0.608	0.477
ACTN4	4.5e-29	0.136914	1.47e-24	Positive	0.791	0.667
TPR	4.52e-29	-0.0163859	1.48e-24	Positive	0.726	0.626
HNRNPM	4.94e-29	-0.039595	1.61e-24	Positive	0.801	0.714
YIF1A	5.27e-29	0.180864	1.72e-24	Positive	0.459	0.324
UBA2	5.3e-29	0.0765646	1.73e-24	Positive	0.535	0.422
ITGAL	5.34e-29	-0.0838967	1.74e-24	Positive	0.735	0.648
CSNK1G2	5.37e-29	-0.236052	1.75e-24	Positive	0.521	0.55
TMED2	5.84e-29	-0.163248	1.91e-24	Positive	0.685	0.671
PSME4	6.15e-29	0.180244	2.01e-24	Positive	0.536	0.394
RAB5A	6.8e-29	0.187735	2.22e-24	Positive	0.556	0.423
EIF3B	7.22e-29	0.168891	2.36e-24	Positive	0.71	0.57
FUBP1	7.57e-29	0.112912	2.47e-24	Positive	0.702	0.572
FOS	7.63e-29	0.186765	2.49e-24	Positive	0.165	0.075
PYCARD	7.63e-29	-0.254882	2.49e-24	Positive	0.106	0.208
PACS1	7.71e-29	0.19844	2.52e-24	Positive	0.342	0.218
GPD2	9.27e-29	0.173861	3.03e-24	Positive	0.279	0.167
HK1	9.57e-29	0.175832	3.13e-24	Positive	0.737	0.6
EHD4	9.58e-29	0.0829816	3.13e-24	Positive	0.488	0.367
HSPA2	9.68e-29	0.185067	3.16e-24	Positive	0.243	0.134
KBTBD2	1.01e-28	0.174242	3.3e-24	Positive	0.477	0.345
ATIC	1.09e-28	0.19026	3.58e-24	Positive	0.346	0.217
RARG	1.11e-28	0.156901	3.62e-24	Positive	0.152	0.067
NAGA	1.13e-28	0.184552	3.69e-24	Positive	0.268	0.155
PISD	1.19e-28	0.155485	3.9e-24	Positive	0.327	0.211
LOC700134	1.26e-28	-0.240548	4.11e-24	Positive	0.14	0.236
PSMD3	1.3e-28	0.125513	4.24e-24	Positive	0.596	0.467
DSTN	1.4e-28	0.188823	4.58e-24	Positive	0.394	0.274
ANXA2	1.57e-28	-0.0388582	5.14e-24	Positive	0.919	0.851
LPIN2	1.59e-28	0.102369	5.2e-24	Positive	0.332	0.222
RARRES1	1.61e-28	0.191964	5.26e-24	Positive	0.23	0.122
JAK2	1.63e-28	0.10973	5.33e-24	Positive	0.518	0.388
FAU	1.64e-28	-0.12735	5.37e-24	Positive	0.943	0.915
POMGNT1	1.7e-28	0.158028	5.57e-24	Positive	0.288	0.176
G3BP2	1.76e-28	-0.190876	5.74e-24	Positive	0.721	0.716
TOX	1.8e-28	-0.244547	5.87e-24	Positive	0.082	0.183
DNMT1	1.81e-28	0.138245	5.92e-24	Positive	0.545	0.411
LCK	1.86e-28	-0.234086	6.08e-24	Positive	0.768	0.778
SMG1	1.95e-28	0.0509982	6.38e-24	Positive	0.722	0.603
LOC702125	1.96e-28	0.161379	6.39e-24	Positive	0.33	0.218
AIM2	1.99e-28	-0.137461	6.5e-24	Positive	0.542	0.501
TRPC4AP	2.02e-28	0.172755	6.59e-24	Positive	0.53	0.391
LOC106995509	2.08e-28	-0.131672	6.81e-24	Positive	0.551	0.527
PBX2	2.23e-28	0.20111	7.3e-24	Positive	0.323	0.198
NOTCH2	2.3e-28	0.181949	7.53e-24	Positive	0.667	0.521
DAP3	2.31e-28	0.140054	7.56e-24	Positive	0.438	0.313
ANAPC1	2.52e-28	0.113502	8.25e-24	Positive	0.297	0.194
OSBPL3	2.55e-28	0.175318	8.33e-24	Positive	0.276	0.163
RASA1	2.72e-28	0.171321	8.9e-24	Positive	0.28	0.164
CCDC102A	2.81e-28	-0.236826	9.18e-24	Positive	0.061	0.143
TNFSF13B	2.87e-28	-0.319237	9.39e-24	Positive	0.08	0.154
LOC694508	3.21e-28	-0.307437	1.05e-23	Positive	0.274	0.359
THADA	3.27e-28	0.184312	1.07e-23	Positive	0.299	0.178
RUFY3	3.32e-28	0.151705	1.08e-23	Positive	0.207	0.113
MAT2B	3.4e-28	-0.189271	1.11e-23	Positive	0.43	0.453
TLN1	3.41e-28	0.02269	1.12e-23	Positive	0.91	0.817
LOC696748	3.44e-28	-0.236636	1.12e-23	Positive	0.415	0.476
EFHD2	3.65e-28	-0.0147686	1.19e-23	Positive	0.607	0.507
ARHGAP18	3.77e-28	0.228518	1.23e-23	Positive	0.333	0.205
ITM2B	3.79e-28	-0.157976	1.24e-23	Positive	0.765	0.741
CCT5	3.89e-28	0.154206	1.27e-23	Positive	0.686	0.555
PKM	4.24e-28	-0.108239	1.38e-23	Positive	0.837	0.776
UTP18	4.36e-28	0.118809	1.42e-23	Positive	0.291	0.191
STX16	4.62e-28	0.122555	1.51e-23	Positive	0.518	0.392
CHSY1	4.63e-28	0.184957	1.51e-23	Positive	0.418	0.287
RAP1GDS1	4.71e-28	0.149367	1.54e-23	Positive	0.428	0.299
LDHA	4.78e-28	0.144226	1.56e-23	Positive	0.89	0.792
NUCKS1	4.84e-28	0.0986385	1.58e-23	Positive	0.655	0.529
LOC717879	5.07e-28	-0.232113	1.66e-23	Positive	0.398	0.434
ANXA7	5.09e-28	0.128041	1.66e-23	Positive	0.564	0.435
GLTSCR2	5.18e-28	-0.130142	1.69e-23	Positive	0.693	0.653
CCT6A	5.28e-28	0.157071	1.72e-23	Positive	0.78	0.662
MAN2A2	5.37e-28	-0.313603	1.75e-23	Positive	0.245	0.314
TXNRD1	5.43e-28	-0.115786	1.78e-23	Positive	0.56	0.507
CD46	5.45e-28	0.164096	1.78e-23	Positive	0.741	0.61
RPL18A	5.47e-28	0.0776558	1.79e-23	Positive	0.94	0.879
PDCD4	5.54e-28	-0.188029	1.81e-23	Positive	0.211	0.212
PDXP	5.73e-28	0.152948	1.87e-23	Positive	0.169	0.082
HM13	6.06e-28	0.149789	1.98e-23	Positive	0.665	0.531
MAP2K1	6.11e-28	0.0900235	2e-23	Positive	0.555	0.427
SMC3	6.39e-28	0.0748983	2.09e-23	Positive	0.575	0.452
PLSCR1	6.89e-28	-0.282534	2.25e-23	Positive	0.218	0.301
HSPA9	7.03e-28	0.0886121	2.3e-23	Positive	0.797	0.679
GLIPR1	7.15e-28	-0.267768	2.34e-23	Positive	0.14	0.243
PFKP	7.49e-28	0.100092	2.45e-23	Positive	0.837	0.728
TOP2B	8.38e-28	0.04631	2.74e-23	Positive	0.75	0.633
RC3H1	8.49e-28	0.0934579	2.77e-23	Positive	0.413	0.297
ATP8B2	8.58e-28	0.161432	2.81e-23	Positive	0.501	0.366
PTPN4	8.75e-28	-0.300653	2.86e-23	Positive	0.127	0.225
METAP2	9.29e-28	0.173703	3.03e-23	Positive	0.573	0.43
ETFB	9.65e-28	-0.222049	3.15e-23	Positive	0.362	0.407
SLC43A3	9.72e-28	0.0522301	3.18e-23	Positive	0.501	0.39
EIF3E	9.84e-28	0.0744268	3.22e-23	Positive	0.739	0.627
SIGIRR	1.1e-27	-0.216653	3.6e-23	Positive	0.048	0.125
MRPL36	1.19e-27	0.129057	3.88e-23	Positive	0.259	0.161
PTPN6	1.19e-27	0.0520389	3.9e-23	Positive	0.49	0.377
RTFDC1	1.22e-27	0.1645	3.98e-23	Positive	0.384	0.262
DDX60	1.23e-27	-0.366465	4.03e-23	Positive	0.177	0.262
LOC106997893	1.24e-27	-0.148106	4.06e-23	Positive	0.351	0.362
KRTCAP2	1.29e-27	0.182619	4.22e-23	Positive	0.682	0.555
IFI16	1.33e-27	-0.193268	4.34e-23	Positive	0.654	0.638
LOC705588	1.39e-27	-0.116763	4.55e-23	Positive	0.425	0.377
RAB10	1.42e-27	0.170732	4.64e-23	Positive	0.712	0.582
FKBP4	1.47e-27	0.183208	4.81e-23	Positive	0.322	0.206
ZNF593	1.56e-27	0.186205	5.09e-23	Positive	0.273	0.163
CLTB	1.58e-27	0.145351	5.18e-23	Positive	0.42	0.297
ANKRD39	1.72e-27	0.189948	5.63e-23	Positive	0.378	0.249
GPAA1	1.72e-27	0.159053	5.63e-23	Positive	0.457	0.331
PGAP1	1.82e-27	0.161551	5.94e-23	Positive	0.236	0.13
PSMB8	1.84e-27	0.0755346	6.01e-23	Positive	0.798	0.683
ILF2	1.85e-27	0.156667	6.03e-23	Positive	0.51	0.384
TOR1AIP1	1.86e-27	-0.260284	6.08e-23	Positive	0.277	0.379
EHBP1L1	1.99e-27	0.0508055	6.51e-23	Positive	0.576	0.463
PCK2	2.03e-27	0.156392	6.64e-23	Positive	0.304	0.187
TAGLN2	2.13e-27	-0.154369	6.97e-23	Positive	0.662	0.635
FERMT3	2.17e-27	-0.105257	7.08e-23	Positive	0.681	0.618
SFT2D1	2.2e-27	0.213946	7.2e-23	Positive	0.455	0.328
TBRG4	2.24e-27	0.203032	7.31e-23	Positive	0.425	0.293
P2RX4	2.3e-27	0.109599	7.52e-23	Positive	0.276	0.176
CDC42EP3	2.31e-27	0.224426	7.55e-23	Positive	0.498	0.362
LCP2	2.32e-27	-0.169616	7.57e-23	Positive	0.865	0.835
CLSTN1	2.38e-27	0.149243	7.76e-23	Positive	0.674	0.542
WBSCR16	2.39e-27	0.172725	7.81e-23	Positive	0.356	0.237
LARP4B	2.41e-27	0.15646	7.88e-23	Positive	0.52	0.382
KTN1	2.43e-27	-0.0248369	7.95e-23	Positive	0.661	0.566
USP15	2.5e-27	-0.196272	8.16e-23	Positive	0.522	0.529
HSPA14	2.56e-27	0.192091	8.37e-23	Positive	0.401	0.271
PTGER4	2.59e-27	0.04173	8.46e-23	Positive	0.521	0.408
UQCRQ	2.72e-27	0.147588	8.87e-23	Positive	0.707	0.582
S1PR2	2.73e-27	0.11512	8.91e-23	Positive	0.106	0.039
TMBIM6	2.75e-27	-0.13729	9e-23	Positive	0.605	0.584
PPP1R15A	2.78e-27	-0.0477976	9.09e-23	Positive	0.668	0.573
TES	2.85e-27	-0.276394	9.33e-23	Positive	0.267	0.342
APLP2	2.9e-27	-0.0692929	9.47e-23	Positive	0.575	0.506
NAA15	2.9e-27	0.102175	9.48e-23	Positive	0.575	0.448
IL10RB	3.05e-27	0.147378	9.96e-23	Positive	0.757	0.623
PTDSS1	3.21e-27	0.113087	1.05e-22	Positive	0.436	0.322
C14H11orf31	3.24e-27	-0.272588	1.06e-22	Positive	0.202	0.3
USB1	3.31e-27	0.132252	1.08e-22	Positive	0.261	0.159
ADAM10	3.41e-27	0.0680158	1.11e-22	Positive	0.487	0.376
NAP1L4	3.67e-27	-0.193083	1.2e-22	Positive	0.694	0.703
SNX17	3.76e-27	0.108824	1.23e-22	Positive	0.496	0.381
FOCAD	4.15e-27	0.17783	1.36e-22	Positive	0.15	0.064
LOC711104	4.33e-27	0.150153	1.42e-22	Positive	0.603	0.476
RBM8A	4.79e-27	0.169997	1.56e-22	Positive	0.702	0.572
TGOLN2	5.09e-27	0.0878294	1.66e-22	Positive	0.723	0.595
MRPL17	5.13e-27	0.184057	1.68e-22	Positive	0.447	0.327
TAX1BP1	5.19e-27	0.105759	1.7e-22	Positive	0.753	0.625
RASSF5	5.19e-27	0.0772568	1.7e-22	Positive	0.856	0.751
CREBRF	5.33e-27	-0.314717	1.74e-22	Positive	0.166	0.245
RHOF	5.86e-27	-0.270191	1.92e-22	Positive	0.217	0.309
NOP2	5.96e-27	0.184112	1.95e-22	Positive	0.414	0.295
FAM117A	6.09e-27	-0.234127	1.99e-22	Positive	0.068	0.149
ZMPSTE24	6.46e-27	0.188826	2.11e-22	Positive	0.423	0.295
MSI2	7.03e-27	0.0514771	2.3e-22	Positive	0.392	0.295
RPL35	7.19e-27	-0.0976879	2.35e-22	Positive	0.912	0.86
LOC698713	7.22e-27	-0.244001	2.36e-22	Positive	0.237	0.336
AURKAIP1	8.14e-27	0.129267	2.66e-22	Positive	0.412	0.299
TKT	8.3e-27	0.118077	2.71e-22	Positive	0.412	0.296
PSMD14	8.69e-27	0.0923348	2.84e-22	Positive	0.644	0.523
SGMS1	8.97e-27	0.165866	2.93e-22	Positive	0.333	0.217
TESK1	9.01e-27	0.161148	2.94e-22	Positive	0.201	0.106
KHDRBS1	9.44e-27	-0.103104	3.08e-22	Positive	0.756	0.711
SAT1	9.45e-27	-0.175919	3.09e-22	Positive	0.584	0.558
LRPPRC	9.66e-27	0.180363	3.16e-22	Positive	0.644	0.504
ACLY	9.83e-27	0.146229	3.21e-22	Positive	0.579	0.444
DNM1L	9.98e-27	0.11381	3.26e-22	Positive	0.394	0.277
AKAP13	1.02e-26	-0.249737	3.33e-22	Positive	0.7	0.705
APOBEC3F	1.08e-26	-0.253813	3.54e-22	Positive	0.126	0.228
HSP90AA1	1.1e-26	0.148285	3.58e-22	Positive	0.666	0.542
POMP	1.12e-26	0.208889	3.66e-22	Positive	0.609	0.478
POLR1E	1.21e-26	0.157436	3.94e-22	Positive	0.287	0.178
ZCCHC17	1.27e-26	0.114222	4.16e-22	Positive	0.317	0.212
ZBTB38	1.37e-26	0.165441	4.48e-22	Positive	0.53	0.392
LYPLA2	1.45e-26	0.151249	4.74e-22	Positive	0.452	0.33
EOMES	1.48e-26	-0.373289	4.85e-22	Positive	0.042	0.121
SPCS1	1.52e-26	0.142328	4.98e-22	Positive	0.642	0.505
PHTF1	1.6e-26	0.199812	5.22e-22	Positive	0.308	0.195
MPP7	1.6e-26	-0.298735	5.24e-22	Positive	0.049	0.122
IMPDH2	1.64e-26	0.214499	5.35e-22	Positive	0.425	0.297
YY1	1.68e-26	-0.00963012	5.48e-22	Positive	0.619	0.531
LOC714964	1.72e-26	-0.158895	5.61e-22	Positive	0.63	0.608
SMARCA5	1.73e-26	0.100346	5.66e-22	Positive	0.854	0.74
NADK	1.81e-26	0.129811	5.92e-22	Positive	0.488	0.361
ATP10A	2.01e-26	0.120721	6.58e-22	Positive	0.518	0.388
ABRACL	2.03e-26	0.157828	6.64e-22	Positive	0.505	0.376
TESPA1	2.1e-26	0.20778	6.86e-22	Positive	0.326	0.205
GOLGB1	2.12e-26	-0.257901	6.94e-22	Positive	0.424	0.431
GLCCI1	2.16e-26	-0.2667	7.07e-22	Positive	0.246	0.317
CXCR6	2.17e-26	-0.266018	7.09e-22	Positive	0.343	0.361
EFTUD2	2.25e-26	0.0907266	7.35e-22	Positive	0.592	0.477
TRMT1	2.31e-26	0.161456	7.55e-22	Positive	0.353	0.237
VPS13A	2.5e-26	0.0940012	8.16e-22	Positive	0.27	0.174
SRP72	2.5e-26	0.0978972	8.17e-22	Positive	0.624	0.503
FKBP2	2.53e-26	-0.263674	8.28e-22	Positive	0.313	0.399
REEP5	2.68e-26	0.19272	8.76e-22	Positive	0.7	0.566
GALK1	2.7e-26	0.199697	8.83e-22	Positive	0.28	0.17
TRA2B	2.78e-26	0.0519958	9.09e-22	Positive	0.675	0.573
TRAFD1	2.81e-26	-0.255677	9.19e-22	Positive	0.394	0.446
SLC2A1	2.81e-26	0.116466	9.2e-22	Positive	0.387	0.274
WDR46	2.86e-26	0.199326	9.34e-22	Positive	0.363	0.237
P4HA1	2.89e-26	-0.0145963	9.45e-22	Positive	0.362	0.286
NSA2	2.99e-26	0.169562	9.76e-22	Positive	0.599	0.461
B3GNT9	3.07e-26	0.169468	1e-21	Positive	0.158	0.073
SEMA7A	3.07e-26	0.216099	1e-21	Positive	0.244	0.135
CHMP2A	3.15e-26	0.107758	1.03e-21	Positive	0.53	0.41
EML4	3.22e-26	-0.262339	1.05e-21	Positive	0.537	0.578
IPO5	3.22e-26	0.071363	1.05e-21	Positive	0.627	0.51
CHI3L1	3.23e-26	0.146689	1.06e-21	Positive	0.161	0.075
SPINK2	3.31e-26	-0.275036	1.08e-21	Positive	0.235	0.278
R3HDM4	3.37e-26	0.149475	1.1e-21	Positive	0.562	0.434
NF2	3.4e-26	0.182814	1.11e-21	Positive	0.431	0.298
RAP2B	3.42e-26	0.14547	1.12e-21	Positive	0.184	0.095
LOC702524	3.72e-26	0.139832	1.22e-21	Positive	0.748	0.63
SNRNP200	3.88e-26	-0.0668298	1.27e-21	Positive	0.76	0.68
SCAP	3.99e-26	0.175637	1.3e-21	Positive	0.408	0.279
PTMS	4.05e-26	-0.171142	1.32e-21	Positive	0.416	0.387
ARHGEF1	4.11e-26	-0.243727	1.34e-21	Positive	0.5	0.536
RANBP9	4.44e-26	0.176961	1.45e-21	Positive	0.426	0.299
SLC1A4	4.53e-26	-0.323904	1.48e-21	Positive	0.083	0.149
RPL11	4.54e-26	-0.114348	1.48e-21	Positive	0.899	0.862
FBXL20	4.74e-26	0.125138	1.55e-21	Positive	0.128	0.055
TATDN2	4.99e-26	0.162765	1.63e-21	Positive	0.467	0.334
ERH	5.15e-26	0.141399	1.68e-21	Positive	0.56	0.429
HBP1	5.81e-26	-0.244341	1.9e-21	Positive	0.183	0.256
GTPBP6	5.96e-26	0.165905	1.95e-21	Positive	0.214	0.116
CDKN1A	5.98e-26	-0.162902	1.95e-21	Positive	0.494	0.469
BSG	6.08e-26	0.126893	1.99e-21	Positive	0.722	0.596
MIB1	6.1e-26	0.127149	1.99e-21	Positive	0.41	0.294
RPS6KA5	6.61e-26	-0.299864	2.16e-21	Positive	0.167	0.259
DAZAP1	6.7e-26	0.15685	2.19e-21	Positive	0.678	0.554
VPS13C	6.89e-26	-0.0298627	2.25e-21	Positive	0.392	0.313
PSMA7	7.29e-26	-0.124595	2.38e-21	Positive	0.776	0.74
USP7	7.44e-26	0.013033	2.43e-21	Positive	0.638	0.538
TSR1	7.54e-26	0.15086	2.46e-21	Positive	0.401	0.28
LOC699983	7.93e-26	-0.228332	2.59e-21	Positive	0.049	0.126
STK26	8.07e-26	0.154941	2.64e-21	Positive	0.447	0.32
ACOT7	8.68e-26	0.154034	2.84e-21	Positive	0.306	0.197
GTF2I	8.89e-26	0.177707	2.91e-21	Positive	0.597	0.464
MED1	8.94e-26	0.06084	2.92e-21	Positive	0.605	0.486
RBM33	9.01e-26	0.182271	2.95e-21	Positive	0.521	0.387
DUSP23	9.54e-26	0.143562	3.12e-21	Positive	0.239	0.138
HMGN4	1.02e-25	0.114556	3.35e-21	Positive	0.673	0.552
GIMAP1	1.03e-25	-0.232278	3.35e-21	Positive	0.342	0.403
ITCH	1.03e-25	0.0801422	3.38e-21	Positive	0.537	0.42
MTDH	1.07e-25	0.0523103	3.48e-21	Positive	0.865	0.766
ARAP2	1.09e-25	-0.327435	3.56e-21	Positive	0.321	0.4
VASP	1.11e-25	-0.167775	3.62e-21	Positive	0.579	0.574
AHCYL1	1.11e-25	0.184363	3.64e-21	Positive	0.403	0.273
PIK3R1	1.12e-25	-0.271342	3.66e-21	Positive	0.48	0.512
PLXNA1	1.14e-25	0.121204	3.74e-21	Positive	0.166	0.084
KLF7	1.15e-25	0.146317	3.74e-21	Positive	0.162	0.08
UBE3A	1.19e-25	0.0730285	3.89e-21	Positive	0.513	0.402
PRKAB1	1.32e-25	0.204071	4.32e-21	Positive	0.464	0.333
BCAP31	1.33e-25	0.133722	4.36e-21	Positive	0.579	0.463
C11H12orf57	1.4e-25	0.124503	4.56e-21	Positive	0.792	0.67
EIF2AK2	1.48e-25	-0.26463	4.83e-21	Positive	0.153	0.251
CHIT1	1.54e-25	0.078369	5.03e-21	Positive	0.263	0.175
MAP4K5	1.58e-25	0.176356	5.16e-21	Positive	0.339	0.219
LOC106996727	1.58e-25	0.104727	5.18e-21	Positive	0.203	0.12
CLPP	1.6e-25	0.173889	5.24e-21	Positive	0.395	0.271
TMEM160	1.64e-25	0.176259	5.35e-21	Positive	0.479	0.353
HBS1L	1.64e-25	0.16062	5.36e-21	Positive	0.485	0.353
MAML2	1.65e-25	0.109371	5.38e-21	Positive	0.374	0.265
POLR1A	1.69e-25	0.180825	5.51e-21	Positive	0.334	0.217
XPO1	1.7e-25	0.116295	5.54e-21	Positive	0.596	0.464
TEX264	1.78e-25	0.188841	5.83e-21	Positive	0.391	0.27
PSMA5	1.92e-25	-0.132825	6.27e-21	Positive	0.577	0.56
SNRPB	1.94e-25	0.118836	6.35e-21	Positive	0.746	0.623
DDX46	1.95e-25	0.0899457	6.38e-21	Positive	0.592	0.47
RNF4	2.14e-25	-0.14674	6.98e-21	Positive	0.577	0.56
ADAR	2.18e-25	-0.0716209	7.12e-21	Positive	0.877	0.808
FAM13B	2.21e-25	-0.266391	7.21e-21	Positive	0.226	0.295
ANP32A	2.31e-25	0.18681	7.54e-21	Positive	0.51	0.377
VCP	2.32e-25	-0.00251434	7.58e-21	Positive	0.872	0.783
WFS1	2.42e-25	0.172171	7.92e-21	Positive	0.309	0.197
ATG12	2.61e-25	-0.201231	8.52e-21	Positive	0.462	0.499
SON	2.71e-25	-0.0969756	8.86e-21	Positive	0.893	0.841
NEK7	2.87e-25	0.111217	9.38e-21	Positive	0.529	0.409
TGFBI	2.92e-25	0.0451648	9.56e-21	Positive	0.118	0.061
RNF187	2.97e-25	0.180185	9.71e-21	Positive	0.507	0.381
RPS28	3.07e-25	-0.118586	1e-20	Positive	0.805	0.768
SUB1	3.49e-25	0.116195	1.14e-20	Positive	0.775	0.659
EAF1	3.58e-25	0.0505646	1.17e-20	Positive	0.483	0.375
AARS	3.74e-25	-0.0237169	1.22e-20	Positive	0.666	0.583
GSN	3.93e-25	0.0628381	1.28e-20	Positive	0.531	0.414
LOC709330	4.05e-25	0.170382	1.32e-20	Positive	0.216	0.124
OGFOD3	4.09e-25	0.159351	1.34e-20	Positive	0.176	0.086
RPL22	4.12e-25	-0.0755452	1.35e-20	Positive	0.812	0.752
MAMU-DPA	4.13e-25	0.102999	1.35e-20	Positive	0.513	0.397
ADO	4.14e-25	0.147077	1.35e-20	Positive	0.215	0.125
SECTM1	4.26e-25	-0.280738	1.39e-20	Positive	0.183	0.196
KPNB1	4.62e-25	0.0917395	1.51e-20	Positive	0.782	0.66
TNFRSF10B	4.66e-25	-0.211687	1.52e-20	Positive	0.04	0.112
ADTRP	4.72e-25	0.162049	1.54e-20	Positive	0.232	0.135
GIT2	4.77e-25	-0.224745	1.56e-20	Positive	0.404	0.437
NRBP1	5.05e-25	0.0427178	1.65e-20	Positive	0.505	0.406
ACIN1	5.26e-25	0.00503776	1.72e-20	Positive	0.697	0.595
NOL8	5.45e-25	0.102313	1.78e-20	Positive	0.445	0.329
ARF1	5.83e-25	-0.118451	1.9e-20	Positive	0.785	0.752
CHCHD8	6.09e-25	0.159846	1.99e-20	Positive	0.254	0.149
LTBP4	6.19e-25	0.139179	2.02e-20	Positive	0.19	0.1
ARL2	6.2e-25	0.112614	2.03e-20	Positive	0.33	0.234
MYLIP	6.33e-25	-0.279222	2.07e-20	Positive	0.188	0.272
SHISA5	6.78e-25	-0.173558	2.22e-20	Positive	0.654	0.656
NDUFB2	6.81e-25	0.0760286	2.22e-20	Positive	0.677	0.577
PPFIA1	6.82e-25	0.186238	2.23e-20	Positive	0.378	0.253
C7H14orf166	7.3e-25	0.131083	2.38e-20	Positive	0.572	0.449
PDCD11	7.43e-25	0.193314	2.43e-20	Positive	0.386	0.263
AKR1B1	7.64e-25	0.139499	2.5e-20	Positive	0.442	0.321
VARS2	9.39e-25	0.161346	3.07e-20	Positive	0.24	0.139
KLC1	9.46e-25	0.122449	3.09e-20	Positive	0.703	0.573
LAIR1	9.5e-25	-0.241928	3.11e-20	Positive	0.124	0.179
PYGL	1e-24	0.0844927	3.28e-20	Positive	0.107	0.048
WDR1	1.09e-24	-0.0063309	3.58e-20	Positive	0.802	0.714
ITSN2	1.15e-24	-0.213455	3.75e-20	Positive	0.485	0.501
FNIP1	1.15e-24	-0.284439	3.77e-20	Positive	0.232	0.315
PHTF2	1.23e-24	0.162695	4.01e-20	Positive	0.207	0.114
LRP8	1.24e-24	0.153726	4.06e-20	Positive	0.238	0.137
ITK	1.32e-24	0.0200496	4.31e-20	Positive	0.643	0.537
CAST	1.36e-24	-0.0887713	4.44e-20	Positive	0.665	0.605
UBP1	1.41e-24	0.11794	4.6e-20	Positive	0.513	0.394
KIAA0930	1.43e-24	0.100357	4.68e-20	Positive	0.235	0.147
AEBP2	1.47e-24	0.128879	4.81e-20	Positive	0.377	0.27
PTRH1	1.54e-24	0.159259	5.04e-20	Positive	0.316	0.205
ASH1L	1.58e-24	0.13656	5.15e-20	Positive	0.502	0.372
ATOX1	1.58e-24	0.131959	5.18e-20	Positive	0.553	0.43
COX6C	1.61e-24	-0.066604	5.28e-20	Positive	0.714	0.65
MYCBP2	1.67e-24	-0.0356192	5.46e-20	Positive	0.609	0.514
C1QB	1.74e-24	0.0557808	5.69e-20	Positive	0.283	0.195
MAF1	1.76e-24	0.0509521	5.74e-20	Positive	0.626	0.523
CTBP1	1.79e-24	0.0538808	5.84e-20	Positive	0.65	0.546
ATP5I	1.83e-24	0.152939	5.99e-20	Positive	0.612	0.49
LOC703490	1.84e-24	0.129756	6.01e-20	Positive	0.194	0.108
TBCD	1.87e-24	0.172906	6.1e-20	Positive	0.358	0.239
AFF4	2.03e-24	0.1465	6.63e-20	Positive	0.516	0.388
ATP5D	2.24e-24	0.104051	7.31e-20	Positive	0.653	0.545
NOC3L	2.32e-24	0.0979181	7.59e-20	Positive	0.302	0.203
GFM1	2.41e-24	0.105982	7.86e-20	Positive	0.353	0.25
CPA3	2.75e-24	0.00896071	8.97e-20	Positive	0.107	0.064
DDX5	2.94e-24	-0.0714309	9.6e-20	Positive	0.965	0.926
EIF3D	2.96e-24	0.0882905	9.67e-20	Positive	0.775	0.66
ASF1A	2.97e-24	0.199708	9.7e-20	Positive	0.307	0.195
SMARCA4	3.07e-24	0.0464549	1e-19	Positive	0.526	0.424
STAU2	3.1e-24	0.0692735	1.01e-19	Positive	0.324	0.236
EIF3I	3.2e-24	0.1754	1.05e-19	Positive	0.643	0.522
SNRPA1	3.31e-24	0.0978743	1.08e-19	Positive	0.436	0.334
MRPS23	3.59e-24	0.128386	1.17e-19	Positive	0.376	0.265
ATP10D	3.71e-24	-0.267159	1.21e-19	Positive	0.102	0.182
LOC697476	3.78e-24	-0.169046	1.24e-19	Positive	0.297	0.338
RNF220	3.83e-24	0.0603188	1.25e-19	Positive	0.451	0.362
H1FX	3.88e-24	0.131675	1.27e-19	Positive	0.499	0.383
CCT4	3.94e-24	0.147602	1.29e-19	Positive	0.741	0.617
IK	3.98e-24	0.0497441	1.3e-19	Positive	0.695	0.581
STRAP	4.02e-24	0.117027	1.32e-19	Positive	0.564	0.447
ZFAND5	4.28e-24	-0.018738	1.4e-19	Positive	0.575	0.501
PLEKHO1	4.31e-24	0.0324578	1.41e-19	Positive	0.353	0.272
ADD3	4.34e-24	-0.251347	1.42e-19	Positive	0.074	0.151
HINT1	4.38e-24	-0.131568	1.43e-19	Positive	0.787	0.763
PARN	4.46e-24	0.132431	1.46e-19	Positive	0.19	0.103
PROS1	4.49e-24	0.140615	1.47e-19	Positive	0.225	0.131
YEATS2	4.54e-24	0.105878	1.48e-19	Positive	0.398	0.287
PNP	4.57e-24	0.136322	1.49e-19	Positive	0.147	0.07
RAPGEF1	4.71e-24	0.0631325	1.54e-19	Positive	0.744	0.63
CERS2	5.02e-24	0.148221	1.64e-19	Positive	0.489	0.368
HSPD1	5.09e-24	0.111585	1.66e-19	Positive	0.464	0.358
KDM2A	5.11e-24	-0.235319	1.67e-19	Positive	0.532	0.58
SP110	5.31e-24	-0.260623	1.74e-19	Positive	0.181	0.271
LST1	5.35e-24	-0.257204	1.75e-19	Positive	0.087	0.169
GOLGA4	5.38e-24	-0.21934	1.76e-19	Positive	0.442	0.447
GPR174	5.38e-24	-0.2328	1.76e-19	Positive	0.074	0.158
BIRC3	5.89e-24	-0.1879	1.93e-19	Positive	0.735	0.73
EMP3	5.93e-24	-0.241247	1.94e-19	Positive	0.366	0.453
LOC711798	6.11e-24	-0.179738	2e-19	Positive	0.108	0.195
TRAF1	6.16e-24	-0.144243	2.01e-19	Positive	0.534	0.487
NELFCD	6.16e-24	0.117864	2.01e-19	Positive	0.306	0.211
PAQR4	6.21e-24	0.152684	2.03e-19	Positive	0.162	0.082
PDS5A	6.75e-24	-0.0763607	2.21e-19	Positive	0.521	0.461
TTC37	6.76e-24	0.0669587	2.21e-19	Positive	0.385	0.283
NOL10	6.82e-24	0.107712	2.23e-19	Positive	0.335	0.231
CYC1	6.91e-24	0.11205	2.26e-19	Positive	0.709	0.597
B3GALNT2	7.02e-24	0.15691	2.3e-19	Positive	0.223	0.129
RGS19	7.05e-24	-0.0874861	2.3e-19	Positive	0.357	0.331
LOC107000976	7.15e-24	-0.166461	2.34e-19	Positive	0.041	0.107
BASP1	7.17e-24	0.0291266	2.34e-19	Positive	0.166	0.105
HYOU1	7.47e-24	-0.0829817	2.44e-19	Positive	0.689	0.62
ARRDC3	7.89e-24	-0.289048	2.58e-19	Positive	0.183	0.256
KPNA1	8.42e-24	-0.0301613	2.75e-19	Positive	0.432	0.365
CD99L2	8.62e-24	0.135925	2.82e-19	Positive	0.153	0.075
FAM98A	9.12e-24	0.119261	2.98e-19	Positive	0.271	0.176
DEK	9.64e-24	-0.216018	3.15e-19	Positive	0.179	0.278
UBXN6	1.06e-23	0.137369	3.45e-19	Positive	0.444	0.328
TBL1XR1	1.08e-23	-0.167009	3.55e-19	Positive	0.586	0.576
UBA1	1.17e-23	0.13933	3.81e-19	Positive	0.683	0.561
IRG1	1.17e-23	0.0729627	3.83e-19	Positive	0.143	0.077
ATP5A1	1.2e-23	0.0728398	3.92e-19	Positive	0.863	0.762
GPS1	1.2e-23	0.121477	3.92e-19	Positive	0.46	0.348
LOC703026	1.25e-23	0.102979	4.07e-19	Positive	0.282	0.189
KIAA0430	1.25e-23	-0.269045	4.1e-19	Positive	0.213	0.265
TOP1	1.27e-23	0.109974	4.15e-19	Positive	0.702	0.58
SLC48A1	1.28e-23	0.134239	4.17e-19	Positive	0.176	0.093
SRP9	1.35e-23	0.0675244	4.43e-19	Positive	0.595	0.489
MAPKAP1	1.38e-23	0.104327	4.5e-19	Positive	0.456	0.342
STX10	1.41e-23	0.148285	4.62e-19	Positive	0.307	0.203
RAP1B	1.42e-23	0.131797	4.63e-19	Positive	0.824	0.713
MARS	1.43e-23	0.0559029	4.68e-19	Positive	0.628	0.521
HAT1	1.46e-23	0.0943337	4.76e-19	Positive	0.433	0.332
BAZ1B	1.46e-23	0.0561538	4.79e-19	Positive	0.668	0.556
LOC707227	1.48e-23	-0.0520735	4.85e-19	Positive	0.613	0.55
EDEM1	1.49e-23	0.0173216	4.86e-19	Positive	0.55	0.456
CAPZB	1.5e-23	-0.142194	4.9e-19	Positive	0.678	0.662
GPATCH4	1.52e-23	0.137941	4.98e-19	Positive	0.307	0.198
RRBP1	1.53e-23	0.103114	4.99e-19	Positive	0.514	0.392
PWP1	1.54e-23	0.12826	5.04e-19	Positive	0.442	0.328
RASGRP1	1.56e-23	-0.102957	5.09e-19	Positive	0.748	0.688
TMEM2	1.57e-23	0.18658	5.14e-19	Positive	0.323	0.21
PPP4C	1.62e-23	0.156254	5.31e-19	Positive	0.631	0.507
SSRP1	1.69e-23	0.125984	5.51e-19	Positive	0.626	0.501
USP34	1.69e-23	-0.0973921	5.53e-19	Positive	0.545	0.488
GIMAP1-GIMAP5	1.71e-23	-0.142961	5.57e-19	Positive	0.611	0.59
SSR4	1.71e-23	-0.0228636	5.6e-19	Positive	0.794	0.724
SRRM2	1.75e-23	0.0367924	5.71e-19	Positive	0.942	0.87
CREG1	1.77e-23	0.101793	5.8e-19	Positive	0.337	0.233
MTR	1.79e-23	0.0651331	5.86e-19	Positive	0.315	0.221
PINX1	2.02e-23	0.124397	6.59e-19	Positive	0.176	0.095
HNRNPH1	2.06e-23	-0.0224052	6.72e-19	Positive	0.723	0.644
UTP20	2.13e-23	0.0902299	6.97e-19	Positive	0.374	0.27
BCL2	2.15e-23	0.0831096	7.02e-19	Positive	0.347	0.253
LOC696956	2.36e-23	-0.0449077	7.72e-19	Positive	0.728	0.658
QSOX1	2.38e-23	0.130179	7.77e-19	Positive	0.353	0.245
BTBD1	2.4e-23	0.0926979	7.83e-19	Positive	0.378	0.279
KRI1	2.42e-23	0.12521	7.9e-19	Positive	0.207	0.118
NOC4L	2.44e-23	0.175206	7.97e-19	Positive	0.309	0.205
LOC100425012	2.46e-23	-0.239342	8.03e-19	Positive	0.111	0.152
HERPUD2	2.48e-23	-0.213439	8.1e-19	Positive	0.296	0.344
MFSD12	2.49e-23	0.0805286	8.12e-19	Positive	0.236	0.161
RANBP2	2.56e-23	-0.0738021	8.37e-19	Positive	0.698	0.625
PPDPF	2.6e-23	0.136684	8.5e-19	Positive	0.288	0.195
BAG3	2.71e-23	0.119235	8.84e-19	Positive	0.154	0.078
IFI30	2.93e-23	0.0515708	9.57e-19	Positive	0.478	0.381
STX11	3.12e-23	0.167215	1.02e-18	Positive	0.508	0.381
ADM	3.42e-23	0.143779	1.12e-18	Positive	0.111	0.044
CDC14B	3.53e-23	-0.197869	1.15e-18	Positive	0.048	0.113
KDM1A	3.57e-23	0.0763506	1.17e-18	Positive	0.328	0.234
HERC2	3.62e-23	0.179534	1.18e-18	Positive	0.324	0.215
SLC26A6	3.65e-23	0.134237	1.19e-18	Positive	0.331	0.225
RPS8	3.67e-23	-0.0224466	1.2e-18	Positive	0.842	0.765
RCOR3	3.75e-23	0.113408	1.23e-18	Positive	0.329	0.229
ATP13A1	4.02e-23	0.121696	1.31e-18	Positive	0.524	0.401
POLRMT	4.14e-23	0.0828977	1.35e-18	Positive	0.313	0.228
MSL1	4.23e-23	-0.0127499	1.38e-18	Positive	0.387	0.322
BOLA2B	4.26e-23	0.13447	1.39e-18	Positive	0.524	0.4
MRPL51	4.4e-23	0.088875	1.44e-18	Positive	0.582	0.47
AGPAT3	4.51e-23	0.0893128	1.47e-18	Positive	0.542	0.428
TNKS2	4.62e-23	-0.256664	1.51e-18	Positive	0.261	0.321
UBR4	4.71e-23	0.0123658	1.54e-18	Positive	0.616	0.516
MBNL3	4.77e-23	-0.274253	1.56e-18	Positive	0.162	0.248
GABARAPL1	4.84e-23	-0.200442	1.58e-18	Positive	0.114	0.186
PHRF1	4.92e-23	0.103009	1.61e-18	Positive	0.562	0.448
CDK4	4.97e-23	0.154302	1.62e-18	Positive	0.359	0.257
ZMAT2	4.97e-23	0.15182	1.63e-18	Positive	0.534	0.408
MAP3K8	5.02e-23	0.0592317	1.64e-18	Positive	0.179	0.112
TADA2B	5.1e-23	-0.215271	1.67e-18	Positive	0.267	0.316
LOC100499551	5.3e-23	-0.196061	1.73e-18	Positive	0.183	0.18
EIF2AK4	5.31e-23	0.0790149	1.74e-18	Positive	0.265	0.181
WBSCR22	5.43e-23	0.104172	1.77e-18	Positive	0.667	0.556
HSPA8	5.64e-23	0.10325	1.84e-18	Positive	0.982	0.94
NDUFV1	5.77e-23	0.15957	1.89e-18	Positive	0.393	0.278
HECTD1	5.87e-23	0.0808574	1.92e-18	Positive	0.513	0.403
PAPOLA	5.93e-23	-0.0433145	1.94e-18	Positive	0.759	0.685
CLIC1	6.17e-23	-0.0340643	2.02e-18	Positive	0.556	0.489
LOC716034	6.19e-23	0.168787	2.02e-18	Positive	0.339	0.224
TMEM71	6.52e-23	-0.182837	2.13e-18	Positive	0.04	0.105
TMEM9	6.55e-23	0.120292	2.14e-18	Positive	0.241	0.152
AP2S1	6.56e-23	0.130884	2.14e-18	Positive	0.455	0.347
LOC100430627	6.75e-23	0.599472	2.2e-18	Positive	0.184	0.122
RRP1	6.85e-23	0.0936584	2.24e-18	Positive	0.406	0.308
SDC4	7.04e-23	0.190587	2.3e-18	Positive	0.166	0.082
TOMM34	7.21e-23	0.110142	2.36e-18	Positive	0.101	0.039
LOC701519	7.29e-23	0.112334	2.38e-18	Positive	0.611	0.489
LHFPL2	7.36e-23	0.138654	2.4e-18	Positive	0.142	0.067
HEXIM1	7.46e-23	-0.157042	2.44e-18	Positive	0.475	0.462
CCR4	7.59e-23	0.041192	2.48e-18	Positive	0.16	0.097
KARS	7.62e-23	0.133743	2.49e-18	Positive	0.663	0.544
DIEXF	7.82e-23	0.200453	2.56e-18	Positive	0.271	0.164
PARP4	7.84e-23	0.0287746	2.56e-18	Positive	0.583	0.48
CARM1	7.86e-23	0.174328	2.57e-18	Positive	0.306	0.196
IL16	8.03e-23	-0.268121	2.62e-18	Positive	0.159	0.214
CLNS1A	8.33e-23	0.155088	2.72e-18	Positive	0.367	0.254
JAML	8.33e-23	-0.336688	2.72e-18	Positive	0.123	0.161
KIAA0141	8.48e-23	0.0964867	2.77e-18	Positive	0.433	0.326
USP9X	8.6e-23	0.0448213	2.81e-18	Positive	0.685	0.576
ADNP2	8.75e-23	0.122949	2.86e-18	Positive	0.264	0.17
OXSR1	9.01e-23	0.0112362	2.94e-18	Positive	0.449	0.364
BCOR	9.36e-23	-0.0136863	3.06e-18	Positive	0.512	0.423
EPAS1	9.62e-23	0.141781	3.14e-18	Positive	0.165	0.084
EPS15	9.96e-23	0.117196	3.25e-18	Positive	0.666	0.541
2019-09-06	1e-22	0.145611	3.27e-18	Positive	0.487	0.368
RPS15A	1e-22	-0.0228422	3.28e-18	Positive	0.796	0.722
XPO6	1.01e-22	0.0814314	3.28e-18	Positive	0.644	0.534
KLRB1	1.06e-22	-0.411734	3.45e-18	Positive	0.159	0.23
IRF2BP2	1.1e-22	-0.165524	3.59e-18	Positive	0.404	0.407
ATXN2L	1.12e-22	0.143191	3.65e-18	Positive	0.597	0.482
HNRNPC	1.13e-22	-0.105587	3.69e-18	Positive	0.634	0.604
CNBP	1.17e-22	0.0357034	3.82e-18	Positive	0.915	0.833
ARL6IP5	1.17e-22	-0.103598	3.84e-18	Positive	0.713	0.661
UBL5	1.22e-22	-0.0743065	3.98e-18	Positive	0.72	0.663
MAP3K3	1.24e-22	-0.235587	4.06e-18	Positive	0.262	0.306
SMARCE1	1.28e-22	-0.0642191	4.2e-18	Positive	0.533	0.489
PAK2	1.3e-22	0.02534	4.25e-18	Positive	0.823	0.727
RPF2	1.36e-22	0.15401	4.45e-18	Positive	0.337	0.23
TNFAIP3	1.39e-22	0.122382	4.55e-18	Positive	0.716	0.594
RAB8B	1.41e-22	0.152569	4.61e-18	Positive	0.54	0.416
KDM7A	1.43e-22	0.145307	4.68e-18	Positive	0.47	0.351
PARP15	1.43e-22	-0.186467	4.69e-18	Positive	0.078	0.148
PSME3	1.44e-22	0.121862	4.71e-18	Positive	0.557	0.442
SF3A1	1.57e-22	0.0778331	5.12e-18	Positive	0.559	0.453
NUP50	1.57e-22	0.0568747	5.13e-18	Positive	0.562	0.457
RAC2	1.67e-22	-0.041235	5.45e-18	Positive	0.857	0.782
ARID5A	1.72e-22	-0.131673	5.61e-18	Positive	0.582	0.542
NME2	1.72e-22	0.0902143	5.63e-18	Positive	0.799	0.693
SARAF	1.77e-22	0.092755	5.8e-18	Positive	0.594	0.487
DAZAP2	1.83e-22	-0.137778	5.97e-18	Positive	0.735	0.721
NCOR1	1.88e-22	-0.0148019	6.14e-18	Positive	0.623	0.531
ZNF580	1.88e-22	0.137137	6.15e-18	Positive	0.174	0.093
PPP2R2A	1.89e-22	0.0562415	6.16e-18	Positive	0.491	0.399
MRPS26	1.89e-22	0.0679718	6.17e-18	Positive	0.444	0.359
MTAP	1.94e-22	0.122857	6.34e-18	Positive	0.245	0.152
GLS	1.95e-22	0.103689	6.37e-18	Positive	0.643	0.522
DCPS	1.96e-22	0.143002	6.4e-18	Positive	0.317	0.215
HNRNPDL	1.97e-22	0.0959923	6.45e-18	Positive	0.839	0.737
KIF2A	1.99e-22	0.0729372	6.51e-18	Positive	0.461	0.351
ADA	2.04e-22	0.0944057	6.68e-18	Positive	0.351	0.253
PRPF8	2.05e-22	0.0270188	6.69e-18	Positive	0.835	0.742
UBE2L6	2.09e-22	-0.0913869	6.82e-18	Positive	0.667	0.613
MGEA5	2.2e-22	-0.193945	7.2e-18	Positive	0.493	0.496
LOC720132	2.25e-22	-0.13857	7.35e-18	Positive	0.441	0.431
UBE2W	2.28e-22	0.0873443	7.46e-18	Positive	0.262	0.176
WAPL	2.49e-22	0.0903291	8.13e-18	Positive	0.722	0.616
DNAJC3	2.49e-22	0.0892079	8.15e-18	Positive	0.583	0.467
ZDHHC20	2.54e-22	0.0648725	8.31e-18	Positive	0.564	0.456
ID2	2.65e-22	-0.117521	8.64e-18	Positive	0.723	0.664
RBM27	2.67e-22	0.00343913	8.71e-18	Positive	0.499	0.418
ILK	2.68e-22	-0.216019	8.77e-18	Positive	0.275	0.342
RPS6KA3	2.73e-22	-0.131211	8.91e-18	Positive	0.62	0.588
FYCO1	2.84e-22	0.076074	9.28e-18	Positive	0.259	0.175
XPOT	2.85e-22	0.104069	9.31e-18	Positive	0.383	0.278
CDV3	3.06e-22	-0.136326	1e-17	Positive	0.762	0.737
PARP10	3.07e-22	-0.208862	1e-17	Positive	0.091	0.178
TBC1D10C	3.17e-22	-0.227098	1.04e-17	Positive	0.302	0.362
SIGMAR1	3.22e-22	0.128659	1.05e-17	Positive	0.155	0.078
PSMA3	3.31e-22	-0.18281	1.08e-17	Positive	0.336	0.378
CNDP2	3.32e-22	0.0939249	1.09e-17	Positive	0.415	0.313
KIF20B	3.45e-22	0.0519564	1.13e-17	Positive	0.308	0.223
EIF2D	3.48e-22	0.146421	1.14e-17	Positive	0.263	0.167
RAB4A	3.54e-22	0.092739	1.16e-17	Positive	0.301	0.211
ARFGAP3	3.56e-22	0.0188581	1.16e-17	Positive	0.397	0.316
ADIPOR1	3.61e-22	0.0504965	1.18e-17	Positive	0.476	0.386
CASP12	3.76e-22	-0.191629	1.23e-17	Positive	0.076	0.155
LAGE3	4.19e-22	0.146191	1.37e-17	Positive	0.415	0.308
RPL13	4.21e-22	-0.0577883	1.38e-17	Positive	0.984	0.97
REL	4.26e-22	0.21773	1.39e-17	Positive	0.28	0.172
EIF4H	4.34e-22	0.021234	1.42e-17	Positive	0.77	0.674
SMC1A	4.34e-22	-0.0996671	1.42e-17	Positive	0.527	0.487
RNF10	4.66e-22	0.0740032	1.52e-17	Positive	0.624	0.513
LOC709936	4.68e-22	0.101491	1.53e-17	Positive	0.51	0.394
DHCR7	4.69e-22	0.144852	1.53e-17	Positive	0.138	0.064
VDAC1	4.73e-22	0.127421	1.55e-17	Positive	0.502	0.384
UBE2Q1	5.13e-22	0.103212	1.68e-17	Positive	0.608	0.494
CPT1A	5.23e-22	0.150395	1.71e-17	Positive	0.47	0.347
LOC711062	5.27e-22	0.0925476	1.72e-17	Positive	0.745	0.635
UBXN1	5.28e-22	0.102461	1.73e-17	Positive	0.718	0.605
CLPTM1	5.38e-22	0.112074	1.76e-17	Positive	0.51	0.403
CD52	5.39e-22	0.120078	1.76e-17	Positive	0.573	0.454
WHSC1	5.43e-22	0.019105	1.78e-17	Positive	0.371	0.292
ZZEF1	5.56e-22	-0.221594	1.82e-17	Positive	0.334	0.343
RTN3	5.61e-22	-0.184415	1.83e-17	Positive	0.475	0.504
ACTR2	5.78e-22	0.0705294	1.89e-17	Positive	0.95	0.878
RPL41	5.81e-22	-0.126667	1.9e-17	Positive	0.537	0.528
DECR1	5.99e-22	0.131718	1.96e-17	Positive	0.282	0.186
NOL6	6.34e-22	0.138592	2.07e-17	Positive	0.377	0.266
MKRN1	6.5e-22	0.0862277	2.12e-17	Positive	0.45	0.344
ITM2A	6.66e-22	-0.25829	2.18e-17	Positive	0.323	0.36
WDR75	6.7e-22	0.216556	2.19e-17	Positive	0.316	0.209
MTA1	6.98e-22	0.140608	2.28e-17	Positive	0.384	0.272
COX20	7.01e-22	0.102046	2.29e-17	Positive	0.424	0.319
OPA1	7.16e-22	0.114073	2.34e-17	Positive	0.362	0.258
ICE1	7.31e-22	0.111117	2.39e-17	Positive	0.554	0.432
GNL1	7.45e-22	0.0978542	2.44e-17	Positive	0.262	0.173
RNASEK	7.53e-22	0.0484337	2.46e-17	Positive	0.546	0.451
TP53I13	7.57e-22	0.0597525	2.47e-17	Positive	0.306	0.224
PSMB6	7.76e-22	-0.0450644	2.54e-17	Positive	0.668	0.613
SATB1	8.08e-22	-0.0937323	2.64e-17	Positive	0.607	0.536
BCKDK	8.24e-22	0.0699577	2.69e-17	Positive	0.295	0.213
NLE1	8.42e-22	0.096533	2.75e-17	Positive	0.192	0.112
ATP5G2	8.58e-22	0.0996995	2.8e-17	Positive	0.527	0.423
TXN	8.66e-22	0.00224709	2.83e-17	Positive	0.452	0.389
XPO5	8.74e-22	0.182888	2.86e-17	Positive	0.418	0.297
KIF3B	8.95e-22	0.218586	2.92e-17	Positive	0.356	0.239
ANKRD13A	9.11e-22	-0.251548	2.98e-17	Positive	0.279	0.355
UBR5	9.21e-22	0.0414038	3.01e-17	Positive	0.559	0.452
GNPDA1	9.21e-22	-0.0157023	3.01e-17	Positive	0.535	0.444
CNTRL	9.24e-22	0.0588344	3.02e-17	Positive	0.423	0.321
NEK1	9.33e-22	-0.250607	3.05e-17	Positive	0.105	0.184
RBM25	9.69e-22	0.168891	3.17e-17	Positive	0.626	0.498
USP48	9.89e-22	0.123699	3.23e-17	Positive	0.457	0.347
EDEM3	9.91e-22	-0.213864	3.24e-17	Positive	0.321	0.347
GTF2A2	1.02e-21	0.109295	3.34e-17	Positive	0.335	0.243
DENND3	1.04e-21	-0.0218775	3.41e-17	Positive	0.478	0.395
LOC703046	1.06e-21	-0.0134712	3.45e-17	Positive	0.497	0.424
CFDP1	1.06e-21	0.117567	3.46e-17	Positive	0.372	0.269
BPTF	1.06e-21	-0.094743	3.48e-17	Positive	0.624	0.566
TNPO3	1.08e-21	-0.101121	3.51e-17	Positive	0.332	0.313
TSC22D4	1.11e-21	0.124986	3.61e-17	Positive	0.309	0.21
WIPI2	1.13e-21	0.0660446	3.68e-17	Positive	0.424	0.33
DNAJB11	1.17e-21	0.0480401	3.81e-17	Positive	0.491	0.4
ACAP2	1.17e-21	-0.191233	3.81e-17	Positive	0.364	0.383
PSMD13	1.17e-21	-0.0495762	3.82e-17	Positive	0.67	0.61
RNF216	1.18e-21	-0.0067323	3.87e-17	Positive	0.513	0.433
MRPL1	1.24e-21	0.0881177	4.05e-17	Positive	0.252	0.172
USO1	1.26e-21	0.0761843	4.11e-17	Positive	0.482	0.377
RBM28	1.27e-21	0.0816166	4.15e-17	Positive	0.293	0.206
SAMHD1	1.28e-21	-0.272335	4.18e-17	Positive	0.303	0.385
LOC714758	1.3e-21	-0.223383	4.24e-17	Positive	0.071	0.144
PSMC3	1.36e-21	0.083935	4.44e-17	Positive	0.573	0.459
PAPSS1	1.36e-21	0.171471	4.44e-17	Positive	0.261	0.162
LOC100429241	1.41e-21	-0.215692	4.6e-17	Positive	0.189	0.219
RPS15	1.41e-21	-0.0744711	4.62e-17	Positive	0.972	0.943
LOC100426632	1.41e-21	0.483389	4.62e-17	Positive	0.19	0.129
HTT	1.42e-21	0.140719	4.65e-17	Positive	0.495	0.374
PPP4R3A	1.45e-21	-0.00565217	4.73e-17	Positive	0.692	0.604
SH3KBP1	1.49e-21	-0.0042144	4.87e-17	Positive	0.816	0.731
TSPAN31	1.5e-21	0.127585	4.89e-17	Positive	0.575	0.459
ADSS	1.52e-21	0.18376	4.96e-17	Positive	0.468	0.35
CD247	1.59e-21	-0.19455	5.19e-17	Positive	0.686	0.705
MTPN	1.61e-21	0.117035	5.27e-17	Positive	0.679	0.56
AES	1.61e-21	-0.183217	5.27e-17	Positive	0.631	0.652
BTG1	1.62e-21	-0.160229	5.29e-17	Positive	0.901	0.873
ESYT2	1.62e-21	-0.194492	5.31e-17	Positive	0.394	0.405
TXNDC5	1.65e-21	0.143173	5.38e-17	Positive	0.316	0.214
SACS	1.65e-21	0.0511558	5.39e-17	Positive	0.401	0.302
TGFBRAP1	1.66e-21	0.132712	5.42e-17	Positive	0.269	0.172
AGPAT5	1.68e-21	0.0691683	5.49e-17	Positive	0.367	0.273
BST2	1.69e-21	-0.186016	5.52e-17	Positive	0.373	0.398
SUSD6	1.69e-21	0.0459192	5.53e-17	Positive	0.598	0.496
PRRC1	1.8e-21	-0.176811	5.9e-17	Positive	0.178	0.215
SERPINA1	1.82e-21	-0.0930434	5.94e-17	Positive	0.188	0.162
HNRNPU	1.86e-21	0.0944165	6.08e-17	Positive	0.926	0.849
CPNE1	1.86e-21	0.0648079	6.09e-17	Positive	0.535	0.438
SYNCRIP	1.87e-21	0.0521061	6.1e-17	Positive	0.619	0.518
LOC107000406	1.91e-21	0.134721	6.25e-17	Positive	0.247	0.154
RAB2A	1.92e-21	-0.021855	6.27e-17	Positive	0.439	0.384
FAM126A	1.98e-21	-0.207467	6.48e-17	Positive	0.095	0.17
PHF3	2e-21	-0.127868	6.53e-17	Positive	0.379	0.35
POGK	2.03e-21	0.0497728	6.62e-17	Positive	0.36	0.275
COPA	2.06e-21	-0.0603688	6.74e-17	Positive	0.694	0.634
GYG1	2.08e-21	0.12967	6.8e-17	Positive	0.315	0.214
HERC3	2.09e-21	-0.218846	6.85e-17	Positive	0.11	0.178
LOC705671	2.12e-21	-0.199933	6.93e-17	Positive	0.117	0.195
B3GALT6	2.13e-21	0.115002	6.95e-17	Positive	0.162	0.087
MVP	2.13e-21	-0.203601	6.97e-17	Positive	0.567	0.582
ARL2BP	2.16e-21	-0.179626	7.07e-17	Positive	0.411	0.438
RAB24	2.2e-21	0.109565	7.19e-17	Positive	0.148	0.077
ATF6	2.21e-21	0.0738823	7.23e-17	Positive	0.358	0.269
NIN	2.25e-21	0.113884	7.36e-17	Positive	0.415	0.304
KIDINS220	2.27e-21	-0.133552	7.43e-17	Positive	0.368	0.341
PTPN7	2.3e-21	0.130184	7.52e-17	Positive	0.49	0.373
BUD31	2.34e-21	0.11884	7.65e-17	Positive	0.563	0.45
SSFA2	2.39e-21	-0.0399574	7.81e-17	Positive	0.274	0.216
C2	2.41e-21	0.0802798	7.89e-17	Positive	0.149	0.084
PTCD3	2.43e-21	0.144012	7.94e-17	Positive	0.356	0.25
ALOX5AP	2.48e-21	-0.150181	8.09e-17	Positive	0.232	0.233
PELP1	2.55e-21	0.163214	8.33e-17	Positive	0.397	0.288
RBL2	2.55e-21	-0.0765364	8.34e-17	Positive	0.464	0.418
BID	2.56e-21	-0.224632	8.36e-17	Positive	0.203	0.287
EEF1G	2.62e-21	-0.110396	8.57e-17	Positive	0.582	0.56
NCAPH2	2.68e-21	0.118654	8.75e-17	Positive	0.302	0.206
GPR108	2.69e-21	0.124444	8.79e-17	Positive	0.503	0.389
PRMT5	2.74e-21	0.173248	8.94e-17	Positive	0.309	0.206
PABPC4	2.74e-21	0.0656058	8.95e-17	Positive	0.427	0.336
SRSF11	2.76e-21	0.0300439	9.01e-17	Positive	0.736	0.637
RPL5	2.81e-21	-0.100062	9.17e-17	Positive	0.505	0.49
GCLC	2.83e-21	0.142058	9.26e-17	Positive	0.174	0.094
PSMD5	2.84e-21	0.141188	9.28e-17	Positive	0.263	0.176
PDIA3	2.9e-21	0.0595258	9.48e-17	Positive	0.941	0.867
IQGAP1	2.96e-21	-0.0386684	9.66e-17	Positive	0.951	0.893
FBXO7	3.07e-21	-0.23219	1e-16	Positive	0.371	0.421
BANF1	3.08e-21	0.0887241	1.01e-16	Positive	0.48	0.382
CSGALNACT2	3.12e-21	0.134065	1.02e-16	Positive	0.579	0.458
KIAA0100	3.24e-21	0.0970145	1.06e-16	Positive	0.604	0.488
PSMB1	3.36e-21	0.0959422	1.1e-16	Positive	0.778	0.68
MFSD1	3.38e-21	0.0732043	1.1e-16	Positive	0.253	0.172
GATA3	3.43e-21	0.16095	1.12e-16	Positive	0.321	0.222
ARF3	3.56e-21	0.157527	1.16e-16	Positive	0.444	0.333
LOC712222	3.72e-21	0.0989227	1.22e-16	Positive	0.565	0.453
PBRM1	3.77e-21	0.019562	1.23e-16	Positive	0.561	0.464
OGFR	3.78e-21	-0.185011	1.23e-16	Positive	0.248	0.294
UHRF2	4e-21	0.0600968	1.31e-16	Positive	0.327	0.243
NINJ1	4.07e-21	0.183124	1.33e-16	Positive	0.493	0.369
CCNI	4.17e-21	-0.00708706	1.36e-16	Positive	0.501	0.441
GRK6	4.19e-21	0.0870813	1.37e-16	Positive	0.36	0.264
TRIB2	4.41e-21	-0.139643	1.44e-16	Positive	0.382	0.348
SENP7	4.43e-21	-0.247558	1.45e-16	Positive	0.115	0.184
SF3B1	4.5e-21	-0.0269675	1.47e-16	Positive	0.889	0.823
SLC16A3	4.59e-21	-0.0836663	1.5e-16	Positive	0.54	0.496
STK17A	4.71e-21	0.0132644	1.54e-16	Positive	0.875	0.793
TBRG1	4.72e-21	0.174051	1.54e-16	Positive	0.332	0.224
ABI1	4.75e-21	-0.122588	1.55e-16	Positive	0.403	0.403
LOC714747	4.82e-21	0.0517062	1.57e-16	Positive	0.701	0.599
NDUFA1	4.85e-21	-0.127038	1.59e-16	Positive	0.041	0.105
NPLOC4	4.88e-21	0.0977837	1.59e-16	Positive	0.586	0.473
EIF4EBP1	4.96e-21	0.175421	1.62e-16	Positive	0.319	0.215
CNOT6L	5.05e-21	-0.142456	1.65e-16	Positive	0.449	0.429
DCUN1D5	5.07e-21	0.122876	1.66e-16	Positive	0.266	0.178
ZMYND11	5.17e-21	-0.13537	1.69e-16	Positive	0.399	0.388
[truncated: 5,127 more rows]
