# Supplementary material for: Prevention of tuberculosis in macaques after intravenous BCG immunization
Source: Nature. 2020 Jan 1;577(7788):95–102. doi: 10.1038/s41586-019-1817-8 (PMC7015856; doi:10.1038/s41586-019-1817-8)
Supplement: Supplementary file 7 — Supplementary Table 5: Regression results for T cell responses on total CFU. Several multiple regressions were used to test whether CD4 or CD8 T cell numbers (BAL) or frequencies (PBMC) after BCG immunization are associated with disease severity (Extended Data Fig. 13). Results indicate that vaccine route has a significant effect on total CFU, controlling for peak CD4 and CD8 T cells in the BAL and peripheral blood. Peak CD4 counts and frequencies in BAL and PBMCs, respectively, are not significantly correlated with total CFU when controlling for vaccine route (Supplementary Tables 5a–c). In PBMC, higher peak CD8 frequencies are associated with lower total CFU when controlling for route (Supplementary Table 5d). Under the expanded estimates sections, the t-tests are testing if each term differs significantly from the overall mean. Note that for all four models, IV route total CFU is significantly lower (negative estimate terms) than the overall total CFU. [file 41586_2019_1817_MOESM7_ESM.xlsx]

## Sheet: Sheet1
Supplementary Table 5a. Regression results for CD4 counts in the BAL on total CFU.
Summary of Fit
RSquare	0.64556
RSquare Adj	0.60337
Root Mean Square Error	1.25439
Mean of Response	4.11699
Observations	48
Analysis of Variance
Source	DF	Sum of Squares	Mean Square	F Ratio
Model	5	120.368	24.0737	15.2996
Error	42	66.0863	1.5735	Prob > F
C. Total	47	186.455		<.0001
Effect Tests
Source	Nparm	DF	Sum of Squares	F Ratio	Prob > F
BALpeakcd4_log10	1	1	0.084245	0.0535	0.8181
Route	4	4	47.478	7.5434	0.0001
Expanded Estimates
Term	Estimate	Std Error	t Ratio	Prob>|t|
Intercept	4.7871	2.88697	1.66	0.1047
BALpeakcd4_log10	-0.1272	0.549871	-0.23	0.8181
Route[IDlow]	0.9709	0.720258	1.35	0.1849
Route[IDhigh]	0.05624	0.404547	0.14	0.8901
Route[IV]	-2.8636	0.763191	-3.75	0.0005
Route[AE]	0.92762	0.358507	2.59	0.0132
Route[ID/AE]	0.90887	0.358304	2.54	0.015
Supplementary Table 5b. Regression results for CD8 counts in the BAL on total CFU.
Summary of Fit
RSquare	0.6726
RSquare Adj	0.6336
Root Mean Square Error	1.2057
Mean of Response	4.117
Observations	48
Analysis of Variance
Source	DF	Sum of Squares	Mean Square	F Ratio
Model	5	125.401	25.0802	17.2531
Error	42	61.0538	1.4537	Prob > F
C. Total	47	186.455		<.0001
Effect Tests
Source	Nparm	DF	Sum of Squares	F Ratio	Prob > F
BALpeakcd8_log10	1	1	5.11676	3.5199	0.0676
Route	4	4	13.9388	2.3972	0.0653
Expanded Estimates
Term		Estimate	Std Error	t Ratio	Prob>|t|
Intercept		9.04423	2.63024	3.44	0.0013
BALpeakcd8_log10		-1.098668	0.585599	-1.88	0.0676
Route[IDlow]		0.369713	0.525189	0.7	0.4853
Route[IDhigh]		-0.307741	0.427497	-0.72	0.4756
Route[IV]		-1.491933	0.883665	-1.69	0.0988
Route[AE]		0.776077	0.351616	2.21	0.0328
Route[ID/AE]		0.653883	0.36771	1.78	0.0826
Supplementary Table 5c. Regression results for CD4 frequency in peripheral blood (PBMC) on total CFU.
Summary of Fit
RSquare	0.65254
RSquare Adj	0.61118
Root Mean Square Error	1.24198
Mean of Response	4.11699
Observations	48
Analysis of Variance
Source	DF	Sum of Squares	Mean Square	F Ratio
Model	5	121.669	24.3338	15.7754
Error	42	64.7857	1.5425	Prob > F
C. Total	47	186.455		<.0001
Effect Tests
Source	Nparm	DF	Sum of Squares	F Ratio	Prob > F
PBMCpeakcd4_freq	1	1	1.38489	0.8978	0.3488
Route	4	4	76.7374	12.437	<.0001
Expanded Estimates
Term	Estimate	Std Error	t Ratio	Prob>|t|
Intercept	4.38464	0.331886	13.21	<.0001
PBMCpeakcd4_freq	-0.2295	0.242204	-0.95	0.3488
Route[IDlow]	0.95084	0.393948	2.41	0.0202
Route[IDhigh]	0.35933	0.483335	0.74	0.4614
Route[IV]	-2.8188	0.412174	-6.84	<.0001
Route[AE]	0.79727	0.376468	2.12	0.0402
Route[ID/AE]	0.71139	0.406613	1.75	0.0875
Supplementary Table 5d. Regression results for CD8 frequency in peripheral blood (PBMC) on total CFU.
Summary of Fit
RSquare	0.69112
RSquare Adj	0.65435
Root Mean Square Error	1.171
Mean of Response	4.11699
Observations	48
Analysis of Variance
Source	DF	Sum of Squares	Mean Square	F Ratio
Model	5	128.863	25.7726	18.7951
Error	42	57.5919	1.3712	Prob > F
C. Total	47	186.455		<.0001
Effect Tests
Source	Nparm	DF	Sum of Squares	F Ratio	Prob > F
PBMCpeakcd8_freq	1	1	8.57866	6.2561	0.0164
Route	4	4	24.0187	4.379	0.0048
Expanded Estimates
Term	Estimate	Std Error	t Ratio	Prob>|t|
Intercept	4.65536	0.273013	17.05	<.0001
PBMCpeakcd8_freq	-1.7044	0.681438	-2.5	0.0164
Route[IDlow]	0.71928	0.369029	1.95	0.058
Route[IDhigh]	0.15123	0.363868	0.42	0.6798
Route[IV]	-2.0884	0.49972	-4.18	0.0001
Route[AE]	0.63728	0.351922	1.81	0.0773
Route[ID/AE]	0.58057	0.357164	1.63	0.1115
