# Supplementary material for: Prevention of tuberculosis in macaques after intravenous BCG immunization
Source: Nature. 2020 Jan 1;577(7788):95–102. doi: 10.1038/s41586-019-1817-8 (PMC7015856; doi:10.1038/s41586-019-1817-8)
Supplement: Supplementary file 8 — Source Data Fig. 1 [file 41586_2019_1817_MOESM8_ESM.xlsx]

## Sheet: 1a
Figure 1a: Absolute cell counts in BAL afte BCG
NHP ID	Vaccine	Weeks after BCG	Challenge Cohort	Cell Subset	Absolute Count in BAL
DFH1	AE	Pre	1	B Cells	85800
DFH1	AE	Pre	1	CD4	209924
DFH1	AE	Pre	1	CD8	434148
DFH1	AE	Pre	1	iNKT
DFH1	AE	Pre	1	Macrophages	3981120
DFH1	AE	Pre	1	MAIT	17732
DFH1	AE	Pre	1	mDC	169884
DFH1	AE	Pre	1	Neutrophils	37466
DFH1	AE	Pre	1	NK	21278.4
DFH1	AE	Pre	1	pDC	6692.4
DFH1	AE	Pre	1	T cells	777920
DFH1	AE	Pre	1	Vg9 neg gd T cells
DFH1	AE	Pre	1	Vg9 pos gd T cells
DFH1	AE	4	1	B Cells	83930
DFH1	AE	4	1	CD4	491260
DFH1	AE	4	1	CD8	885500
DFH1	AE	4	1	iNKT
DFH1	AE	4	1	Macrophages	4312000
DFH1	AE	4	1	MAIT	46508
DFH1	AE	4	1	mDC	439670
DFH1	AE	4	1	Neutrophils	38115
DFH1	AE	4	1	NK	24409
DFH1	AE	4	1	pDC	21098
DFH1	AE	4	1	T cells	1709400
DFH1	AE	4	1	Vg9 neg gd T cells
DFH1	AE	4	1	Vg9 pos gd T cells
DFH1	AE	8	1	B Cells	192720
DFH1	AE	8	1	CD4	1465200
DFH1	AE	8	1	CD8	2323200
DFH1	AE	8	1	iNKT
DFH1	AE	8	1	Macrophages	6006000
DFH1	AE	8	1	MAIT	134640
DFH1	AE	8	1	mDC	68640
DFH1	AE	8	1	Neutrophils	3986.4
DFH1	AE	8	1	NK	41184
DFH1	AE	8	1	pDC	18084
DFH1	AE	8	1	T cells	4765200
DFH1	AE	8	1	Vg9 neg gd T cells
DFH1	AE	8	1	Vg9 pos gd T cells
DFH1	AE	12	1	B Cells	99144
DFH1	AE	12	1	CD4	498780
DFH1	AE	12	1	CD8	818040
DFH1	AE	12	1	iNKT
DFH1	AE	12	1	Macrophages	7333800
DFH1	AE	12	1	MAIT	133620
DFH1	AE	12	1	mDC	35496
DFH1	AE	12	1	Neutrophils	249900
DFH1	AE	12	1	NK	7752
DFH1	AE	12	1	pDC	12648
DFH1	AE	12	1	T cells	1774800
DFH1	AE	12	1	Vg9 neg gd T cells
DFH1	AE	12	1	Vg9 pos gd T cells
DFH1	AE	16	1	B Cells	49642.6
DFH1	AE	16	1	CD4	499730
DFH1	AE	16	1	CD8	507164
DFH1	AE	16	1	iNKT
DFH1	AE	16	1	Macrophages	5905900
DFH1	AE	16	1	MAIT	114814
DFH1	AE	16	1	mDC	25027.8
DFH1	AE	16	1	Neutrophils	127204
DFH1	AE	16	1	NK	14042
DFH1	AE	16	1	pDC	10985.8
DFH1	AE	16	1	T cells	1313340
DFH1	AE	16	1	Vg9 neg gd T cells
DFH1	AE	16	1	Vg9 pos gd T cells
DFI0	AE	Pre	1	B Cells	80972
DFI0	AE	Pre	1	CD4	176310
DFI0	AE	Pre	1	CD8	466242
DFI0	AE	Pre	1	iNKT
DFI0	AE	Pre	1	Macrophages	4342450
DFI0	AE	Pre	1	MAIT	19328.8
DFI0	AE	Pre	1	mDC	333030
DFI0	AE	Pre	1	Neutrophils	126029
DFI0	AE	Pre	1	NK	15214.9
DFI0	AE	Pre	1	pDC	4113.9
DFI0	AE	Pre	1	T cells	718300
DFI0	AE	Pre	1	Vg9 neg gd T cells
DFI0	AE	Pre	1	Vg9 pos gd T cells
DFI0	AE	4	1	B Cells	22612.8
DFI0	AE	4	1	CD4	352800
DFI0	AE	4	1	CD8	490560
DFI0	AE	4	1	iNKT
DFI0	AE	4	1	Macrophages	1827840
DFI0	AE	4	1	MAIT	49392
DFI0	AE	4	1	mDC	112896
DFI0	AE	4	1	Neutrophils	22176
DFI0	AE	4	1	NK	11860.8
DFI0	AE	4	1	pDC	2889.6
DFI0	AE	4	1	T cells	977760
DFI0	AE	4	1	Vg9 neg gd T cells
DFI0	AE	4	1	Vg9 pos gd T cells
DFI0	AE	8	1	B Cells	51260.7
DFI0	AE	8	1	CD4	1315860
DFI0	AE	8	1	CD8	1164030
DFI0	AE	8	1	iNKT
DFI0	AE	8	1	Macrophages	2978760
DFI0	AE	8	1	MAIT	40777.2
DFI0	AE	8	1	mDC	195933
DFI0	AE	8	1	Neutrophils	25883.4
DFI0	AE	8	1	NK	27184.8
DFI0	AE	8	1	pDC	11206.5
DFI0	AE	8	1	T cells	2935380
DFI0	AE	8	1	Vg9 neg gd T cells
DFI0	AE	8	1	Vg9 pos gd T cells
DFI0	AE	12	1	B Cells	88361
DFI0	AE	12	1	CD4	1010100
DFI0	AE	12	1	CD8	788060
DFI0	AE	12	1	iNKT
DFI0	AE	12	1	Macrophages	6160700
DFI0	AE	12	1	MAIT	49049
DFI0	AE	12	1	mDC	241150
DFI0	AE	12	1	Neutrophils	151970
DFI0	AE	12	1	NK	16380
DFI0	AE	12	1	pDC	11193
DFI0	AE	12	1	T cells	2038400
DFI0	AE	12	1	Vg9 neg gd T cells
DFI0	AE	12	1	Vg9 pos gd T cells
DFI0	AE	16	1	B Cells	34568
DFI0	AE	16	1	CD4	582590
DFI0	AE	16	1	CD8	578120
DFI0	AE	16	1	iNKT
DFI0	AE	16	1	Macrophages	5341650
DFI0	AE	16	1	MAIT	34642.5
DFI0	AE	16	1	mDC	368775
DFI0	AE	16	1	Neutrophils	145275
DFI0	AE	16	1	NK	16837
DFI0	AE	16	1	pDC	11994.5
DFI0	AE	16	1	T cells	1318650
DFI0	AE	16	1	Vg9 neg gd T cells
DFI0	AE	16	1	Vg9 pos gd T cells
DFW0	AE	Pre	1	B Cells	136192
DFW0	AE	Pre	1	CD4	508896
DFW0	AE	Pre	1	CD8	602528
DFW0	AE	Pre	1	iNKT
DFW0	AE	Pre	1	Macrophages	3562880
DFW0	AE	Pre	1	MAIT	4967.36
DFW0	AE	Pre	1	mDC	204896
DFW0	AE	Pre	1	Neutrophils	52288
DFW0	AE	Pre	1	NK	22678.4
DFW0	AE	Pre	1	pDC	6019.2
DFW0	AE	Pre	1	T cells	1337600
DFW0	AE	Pre	1	Vg9 neg gd T cells
DFW0	AE	Pre	1	Vg9 pos gd T cells
DFW0	AE	4	1	B Cells	25320
DFW0	AE	4	1	CD4	127200
DFW0	AE	4	1	CD8	151200
DFW0	AE	4	1	iNKT
DFW0	AE	4	1	Macrophages	662400
DFW0	AE	4	1	MAIT	1860
DFW0	AE	4	1	mDC	27840
DFW0	AE	4	1	Neutrophils	11412
DFW0	AE	4	1	NK	3804
DFW0	AE	4	1	pDC	2472
DFW0	AE	4	1	T cells	339600
DFW0	AE	4	1	Vg9 neg gd T cells
DFW0	AE	4	1	Vg9 pos gd T cells
DFW0	AE	8	1	B Cells	180720
DFW0	AE	8	1	CD4	1180800
DFW0	AE	8	1	CD8	1576800
DFW0	AE	8	1	iNKT
DFW0	AE	8	1	Macrophages	2498400
DFW0	AE	8	1	MAIT	59832
DFW0	AE	8	1	mDC	56592
DFW0	AE	8	1	Neutrophils	57240
DFW0	AE	8	1	NK	28872
DFW0	AE	8	1	pDC	7560
DFW0	AE	8	1	T cells	3405600
DFW0	AE	8	1	Vg9 neg gd T cells
DFW0	AE	8	1	Vg9 pos gd T cells
DFW0	AE	12	1	B Cells	85314
DFW0	AE	12	1	CD4	181602
DFW0	AE	12	1	CD8	257712
DFW0	AE	12	1	iNKT
DFW0	AE	12	1	Macrophages	2552340
DFW0	AE	12	1	MAIT	16638
DFW0	AE	12	1	mDC	12319.2
DFW0	AE	12	1	Neutrophils	44250
DFW0	AE	12	1	NK	3894
DFW0	AE	12	1	pDC	3575.4
DFW0	AE	12	1	T cells	601800
DFW0	AE	12	1	Vg9 neg gd T cells
DFW0	AE	12	1	Vg9 pos gd T cells
DFW0	AE	16	1	B Cells	103284
DFW0	AE	16	1	CD4	456624
DFW0	AE	16	1	CD8	407096
DFW0	AE	16	1	iNKT
DFW0	AE	16	1	Macrophages	4228000
DFW0	AE	16	1	MAIT	712.72
DFW0	AE	16	1	mDC	18542.8
DFW0	AE	16	1	Neutrophils	15281.2
DFW0	AE	16	1	NK	8999.6
DFW0	AE	16	1	pDC	5272.92
DFW0	AE	16	1	T cells	1050960
DFW0	AE	16	1	Vg9 neg gd T cells
DFW0	AE	16	1	Vg9 pos gd T cells
DFX6	AE	Pre	1	B Cells	11886.3
DFX6	AE	Pre	1	CD4	40015.8
DFX6	AE	Pre	1	CD8	91791
DFX6	AE	Pre	1	iNKT
DFX6	AE	Pre	1	Macrophages	3633570
DFX6	AE	Pre	1	MAIT	6683.4
DFX6	AE	Pre	1	mDC	109557
DFX6	AE	Pre	1	Neutrophils	17766
DFX6	AE	Pre	1	NK	2935.62
DFX6	AE	Pre	1	pDC	1501.65
DFX6	AE	Pre	1	T cells	156510
DFX6	AE	Pre	1	Vg9 neg gd T cells
DFX6	AE	Pre	1	Vg9 pos gd T cells
DFX6	AE	4	1	B Cells	15198.5
DFX6	AE	4	1	CD4	53262
DFX6	AE	4	1	CD8	91460
DFX6	AE	4	1	iNKT
DFX6	AE	4	1	Macrophages	1837270
DFX6	AE	4	1	MAIT	14122.5
DFX6	AE	4	1	mDC	118629
DFX6	AE	4	1	Neutrophils	23510.6
DFX6	AE	4	1	NK	4519.2
DFX6	AE	4	1	pDC	3604.6
DFX6	AE	4	1	T cells	203095
DFX6	AE	4	1	Vg9 neg gd T cells
DFX6	AE	4	1	Vg9 pos gd T cells
DFX6	AE	8	1	B Cells	35386.4
DFX6	AE	8	1	CD4	553936
DFX6	AE	8	1	CD8	833040
DFX6	AE	8	1	iNKT
DFX6	AE	8	1	Macrophages	4001440
DFX6	AE	8	1	MAIT	22570.4
DFX6	AE	8	1	mDC	99680
DFX6	AE	8	1	Neutrophils	60591.2
DFX6	AE	8	1	NK	26344
DFX6	AE	8	1	pDC	24777.6
DFX6	AE	8	1	T cells	1794240
DFX6	AE	8	1	Vg9 neg gd T cells
DFX6	AE	8	1	Vg9 pos gd T cells
DFX6	AE	12	1	B Cells	25576.5
DFX6	AE	12	1	CD4	283200
DFX6	AE	12	1	CD8	290280
DFX6	AE	12	1	iNKT
DFX6	AE	12	1	Macrophages	7327800
DFX6	AE	12	1	MAIT	28585.5
DFX6	AE	12	1	mDC	185850
DFX6	AE	12	1	Neutrophils	87261
DFX6	AE	12	1	NK	10177.5
DFX6	AE	12	1	pDC	12036
DFX6	AE	12	1	T cells	828360
DFX6	AE	12	1	Vg9 neg gd T cells
DFX6	AE	12	1	Vg9 pos gd T cells
DFX6	AE	16	1	B Cells	63960
DFX6	AE	16	1	CD4	120130
DFX6	AE	16	1	CD8	111520
DFX6	AE	16	1	iNKT
DFX6	AE	16	1	Macrophages	2943800
DFX6	AE	16	1	MAIT	11685
DFX6	AE	16	1	mDC	88970
DFX6	AE	16	1	Neutrophils	144730
DFX6	AE	16	1	NK	6478
DFX6	AE	16	1	pDC	12341
DFX6	AE	16	1	T cells	316930
DFX6	AE	16	1	Vg9 neg gd T cells
DFX6	AE	16	1	Vg9 pos gd T cells
OBD	AE	Pre	1	B Cells	46200
OBD	AE	Pre	1	CD4	132275
OBD	AE	Pre	1	CD8	150975
OBD	AE	Pre	1	iNKT
OBD	AE	Pre	1	Macrophages	2021250
OBD	AE	Pre	1	MAIT	1468.5
OBD	AE	Pre	1	mDC	75900
OBD	AE	Pre	1	Neutrophils	26565
OBD	AE	Pre	1	NK	7700
OBD	AE	Pre	1	pDC	3492.5
OBD	AE	Pre	1	T cells	319000
OBD	AE	Pre	1	Vg9 neg gd T cells
OBD	AE	Pre	1	Vg9 pos gd T cells
OBD	AE	4	1	B Cells	4824
OBD	AE	4	1	CD4	32803.2
OBD	AE	4	1	CD8	29828.4
OBD	AE	4	1	iNKT
OBD	AE	4	1	Macrophages	574056
OBD	AE	4	1	MAIT	792.744
OBD	AE	4	1	mDC	56440.8
OBD	AE	4	1	Neutrophils	6367.68
OBD	AE	4	1	NK	1817.04
OBD	AE	4	1	pDC	1591.92
OBD	AE	4	1	T cells	70430.4
OBD	AE	4	1	Vg9 neg gd T cells
OBD	AE	4	1	Vg9 pos gd T cells
OBD	AE	8	1	B Cells	59648
OBD	AE	8	1	CD4	272610
OBD	AE	8	1	CD8	256300
OBD	AE	8	1	iNKT
OBD	AE	8	1	Macrophages	1279170
OBD	AE	8	1	MAIT	5312.4
OBD	AE	8	1	mDC	19082.7
OBD	AE	8	1	Neutrophils	7945.3
OBD	AE	8	1	NK	10252
OBD	AE	8	1	pDC	5172.6
OBD	AE	8	1	T cells	612790
OBD	AE	8	1	Vg9 neg gd T cells
OBD	AE	8	1	Vg9 pos gd T cells
OBD	AE	12	1	B Cells	31242
OBD	AE	12	1	CD4	117342
OBD	AE	12	1	CD8	141696
OBD	AE	12	1	iNKT
OBD	AE	12	1	Macrophages	1963080
OBD	AE	12	1	MAIT	769.98
OBD	AE	12	1	mDC	4674
OBD	AE	12	1	Neutrophils	38868
OBD	AE	12	1	NK	5141.4
OBD	AE	12	1	pDC	2607.6
OBD	AE	12	1	T cells	305040
OBD	AE	12	1	Vg9 neg gd T cells
OBD	AE	12	1	Vg9 pos gd T cells
OBD	AE	16	1	B Cells	27767.5
OBD	AE	16	1	CD4	203373
OBD	AE	16	1	CD8	194564
OBD	AE	16	1	iNKT
OBD	AE	16	1	Macrophages	3117620
OBD	AE	16	1	MAIT	217.927
OBD	AE	16	1	mDC	7736.6
OBD	AE	16	1	Neutrophils	50939
OBD	AE	16	1	NK	4557.7
OBD	AE	16	1	pDC	3983.2
OBD	AE	16	1	T cells	448110
OBD	AE	16	1	Vg9 neg gd T cells
OBD	AE	16	1	Vg9 pos gd T cells
CZRJR	AE	Pre	2	B Cells	21168
CZRJR	AE	Pre	2	CD4	95382
CZRJR	AE	Pre	2	CD8	97146
CZRJR	AE	Pre	2	iNKT
CZRJR	AE	Pre	2	Macrophages	633780
CZRJR	AE	Pre	2	MAIT	10369.8
CZRJR	AE	Pre	2	mDC	136080
CZRJR	AE	Pre	2	Neutrophils	33894
CZRJR	AE	Pre	2	NK	4788
CZRJR	AE	Pre	2	pDC	2948.4
CZRJR	AE	Pre	2	T cells	238140
CZRJR	AE	Pre	2	Vg9 neg gd T cells
CZRJR	AE	Pre	2	Vg9 pos gd T cells
CZRJR	AE	4	2	B Cells	10676.4
CZRJR	AE	4	2	CD4	140120
CZRJR	AE	4	2	CD8	142600
CZRJR	AE	4	2	iNKT
CZRJR	AE	4	2	Macrophages	647280
CZRJR	AE	4	2	MAIT	8890.8
CZRJR	AE	4	2	mDC	4860.8
CZRJR	AE	4	2	Neutrophils	36332
CZRJR	AE	4	2	NK	7874
CZRJR	AE	4	2	pDC	714.24
CZRJR	AE	4	2	T cells	378200
CZRJR	AE	4	2	Vg9 neg gd T cells
CZRJR	AE	4	2	Vg9 pos gd T cells
CZRJR	AE	8	2	B Cells	40033.2
CZRJR	AE	8	2	CD4	1000830
CZRJR	AE	8	2	CD8	763190
CZRJR	AE	8	2	iNKT
CZRJR	AE	8	2	Macrophages	863730
CZRJR	AE	8	2	MAIT	78147
CZRJR	AE	8	2	mDC	12019.1
CZRJR	AE	8	2	Neutrophils	722060
CZRJR	AE	8	2	NK	24403.8
CZRJR	AE	8	2	pDC	4661.4
CZRJR	AE	8	2	T cells	2559200
CZRJR	AE	8	2	Vg9 neg gd T cells
CZRJR	AE	8	2	Vg9 pos gd T cells
CZRJR	AE	12	2	B Cells	46985.3
CZRJR	AE	12	2	CD4	1679420
CZRJR	AE	12	2	CD8	935860
CZRJR	AE	12	2	iNKT
CZRJR	AE	12	2	Macrophages	2192220
CZRJR	AE	12	2	MAIT	76279
CZRJR	AE	12	2	mDC	17627.5
CZRJR	AE	12	2	Neutrophils	263451
CZRJR	AE	12	2	NK	28332.2
CZRJR	AE	12	2	pDC	6730.5
CZRJR	AE	12	2	T cells	3237050
CZRJR	AE	12	2	Vg9 neg gd T cells
CZRJR	AE	12	2	Vg9 pos gd T cells
CZRJR	AE	16	2	B Cells	39023.1
CZRJR	AE	16	2	CD4	938700
CZRJR	AE	16	2	CD8	581100
CZRJR	AE	16	2	iNKT
CZRJR	AE	16	2	Macrophages	1890810
CZRJR	AE	16	2	MAIT	56769
CZRJR	AE	16	2	mDC	12024.3
CZRJR	AE	16	2	Neutrophils	206961
CZRJR	AE	16	2	NK	19131.6
CZRJR	AE	16	2	pDC	6347.4
CZRJR	AE	16	2	T cells	1868460
CZRJR	AE	16	2	Vg9 neg gd T cells
CZRJR	AE	16	2	Vg9 pos gd T cells
DFB3	AE	Pre	2	B Cells	13818
DFB3	AE	Pre	2	CD4	115150
DFB3	AE	Pre	2	CD8	120540
DFB3	AE	Pre	2	iNKT
DFB3	AE	Pre	2	Macrophages	3949400
DFB3	AE	Pre	2	MAIT	5880
DFB3	AE	Pre	2	mDC	5047
DFB3	AE	Pre	2	Neutrophils	61740
DFB3	AE	Pre	2	NK	9996
DFB3	AE	Pre	2	pDC	1244.6
DFB3	AE	Pre	2	T cells	276850
DFB3	AE	Pre	2	Vg9 neg gd T cells
DFB3	AE	Pre	2	Vg9 pos gd T cells
DFB3	AE	4	2	B Cells	37186.8
DFB3	AE	4	2	CD4	719970
DFB3	AE	4	2	CD8	615819
DFB3	AE	4	2	iNKT
DFB3	AE	4	2	Macrophages	4459620
DFB3	AE	4	2	MAIT	19432.2
DFB3	AE	4	2	mDC	26352.3
DFB3	AE	4	2	Neutrophils	194322
DFB3	AE	4	2	NK	43967.1
DFB3	AE	4	2	pDC	3690.72
DFB3	AE	4	2	T cells	1621680
DFB3	AE	4	2	Vg9 neg gd T cells
DFB3	AE	4	2	Vg9 pos gd T cells
DFB3	AE	8	2	B Cells	43975.4
DFB3	AE	8	2	CD4	514696
DFB3	AE	8	2	CD8	431977
DFB3	AE	8	2	iNKT
DFB3	AE	8	2	Macrophages	4772250
DFB3	AE	8	2	MAIT	15978.2
DFB3	AE	8	2	mDC	49843.5
DFB3	AE	8	2	Neutrophils	316736
DFB3	AE	8	2	NK	38319.4
DFB3	AE	8	2	pDC	4538.94
DFB3	AE	8	2	T cells	1187760
DFB3	AE	8	2	Vg9 neg gd T cells
DFB3	AE	8	2	Vg9 pos gd T cells
DFB3	AE	12	2	B Cells	42395.6
DFB3	AE	12	2	CD4	441688
DFB3	AE	12	2	CD8	407030
DFB3	AE	12	2	iNKT
DFB3	AE	12	2	Macrophages	6045000
DFB3	AE	12	2	MAIT	15152.8
DFB3	AE	12	2	mDC	66333.8
DFB3	AE	12	2	Neutrophils	211978
DFB3	AE	12	2	NK	32320.6
DFB3	AE	12	2	pDC	4553.9
DFB3	AE	12	2	T cells	1039740
DFB3	AE	12	2	Vg9 neg gd T cells
DFB3	AE	12	2	Vg9 pos gd T cells
DFB3	AE	16	2	B Cells	23505.9
DFB3	AE	16	2	CD4	164934
DFB3	AE	16	2	CD8	199716
DFB3	AE	16	2	iNKT
DFB3	AE	16	2	Macrophages	4409460
DFB3	AE	16	2	MAIT	6171
DFB3	AE	16	2	mDC	14754.3
DFB3	AE	16	2	Neutrophils	63393
DFB3	AE	16	2	NK	17727.6
DFB3	AE	16	2	pDC	3994.32
DFB3	AE	16	2	T cells	448239
DFB3	AE	16	2	Vg9 neg gd T cells
DFB3	AE	16	2	Vg9 pos gd T cells
HCA	AE	Pre	2	B Cells	34668
HCA	AE	Pre	2	CD4	273920
HCA	AE	Pre	2	CD8	677310
HCA	AE	Pre	2	iNKT
HCA	AE	Pre	2	Macrophages	8902400
HCA	AE	Pre	2	MAIT	11556
HCA	AE	Pre	2	mDC	30174
HCA	AE	Pre	2	Neutrophils	89773
HCA	AE	Pre	2	NK	25573
HCA	AE	Pre	2	pDC	5264.4
HCA	AE	Pre	2	T cells	1144900
HCA	AE	Pre	2	Vg9 neg gd T cells
HCA	AE	Pre	2	Vg9 pos gd T cells
HCA	AE	4	2	B Cells	119700
HCA	AE	4	2	CD4	542640
HCA	AE	4	2	CD8	1254000
HCA	AE	4	2	iNKT
HCA	AE	4	2	Macrophages	8493000
HCA	AE	4	2	MAIT	37962
HCA	AE	4	2	mDC	46056
HCA	AE	4	2	Neutrophils	70110
HCA	AE	4	2	NK	24282
HCA	AE	4	2	pDC	11970
HCA	AE	4	2	T cells	2223000
HCA	AE	4	2	Vg9 neg gd T cells
HCA	AE	4	2	Vg9 pos gd T cells
HCA	AE	8	2	B Cells	38986
HCA	AE	8	2	CD4	1440260
HCA	AE	8	2	CD8	2969400
HCA	AE	8	2	iNKT
HCA	AE	8	2	Macrophages	13170400
HCA	AE	8	2	MAIT	38784
HCA	AE	8	2	mDC	65044
HCA	AE	8	2	Neutrophils	422180
HCA	AE	8	2	NK	77164
HCA	AE	8	2	pDC	30300
HCA	AE	8	2	T cells	5696400
HCA	AE	8	2	Vg9 neg gd T cells
HCA	AE	8	2	Vg9 pos gd T cells
HCA	AE	12	2	B Cells	20691
HCA	AE	12	2	CD4	510620
HCA	AE	12	2	CD8	943800
HCA	AE	12	2	iNKT
HCA	AE	12	2	Macrophages	9849400
HCA	AE	12	2	MAIT	15730
HCA	AE	12	2	mDC	37752
HCA	AE	12	2	Neutrophils	137940
HCA	AE	12	2	NK	15004
HCA	AE	12	2	pDC	4912.6
HCA	AE	12	2	T cells	1730300
HCA	AE	12	2	Vg9 neg gd T cells
HCA	AE	12	2	Vg9 pos gd T cells
HCA	AE	16	2	B Cells	29768.9
HCA	AE	16	2	CD4	199778
HCA	AE	16	2	CD8	340216
HCA	AE	16	2	iNKT
HCA	AE	16	2	Macrophages	8792210
HCA	AE	16	2	MAIT	6299.93
HCA	AE	16	2	mDC	19285.5
HCA	AE	16	2	Neutrophils	128570
HCA	AE	16	2	NK	6507.62
HCA	AE	16	2	pDC	1206.58
HCA	AE	16	2	T cells	633949
HCA	AE	16	2	Vg9 neg gd T cells
HCA	AE	16	2	Vg9 pos gd T cells
OHJ	AE	Pre	2	B Cells	25558.3
OHJ	AE	Pre	2	CD4	364626
OHJ	AE	Pre	2	CD8	315492
OHJ	AE	Pre	2	iNKT
OHJ	AE	Pre	2	Macrophages	2831670
OHJ	AE	Pre	2	MAIT	26894.4
OHJ	AE	Pre	2	mDC	13102.4
OHJ	AE	Pre	2	Neutrophils	64650
OHJ	AE	Pre	2	NK	15343.6
OHJ	AE	Pre	2	pDC	6077.1
OHJ	AE	Pre	2	T cells	866310
OHJ	AE	Pre	2	Vg9 neg gd T cells
OHJ	AE	Pre	2	Vg9 pos gd T cells
OHJ	AE	4	2	B Cells	477420
OHJ	AE	4	2	CD4	1752000
OHJ	AE	4	2	CD8	4467600
OHJ	AE	4	2	iNKT
OHJ	AE	4	2	Macrophages	3109800
OHJ	AE	4	2	MAIT	200020
OHJ	AE	4	2	mDC	140452
OHJ	AE	4	2	Neutrophils	772340
OHJ	AE	4	2	NK	78548
OHJ	AE	4	2	pDC	108332
OHJ	AE	4	2	T cells	8906000
OHJ	AE	4	2	Vg9 neg gd T cells
OHJ	AE	4	2	Vg9 pos gd T cells
OHJ	AE	8	2	B Cells	326310
OHJ	AE	8	2	CD4	2825100
OHJ	AE	8	2	CD8	6986100
OHJ	AE	8	2	iNKT
OHJ	AE	8	2	Macrophages	4642800
OHJ	AE	8	2	MAIT	167316
OHJ	AE	8	2	mDC	68985
OHJ	AE	8	2	Neutrophils	170601
OHJ	AE	8	2	NK	150891
OHJ	AE	8	2	pDC	61539
OHJ	AE	8	2	T cells	14629200
OHJ	AE	8	2	Vg9 neg gd T cells
OHJ	AE	8	2	Vg9 pos gd T cells
OHJ	AE	12	2	B Cells	38500
OHJ	AE	12	2	CD4	1540000
OHJ	AE	12	2	CD8	2580000
OHJ	AE	12	2	iNKT
OHJ	AE	12	2	Macrophages	3260000
OHJ	AE	12	2	MAIT	87600
OHJ	AE	12	2	mDC	14700
OHJ	AE	12	2	Neutrophils	200000
OHJ	AE	12	2	NK	49100
OHJ	AE	12	2	pDC	15500
OHJ	AE	12	2	T cells	5710000
OHJ	AE	12	2	Vg9 neg gd T cells
OHJ	AE	12	2	Vg9 pos gd T cells
OHJ	AE	16	2	B Cells	22018.8
OHJ	AE	16	2	CD4	743400
OHJ	AE	16	2	CD8	1267320
OHJ	AE	16	2	iNKT
OHJ	AE	16	2	Macrophages	3447960
OHJ	AE	16	2	MAIT	60604.8
OHJ	AE	16	2	mDC	6612.72
OHJ	AE	16	2	Neutrophils	457368
OHJ	AE	16	2	NK	29452.8
OHJ	AE	16	2	pDC	8283.6
OHJ	AE	16	2	T cells	2662080
OHJ	AE	16	2	Vg9 neg gd T cells
OHJ	AE	16	2	Vg9 pos gd T cells
DFJ3	AE	Pre	3	B Cells	65850
DFJ3	AE	Pre	3	CD4	122700
DFJ3	AE	Pre	3	CD8	283500
DFJ3	AE	Pre	3	iNKT
DFJ3	AE	Pre	3	Macrophages	12615000
DFJ3	AE	Pre	3	MAIT	2460
DFJ3	AE	Pre	3	mDC	27150
DFJ3	AE	Pre	3	Neutrophils	101250
DFJ3	AE	Pre	3	NK	57450
DFJ3	AE	Pre	3	pDC	6930
DFJ3	AE	Pre	3	T cells	520500
DFJ3	AE	Pre	3	Vg9 neg gd T cells
DFJ3	AE	Pre	3	Vg9 pos gd T cells
DFJ3	AE	4	3	B Cells	139932
DFJ3	AE	4	3	CD4	957060
DFJ3	AE	4	3	CD8	1308060
DFJ3	AE	4	3	iNKT
DFJ3	AE	4	3	Macrophages	17105400
DFJ3	AE	4	3	MAIT	9828
DFJ3	AE	4	3	mDC	67626
DFJ3	AE	4	3	Neutrophils	549900
DFJ3	AE	4	3	NK	125892
DFJ3	AE	4	3	pDC	14203.8
DFJ3	AE	4	3	T cells	3135600
DFJ3	AE	4	3	Vg9 neg gd T cells
DFJ3	AE	4	3	Vg9 pos gd T cells
DFJ3	AE	8	3	B Cells	142636
DFJ3	AE	8	3	CD4	1787170
DFJ3	AE	8	3	CD8	1848360
DFJ3	AE	8	3	iNKT
DFJ3	AE	8	3	Macrophages	11372900
DFJ3	AE	8	3	MAIT	19623
DFJ3	AE	8	3	mDC	78281
DFJ3	AE	8	3	Neutrophils	1886340
DFJ3	AE	8	3	NK	188001
DFJ3	AE	8	3	pDC	25109
DFJ3	AE	8	3	T cells	5232800
DFJ3	AE	8	3	Vg9 neg gd T cells
DFJ3	AE	8	3	Vg9 pos gd T cells
DFJ3	AE	12	3	B Cells	46980
DFJ3	AE	12	3	CD4	1073000
DFJ3	AE	12	3	CD8	1046900
DFJ3	AE	12	3	iNKT
DFJ3	AE	12	3	Macrophages	22707000
DFJ3	AE	12	3	MAIT	18444
DFJ3	AE	12	3	mDC	33350
DFJ3	AE	12	3	Neutrophils	725000
DFJ3	AE	12	3	NK	99180
DFJ3	AE	12	3	pDC	7366
DFJ3	AE	12	3	T cells	2876800
DFJ3	AE	12	3	Vg9 neg gd T cells
DFJ3	AE	12	3	Vg9 pos gd T cells
DFJ3	AE	16	3	B Cells	43380
DFJ3	AE	16	3	CD4	775800
DFJ3	AE	16	3	CD8	865800
DFJ3	AE	16	3	iNKT
DFJ3	AE	16	3	Macrophages	12744000
DFJ3	AE	16	3	MAIT	2664
DFJ3	AE	16	3	mDC	61920
DFJ3	AE	16	3	Neutrophils	198000
DFJ3	AE	16	3	NK	75600
DFJ3	AE	16	3	pDC	11610
DFJ3	AE	16	3	T cells	2250000
DFJ3	AE	16	3	Vg9 neg gd T cells
DFJ3	AE	16	3	Vg9 pos gd T cells
DFJ3	AE	2Pre	3	B Cells	32620
DFJ3	AE	2Pre	3	CD4	498620
DFJ3	AE	2Pre	3	CD8	570850
DFJ3	AE	2Pre	3	iNKT
DFJ3	AE	2Pre	3	Macrophages	19828300
DFJ3	AE	2Pre	3	MAIT	6011.4
DFJ3	AE	2Pre	3	mDC	47532
DFJ3	AE	2Pre	3	Neutrophils	179876
DFJ3	AE	2Pre	3	NK	51493
DFJ3	AE	2Pre	3	pDC	3401.8
DFJ3	AE	2Pre	3	T cells	1344410
DFJ3	AE	2Pre	3	Vg9 neg gd T cells
DFJ3	AE	2Pre	3	Vg9 pos gd T cells
DFJ3	AE	24	3	B Cells	31871
DFJ3	AE	24	3	CD4	441170
DFJ3	AE	24	3	CD8	527520
DFJ3	AE	24	3	iNKT
DFJ3	AE	24	3	Macrophages	12889700
DFJ3	AE	24	3	MAIT	8650.7
DFJ3	AE	24	3	mDC	15857
DFJ3	AE	24	3	Neutrophils	263760
DFJ3	AE	24	3	NK	68609
DFJ3	AE	24	3	pDC	7865.7
DFJ3	AE	24	3	T cells	1221460
DFJ3	AE	24	3	Vg9 neg gd T cells
DFJ3	AE	24	3	Vg9 pos gd T cells
DF8P	AE	Pre	N/A	B Cells	29910.4
DF8P	AE	Pre	N/A	CD4	163932
DF8P	AE	Pre	N/A	CD8	191254
DF8P	AE	Pre	N/A	iNKT	125.825
DF8P	AE	Pre	N/A	Macrophages	6334390
DF8P	AE	Pre	N/A	MAIT	3257.07
DF8P	AE	Pre	N/A	mDC	18694
DF8P	AE	Pre	N/A	Neutrophils
DF8P	AE	Pre	N/A	NK	4989.86
DF8P	AE	Pre	N/A	pDC	2530.88
DF8P	AE	Pre	N/A	T cells	464474
DF8P	AE	Pre	N/A	Vg9 neg gd T cells	24589.8
DF8P	AE	Pre	N/A	Vg9 pos gd T cells	13229.6
DF8P	AE	2	N/A	B Cells	73408
DF8P	AE	2	N/A	CD4	515840
DF8P	AE	2	N/A	CD8	620000
DF8P	AE	2	N/A	iNKT	291.4
DF8P	AE	2	N/A	Macrophages	10242400
DF8P	AE	2	N/A	MAIT	58900
DF8P	AE	2	N/A	mDC	43524
DF8P	AE	2	N/A	Neutrophils
DF8P	AE	2	N/A	NK	14136
DF8P	AE	2	N/A	pDC	9101.6
DF8P	AE	2	N/A	T cells	1401200
DF8P	AE	2	N/A	Vg9 neg gd T cells
DF8P	AE	2	N/A	Vg9 pos gd T cells	63984
DF8P	AE	4	N/A	B Cells	176000
DF8P	AE	4	N/A	CD4	677600
DF8P	AE	4	N/A	CD8	914100
DF8P	AE	4	N/A	iNKT	84.04
DF8P	AE	4	N/A	Macrophages	7425000
DF8P	AE	4	N/A	MAIT	30030
DF8P	AE	4	N/A	mDC	32230
DF8P	AE	4	N/A	Neutrophils
DF8P	AE	4	N/A	NK	19910
DF8P	AE	4	N/A	pDC	24640
DF8P	AE	4	N/A	T cells	2046000
DF8P	AE	4	N/A	Vg9 neg gd T cells	129800
DF8P	AE	4	N/A	Vg9 pos gd T cells	114400
DF8P	AE	8	N/A	B Cells	186250
DF8P	AE	8	N/A	CD4	992500
DF8P	AE	8	N/A	CD8	4087500
DF8P	AE	8	N/A	iNKT	858.75
DF8P	AE	8	N/A	Macrophages	5337500
DF8P	AE	8	N/A	MAIT	57500
DF8P	AE	8	N/A	mDC	52375
DF8P	AE	8	N/A	Neutrophils
DF8P	AE	8	N/A	NK	20500
DF8P	AE	8	N/A	pDC	12275
DF8P	AE	8	N/A	T cells	6075000
DF8P	AE	8	N/A	Vg9 neg gd T cells	287500
DF8P	AE	8	N/A	Vg9 pos gd T cells	128750
DF8P	AE	12	N/A	B Cells	39461.1
DF8P	AE	12	N/A	CD4	565708
DF8P	AE	12	N/A	CD8	998890
DF8P	AE	12	N/A	iNKT	454.94
DF8P	AE	12	N/A	Macrophages	7585630
DF8P	AE	12	N/A	MAIT	15428.4
DF8P	AE	12	N/A	mDC	84757.3
DF8P	AE	12	N/A	Neutrophils
DF8P	AE	12	N/A	NK	7338.38
DF8P	AE	12	N/A	pDC	4272.48
DF8P	AE	12	N/A	T cells	1799980
DF8P	AE	12	N/A	Vg9 neg gd T cells	35604
DF8P	AE	12	N/A	Vg9 pos gd T cells	21164.6
DF8P	AE	16	N/A	B Cells	125664
DF8P	AE	16	N/A	CD4	589600
DF8P	AE	16	N/A	CD8	813120
DF8P	AE	16	N/A	iNKT	19.184
DF8P	AE	16	N/A	Macrophages	13992000
DF8P	AE	16	N/A	MAIT	22704
DF8P	AE	16	N/A	mDC	82544
DF8P	AE	16	N/A	Neutrophils
DF8P	AE	16	N/A	NK	8324.8
DF8P	AE	16	N/A	pDC	7515.2
DF8P	AE	16	N/A	T cells	1760000
DF8P	AE	16	N/A	Vg9 neg gd T cells	99440
DF8P	AE	16	N/A	Vg9 pos gd T cells	28160
DF8P	AE	2Pre	N/A	B Cells	66011
DF8P	AE	2Pre	N/A	CD4	377740
DF8P	AE	2Pre	N/A	CD8	667590
DF8P	AE	2Pre	N/A	iNKT	259.93
DF8P	AE	2Pre	N/A	Macrophages	16343800
DF8P	AE	2Pre	N/A	MAIT	22253
DF8P	AE	2Pre	N/A	mDC	104159
DF8P	AE	2Pre	N/A	Neutrophils
DF8P	AE	2Pre	N/A	NK	11089.1
DF8P	AE	2Pre	N/A	pDC	14006.3
DF8P	AE	2Pre	N/A	T cells	1552100
DF8P	AE	2Pre	N/A	Vg9 neg gd T cells	108647
DF8P	AE	2Pre	N/A	Vg9 pos gd T cells	43197
DF8P	AE	24	N/A	B Cells	34355.2
DF8P	AE	24	N/A	CD4	206912
DF8P	AE	24	N/A	CD8	255712
DF8P	AE	24	N/A	iNKT	194.224
DF8P	AE	24	N/A	Macrophages	8540000
DF8P	AE	24	N/A	MAIT	4958.08
DF8P	AE	24	N/A	mDC	12688
DF8P	AE	24	N/A	Neutrophils
DF8P	AE	24	N/A	NK	70076.8
DF8P	AE	24	N/A	pDC	7398.08
DF8P	AE	24	N/A	T cells	629520
DF8P	AE	24	N/A	Vg9 neg gd T cells	19715.2
DF8P	AE	24	N/A	Vg9 pos gd T cells	18446.4
DFC3	AE	Pre	N/A	B Cells	22446
DFC3	AE	Pre	N/A	CD4	90480
DFC3	AE	Pre	N/A	CD8	166460
DFC3	AE	Pre	N/A	iNKT	0
DFC3	AE	Pre	N/A	Macrophages	4628400
DFC3	AE	Pre	N/A	MAIT	3259.6
DFC3	AE	Pre	N/A	mDC	36134
DFC3	AE	Pre	N/A	Neutrophils
DFC3	AE	Pre	N/A	NK	15718
DFC3	AE	Pre	N/A	pDC	748.2
DFC3	AE	Pre	N/A	T cells	379320
DFC3	AE	Pre	N/A	Vg9 neg gd T cells	25288
DFC3	AE	Pre	N/A	Vg9 pos gd T cells	22098
DFC3	AE	2	N/A	B Cells	42053.8
DFC3	AE	2	N/A	CD4	226400
DFC3	AE	2	N/A	CD8	326582
DFC3	AE	2	N/A	iNKT	503.74
DFC3	AE	2	N/A	Macrophages	3939360
DFC3	AE	2	N/A	MAIT	88862
DFC3	AE	2	N/A	mDC	15451.8
DFC3	AE	2	N/A	Neutrophils
DFC3	AE	2	N/A	NK	27111.4
DFC3	AE	2	N/A	pDC	1341.42
DFC3	AE	2	N/A	T cells	939560
DFC3	AE	2	N/A	Vg9 neg gd T cells	104144
DFC3	AE	2	N/A	Vg9 pos gd T cells	83768
DFC3	AE	4	N/A	B Cells	113220
DFC3	AE	4	N/A	CD4	507270
DFC3	AE	4	N/A	CD8	444000
DFC3	AE	4	N/A	iNKT	491.73
DFC3	AE	4	N/A	Macrophages	5006100
DFC3	AE	4	N/A	MAIT	228660
DFC3	AE	4	N/A	mDC	18981
DFC3	AE	4	N/A	Neutrophils
DFC3	AE	4	N/A	NK	32301
DFC3	AE	4	N/A	pDC	913.53
DFC3	AE	4	N/A	T cells	1609500
DFC3	AE	4	N/A	Vg9 neg gd T cells	58386
DFC3	AE	4	N/A	Vg9 pos gd T cells	178710
DFC3	AE	8	N/A	B Cells	45121.5
DFC3	AE	8	N/A	CD4	592677
DFC3	AE	8	N/A	CD8	408126
DFC3	AE	8	N/A	iNKT	561.783
DFC3	AE	8	N/A	Macrophages	6260100
DFC3	AE	8	N/A	MAIT	122763
DFC3	AE	8	N/A	mDC	29593.2
DFC3	AE	8	N/A	Neutrophils
DFC3	AE	8	N/A	NK	28211.1
DFC3	AE	8	N/A	pDC	1577.22
DFC3	AE	8	N/A	T cells	1422750
DFC3	AE	8	N/A	Vg9 neg gd T cells	44633.7
DFC3	AE	8	N/A	Vg9 pos gd T cells	113820
DFC3	AE	12	N/A	B Cells	37181.2
DFC3	AE	12	N/A	CD4	547420
DFC3	AE	12	N/A	CD8	330620
DFC3	AE	12	N/A	iNKT	36.2598
DFC3	AE	12	N/A	Macrophages	3485060
DFC3	AE	12	N/A	MAIT	50893.8
DFC3	AE	12	N/A	mDC	32465.8
DFC3	AE	12	N/A	Neutrophils
DFC3	AE	12	N/A	NK	23685.4
DFC3	AE	12	N/A	pDC	1615.16
DFC3	AE	12	N/A	T cells	1143620
DFC3	AE	12	N/A	Vg9 neg gd T cells	29918.4
DFC3	AE	12	N/A	Vg9 pos gd T cells	64498
DFC3	AE	16	N/A	B Cells	56420
DFC3	AE	16	N/A	CD4	791700
DFC3	AE	16	N/A	CD8	507000
DFC3	AE	16	N/A	iNKT	157.3
DFC3	AE	16	N/A	Macrophages	9841000
DFC3	AE	16	N/A	MAIT	70200
DFC3	AE	16	N/A	mDC	35750
DFC3	AE	16	N/A	Neutrophils
DFC3	AE	16	N/A	NK	45630
DFC3	AE	16	N/A	pDC	3380
DFC3	AE	16	N/A	T cells	1742000
DFC3	AE	16	N/A	Vg9 neg gd T cells	87880
DFC3	AE	16	N/A	Vg9 pos gd T cells	109070
DFC3	AE	2Pre	N/A	B Cells	39469.5
DFC3	AE	2Pre	N/A	CD4	1038200
DFC3	AE	2Pre	N/A	CD8	835035
DFC3	AE	2Pre	N/A	iNKT	5871.2
DFC3	AE	2Pre	N/A	Macrophages	4985150
DFC3	AE	2Pre	N/A	MAIT	22464.5
DFC3	AE	2Pre	N/A	mDC	141410
DFC3	AE	2Pre	N/A	Neutrophils
DFC3	AE	2Pre	N/A	NK	68825.5
DFC3	AE	2Pre	N/A	pDC	4492.9
DFC3	AE	2Pre	N/A	T cells	2577600
DFC3	AE	2Pre	N/A	Vg9 neg gd T cells	101135
DFC3	AE	2Pre	N/A	Vg9 pos gd T cells	187950
DFC3	AE	24	N/A	B Cells	25619
DFC3	AE	24	N/A	CD4	481525
DFC3	AE	24	N/A	CD8	440385
DFC3	AE	24	N/A	iNKT	508.64
DFC3	AE	24	N/A	Macrophages	6919000
DFC3	AE	24	N/A	MAIT	8125.15
DFC3	AE	24	N/A	mDC	93406.5
DFC3	AE	24	N/A	Neutrophils
DFC3	AE	24	N/A	NK	123420
DFC3	AE	24	N/A	pDC	3880.25
DFC3	AE	24	N/A	T cells	1318350
DFC3	AE	24	N/A	Vg9 neg gd T cells	84711
DFC3	AE	24	N/A	Vg9 pos gd T cells	107525
OPH	AE	Pre	N/A	B Cells	73146
OPH	AE	Pre	N/A	CD4	145854
OPH	AE	Pre	N/A	CD8	160746
OPH	AE	Pre	N/A	iNKT	21.4182
OPH	AE	Pre	N/A	Macrophages	3416400
OPH	AE	Pre	N/A	MAIT	1222.02
OPH	AE	Pre	N/A	mDC	29696.4
OPH	AE	Pre	N/A	Neutrophils
OPH	AE	Pre	N/A	NK	5737.8
OPH	AE	Pre	N/A	pDC	2956.5
OPH	AE	Pre	N/A	T cells	388068
OPH	AE	Pre	N/A	Vg9 neg gd T cells	33726
OPH	AE	Pre	N/A	Vg9 pos gd T cells	10074
OPH	AE	2	N/A	B Cells	43660
OPH	AE	2	N/A	CD4	451400
OPH	AE	2	N/A	CD8	421800
OPH	AE	2	N/A	iNKT	1298.7
OPH	AE	2	N/A	Macrophages	2134900
OPH	AE	2	N/A	MAIT	11359
OPH	AE	2	N/A	mDC	10952
OPH	AE	2	N/A	Neutrophils
OPH	AE	2	N/A	NK	11359
OPH	AE	2	N/A	pDC	4995
OPH	AE	2	N/A	T cells	1121100
OPH	AE	2	N/A	Vg9 neg gd T cells	108780
OPH	AE	2	N/A	Vg9 pos gd T cells	43290
OPH	AE	4	N/A	B Cells	45803
OPH	AE	4	N/A	CD4	393400
OPH	AE	4	N/A	CD8	283810
OPH	AE	4	N/A	iNKT	133.756
OPH	AE	4	N/A	Macrophages	1590460
OPH	AE	4	N/A	MAIT	6828.3
OPH	AE	4	N/A	mDC	8795.3
OPH	AE	4	N/A	Neutrophils
OPH	AE	4	N/A	NK	7334.1
OPH	AE	4	N/A	pDC	5029.9
OPH	AE	4	N/A	T cells	865480
OPH	AE	4	N/A	Vg9 neg gd T cells	69126
OPH	AE	4	N/A	Vg9 pos gd T cells	45803
OPH	AE	8	N/A	B Cells	281750
OPH	AE	8	N/A	CD4	3346500
OPH	AE	8	N/A	CD8	2162000
OPH	AE	8	N/A	iNKT	575
OPH	AE	8	N/A	Macrophages	3795000
OPH	AE	8	N/A	MAIT	36340
OPH	AE	8	N/A	mDC	40940
OPH	AE	8	N/A	Neutrophils
OPH	AE	8	N/A	NK	47610
OPH	AE	8	N/A	pDC	57730
OPH	AE	8	N/A	T cells	6589500
OPH	AE	8	N/A	Vg9 neg gd T cells	149500
OPH	AE	8	N/A	Vg9 pos gd T cells	419750
OPH	AE	12	N/A	B Cells	36150.4
OPH	AE	12	N/A	CD4	1452880
OPH	AE	12	N/A	CD8	1184040
OPH	AE	12	N/A	iNKT	817.96
OPH	AE	12	N/A	Macrophages	2225080
OPH	AE	12	N/A	MAIT	5239.52
OPH	AE	12	N/A	mDC	25797.2
OPH	AE	12	N/A	Neutrophils
OPH	AE	12	N/A	NK	10124.4
OPH	AE	12	N/A	pDC	7722
OPH	AE	12	N/A	T cells	3060200
OPH	AE	12	N/A	Vg9 neg gd T cells	94952
OPH	AE	12	N/A	Vg9 pos gd T cells	74360
OPH	AE	16	N/A	B Cells	27125.9
OPH	AE	16	N/A	CD4	1164130
OPH	AE	16	N/A	CD8	896770
OPH	AE	16	N/A	iNKT	147.605
OPH	AE	16	N/A	Macrophages	2712590
OPH	AE	16	N/A	MAIT	9246.2
OPH	AE	16	N/A	mDC	38934.3
OPH	AE	16	N/A	Neutrophils
OPH	AE	16	N/A	NK	11418.5
OPH	AE	16	N/A	pDC	11474.2
OPH	AE	16	N/A	T cells	2367250
OPH	AE	16	N/A	Vg9 neg gd T cells	82436
OPH	AE	16	N/A	Vg9 pos gd T cells	54586
OPH	AE	2Pre	N/A	B Cells	109158
OPH	AE	2Pre	N/A	CD4	1391040
OPH	AE	2Pre	N/A	CD8	1197840
OPH	AE	2Pre	N/A	iNKT	206.724
OPH	AE	2Pre	N/A	Macrophages	5100480
OPH	AE	2Pre	N/A	MAIT	8259.3
OPH	AE	2Pre	N/A	mDC	79115.4
OPH	AE	2Pre	N/A	Neutrophils
OPH	AE	2Pre	N/A	NK	25792.2
OPH	AE	2Pre	N/A	pDC	32361
OPH	AE	2Pre	N/A	T cells	3458280
OPH	AE	2Pre	N/A	Vg9 neg gd T cells	116886
OPH	AE	2Pre	N/A	Vg9 pos gd T cells	98532
OPH	AE	24	N/A	B Cells	23394.6
OPH	AE	24	N/A	CD4	650178
OPH	AE	24	N/A	CD8	490032
OPH	AE	24	N/A	iNKT	173.43
OPH	AE	24	N/A	Macrophages	5047920
OPH	AE	24	N/A	MAIT	2619.9
OPH	AE	24	N/A	mDC	15202.8
OPH	AE	24	N/A	Neutrophils
OPH	AE	24	N/A	NK	155718
OPH	AE	24	N/A	pDC	7527.6
OPH	AE	24	N/A	T cells	1616220
OPH	AE	24	N/A	Vg9 neg gd T cells	81180
OPH	AE	24	N/A	Vg9 pos gd T cells	37342.8
DF8J	High-ID	Pre	2	B Cells	31036.8
DF8J	High-ID	Pre	2	CD4	344528
DF8J	High-ID	Pre	2	CD8	815936
DF8J	High-ID	Pre	2	iNKT
DF8J	High-ID	Pre	2	Macrophages	7320000
DF8J	High-ID	Pre	2	MAIT	14054.4
DF8J	High-ID	Pre	2	mDC	105408
DF8J	High-ID	Pre	2	Neutrophils	158112
DF8J	High-ID	Pre	2	NK	20496
DF8J	High-ID	Pre	2	pDC	50752
DF8J	High-ID	Pre	2	T cells	1415200
DF8J	High-ID	Pre	2	Vg9 neg gd T cells
DF8J	High-ID	Pre	2	Vg9 pos gd T cells
DF8J	High-ID	4	2	B Cells	24738.4
DF8J	High-ID	4	2	CD4	323568
DF8J	High-ID	4	2	CD8	606904
DF8J	High-ID	4	2	iNKT
DF8J	High-ID	4	2	Macrophages	6488480
DF8J	High-ID	4	2	MAIT	31244
DF8J	High-ID	4	2	mDC	29874.4
DF8J	High-ID	4	2	Neutrophils	113848
DF8J	High-ID	4	2	NK	28076.8
DF8J	High-ID	4	2	pDC	8988
DF8J	High-ID	4	2	T cells	1266880
DF8J	High-ID	4	2	Vg9 neg gd T cells
DF8J	High-ID	4	2	Vg9 pos gd T cells
DF8J	High-ID	8	2	B Cells	17045.2
DF8J	High-ID	8	2	CD4	432076
DF8J	High-ID	8	2	CD8	736313
DF8J	High-ID	8	2	iNKT
DF8J	High-ID	8	2	Macrophages	7650520
DF8J	High-ID	8	2	MAIT	37558.9
DF8J	High-ID	8	2	mDC	36369.7
DF8J	High-ID	8	2	Neutrophils	156578
DF8J	High-ID	8	2	NK	30126.4
DF8J	High-ID	8	2	pDC	8225.3
DF8J	High-ID	8	2	T cells	1545960
DF8J	High-ID	8	2	Vg9 neg gd T cells
DF8J	High-ID	8	2	Vg9 pos gd T cells
DF8J	High-ID	12	2	B Cells	23200
DF8J	High-ID	12	2	CD4	894650
DF8J	High-ID	12	2	CD8	1345600
DF8J	High-ID	12	2	iNKT
DF8J	High-ID	12	2	Macrophages	10019500
DF8J	High-ID	12	2	MAIT	132240
DF8J	High-ID	12	2	mDC	22185
DF8J	High-ID	12	2	Neutrophils	745300
DF8J	High-ID	12	2	NK	54230
DF8J	High-ID	12	2	pDC	10875
DF8J	High-ID	12	2	T cells	2943500
DF8J	High-ID	12	2	Vg9 neg gd T cells
DF8J	High-ID	12	2	Vg9 pos gd T cells
HCE	High-ID	Pre	2	B Cells	175794
HCE	High-ID	Pre	2	CD4	144730
HCE	High-ID	Pre	2	CD8	61775
HCE	High-ID	Pre	2	iNKT
HCE	High-ID	Pre	2	Macrophages	1577910
HCE	High-ID	Pre	2	MAIT	3106.4
HCE	High-ID	Pre	2	mDC	287342
HCE	High-ID	Pre	2	Neutrophils	115431
HCE	High-ID	Pre	2	NK	11966.7
HCE	High-ID	Pre	2	pDC	2580.43
HCE	High-ID	Pre	2	T cells	288754
HCE	High-ID	Pre	2	Vg9 neg gd T cells
HCE	High-ID	Pre	2	Vg9 pos gd T cells
HCE	High-ID	4	2	B Cells	21051.6
HCE	High-ID	4	2	CD4	83952
HCE	High-ID	4	2	CD8	66356
HCE	High-ID	4	2	iNKT
HCE	High-ID	4	2	Macrophages	1666320
HCE	High-ID	4	2	MAIT	4155.2
HCE	High-ID	4	2	mDC	47276
HCE	High-ID	4	2	Neutrophils	30104
HCE	High-ID	4	2	NK	4176.4
HCE	High-ID	4	2	pDC	716.56
HCE	High-ID	4	2	T cells	194404
HCE	High-ID	4	2	Vg9 neg gd T cells
HCE	High-ID	4	2	Vg9 pos gd T cells
HCE	High-ID	8	2	B Cells	107226
HCE	High-ID	8	2	CD4	830760
HCE	High-ID	8	2	CD8	608580
HCE	High-ID	8	2	iNKT
HCE	High-ID	8	2	Macrophages	2337720
HCE	High-ID	8	2	MAIT	19126.8
HCE	High-ID	8	2	mDC	12075
HCE	High-ID	8	2	Neutrophils	137655
HCE	High-ID	8	2	NK	12026.7
HCE	High-ID	8	2	pDC	5699.4
HCE	High-ID	8	2	T cells	1743630
HCE	High-ID	8	2	Vg9 neg gd T cells
HCE	High-ID	8	2	Vg9 pos gd T cells
HCE	High-ID	12	2	B Cells	58422
HCE	High-ID	12	2	CD4	1577940
HCE	High-ID	12	2	CD8	737100
HCE	High-ID	12	2	iNKT
HCE	High-ID	12	2	Macrophages	2069340
HCE	High-ID	12	2	MAIT	33961.2
HCE	High-ID	12	2	mDC	13813.8
HCE	High-ID	12	2	Neutrophils	315042
HCE	High-ID	12	2	NK	12776.4
HCE	High-ID	12	2	pDC	17035.2
HCE	High-ID	12	2	T cells	2609880
HCE	High-ID	12	2	Vg9 neg gd T cells
HCE	High-ID	12	2	Vg9 pos gd T cells
O5G	High-ID	Pre	2	B Cells	247722
O5G	High-ID	Pre	2	CD4	287472
O5G	High-ID	Pre	2	CD8	709140
O5G	High-ID	Pre	2	iNKT
O5G	High-ID	Pre	2	Macrophages	1217940
O5G	High-ID	Pre	2	MAIT	4102.2
O5G	High-ID	Pre	2	mDC	11638.8
O5G	High-ID	Pre	2	Neutrophils	60102
O5G	High-ID	Pre	2	NK	10939.2
O5G	High-ID	Pre	2	pDC	4229.4
O5G	High-ID	Pre	2	T cells	1186140
O5G	High-ID	Pre	2	Vg9 neg gd T cells
O5G	High-ID	Pre	2	Vg9 pos gd T cells
O5G	High-ID	4	2	B Cells	514800
O5G	High-ID	4	2	CD4	307120
O5G	High-ID	4	2	CD8	642400
O5G	High-ID	4	2	iNKT
O5G	High-ID	4	2	Macrophages	1790800
O5G	High-ID	4	2	MAIT	4576
O5G	High-ID	4	2	mDC	42812
O5G	High-ID	4	2	Neutrophils	47520
O5G	High-ID	4	2	NK	14828
O5G	High-ID	4	2	pDC	5368
O5G	High-ID	4	2	T cells	1342000
O5G	High-ID	4	2	Vg9 neg gd T cells
O5G	High-ID	4	2	Vg9 pos gd T cells
O5G	High-ID	8	2	B Cells	134130
O5G	High-ID	8	2	CD4	359550
O5G	High-ID	8	2	CD8	604350
O5G	High-ID	8	2	iNKT
O5G	High-ID	8	2	Macrophages	759900
O5G	High-ID	8	2	MAIT	4411.5
O5G	High-ID	8	2	mDC	7650
O5G	High-ID	8	2	Neutrophils	75480
O5G	High-ID	8	2	NK	12520.5
O5G	High-ID	8	2	pDC	3672
O5G	High-ID	8	2	T cells	1241850
O5G	High-ID	8	2	Vg9 neg gd T cells
O5G	High-ID	8	2	Vg9 pos gd T cells
O5G	High-ID	12	2	B Cells	436590
O5G	High-ID	12	2	CD4	1067220
O5G	High-ID	12	2	CD8	1703240
O5G	High-ID	12	2	iNKT
O5G	High-ID	12	2	Macrophages	813890
O5G	High-ID	12	2	MAIT	6360.2
O5G	High-ID	12	2	mDC	8138.9
O5G	High-ID	12	2	Neutrophils	135828
O5G	High-ID	12	2	NK	22530.2
O5G	High-ID	12	2	pDC	11049.5
O5G	High-ID	12	2	T cells	3460380
O5G	High-ID	12	2	Vg9 neg gd T cells
O5G	High-ID	12	2	Vg9 pos gd T cells
OMI	High-ID	Pre	2	B Cells	269344
OMI	High-ID	Pre	2	CD4	240106
OMI	High-ID	Pre	2	CD8	311872
OMI	High-ID	Pre	2	iNKT
OMI	High-ID	Pre	2	Macrophages	2680150
OMI	High-ID	Pre	2	MAIT	7265.2
OMI	High-ID	Pre	2	mDC	183402
OMI	High-ID	Pre	2	Neutrophils	100118
OMI	High-ID	Pre	2	NK	14796.2
OMI	High-ID	Pre	2	pDC	5759
OMI	High-ID	Pre	2	T cells	699940
OMI	High-ID	Pre	2	Vg9 neg gd T cells
OMI	High-ID	Pre	2	Vg9 pos gd T cells
OMI	High-ID	4	2	B Cells	52705
OMI	High-ID	4	2	CD4	246925
OMI	High-ID	4	2	CD8	349845
OMI	High-ID	4	2	iNKT
OMI	High-ID	4	2	Macrophages	2851050
OMI	High-ID	4	2	MAIT	16102
OMI	High-ID	4	2	mDC	23074
OMI	High-ID	4	2	Neutrophils	91715
OMI	High-ID	4	2	NK	12906.5
OMI	High-ID	4	2	pDC	1933.9
OMI	High-ID	4	2	T cells	755300
OMI	High-ID	4	2	Vg9 neg gd T cells
OMI	High-ID	4	2	Vg9 pos gd T cells
OMI	High-ID	8	2	B Cells	34478.3
OMI	High-ID	8	2	CD4	305167
OMI	High-ID	8	2	CD8	445680
OMI	High-ID	8	2	iNKT
OMI	High-ID	8	2	Macrophages	4506320
OMI	High-ID	8	2	MAIT	21603.1
OMI	High-ID	8	2	mDC	34168.8
OMI	High-ID	8	2	Neutrophils	212317
OMI	High-ID	8	2	NK	20365.1
OMI	High-ID	8	2	pDC	3460.21
OMI	High-ID	8	2	T cells	928500
OMI	High-ID	8	2	Vg9 neg gd T cells
OMI	High-ID	8	2	Vg9 pos gd T cells
OMI	High-ID	12	2	B Cells	80524
OMI	High-ID	12	2	CD4	328479
OMI	High-ID	12	2	CD8	495910
OMI	High-ID	12	2	iNKT
OMI	High-ID	12	2	Macrophages	2700500
OMI	High-ID	12	2	MAIT	21898.6
OMI	High-ID	12	2	mDC	33388
OMI	High-ID	12	2	Neutrophils	122259
OMI	High-ID	12	2	NK	17921.5
OMI	High-ID	12	2	pDC	4286.43
OMI	High-ID	12	2	T cells	1040920
OMI	High-ID	12	2	Vg9 neg gd T cells
OMI	High-ID	12	2	Vg9 pos gd T cells
0TL	High-ID	Pre	3	B Cells	110331
0TL	High-ID	Pre	3	CD4	531024
0TL	High-ID	Pre	3	CD8	713115
0TL	High-ID	Pre	3	iNKT
0TL	High-ID	Pre	3	Macrophages	6368700
0TL	High-ID	Pre	3	MAIT	10494.9
0TL	High-ID	Pre	3	mDC	296907
0TL	High-ID	Pre	3	Neutrophils	182988
0TL	High-ID	Pre	3	NK	59740.2
0TL	High-ID	Pre	3	pDC	44132.4
0TL	High-ID	Pre	3	T cells	1462110
0TL	High-ID	Pre	3	Vg9 neg gd T cells
0TL	High-ID	Pre	3	Vg9 pos gd T cells
0TL	High-ID	4	3	B Cells	60016
0TL	High-ID	4	3	CD4	191456
0TL	High-ID	4	3	CD8	298592
0TL	High-ID	4	3	iNKT
0TL	High-ID	4	3	Macrophages	3888640
0TL	High-ID	4	3	MAIT	10217.6
0TL	High-ID	4	3	mDC	19790.4
0TL	High-ID	4	3	Neutrophils	28619.2
0TL	High-ID	4	3	NK	19939.2
0TL	High-ID	4	3	pDC	3943.2
0TL	High-ID	4	3	T cells	590240
0TL	High-ID	4	3	Vg9 neg gd T cells
0TL	High-ID	4	3	Vg9 pos gd T cells
0TL	High-ID	8	3	B Cells	36408
0TL	High-ID	8	3	CD4	290820
0TL	High-ID	8	3	CD8	352980
0TL	High-ID	8	3	iNKT
0TL	High-ID	8	3	Macrophages	9024300
0TL	High-ID	8	3	MAIT	15762
0TL	High-ID	8	3	mDC	28860
0TL	High-ID	8	3	Neutrophils	688200
0TL	High-ID	8	3	NK	20646
0TL	High-ID	8	3	pDC	8591.4
0TL	High-ID	8	3	T cells	791430
0TL	High-ID	8	3	Vg9 neg gd T cells
0TL	High-ID	8	3	Vg9 pos gd T cells
0TL	High-ID	12	3	B Cells	61805.8
0TL	High-ID	12	3	CD4	629979
0TL	High-ID	12	3	CD8	1036210
0TL	High-ID	12	3	iNKT
0TL	High-ID	12	3	Macrophages	5731250
0TL	High-ID	12	3	MAIT	35671.3
0TL	High-ID	12	3	mDC	72076.2
0TL	High-ID	12	3	Neutrophils	512603
0TL	High-ID	12	3	NK	59971.8
0TL	High-ID	12	3	pDC	12012.7
0TL	High-ID	12	3	T cells	1999060
0TL	High-ID	12	3	Vg9 neg gd T cells
0TL	High-ID	12	3	Vg9 pos gd T cells
0TL	High-ID	16	3	B Cells	95000
0TL	High-ID	16	3	CD4	1045000
0TL	High-ID	16	3	CD8	1187500
0TL	High-ID	16	3	iNKT
0TL	High-ID	16	3	Macrophages	5842500
0TL	High-ID	16	3	MAIT	25935
0TL	High-ID	16	3	mDC	31540
0TL	High-ID	16	3	Neutrophils	56525
0TL	High-ID	16	3	NK	24510
0TL	High-ID	16	3	pDC	13870
0TL	High-ID	16	3	T cells	2726500
0TL	High-ID	16	3	Vg9 neg gd T cells
0TL	High-ID	16	3	Vg9 pos gd T cells
0TL	High-ID	2Pre	3	B Cells	62000
0TL	High-ID	2Pre	3	CD4	712500
0TL	High-ID	2Pre	3	CD8	743750
0TL	High-ID	2Pre	3	iNKT
0TL	High-ID	2Pre	3	Macrophages	3537500
0TL	High-ID	2Pre	3	MAIT	23125
0TL	High-ID	2Pre	3	mDC	25625
0TL	High-ID	2Pre	3	Neutrophils	395000
0TL	High-ID	2Pre	3	NK	28750
0TL	High-ID	2Pre	3	pDC	4081.25
0TL	High-ID	2Pre	3	T cells	1768750
0TL	High-ID	2Pre	3	Vg9 neg gd T cells
0TL	High-ID	2Pre	3	Vg9 pos gd T cells
DF9F	High-ID	Pre	3	B Cells	51240
DF9F	High-ID	Pre	3	CD4	290360
DF9F	High-ID	Pre	3	CD8	282247
DF9F	High-ID	Pre	3	iNKT
DF9F	High-ID	Pre	3	Macrophages	2835280
DF9F	High-ID	Pre	3	MAIT	6362.3
DF9F	High-ID	Pre	3	mDC	279258
DF9F	High-ID	Pre	3	Neutrophils	76006
DF9F	High-ID	Pre	3	NK	5124
DF9F	High-ID	Pre	3	pDC	12895.4
DF9F	High-ID	Pre	3	T cells	666120
DF9F	High-ID	Pre	3	Vg9 neg gd T cells
DF9F	High-ID	Pre	3	Vg9 pos gd T cells
DF9F	High-ID	4	3	B Cells	74932
DF9F	High-ID	4	3	CD4	630110
DF9F	High-ID	4	3	CD8	736220
DF9F	High-ID	4	3	iNKT
DF9F	High-ID	4	3	Macrophages	9130700
DF9F	High-ID	4	3	MAIT	45850
DF9F	High-ID	4	3	mDC	41134
DF9F	High-ID	4	3	Neutrophils	584260
DF9F	High-ID	4	3	NK	19650
DF9F	High-ID	4	3	pDC	8908
DF9F	High-ID	4	3	T cells	1689900
DF9F	High-ID	4	3	Vg9 neg gd T cells
DF9F	High-ID	4	3	Vg9 pos gd T cells
DF9F	High-ID	8	3	B Cells	43996
DF9F	High-ID	8	3	CD4	436560
DF9F	High-ID	8	3	CD8	471920
DF9F	High-ID	8	3	iNKT
DF9F	High-ID	8	3	Macrophages	4168400
DF9F	High-ID	8	3	MAIT	27812
DF9F	High-ID	8	3	mDC	15912
DF9F	High-ID	8	3	Neutrophils	629000
DF9F	High-ID	8	3	NK	8908
DF9F	High-ID	8	3	pDC	5290.4
DF9F	High-ID	8	3	T cells	1156000
DF9F	High-ID	8	3	Vg9 neg gd T cells
DF9F	High-ID	8	3	Vg9 pos gd T cells
DF9F	High-ID	12	3	B Cells	63852
DF9F	High-ID	12	3	CD4	721140
DF9F	High-ID	12	3	CD8	835380
DF9F	High-ID	12	3	iNKT
DF9F	High-ID	12	3	Macrophages	5997600
DF9F	High-ID	12	3	MAIT	34986
DF9F	High-ID	12	3	mDC	121380
DF9F	High-ID	12	3	Neutrophils	364140
DF9F	High-ID	12	3	NK	14790
DF9F	High-ID	12	3	pDC	18564
DF9F	High-ID	12	3	T cells	1968600
DF9F	High-ID	12	3	Vg9 neg gd T cells
DF9F	High-ID	12	3	Vg9 pos gd T cells
DF9F	High-ID	16	3	B Cells	68121
DF9F	High-ID	16	3	CD4	746010
DF9F	High-ID	16	3	CD8	947700
DF9F	High-ID	16	3	iNKT
DF9F	High-ID	16	3	Macrophages	4730400
DF9F	High-ID	16	3	MAIT	47223
DF9F	High-ID	16	3	mDC	42687
DF9F	High-ID	16	3	Neutrophils	106110
DF9F	High-ID	16	3	NK	11259
DF9F	High-ID	16	3	pDC	2907.9
DF9F	High-ID	16	3	T cells	2122200
DF9F	High-ID	16	3	Vg9 neg gd T cells
DF9F	High-ID	16	3	Vg9 pos gd T cells
DF9F	High-ID	2Pre	3	B Cells	73676
DF9F	High-ID	2Pre	3	CD4	1457700
DF9F	High-ID	2Pre	3	CD8	1548100
DF9F	High-ID	2Pre	3	iNKT
DF9F	High-ID	2Pre	3	Macrophages	5955100
DF9F	High-ID	2Pre	3	MAIT	81247
DF9F	High-ID	2Pre	3	mDC	52093
DF9F	High-ID	2Pre	3	Neutrophils	142380
DF9F	High-ID	2Pre	3	NK	19436
DF9F	High-ID	2Pre	3	pDC	18871
DF9F	High-ID	2Pre	3	T cells	3842000
DF9F	High-ID	2Pre	3	Vg9 neg gd T cells
DF9F	High-ID	2Pre	3	Vg9 pos gd T cells
DG02	High-ID	Pre	3	B Cells	14598.5
DG02	High-ID	Pre	3	CD4	116788
DG02	High-ID	Pre	3	CD8	164318
DG02	High-ID	Pre	3	iNKT
DG02	High-ID	Pre	3	Macrophages	5825820
DG02	High-ID	Pre	3	MAIT	15617
DG02	High-ID	Pre	3	mDC	24851.4
DG02	High-ID	Pre	3	Neutrophils	90307
DG02	High-ID	Pre	3	NK	23086
DG02	High-ID	Pre	3	pDC	903.07
DG02	High-ID	Pre	3	T cells	369376
DG02	High-ID	Pre	3	Vg9 neg gd T cells
DG02	High-ID	Pre	3	Vg9 pos gd T cells
DG02	High-ID	4	3	B Cells	21134.4
DG02	High-ID	4	3	CD4	176256
DG02	High-ID	4	3	CD8	283152
DG02	High-ID	4	3	iNKT
DG02	High-ID	4	3	Macrophages	6854400
DG02	High-ID	4	3	MAIT	17952
DG02	High-ID	4	3	mDC	47083.2
DG02	High-ID	4	3	Neutrophils	80294.4
DG02	High-ID	4	3	NK	20644.8
DG02	High-ID	4	3	pDC	1893.12
DG02	High-ID	4	3	T cells	623424
DG02	High-ID	4	3	Vg9 neg gd T cells
DG02	High-ID	4	3	Vg9 pos gd T cells
DG02	High-ID	8	3	B Cells	43448.4
DG02	High-ID	8	3	CD4	236612
DG02	High-ID	8	3	CD8	287868
DG02	High-ID	8	3	iNKT
DG02	High-ID	8	3	Macrophages	4678600
DG02	High-ID	8	3	MAIT	17880
DG02	High-ID	8	3	mDC	19906.4
DG02	High-ID	8	3	Neutrophils	77480
DG02	High-ID	8	3	NK	22767.2
DG02	High-ID	8	3	pDC	858.24
DG02	High-ID	8	3	T cells	685400
DG02	High-ID	8	3	Vg9 neg gd T cells
DG02	High-ID	8	3	Vg9 pos gd T cells
DG02	High-ID	12	3	B Cells	42009.9
DG02	High-ID	12	3	CD4	243252
DG02	High-ID	12	3	CD8	301968
DG02	High-ID	12	3	iNKT
DG02	High-ID	12	3	Macrophages	5780730
DG02	High-ID	12	3	MAIT	29078.4
DG02	High-ID	12	3	mDC	29427.9
DG02	High-ID	12	3	Neutrophils	56619
DG02	High-ID	12	3	NK	21039.9
DG02	High-ID	12	3	pDC	1544.79
DG02	High-ID	12	3	T cells	712980
DG02	High-ID	12	3	Vg9 neg gd T cells
DG02	High-ID	12	3	Vg9 pos gd T cells
DG02	High-ID	16	3	B Cells	30548.7
DG02	High-ID	16	3	CD4	347256
DG02	High-ID	16	3	CD8	376740
DG02	High-ID	16	3	iNKT
DG02	High-ID	16	3	Macrophages	6543810
DG02	High-ID	16	3	MAIT	50778
DG02	High-ID	16	3	mDC	26535.6
DG02	High-ID	16	3	Neutrophils	95823
DG02	High-ID	16	3	NK	20065.5
DG02	High-ID	16	3	pDC	1203.93
DG02	High-ID	16	3	T cells	990990
DG02	High-ID	16	3	Vg9 neg gd T cells
DG02	High-ID	16	3	Vg9 pos gd T cells
DG02	High-ID	2Pre	3	B Cells	49001.8
DG02	High-ID	2Pre	3	CD4	661674
DG02	High-ID	2Pre	3	CD8	568860
DG02	High-ID	2Pre	3	iNKT
DG02	High-ID	2Pre	3	Macrophages	7225520
DG02	High-ID	2Pre	3	MAIT	227544
DG02	High-ID	2Pre	3	mDC	88123.4
DG02	High-ID	2Pre	3	Neutrophils	61077.6
DG02	High-ID	2Pre	3	NK	40618.6
DG02	High-ID	2Pre	3	pDC	4950.08
DG02	High-ID	2Pre	3	T cells	1876240
DG02	High-ID	2Pre	3	Vg9 neg gd T cells
DG02	High-ID	2Pre	3	Vg9 pos gd T cells
DG49	High-ID	Pre	3	B Cells	114162
DG49	High-ID	Pre	3	CD4	307304
DG49	High-ID	Pre	3	CD8	402798
DG49	High-ID	Pre	3	iNKT
DG49	High-ID	Pre	3	Macrophages	5650660
DG49	High-ID	Pre	3	MAIT	1306.76
DG49	High-ID	Pre	3	mDC	49470.2
DG49	High-ID	Pre	3	Neutrophils	127804
DG49	High-ID	Pre	3	NK	23406.8
DG49	High-ID	Pre	3	pDC	26925
DG49	High-ID	Pre	3	T cells	825700
DG49	High-ID	Pre	3	Vg9 neg gd T cells
DG49	High-ID	Pre	3	Vg9 pos gd T cells
DG49	High-ID	4	3	B Cells	35098.4
DG49	High-ID	4	3	CD4	141235
DG49	High-ID	4	3	CD8	216360
DG49	High-ID	4	3	iNKT
DG49	High-ID	4	3	Macrophages	5084460
DG49	High-ID	4	3	MAIT	6070.1
DG49	High-ID	4	3	mDC	13522.5
DG49	High-ID	4	3	Neutrophils	115392
DG49	High-ID	4	3	NK	15806.3
DG49	High-ID	4	3	pDC	3359.59
DG49	High-ID	4	3	T cells	432119
DG49	High-ID	4	3	Vg9 neg gd T cells
DG49	High-ID	4	3	Vg9 pos gd T cells
DG49	High-ID	8	3	B Cells	33783.2
DG49	High-ID	8	3	CD4	223124
DG49	High-ID	8	3	CD8	418660
DG49	High-ID	8	3	iNKT
DG49	High-ID	8	3	Macrophages	3755840
DG49	High-ID	8	3	MAIT	15875.2
DG49	High-ID	8	3	mDC	14471.6
DG49	High-ID	8	3	Neutrophils	36590.4
DG49	High-ID	8	3	NK	25506.8
DG49	High-ID	8	3	pDC	2148.96
DG49	High-ID	8	3	T cells	769560
DG49	High-ID	8	3	Vg9 neg gd T cells
DG49	High-ID	8	3	Vg9 pos gd T cells
DG49	High-ID	12	3	B Cells	24477.6
DG49	High-ID	12	3	CD4	408456
DG49	High-ID	12	3	CD8	474672
DG49	High-ID	12	3	iNKT
DG49	High-ID	12	3	Macrophages	5356800
DG49	High-ID	12	3	MAIT	21427.2
DG49	High-ID	12	3	mDC	151032
DG49	High-ID	12	3	Neutrophils	244032
DG49	High-ID	12	3	NK	14731.2
DG49	High-ID	12	3	pDC	5542.8
DG49	High-ID	12	3	T cells	1086240
DG49	High-ID	12	3	Vg9 neg gd T cells
DG49	High-ID	12	3	Vg9 pos gd T cells
DG49	High-ID	16	3	B Cells	47000
DG49	High-ID	16	3	CD4	452500
DG49	High-ID	16	3	CD8	431250
DG49	High-ID	16	3	iNKT
DG49	High-ID	16	3	Macrophages	10275000
DG49	High-ID	16	3	MAIT	16500
DG49	High-ID	16	3	mDC	172500
DG49	High-ID	16	3	Neutrophils	348750
DG49	High-ID	16	3	NK	13750
DG49	High-ID	16	3	pDC	3550
DG49	High-ID	16	3	T cells	1051250
DG49	High-ID	16	3	Vg9 neg gd T cells
DG49	High-ID	16	3	Vg9 pos gd T cells
DG49	High-ID	2Pre	3	B Cells	56560
DG49	High-ID	2Pre	3	CD4	469280
DG49	High-ID	2Pre	3	CD8	365120
DG49	High-ID	2Pre	3	iNKT
DG49	High-ID	2Pre	3	Macrophages	9464000
DG49	High-ID	2Pre	3	MAIT	13104
DG49	High-ID	2Pre	3	mDC	78064
DG49	High-ID	2Pre	3	Neutrophils	125440
DG49	High-ID	2Pre	3	NK	21168
DG49	High-ID	2Pre	3	pDC	11020.8
DG49	High-ID	2Pre	3	T cells	988960
DG49	High-ID	2Pre	3	Vg9 neg gd T cells
DG49	High-ID	2Pre	3	Vg9 pos gd T cells
DFT3	High-ID	Pre	N/A	B Cells	69708
DFT3	High-ID	Pre	N/A	CD4	448440
DFT3	High-ID	Pre	N/A	CD8	473600
DFT3	High-ID	Pre	N/A	iNKT	158.36
DFT3	High-ID	Pre	N/A	Macrophages	12698400
DFT3	High-ID	Pre	N/A	MAIT	9930.8
DFT3	High-ID	Pre	N/A	mDC	37592
DFT3	High-ID	Pre	N/A	Neutrophils
DFT3	High-ID	Pre	N/A	NK	17020
DFT3	High-ID	Pre	N/A	pDC	5387.2
DFT3	High-ID	Pre	N/A	T cells	1158840
DFT3	High-ID	Pre	N/A	Vg9 neg gd T cells	41588
DFT3	High-ID	Pre	N/A	Vg9 pos gd T cells	48988
DFT3	High-ID	2	N/A	B Cells	34656
DFT3	High-ID	2	N/A	CD4	289560
DFT3	High-ID	2	N/A	CD8	396720
DFT3	High-ID	2	N/A	iNKT	1869.6
DFT3	High-ID	2	N/A	Macrophages	9302400
DFT3	High-ID	2	N/A	MAIT	18924
DFT3	High-ID	2	N/A	mDC	5164.2
DFT3	High-ID	2	N/A	Neutrophils
DFT3	High-ID	2	N/A	NK	5893.8
DFT3	High-ID	2	N/A	pDC	4047
DFT3	High-ID	2	N/A	T cells	813960
DFT3	High-ID	2	N/A	Vg9 neg gd T cells
DFT3	High-ID	2	N/A	Vg9 pos gd T cells	53352
DFT3	High-ID	4	N/A	B Cells	51205
DFT3	High-ID	4	N/A	CD4	518700
DFT3	High-ID	4	N/A	CD8	577220
DFT3	High-ID	4	N/A	iNKT	83.391
DFT3	High-ID	4	N/A	Macrophages	6144600
DFT3	High-ID	4	N/A	MAIT	33250
DFT3	High-ID	4	N/A	mDC	21812
DFT3	High-ID	4	N/A	Neutrophils
DFT3	High-ID	4	N/A	NK	14497
DFT3	High-ID	4	N/A	pDC	4814.6
DFT3	High-ID	4	N/A	T cells	1463000
DFT3	High-ID	4	N/A	Vg9 neg gd T cells	28063
DFT3	High-ID	4	N/A	Vg9 pos gd T cells	129941
DFT3	High-ID	8	N/A	B Cells	12900
DFT3	High-ID	8	N/A	CD4	219000
DFT3	High-ID	8	N/A	CD8	218400
DFT3	High-ID	8	N/A	iNKT	55.62
DFT3	High-ID	8	N/A	Macrophages	5040000
DFT3	High-ID	8	N/A	MAIT	12840
DFT3	High-ID	8	N/A	mDC	5784
DFT3	High-ID	8	N/A	Neutrophils
DFT3	High-ID	8	N/A	NK	5766
DFT3	High-ID	8	N/A	pDC	2706
DFT3	High-ID	8	N/A	T cells	553800
DFT3	High-ID	8	N/A	Vg9 neg gd T cells	10740
DFT3	High-ID	8	N/A	Vg9 pos gd T cells	38640
DFT3	High-ID	12	N/A	B Cells	34650
DFT3	High-ID	12	N/A	CD4	1132740
DFT3	High-ID	12	N/A	CD8	984060
DFT3	High-ID	12	N/A	iNKT	467.46
DFT3	High-ID	12	N/A	Macrophages	8983800
DFT3	High-ID	12	N/A	MAIT	53550
DFT3	High-ID	12	N/A	mDC	37296
DFT3	High-ID	12	N/A	Neutrophils
DFT3	High-ID	12	N/A	NK	15246
DFT3	High-ID	12	N/A	pDC	19530
DFT3	High-ID	12	N/A	T cells	2633400
DFT3	High-ID	12	N/A	Vg9 neg gd T cells	53046
DFT3	High-ID	12	N/A	Vg9 pos gd T cells	133560
DFT3	High-ID	16	N/A	B Cells	39804
DFT3	High-ID	16	N/A	CD4	949090
DFT3	High-ID	16	N/A	CD8	769330
DFT3	High-ID	16	N/A	iNKT	146.59
DFT3	High-ID	16	N/A	Macrophages	7479300
DFT3	High-ID	16	N/A	MAIT	23861
DFT3	High-ID	16	N/A	mDC	24289
DFT3	High-ID	16	N/A	Neutrophils
DFT3	High-ID	16	N/A	NK	14338
DFT3	High-ID	16	N/A	pDC	19902
DFT3	High-ID	16	N/A	T cells	2054400
DFT3	High-ID	16	N/A	Vg9 neg gd T cells	57673
DFT3	High-ID	16	N/A	Vg9 pos gd T cells	75435
DFT3	High-ID	2Pre	N/A	B Cells	32110
DFT3	High-ID	2Pre	N/A	CD4	687700
DFT3	High-ID	2Pre	N/A	CD8	804700
DFT3	High-ID	2Pre	N/A	iNKT	0
DFT3	High-ID	2Pre	N/A	Macrophages	10413000
DFT3	High-ID	2Pre	N/A	MAIT	21840
DFT3	High-ID	2Pre	N/A	mDC	39520
DFT3	High-ID	2Pre	N/A	Neutrophils
DFT3	High-ID	2Pre	N/A	NK	10166
DFT3	High-ID	2Pre	N/A	pDC	7813
DFT3	High-ID	2Pre	N/A	T cells	2054000
DFT3	High-ID	2Pre	N/A	Vg9 neg gd T cells	41860
DFT3	High-ID	2Pre	N/A	Vg9 pos gd T cells	83200
DFT3	High-ID	24	N/A	B Cells	33766.2
DFT3	High-ID	24	N/A	CD4	944055
DFT3	High-ID	24	N/A	CD8	978021
DFT3	High-ID	24	N/A	iNKT	258.741
DFT3	High-ID	24	N/A	Macrophages	6623370
DFT3	High-ID	24	N/A	MAIT	14385.6
DFT3	High-ID	24	N/A	mDC	33266.7
DFT3	High-ID	24	N/A	Neutrophils
DFT3	High-ID	24	N/A	NK	135864
DFT3	High-ID	24	N/A	pDC	14585.4
DFT3	High-ID	24	N/A	T cells	2567430
DFT3	High-ID	24	N/A	Vg9 neg gd T cells	82317.6
DFT3	High-ID	24	N/A	Vg9 pos gd T cells	103896
OLB	High-ID	Pre	N/A	B Cells	28080
OLB	High-ID	Pre	N/A	CD4	124020
OLB	High-ID	Pre	N/A	CD8	215280
OLB	High-ID	Pre	N/A	iNKT	75.738
OLB	High-ID	Pre	N/A	Macrophages	5764200
OLB	High-ID	Pre	N/A	MAIT	4875
OLB	High-ID	Pre	N/A	mDC	420420
OLB	High-ID	Pre	N/A	Neutrophils
OLB	High-ID	Pre	N/A	NK	35490
OLB	High-ID	Pre	N/A	pDC	3042
OLB	High-ID	Pre	N/A	T cells	497640
OLB	High-ID	Pre	N/A	Vg9 neg gd T cells	29640
OLB	High-ID	Pre	N/A	Vg9 pos gd T cells	47346
OLB	High-ID	2	N/A	B Cells	33495
OLB	High-ID	2	N/A	CD4	360150
OLB	High-ID	2	N/A	CD8	547050
OLB	High-ID	2	N/A	iNKT	869.4
OLB	High-ID	2	N/A	Macrophages	7423500
OLB	High-ID	2	N/A	MAIT	48195
OLB	High-ID	2	N/A	mDC	366450
OLB	High-ID	2	N/A	Neutrophils
OLB	High-ID	2	N/A	NK	25935
OLB	High-ID	2	N/A	pDC	2751
OLB	High-ID	2	N/A	T cells	1302000
OLB	High-ID	2	N/A	Vg9 neg gd T cells	64995
OLB	High-ID	2	N/A	Vg9 pos gd T cells	160650
OLB	High-ID	4	N/A	B Cells	44460
OLB	High-ID	4	N/A	CD4	303810
OLB	High-ID	4	N/A	CD8	274170
OLB	High-ID	4	N/A	iNKT	148.941
OLB	High-ID	4	N/A	Macrophages	3630900
OLB	High-ID	4	N/A	MAIT	19784.7
OLB	High-ID	4	N/A	mDC	279110
OLB	High-ID	4	N/A	Neutrophils
OLB	High-ID	4	N/A	NK	11485.5
OLB	High-ID	4	N/A	pDC	5582.2
OLB	High-ID	4	N/A	T cells	946010
OLB	High-ID	4	N/A	Vg9 neg gd T cells	28899
OLB	High-ID	4	N/A	Vg9 pos gd T cells	207727
OLB	High-ID	8	N/A	B Cells	12876
OLB	High-ID	8	N/A	CD4	248240
OLB	High-ID	8	N/A	CD8	238960
OLB	High-ID	8	N/A	iNKT	291.16
OLB	High-ID	8	N/A	Macrophages	3630800
OLB	High-ID	8	N/A	MAIT	16124
OLB	High-ID	8	N/A	mDC	163560
OLB	High-ID	8	N/A	Neutrophils
OLB	High-ID	8	N/A	NK	17226
OLB	High-ID	8	N/A	pDC	8062
OLB	High-ID	8	N/A	T cells	701800
OLB	High-ID	8	N/A	Vg9 neg gd T cells	12992
OLB	High-ID	8	N/A	Vg9 pos gd T cells	104400
OLB	High-ID	12	N/A	B Cells	25968.8
OLB	High-ID	12	N/A	CD4	430392
OLB	High-ID	12	N/A	CD8	362292
OLB	High-ID	12	N/A	iNKT	64.5588
OLB	High-ID	12	N/A	Macrophages	5357200
OLB	High-ID	12	N/A	MAIT	15617.6
OLB	High-ID	12	N/A	mDC	548432
OLB	High-ID	12	N/A	Neutrophils
OLB	High-ID	12	N/A	NK	25514.8
OLB	High-ID	12	N/A	pDC	11622.4
OLB	High-ID	12	N/A	T cells	1080520
OLB	High-ID	12	N/A	Vg9 neg gd T cells	24788.4
OLB	High-ID	12	N/A	Vg9 pos gd T cells	103512
OLB	High-ID	16	N/A	B Cells	26568
OLB	High-ID	16	N/A	CD4	433080
OLB	High-ID	16	N/A	CD8	338040
OLB	High-ID	16	N/A	iNKT	45.468
OLB	High-ID	16	N/A	Macrophages	5626800
OLB	High-ID	16	N/A	MAIT	16848
OLB	High-ID	16	N/A	mDC	344520
OLB	High-ID	16	N/A	Neutrophils
OLB	High-ID	16	N/A	NK	36180
OLB	High-ID	16	N/A	pDC	14688
OLB	High-ID	16	N/A	T cells	1048680
OLB	High-ID	16	N/A	Vg9 neg gd T cells	29592
OLB	High-ID	16	N/A	Vg9 pos gd T cells	83808
OLB	High-ID	2Pre	N/A	B Cells	51255
OLB	High-ID	2Pre	N/A	CD4	850230
OLB	High-ID	2Pre	N/A	CD8	862290
OLB	High-ID	2Pre	N/A	iNKT	173.262
OLB	High-ID	2Pre	N/A	Macrophages	4844100
OLB	High-ID	2Pre	N/A	MAIT	19275.9
OLB	High-ID	2Pre	N/A	mDC	856260
OLB	High-ID	2Pre	N/A	Neutrophils
OLB	High-ID	2Pre	N/A	NK	111957
OLB	High-ID	2Pre	N/A	pDC	33567
OLB	High-ID	2Pre	N/A	T cells	2371800
OLB	High-ID	2Pre	N/A	Vg9 neg gd T cells	60903
OLB	High-ID	2Pre	N/A	Vg9 pos gd T cells	207030
OLB	High-ID	24	N/A	B Cells	45732
OLB	High-ID	24	N/A	CD4	1030000
OLB	High-ID	24	N/A	CD8	873440
OLB	High-ID	24	N/A	iNKT	1062.96
OLB	High-ID	24	N/A	Macrophages	3493760
OLB	High-ID	24	N/A	MAIT	16356.4
OLB	High-ID	24	N/A	mDC	208472
OLB	High-ID	24	N/A	Neutrophils
OLB	High-ID	24	N/A	NK	53560
OLB	High-ID	24	N/A	pDC	58092
OLB	High-ID	24	N/A	T cells	2793360
OLB	High-ID	24	N/A	Vg9 neg gd T cells	84460
OLB	High-ID	24	N/A	Vg9 pos gd T cells	182928
OVN	High-ID	Pre	N/A	B Cells	22092
OVN	High-ID	Pre	N/A	CD4	251160
OVN	High-ID	Pre	N/A	CD8	206640
OVN	High-ID	Pre	N/A	iNKT	144.48
OVN	High-ID	Pre	N/A	Macrophages	6560400
OVN	High-ID	Pre	N/A	MAIT	8223.6
OVN	High-ID	Pre	N/A	mDC	187320
OVN	High-ID	Pre	N/A	Neutrophils
OVN	High-ID	Pre	N/A	NK	14196
OVN	High-ID	Pre	N/A	pDC	4300.8
OVN	High-ID	Pre	N/A	T cells	586320
OVN	High-ID	Pre	N/A	Vg9 neg gd T cells	34356
OVN	High-ID	Pre	N/A	Vg9 pos gd T cells	24192
OVN	High-ID	2	N/A	B Cells	36078
OVN	High-ID	2	N/A	CD4	365075
OVN	High-ID	2	N/A	CD8	458706
OVN	High-ID	2	N/A	iNKT	953.49
OVN	High-ID	2	N/A	Macrophages	6030180
OVN	High-ID	2	N/A	MAIT	444103
OVN	High-ID	2	N/A	mDC	77395.9
OVN	High-ID	2	N/A	Neutrophils
OVN	High-ID	2	N/A	NK	20444.2
OVN	High-ID	2	N/A	pDC	2010.06
OVN	High-ID	2	N/A	T cells	1589150
OVN	High-ID	2	N/A	Vg9 neg gd T cells	73015
OVN	High-ID	2	N/A	Vg9 pos gd T cells	60903.1
OVN	High-ID	4	N/A	B Cells	27256.8
OVN	High-ID	4	N/A	CD4	713829
OVN	High-ID	4	N/A	CD8	446247
OVN	High-ID	4	N/A	iNKT	332.4
OVN	High-ID	4	N/A	Macrophages	5218680
OVN	High-ID	4	N/A	MAIT	225201
OVN	High-ID	4	N/A	mDC	39140.1
OVN	High-ID	4	N/A	Neutrophils
OVN	High-ID	4	N/A	NK	37478.1
OVN	High-ID	4	N/A	pDC	6315.6
OVN	High-ID	4	N/A	T cells	1711860
OVN	High-ID	4	N/A	Vg9 neg gd T cells	58585.5
OVN	High-ID	4	N/A	Vg9 pos gd T cells	122988
OVN	High-ID	8	N/A	B Cells	29155.5
OVN	High-ID	8	N/A	CD4	1718550
OVN	High-ID	8	N/A	CD8	931950
OVN	High-ID	8	N/A	iNKT	1102.95
OVN	High-ID	8	N/A	Macrophages	4266450
OVN	High-ID	8	N/A	MAIT	232560
OVN	High-ID	8	N/A	mDC	135090
OVN	High-ID	8	N/A	Neutrophils
OVN	High-ID	8	N/A	NK	67801.5
OVN	High-ID	8	N/A	pDC	104310
OVN	High-ID	8	N/A	T cells	3402900
OVN	High-ID	8	N/A	Vg9 neg gd T cells	112860
OVN	High-ID	8	N/A	Vg9 pos gd T cells	174420
OVN	High-ID	12	N/A	B Cells	39372
OVN	High-ID	12	N/A	CD4	2958000
OVN	High-ID	12	N/A	CD8	1468800
OVN	High-ID	12	N/A	iNKT	536.52
OVN	High-ID	12	N/A	Macrophages	3651600
OVN	High-ID	12	N/A	MAIT	191760
OVN	High-ID	12	N/A	mDC	158100
OVN	High-ID	12	N/A	Neutrophils
OVN	High-ID	12	N/A	NK	62220
OVN	High-ID	12	N/A	pDC	90576
OVN	High-ID	12	N/A	T cells	5436600
OVN	High-ID	12	N/A	Vg9 neg gd T cells	116280
OVN	High-ID	12	N/A	Vg9 pos gd T cells	191760
OVN	High-ID	16	N/A	B Cells	75600
OVN	High-ID	16	N/A	CD4	3204000
OVN	High-ID	16	N/A	CD8	1812000
OVN	High-ID	16	N/A	iNKT	828
OVN	High-ID	16	N/A	Macrophages	4596000
OVN	High-ID	16	N/A	MAIT	192000
OVN	High-ID	16	N/A	mDC	112800
OVN	High-ID	16	N/A	Neutrophils
OVN	High-ID	16	N/A	NK	75960
OVN	High-ID	16	N/A	pDC	181200
OVN	High-ID	16	N/A	T cells	5976000
OVN	High-ID	16	N/A	Vg9 neg gd T cells	150000
OVN	High-ID	16	N/A	Vg9 pos gd T cells	254400
OVN	High-ID	2Pre	N/A	B Cells	21583
OVN	High-ID	2Pre	N/A	CD4	1310800
OVN	High-ID	2Pre	N/A	CD8	807950
OVN	High-ID	2Pre	N/A	iNKT	402.845
OVN	High-ID	2Pre	N/A	Macrophages	2248700
OVN	High-ID	2Pre	N/A	MAIT	30171
OVN	High-ID	2Pre	N/A	mDC	83620
OVN	High-ID	2Pre	N/A	Neutrophils
OVN	High-ID	2Pre	N/A	NK	37629
OVN	High-ID	2Pre	N/A	pDC	107915
OVN	High-ID	2Pre	N/A	T cells	2463400
OVN	High-ID	2Pre	N/A	Vg9 neg gd T cells	26385.5
OVN	High-ID	2Pre	N/A	Vg9 pos gd T cells	114130
OVN	High-ID	24	N/A	B Cells	20490.5
OVN	High-ID	24	N/A	CD4	1401700
OVN	High-ID	24	N/A	CD8	861350
OVN	High-ID	24	N/A	iNKT	1107.45
OVN	High-ID	24	N/A	Macrophages	1851100
OVN	High-ID	24	N/A	MAIT	39643.5
OVN	High-ID	24	N/A	mDC	40981
OVN	High-ID	24	N/A	Neutrophils
OVN	High-ID	24	N/A	NK	31939.5
OVN	High-ID	24	N/A	pDC	61525
OVN	High-ID	24	N/A	T cells	2819450
OVN	High-ID	24	N/A	Vg9 neg gd T cells	77575
OVN	High-ID	24	N/A	Vg9 pos gd T cells	159965
DF4X	ID/AE	Pre	1	B Cells	37129
DF4X	ID/AE	Pre	1	CD4	265802
DF4X	ID/AE	Pre	1	CD8	302584
DF4X	ID/AE	Pre	1	iNKT
DF4X	ID/AE	Pre	1	Macrophages	2068120
DF4X	ID/AE	Pre	1	MAIT	2019.54
DF4X	ID/AE	Pre	1	mDC	258168
DF4X	ID/AE	Pre	1	Neutrophils	16551.9
DF4X	ID/AE	Pre	1	NK	6280.7
DF4X	ID/AE	Pre	1	pDC	1811.34
DF4X	ID/AE	Pre	1	T cells	676650
DF4X	ID/AE	Pre	1	Vg9 neg gd T cells
DF4X	ID/AE	Pre	1	Vg9 pos gd T cells
DF4X	ID/AE	4	1	B Cells	4386.99
DF4X	ID/AE	4	1	CD4	64147.2
DF4X	ID/AE	4	1	CD8	62836.5
DF4X	ID/AE	4	1	iNKT
DF4X	ID/AE	4	1	Macrophages	452577
DF4X	ID/AE	4	1	MAIT	1418.64
DF4X	ID/AE	4	1	mDC	31765.2
DF4X	ID/AE	4	1	Neutrophils	3407.82
DF4X	ID/AE	4	1	NK	1688.49
DF4X	ID/AE	4	1	pDC	786.42
DF4X	ID/AE	4	1	T cells	150345
DF4X	ID/AE	4	1	Vg9 neg gd T cells
DF4X	ID/AE	4	1	Vg9 pos gd T cells
DF4X	ID/AE	8	1	B Cells	8204.4
DF4X	ID/AE	8	1	CD4	240800
DF4X	ID/AE	8	1	CD8	347440
DF4X	ID/AE	8	1	iNKT
DF4X	ID/AE	8	1	Macrophages	686280
DF4X	ID/AE	8	1	MAIT	3491.6
DF4X	ID/AE	8	1	mDC	30960
DF4X	ID/AE	8	1	Neutrophils	8875.2
DF4X	ID/AE	8	1	NK	6759.6
DF4X	ID/AE	8	1	pDC	2390.8
DF4X	ID/AE	8	1	T cells	662200
DF4X	ID/AE	8	1	Vg9 neg gd T cells
DF4X	ID/AE	8	1	Vg9 pos gd T cells
DF4X	ID/AE	12	1	B Cells	20777.2
DF4X	ID/AE	12	1	CD4	609600
DF4X	ID/AE	12	1	CD8	528320
DF4X	ID/AE	12	1	iNKT
DF4X	ID/AE	12	1	Macrophages	3129280
DF4X	ID/AE	12	1	MAIT	4368.8
DF4X	ID/AE	12	1	mDC	153924
DF4X	ID/AE	12	1	Neutrophils	57404
DF4X	ID/AE	12	1	NK	6146.8
DF4X	ID/AE	12	1	pDC	3048
DF4X	ID/AE	12	1	T cells	1402080
DF4X	ID/AE	12	1	Vg9 neg gd T cells
DF4X	ID/AE	12	1	Vg9 pos gd T cells
DF4X	ID/AE	16	1	B Cells	9165
DF4X	ID/AE	16	1	CD4	313950
DF4X	ID/AE	16	1	CD8	265200
DF4X	ID/AE	16	1	iNKT
DF4X	ID/AE	16	1	Macrophages	5466500
DF4X	ID/AE	16	1	MAIT	3094
DF4X	ID/AE	16	1	mDC	90350
DF4X	ID/AE	16	1	Neutrophils	120250
DF4X	ID/AE	16	1	NK	3035.5
DF4X	ID/AE	16	1	pDC	1852.5
DF4X	ID/AE	16	1	T cells	689000
DF4X	ID/AE	16	1	Vg9 neg gd T cells
DF4X	ID/AE	16	1	Vg9 pos gd T cells
DFXH	ID/AE	Pre	1	B Cells	9165.6
DFXH	ID/AE	Pre	1	CD4	137752
DFXH	ID/AE	Pre	1	CD8	485080
DFXH	ID/AE	Pre	1	iNKT
DFXH	ID/AE	Pre	1	Macrophages	1709840
DFXH	ID/AE	Pre	1	MAIT	4984.8
DFXH	ID/AE	Pre	1	mDC	53332
DFXH	ID/AE	Pre	1	Neutrophils	9380
DFXH	ID/AE	Pre	1	NK	5145.6
DFXH	ID/AE	Pre	1	pDC	1262.28
DFXH	ID/AE	Pre	1	T cells	694120
DFXH	ID/AE	Pre	1	Vg9 neg gd T cells
DFXH	ID/AE	Pre	1	Vg9 pos gd T cells
DFXH	ID/AE	4	1	B Cells	7267.4
DFXH	ID/AE	4	1	CD4	107758
DFXH	ID/AE	4	1	CD8	227330
DFXH	ID/AE	4	1	iNKT
DFXH	ID/AE	4	1	Macrophages	2495260
DFXH	ID/AE	4	1	MAIT	3436.8
DFXH	ID/AE	4	1	mDC	117424
DFXH	ID/AE	4	1	Neutrophils	14212.6
DFXH	ID/AE	4	1	NK	3615.8
DFXH	ID/AE	4	1	pDC	1761.36
DFXH	ID/AE	4	1	T cells	390220
DFXH	ID/AE	4	1	Vg9 neg gd T cells
DFXH	ID/AE	4	1	Vg9 pos gd T cells
DFXH	ID/AE	8	1	B Cells	10038.9
DFXH	ID/AE	8	1	CD4	220071
DFXH	ID/AE	8	1	CD8	293319
DFXH	ID/AE	8	1	iNKT
DFXH	ID/AE	8	1	Macrophages	2063370
DFXH	ID/AE	8	1	MAIT	6997.8
DFXH	ID/AE	8	1	mDC	29724.3
DFXH	ID/AE	8	1	Neutrophils	8502
DFXH	ID/AE	8	1	NK	16775.1
DFXH	ID/AE	8	1	pDC	4218.3
DFXH	ID/AE	8	1	T cells	706320
DFXH	ID/AE	8	1	Vg9 neg gd T cells
DFXH	ID/AE	8	1	Vg9 pos gd T cells
DFXH	ID/AE	12	1	B Cells	13989.3
DFXH	ID/AE	12	1	CD4	782340
DFXH	ID/AE	12	1	CD8	1206660
DFXH	ID/AE	12	1	iNKT
DFXH	ID/AE	12	1	Macrophages	3805620
DFXH	ID/AE	12	1	MAIT	4084.08
DFXH	ID/AE	12	1	mDC	56288.7
DFXH	ID/AE	12	1	Neutrophils	42100.5
DFXH	ID/AE	12	1	NK	17171.7
DFXH	ID/AE	12	1	pDC	8552.7
DFXH	ID/AE	12	1	T cells	2320500
DFXH	ID/AE	12	1	Vg9 neg gd T cells
DFXH	ID/AE	12	1	Vg9 pos gd T cells
DFXH	ID/AE	16	1	B Cells	5752.8
DFXH	ID/AE	16	1	CD4	255304
DFXH	ID/AE	16	1	CD8	371864
DFXH	ID/AE	16	1	iNKT
DFXH	ID/AE	16	1	Macrophages	2684640
DFXH	ID/AE	16	1	MAIT	1579.2
DFXH	ID/AE	16	1	mDC	17258.4
DFXH	ID/AE	16	1	Neutrophils	188376
DFXH	ID/AE	16	1	NK	3985.6
DFXH	ID/AE	16	1	pDC	3241.12
DFXH	ID/AE	16	1	T cells	729440
DFXH	ID/AE	16	1	Vg9 neg gd T cells
DFXH	ID/AE	16	1	Vg9 pos gd T cells
DG05	ID/AE	Pre	1	B Cells	103776
DG05	ID/AE	Pre	1	CD4	382720
DG05	ID/AE	Pre	1	CD8	427616
DG05	ID/AE	Pre	1	iNKT
DG05	ID/AE	Pre	1	Macrophages	5012160
DG05	ID/AE	Pre	1	MAIT	8758.4
DG05	ID/AE	Pre	1	mDC	359168
DG05	ID/AE	Pre	1	Neutrophils	49606.4
DG05	ID/AE	Pre	1	NK	10451.2
DG05	ID/AE	Pre	1	pDC	8022.4
DG05	ID/AE	Pre	1	T cells	971520
DG05	ID/AE	Pre	1	Vg9 neg gd T cells
DG05	ID/AE	Pre	1	Vg9 pos gd T cells
DG05	ID/AE	4	1	B Cells	23299.5
DG05	ID/AE	4	1	CD4	105350
DG05	ID/AE	4	1	CD8	131075
DG05	ID/AE	4	1	iNKT
DG05	ID/AE	4	1	Macrophages	1656200
DG05	ID/AE	4	1	MAIT	4949
DG05	ID/AE	4	1	mDC	104860
DG05	ID/AE	4	1	Neutrophils	31115
DG05	ID/AE	4	1	NK	3258.5
DG05	ID/AE	4	1	pDC	6296.5
DG05	ID/AE	4	1	T cells	296450
DG05	ID/AE	4	1	Vg9 neg gd T cells
DG05	ID/AE	4	1	Vg9 pos gd T cells
DG05	ID/AE	8	1	B Cells	22170.6
DG05	ID/AE	8	1	CD4	593250
DG05	ID/AE	8	1	CD8	823770
DG05	ID/AE	8	1	iNKT
DG05	ID/AE	8	1	Macrophages	983100
DG05	ID/AE	8	1	MAIT	8203.8
DG05	ID/AE	8	1	mDC	61359
DG05	ID/AE	8	1	Neutrophils	26136.9
DG05	ID/AE	8	1	NK	19831.5
DG05	ID/AE	8	1	pDC	10780.2
DG05	ID/AE	8	1	T cells	1640760
DG05	ID/AE	8	1	Vg9 neg gd T cells
DG05	ID/AE	8	1	Vg9 pos gd T cells
DG05	ID/AE	12	1	B Cells	43080
DG05	ID/AE	12	1	CD4	295098
DG05	ID/AE	12	1	CD8	284687
DG05	ID/AE	12	1	iNKT
DG05	ID/AE	12	1	Macrophages	2337090
DG05	ID/AE	12	1	MAIT	5600.4
DG05	ID/AE	12	1	mDC	198886
DG05	ID/AE	12	1	Neutrophils	100520
DG05	ID/AE	12	1	NK	5492.7
[truncated: 3,384 more rows]

## Sheet: 1b
Fig. 1b; PBMC CD4 PPD
			BCG ID Low											BCG ID High										BCG AE											BCG AE/ID											BCG IV
Study point	Weeks after BCG		DF5T	DFVJ	DFX2	DFXL	O7E	DF7X	DFZ4	O96	OTM	DF9I		DF8J	HCE	O5G	OMI	DF9F	DG02	DG49	OTL			DFH1	DFI0	DFW0	DFX6	OBD	CZRJR	DFB3	HCA	OHJ	DFJ3		DF4X	DFXH	DG05	O77	OEN	DFWG	DG82	HBN	ONF	DFL6		DF2A	DF3A	DJF9	O7C
Pre	0		0.2812	0.0754	0.0315	0.01623	0.1107	0.0183	0.0152	0.0756	0.024	0.0078		0.0733	0.05608	0.0297	0.0226	0.0118	0.0535	0.0018	0.0511			0.0446	0.01484	0.0165	0.0116	0.0958	0.0222	0.0168	0.00533	0.0451	0		0.01034	0.0233	0.0525	0.0444	0.107	0.052	0.0144	0.04516	0.06054	0.0427		0.0271	0.0704	0.02278	0.0491
Peak	4		0.5546	0.5263	0.1619	0.011	0.3024	0.3587	0.2308	0.9479	0.4283	0.1678		1.1416	5.0797	1.4653	1.4035	2.1645	2.3269	2.4032	2.356			0.4518	0.0044	0.0783	0.3111	2.6614	0.3998	0.01604	0.05099	0.4718	0.3972		0.05147	0.1815	0.09099	0.0406	0.15	0.2522	0.43551	0.2236	0.3189	0.0225		1.3659	2.4714	2.22	0.1597
Time of Challenge	24		0.1565	0.0809	0.0394	0.1401	0.0733	0.1089	0.2045	0.1867	0.0409	0.0396		0.6317	0.38564	0.1078	0.13519	0.3376	0.5062	0.4573	0.0762			0.2909	0.0782	0.0647	0.0346	0.0384	0.0954	0.1037	0.00194	0.1034	0.0612		0.06702	0.044	0.02521	0.0201	0.0957	0.1387	0.0359	0.02161	0.0841	0.053		0.6041	0.8543	0.5057	0.3616
[truncated: 6 more columns]

## Sheet: 1c
Fig. 1c; PBMC CD8 PPD
			ID low											ID high										AE											AE/ID											IV
Study point	Weeks after BCG		DFVJ	DFX2	DF5T	O7E	DFXL	OTM	O96	DFZ4	DF7X	DF9I		HCE	O5G	DF8J	OMI	DF9F	DG02	DG49	OTL			DFH1	DFW0	DFX6	OBD	DFI0	HCA	OHJ	CZRJR	DFB3	DFJ3		DFXH	OEN	O77	DF4X	DG05	HBN	ONF	DFWG	DG82	DFL6		DF2A	DF3A	OE1	O7C
Pre	0		0.01796	0.0211	0.0236	0.04395	0.01531	0.02524	0.00229	0.014	0.09117	0.0472		0.0208	0.0491	0.0129	0.0137	0	0.0408	0	0.0022			0.0164	0.0202	0.00245	0.01351	0.04207	0.03817	0	0.003	0.0319	0		0.0127	0.0291	0.00528	0.0453	0.0106	0.013	0.0412	0.0026	0.00857	0		0.0125	0.0063	0.00144	0.0134
Peak	4		0.0462	0.0277	0.0512	0.0856	0.00803	0.0652	0.0049	0.0104	0.1971	0.0598		0.1696	0.2374	0.649	0.1876	0.1744	0.3372	0.2733	0.8062			0.0114	0.0405	0.1084	0.6768	0.00522	0.02966	0.0325	0.0198	0.0214	0.008		0.16985	0.03691	0.00714	0.0289	0.01757	0.0392	0.15334	0.0961	0.01796	0.0103		0.3612	0.7377	0.1596	0.06308
Time of Challenge	24		0.0104	0.00014	0.0101	0.0245	0.0047	0.0193	0.02212	0.0217	0.00378	0.2014		0.0115	0.016	0.0095	0.0222	0.03197	0.0138	0.0334	0			0.0142	0.0107	0.00628	0.0102	0.02582	0	0.0105	0.02356	0.0464	0.0019		0.0278	0.0206	0.00719	0.01932	0.00328	0	0.0456	0.0591	0	0.0095		0.2506	0.55356	0.10679	0.0614
[truncated: 6 more columns]

## Sheet: 1d
Fig 1d; BAL CD4 PPD
		Frequency
Weeks after BCG		ID Low											ID High										AE											ID/AE											IV
0		0.254	0.107	0.022	0.07	0.298	0.134	0.358	3.028	-0.02	0.468		0.221	3.381	0.64	0.599	0.066	0.011	0.342	-0.027			0.185	0.14	0.087	0.051	0.08	1.201	2.472	0.391	0.069	0.738		0.02	0.134	0.032	0.179	0.41	2.602	0.053	0.303	0.65	0.449		0.276	0.07	0.281	0.106	0.141
4		1.366	2.557	1.297	0.561	2.48	1.483	2.31	6.047	1	1.998		17.25	19.54	16.49			3.505					15.521	21.682	12.866	21.346	12.6	8.58	30.29	14	22.25	20.361		15.48	12.338	10.097	37.763	34.09	29.776	19.04	24.45	22.24	23.735		3.095	0.92	40.95	13.664	10.655
8		1.704	10.27	1.27	3.508	9			13.801	1.89			23.801	42.447	27.401	19.97	22.5	4.435	14.87	9.18			25.479	25.401	15.699	45.151	28.67			11.346	38.63			46.52	21.54	28.977	40.262	27.081		28.961	35.995	23.012			28.8	14.678	43.38	43.014	50.228
12		1.324	5.358	1.157	2.73	9.49	2.621	4.46	10.913	1.538	4.285		27.785	56.913	29.884	17.483	10.719	10.954	17.592	18.151			24.051	18.14	13.899	42.662	28.33	48.13	22.561	12.093	37.956	27.436		42.525	25.497	23.788	38.46	29.349	31.078	26.052	25.863	26.96	29.453		24.6103	31.393	46.11	37.337	55.353
16		0.545	15.48	0.56	9.594	7	5.715	4.268	7.525	1.112	8.81						15.33	14.444	7.74	29.649			28.565	22.056	14.142	39.824	20.68	43.041	15.541	8.389	32.754	17.687		32.053	31.67	15.948	31.34	19.47	19.14	22.24	17.74	24.041	18.837		49.717	28.371	73.2	36.922	41.88
		Number
Weeks after BCG		ID Low											ID High										AE											ID/AE											IV
0		854	100	100	100	200	255	586	2024	100	658		711	8506	1075	858	191	100	788	100			192	144	149	100	100	692	2795	977	333	980		100	100	100	100	540	2807	132	962	3519	2067		412	100	525	184	100
4		2894	428.5	773	264.1	1393	3701	4273	5250	1945	3399		39815	13188	46878			5324					53325	54003	10402	5568	2867	3788	177000	51231	243000	121000		6908	9519	7243	115000	65199	215000	90285	271000	173000	130000		109000	5929	512000	175000	108000
8		4384	11051	1298	2724	10388			26041	4564			75888	217000	65311	44016	67565	6775	14121	30229			184000	250000	92159	172000	33971			132000	725000			70572	26642	92495	196000	164000		174000	463000	349000			1600000	1400000	3410000	1250000	2280000
12		5531	5028	3633	2068	116000	5262	8346	15684	3773	9503		171000	554000	199000	33423	53634	14773	50716	82287			91930	147000	21146	96329	29055	403000	68830	39767	404000	331000		160000	116000	34957	122000	87272	136000	89464	298000	453000	135000		1830000	1570000	1990000	442000	1790000
16		100	18330	1229	4471	21183	9715	14259	11741	1553	22576						88712	28827	27127	194000			155000	147000	58862	45537	40898	285000	13954	11471	182000	78607		88180	75466	25478	125000	40512	71062	57239	106000	336000	51035		1650000	1130000	920000	581000	609000
[truncated: 5 more columns]

## Sheet: 1e
Fig 1e; BAL CD8 PPD
		Frequency
Weeks after BCG		ID Low											ID High											AE											ID/AE											IV
0		1.17	0.07	0.13	0.2	0.01	0.256	0.558	0.08	0.11	0.31		0.03	0.05	0.84	0.559	0.25	-0.58	-0.068	-0.25				0.112	0.26	0.72	0.3	0.285	0.3	0.396	0.357	-0.12	0.042		0.08	0.13	-0.07	0.92	0.88	0.66	0.072	0.858	1.008	0		0.11	-0.08	0.7	0.357
4		0.85	0.22	0.049	0.315	0.4	0.211	0.29	0.758	0.2	0.33		3.34	2.43	3.47			0.13						0.493	0.86	1.301	0.86	2.46	0.03	3.484	1.5	3	0.494		0.83	0.52	0.48	4.455	2.81	0.2	1.92	2.86	2.31	0.58		1.79	0.194	1.6	2.95
8		1.75	1.61	0.1	1.94	2.49			1.328	1.24			1.33	2.012	4.47	2.45	2.67	0.141	2.57	2.4				0.416	1.447	1.269	2.64	3.32			1.546	1.815			0.97	2.07	1	3.63	2.623		0.74	3.019	3.171			12.176	3.936	2.88	5.12
12		1.24	0.54	0.392	-0.4	0.73	1.874	0.56	0.566	1.52	0.8		1.559	3.927	7.18	1.3	0.76	1.227	2.479	2.58				0.851	0.52	1.23	1.711	1.46	3.79	3.882	0.66	3.437	0.7		0.41	1.34	2.01	1.47	1.932	3.36	0.349	0.887	2.766	2.105		14.766	10.953	3.53	7.095
16		0.5	3.53	0.461	3.935	1.27	1.202	0.688	0.4203	0.97	1.508						0.14	0.832	0.473	1.97				1.04	1.81	1.3	3.3	1.37	3.82	2.753	0.34	3.584	0.616		1.597	1.431	1.849	1.85	0.73	3.739	0.12	0.55	2.197	0.99		20.943	12.025	8.7	4.47
		Number
Weeks after BCG		ID Low											ID High											AE											ID/AE											IV
0		2425	903	259	254	100	618	1467	100	1006	717		1241	100	1328	1000	629	100	100	100				344	666	1528	231	288	100	512	2356	100	103		100	202	100	172	1789	1257	100	2455	9228	1512		100	100	521	1981
4		2097	465	64	410	314	364	495	2145	100	491		16669	1878	31280			444						4003	3113	1752	715	796	100	17730	18000	126000	5005		100	1238	802	16983	8961	3122	10750	31738	18401	6154		84000	6217	16000	220000
8		3828	10035	252	3971	1892			6127	4083			9126	10326	32238	10472	11439	611	3654	16175				5938	15525	13626	15439	4613			51778	126000			2650	6401	4448	25331	24472		5826	34253	44798			868000	630000	118000	477000
12		6116	2285	1894	-579	6992	5000	3075	2255	7658	2156		19363	26773	97163	4746	5719	2792	10100	23487				7242	3384	3465	5200	2667	28585	11368	5193	90977	10305		2224	11555	3274	7879	9770	18395	1518	8151	39468	19293		2190000	1150000	80972	273000
16		100	19975	1321	5566	2852	2923	7776	1942	2625	5628						1111	2999	2106	19711				10790	18272	6152	5548	3780	22728	3496	973	43751	3801		5300	6425	5119	13349	1903	23890	212	1899	22476	6651		570000	784000	59517	128000
[truncated: 6 more columns]

## Sheet: 1f
Fig. 1f
	Timepoint	Vaccine_Route	Module_1	Module_2	Module_3	Module_4	Module_5	Module_6	Module_7
	Week13	Naive	0.369061	-0.229393	-0.0229379	0.243524	-0.124558	-0.0143268	-0.0877154
	Week13	AE	0.0308032	-0.146115	-0.00102306	0.12168	-0.0516796	-0.0211697	-0.0306963
	Week13	IDLow	0.0910373	-0.167137	0.0440621	-0.0405936	-0.103154	0.164248	-0.104423
	Week13	IDHigh	-0.0159876	-0.139578	-0.0576377	0.125532	-0.0129479	0.280785	0.0140872
	Week13	IV	-0.21813	0.0287114	0.117393	-0.108891	0.0337293	-0.0632123	-0.0141371
	Week25	Naive	0.282183	-0.155356	-0.0268467	0.116071	-0.0231806	-0.10068	0.00503403
	Week25	AE	0.0689255	-0.0812307	0.0546759	-0.114423	0.0317274	-0.041461	-0.000725671
	Week25	IDLow	0.109478	-0.115229	0.0635361	-0.14014	-0.0238131	0.04516	-0.0340536
	Week25	IDHigh	0.0900355	-0.0993198	-0.0167264	0.0109791	0.0264639	0.195246	0.0148805
	Week25	IV	-0.105365	0.0216356	0.0761185	-0.116839	0.0984444	0.0170584	0.029147

## Sheet: 1g
Fig. 1g		Timepoint	Unique_Identifiers	Stimulated	Vaccine_Routes	Module_2_Score
		Week13	DF16_1006	NO	IDLow	-0.223167
		Week13	DF16_1007	NO	IDLow	-0.121411
		Week13	DF16_1016	NO	IDLow	0.00732909
		Week13	DF16_1020	NO	IDLow	-0.156237
		Week13	DF16_1021	NO	IDLow	-0.199415
		Week13	DF16_1023	NO	IDLow	-0.110986
		Week13	DF16_1026	NO	IDLow	-0.0997985
		Week13	DF16_1028	NO	IDLow	-0.261789
		Week13	DF16_1030	NO	IDLow	-0.185889
		Week13	DF16_1032	NO	IDLow	-0.0895697
		Week13	DF16_1033	NO	IDLow	-0.0381862
		Week13	DF16_1068	NO	IDLow	-0.221069
		Week13	DF16_1069	NO	IDLow	-0.152564
		Week13	DF16_1079	NO	IDLow	-0.071274
		Week13	DF16_1083	NO	IDLow	-0.26026
		Week13	DF16_1085	NO	IDLow	-0.325635
		Week13	DF16_1088	NO	IDLow	-0.288631
		Week13	DF16_1089	NO	IDLow	-0.132775
		Week13	DF16_1094	NO	IDLow	-0.075212
		Week13	DF16_1109	NO	IDLow	-0.102433
		Week13	DF16_1112	NO	IDLow	-0.206632
		Week13	DF16_1117	NO	IDLow	-0.208607
		Week13	DF16_1125	NO	IDLow	-0.114987
		Week13	DF16_1127	NO	IDLow	-0.245519
		Week13	DF16_1151	NO	IDLow	-0.121606
		Week13	DF16_1153	NO	IDLow	-0.209227
		Week13	DF16_1154	NO	IDLow	-0.0675097
		Week13	DF16_1157	NO	IDLow	-0.0538945
		Week13	DF16_1161	NO	IDLow	-0.0659097
		Week13	DF16_1168	NO	IDLow	-0.206758
		Week13	DF16_1178	NO	IDLow	-0.153738
		Week13	DF16_1181	NO	IDLow	-0.0492957
		Week13	DF16_1200	NO	IDLow	-0.184969
		Week13	DF16_1216	NO	IDLow	0.00795318
		Week13	DF16_1220	NO	IDLow	-0.082429
		Week13	DF16_1222	NO	IDLow	-0.120327
		Week13	DF16_1223	NO	IDLow	-0.264912
		Week13	DF16_1224	NO	IDLow	-0.0560719
		Week13	DF16_1231	NO	IDLow	-0.192105
		Week13	DF16_1235	NO	IDLow	-0.170809
		Week13	DF16_1237	NO	IDLow	-0.153463
		Week13	DF16_1243	NO	IDLow	-0.145947
		Week13	DF16_1245	NO	IDLow	-0.218668
		Week13	DF16_1250	NO	IDLow	-0.204623
		Week13	DF16_1263	NO	IDLow	-0.0192354
		Week13	DF16_1264	NO	IDLow	-0.189321
		Week13	DF16_1267	NO	IDLow	-0.113179
		Week13	DF16_1268	NO	IDLow	-0.209054
		Week13	DF16_1272	NO	IDLow	-0.160369
		Week13	DF16_1274	NO	IDLow	-0.145984
		Week13	DF16_1279	NO	IDLow	-0.0591567
		Week13	DF16_1281	NO	IDLow	-0.170148
		Week13	DF16_1285	NO	IDLow	-0.11063
		Week13	DF16_1288	NO	IDLow	-0.156371
		Week13	DF16_1290	NO	IDLow	-0.0543041
		Week13	DF16_1296	NO	IDLow	0.0300702
		Week13	DF16_1298	NO	IDLow	-0.171671
		Week13	DF16_1299	NO	IDLow	-0.203101
		Week13	DF16_1303	NO	IDLow	-0.126038
		Week13	DF16_1307	NO	IDLow	-0.175563
		Week13	DF16_1311	NO	IDLow	-0.00223622
		Week13	DF16_1316	NO	IDLow	-0.137042
		Week13	DF16_1327	NO	IDLow	-0.0669698
		Week13	DF16_1333	NO	IDLow	-0.000379998
		Week13	DF16_1342	NO	IDLow	-0.0621593
		Week13	DF16_1343	NO	IDLow	-0.195617
		Week13	DF16_1346	NO	IDLow	-0.123881
		Week13	DF16_1361	NO	IDLow	-0.17156
		Week13	DF16_1362	NO	IDLow	-0.237782
		Week13	DF16_1367	NO	IDLow	-0.0784113
		Week13	DF16_1371	NO	IDLow	-0.184777
		Week13	DF16_1373	NO	IDLow	-0.25879
		Week13	DF16_1376	NO	IDLow	-0.160153
		Week13	DF16_1382	NO	IDLow	-0.143537
		Week13	DF16_1384	NO	IDLow	-0.0645495
		Week13	DF16_1390	NO	IDLow	-0.202669
		Week13	DF16_1395	NO	IDLow	-0.239585
		Week13	DF16_1396	NO	IDLow	-0.121396
		Week13	DF16_1401	NO	IDLow	-0.0851124
		Week13	DF16_1424	NO	IDLow	-0.130455
		Week13	DF16_1425	NO	IDLow	-0.0225601
		Week13	DF16_1428	NO	IDLow	-0.239511
		Week13	DF16_1443	NO	IDLow	-0.0119479
		Week13	DF16_1444	NO	IDLow	-0.103922
		Week13	DF16_1445	NO	IDLow	-0.160955
		Week13	DF16_1451	NO	IDLow	-0.164772
		Week13	DF16_1458	NO	IDLow	-0.139556
		Week13	DF16_1465	NO	IDLow	-0.0870216
		Week13	DF16_1467	NO	IDLow	-0.195977
		Week13	DF16_1475	NO	IDLow	-0.152841
		Week13	DF16_1477	NO	IDLow	-0.126677
		Week13	DF16_1482	NO	IDLow	-0.0487107
		Week13	DF16_1484	NO	IDLow	-0.0297629
		Week13	DF16_1488	NO	IDLow	-0.183787
		Week13	DF16_1489	NO	IDLow	-0.081605
		Week13	DF16_1516	NO	IDLow	0.000346105
		Week13	DF16_1525	NO	IDLow	-0.0939205
		Week13	DF16_1542	NO	IDLow	-0.14791
		Week13	DF16_1550	NO	IDLow	-0.141216
		Week13	DF16_1552	NO	IDLow	-0.102842
		Week13	DF16_1553	NO	IDLow	-0.0682447
		Week13	DF16_1563	NO	IDLow	-0.200674
		Week13	DF16_1572	NO	IDLow	-0.21203
		Week13	DF16_1573	NO	IDLow	-0.147845
		Week13	DF16_1587	NO	IDLow	-0.115538
		Week13	DF16_1590	NO	IDLow	-0.110535
		Week13	DF16_1604	NO	IDLow	0.102895
		Week13	DF16_1612	NO	IDLow	-0.0870568
		Week13	DF16_1623	NO	IDLow	-0.111002
		Week13	DF16_1625	NO	IDLow	-0.197719
		Week13	DF16_1635	NO	IDLow	-0.150913
		Week13	DF16_1636	NO	IDLow	-0.0609062
		Week13	DF16_1642	NO	IDLow	-0.00426608
		Week13	DF16_1647	NO	IDLow	-0.196033
		Week13	DF16_1649	NO	IDLow	-0.0788026
		Week13	DF16_1654	NO	IDLow	-0.0719689
		Week13	DF16_1659	NO	IDLow	-0.0970198
		Week13	DF16_1666	NO	IDLow	-0.178654
		Week13	DF16_1670	NO	IDLow	-0.185654
		Week13	DF16_1672	NO	IDLow	-0.130227
		Week13	DF16_1675	NO	IDLow	-0.100791
		Week13	DF16_1677	NO	IDLow	-0.161428
		Week13	DF16_1678	NO	IDLow	-0.0658327
		Week13	DF16_1685	NO	IDLow	-0.18654
		Week13	DF16_1691	NO	IDLow	-0.137686
		Week13	DF16_1698	NO	IDLow	-0.150302
		Week13	DF16_1701	NO	IDLow	-0.091088
		Week13	DF16_1704	NO	IDLow	-0.0857748
		Week13	DF16_1711	NO	IDLow	-0.192757
		Week13	DF16_1722	NO	IDLow	-0.197167
		Week13	DF16_1729	NO	IDLow	-0.150512
		Week13	DF16_1731	NO	IDLow	-0.0671267
		Week13	DF16_1734	NO	IDLow	-0.227196
		Week13	DF16_1735	NO	IDLow	-0.186844
		Week13	DF16_1737	NO	IDLow	-0.134069
		Week13	DF16_1758	NO	IDLow	-0.162408
		Week13	DF16_1760	NO	IDLow	-0.133411
		Week13	DF16_1765	NO	IDLow	-0.188683
		Week13	DF16_1767	NO	IDLow	-0.0433639
		Week13	DF16_1771	NO	IDLow	-0.118347
		Week13	DF16_1784	NO	IDLow	-0.226025
		Week13	DF16_1787	NO	IDLow	-0.140192
		Week13	DF16_1793	NO	IDLow	-0.0831421
		Week13	DF16_1804	NO	IDLow	-0.0916522
		Week13	DF16_1808	NO	IDLow	-0.0760846
		Week13	DF16_1815	NO	IDLow	-0.0480817
		Week13	DF16_1823	NO	IDLow	-0.151296
		Week13	DF16_1827	NO	IDLow	-0.18814
		Week13	DF16_1828	NO	IDLow	-0.112731
		Week13	DF16_1831	NO	IDLow	-0.181259
		Week13	DF16_1839	NO	IDLow	-0.0488985
		Week13	DF16_1851	NO	IDLow	-0.0670123
		Week13	DF16_1860	NO	IDLow	-0.0823538
		Week13	DF16_1864	NO	IDLow	0.0120489
		Week13	DF16_1876	NO	IDLow	-0.162252
		Week13	DF16_1878	NO	IDLow	-0.168238
		Week13	DF16_1892	NO	IDLow	-0.180418
		Week13	DF16_1893	NO	IDLow	-0.0541324
		Week13	DF16_1895	NO	IDLow	-0.0706411
		Week13	DF16_1896	NO	IDLow	-0.0587665
		Week13	DF16_1897	NO	IDLow	-0.09986
		Week13	DF16_1900	NO	IDLow	-0.103748
		Week13	DF16_1918	NO	IDLow	-0.0882556
		Week13	DF16_1927	NO	IDLow	-0.159505
		Week13	DF16_1941	NO	IDLow	-0.265079
		Week13	DF16_1944	NO	IDLow	-0.221259
		Week13	DF16_1955	NO	IDLow	-0.0517484
		Week13	DF16_1960	NO	IDLow	-0.0352927
		Week13	DF16_1961	NO	IDLow	-0.182882
		Week13	DF16_1967	NO	IDLow	-0.05231
		Week13	DF16_1974	NO	IDLow	-0.143573
		Week13	DF16_1975	NO	IDLow	0.0243854
		Week13	DF16_2008	NO	IDLow	-0.161698
		Week13	DF16_2022	NO	IDLow	-0.187853
		Week13	DF16_2028	NO	IDLow	0.00512127
		Week13	DF16_2047	NO	IDLow	-0.105234
		Week13	DF16_2056	NO	IDLow	-0.0935248
		Week13	DF16_2061	NO	IDLow	-0.0914117
		Week13	DF16_2066	NO	IDLow	-0.165608
		Week13	DF16_2069	NO	IDLow	-0.270243
		Week13	DF16_2070	NO	IDLow	-0.131681
		Week13	DF16_2085	NO	IDLow	-0.205666
		Week13	DF16_2088	NO	IDLow	-0.131904
		Week13	DF16_2111	NO	IDLow	-0.113122
		Week13	DF16_2120	NO	IDLow	-0.174668
		Week13	DF16_2121	NO	IDLow	-0.0143069
		Week13	DF16_2123	NO	IDLow	-0.184839
		Week13	DF16_2130	NO	IDLow	-0.123363
		Week13	DF16_2132	NO	IDLow	-0.0982289
		Week13	DF16_2133	NO	IDLow	-0.058664
		Week13	DF16_2144	NO	IDLow	-0.256513
		Week13	DF16_2175	NO	IDLow	0.00750038
		Week13	DF16_2177	NO	IDLow	-0.205631
		Week13	DF16_2185	NO	IDLow	-0.0539558
		Week13	DF16_2188	NO	IDLow	-0.0966576
		Week13	DF16_2189	NO	IDLow	-0.161078
		Week13	DF16_2206	NO	IDLow	-0.138062
		Week13	DF16_2216	NO	IDLow	-0.0997818
		Week13	DF16_2222	NO	IDLow	-0.144738
		Week13	DF16_2224	NO	IDLow	-0.180375
		Week13	DF16_2225	NO	IDLow	-0.144297
		Week13	DF16_2226	NO	IDLow	-0.0202811
		Week13	DF16_2234	NO	IDLow	-0.266366
		Week13	DF16_2235	NO	IDLow	-0.0563153
		Week13	DF16_2263	NO	IDLow	-0.13352
		Week13	DF16_2272	NO	IDLow	-0.125181
		Week13	DF16_2279	NO	IDLow	-0.154135
		Week13	DF16_2285	NO	IDLow	-0.175084
		Week13	DF16_2297	NO	IDLow	-0.0751362
		Week13	DF16_2311	NO	IDLow	-0.0643298
		Week13	DF16_2313	NO	IDLow	-0.0692651
		Week13	DF16_2314	NO	IDLow	-0.181448
		Week13	DF16_2326	NO	IDLow	-0.0115639
		Week13	DF16_2334	NO	IDLow	-0.127112
		Week13	DF16_2337	NO	IDLow	-0.0428331
		Week13	DF16_2339	NO	IDLow	-0.199756
		Week13	DF16_2348	NO	IDLow	-0.192663
		Week13	DF16_2349	NO	IDLow	-0.0763336
		Week13	DF16_2352	NO	IDLow	-0.0435312
		Week13	DF16_2358	NO	IDLow	-0.12739
		Week13	DF16_2373	NO	IDLow	-0.0985907
		Week13	DF16_2403	NO	IDLow	-0.244849
		Week13	DF16_2413	NO	IDLow	-0.133242
		Week13	DF16_2434	NO	IDLow	-0.143795
		Week13	DF16_2458	NO	IDLow	-0.224668
		Week13	DF16_2459	NO	IDLow	-0.125291
		Week13	DF16_2469	NO	IDLow	-0.133583
		Week13	DF16_2470	NO	IDLow	-0.0274644
		Week13	DF16_2475	NO	IDLow	-0.0678753
		Week13	DF16_2487	NO	IDLow	-0.136138
		Week13	DF16_2500	NO	IDLow	-0.175441
		Week13	DF16_2501	NO	IDLow	-0.139137
		Week13	DF16_2538	NO	IDLow	-0.121086
		Week13	DF16_2549	NO	IDLow	-0.0233153
		Week13	DF16_2566	NO	IDLow	-0.00954331
		Week13	DF16_2582	NO	IDLow	0.00719715
		Week13	DF16_2586	NO	IDLow	0.0012766
		Week13	DF16_2605	NO	IDLow	-0.126448
		Week13	DF16_2606	NO	IDLow	-0.272467
		Week13	DF16_2615	NO	IDLow	-0.0993804
		Week13	DF16_2626	NO	IDLow	-0.213629
		Week13	DF16_2628	NO	IDLow	-0.163695
		Week13	DF16_2638	NO	IDLow	-0.245449
		Week13	DF16_2639	NO	IDLow	-0.0579903
		Week13	DF16_2649	NO	IDLow	0.0236942
		Week13	DF16_2663	NO	IDLow	-0.1428
		Week13	DF16_2672	NO	IDLow	-0.115626
		Week13	DF16_2714	NO	IDLow	-0.0466348
		Week13	DF16_2728	NO	IDLow	-0.126644
		Week13	DF16_2750	NO	IDLow	-0.111261
		Week13	DF16_2753	NO	IDLow	-0.111282
		Week13	DF16_2777	NO	IDLow	-0.0897171
		Week13	DF16_2785	NO	IDLow	-0.0761658
		Week13	DF16_2789	NO	IDLow	-0.0069358
		Week13	DF16_2790	NO	IDLow	-0.18194
		Week13	DF16_2799	NO	IDLow	0.015917
		Week13	DF16_2800	NO	IDLow	-0.235546
		Week13	DF16_2808	NO	IDLow	-0.0785776
		Week13	DF16_2811	NO	IDLow	-0.121374
		Week13	DF16_2827	NO	IDLow	-0.0861061
		Week13	DF16_2840	NO	IDLow	-0.228474
		Week13	DF16_2849	NO	IDLow	-0.0108682
		Week13	DF16_2868	NO	IDLow	-0.0298727
		Week13	DF16_2877	NO	IDLow	-0.0679702
		Week13	DF16_2899	NO	IDLow	-0.128536
		Week13	DF16_2905	NO	IDLow	-0.14584
		Week13	DF16_2910	NO	IDLow	0.050056
		Week13	DF16_2922	NO	IDLow	-0.0946657
		Week13	DF16_2923	NO	IDLow	-0.0954755
		Week13	DF16_2927	NO	IDLow	-0.161711
		Week13	DF16_2928	NO	IDLow	-0.1635
		Week13	DF16_2931	NO	IDLow	-0.0414959
		Week13	DF16_2937	NO	IDLow	-0.141719
		Week13	DF16_2958	NO	IDLow	-0.108583
		Week13	DF16_2998	NO	IDLow	-0.0321329
		Week13	DF16_3003	NO	IDLow	-0.0764313
		Week13	DF16_3009	NO	IDLow	-0.103317
		Week13	DF16_3018	NO	IDLow	-0.0255441
		Week13	DF16_3041	NO	IDLow	-0.141032
		Week13	DF16_3047	NO	IDLow	-0.0167591
		Week13	DF16_3086	NO	IDLow	-0.0282148
		Week13	DF16_3088	NO	IDLow	0.0238414
		Week13	DF16_3121	NO	IDLow	0.0366064
		Week13	DF16_3133	NO	IDLow	-0.133382
		Week13	DF16_3136	NO	IDLow	-0.123451
		Week13	DF16_3166	NO	IDLow	-0.09246
		Week13	DF16_3175	NO	IDLow	-0.164137
		Week13	DF16_3182	NO	IDLow	-0.117354
		Week13	DF16_3189	NO	IDLow	-0.174236
		Week13	DF16_3190	NO	IDLow	-0.0287544
		Week13	DF16_3221	NO	IDLow	0.0934268
		Week13	DF16_3238	NO	IDLow	-0.131815
		Week13	DF16_3243	NO	IDLow	-0.143821
		Week13	DF16_3248	NO	IDLow	-0.0274593
		Week13	DF16_3268	NO	IDLow	-0.0474637
		Week13	DF16_3287	NO	IDLow	-0.172376
		Week13	DF16_3289	NO	IDLow	-0.121291
		Week13	DF16_3297	NO	IDLow	-0.0623194
		Week13	DF16_3319	NO	IDLow	-0.0790086
		Week13	DF16_3341	NO	IDLow	0.00119144
		Week13	DF16_3344	NO	IDLow	-0.00177838
		Week13	DF16_3368	NO	IDLow	-0.0820877
		Week13	DF16_3402	NO	IDLow	-0.193574
		Week13	DF16_3409	NO	IDLow	-0.151054
		Week13	DF16_3422	NO	IDLow	-0.145599
		Week13	DF16_3462	NO	IDLow	-0.19186
		Week13	DF16_3478	NO	IDLow	-0.251041
		Week13	DF16_3482	NO	IDLow	0.119736
		Week13	DF16_3483	NO	IDLow	-0.150555
		Week13	DF16_3485	NO	IDLow	-0.0197858
		Week13	DF16_3497	NO	IDLow	-0.0472031
		Week13	DF16_3522	NO	IDLow	-0.0395374
		Week13	DF16_3533	NO	IDLow	-0.0188687
		Week13	DF16_3537	NO	IDLow	-0.0277502
		Week13	DF16_3559	NO	IDLow	-0.0637443
		Week13	DF16_3568	NO	IDLow	-0.215911
		Week13	DF16_3586	NO	IDLow	-0.213565
		Week13	DF16_3590	NO	IDLow	-0.225966
		Week13	DF16_3630	NO	IDLow	-0.148983
		Week13	DF16_3634	NO	IDLow	-0.0518823
		Week13	DF16_3640	NO	IDLow	-0.0364335
		Week13	DF16_3677	NO	IDLow	-0.132302
		Week13	DF16_3679	NO	IDLow	-0.103597
		Week13	DF16_3680	NO	IDLow	-0.122229
		Week13	DF16_3685	NO	IDLow	-0.130708
		Week13	DF16_3697	NO	IDLow	-0.0629973
		Week13	DF16_3706	NO	IDLow	-0.00229827
		Week13	DF16_3749	NO	IDLow	-0.157599
		Week13	DF16_3772	NO	IDLow	0.0222996
		Week13	DF16_3776	NO	IDLow	-0.0667723
		Week13	DF16_3781	NO	IDLow	-0.1144
		Week13	DF16_3783	NO	IDLow	-0.0971782
		Week13	DF16_3804	NO	IDLow	-0.114634
		Week13	DF16_3830	NO	IDLow	-0.0852813
		Week13	DF16_3849	NO	IDLow	-0.0654412
		Week13	DF16_3865	NO	IDLow	-0.00371157
		Week13	DF16_3872	NO	IDLow	-0.241629
		Week13	DF16_3883	NO	IDLow	-0.131799
		Week13	DF16_3884	NO	IDLow	-0.0306838
		Week13	DF16_3936	NO	IDLow	-0.108768
		Week13	DF16_3983	NO	IDLow	0.00910241
		Week13	DF16_4007	NO	IDLow	-0.00777108
		Week13	DF16_4025	NO	IDLow	-0.12931
		Week13	DF16_4028	NO	IDLow	-0.186437
		Week13	DF16_4183	NO	IDLow	-0.0901284
		Week13	DF16_4209	NO	IDLow	-0.179958
		Week13	DF16_4218	NO	IDLow	-0.0605341
		Week13	DF16_4319	NO	IDLow	-0.167681
		Week13	DF16_4337	NO	IDLow	0.0493522
		Week13	DF16_4339	NO	IDLow	-0.124796
		Week13	DF16_4371	NO	IDLow	0.086011
		Week13	DF16_4377	NO	IDLow	0.0265822
		Week13	DF16_4399	NO	IDLow	-0.119237
		Week13	DF16_4436	NO	IDLow	-0.157842
		Week13	DF16_4449	NO	IDLow	-0.112548
		Week13	DF16_4660	NO	IDLow	-0.0257293
		Week13	DF16_4730	NO	IDLow	-0.0340428
		Week13	DF16_4772	NO	IDLow	-0.0612936
		Week13	DF16_4808	NO	IDLow	-0.108232
		Week13	DF16_4815	NO	IDLow	-0.162082
		Week13	DF16_4816	NO	IDLow	-0.0694724
		Week13	DF16_4873	NO	IDLow	-0.0860995
		Week13	DF16_4925	NO	IDLow	-0.131282
		Week13	DF16_4959	NO	IDLow	-0.0954427
		Week13	DF16_4983	NO	IDLow	-0.112512
		Week13	DF16_5069	NO	IDLow	-0.0141981
		Week13	DF16_694	NO	IDLow	-0.0769627
		Week13	DF16_734	NO	IDLow	-0.278039
		Week13	DF16_754	NO	IDLow	-0.0825424
		Week13	DF16_795	NO	IDLow	-0.0139683
		Week13	DF16_809	NO	IDLow	-0.2389
		Week13	DF16_822	NO	IDLow	-0.0733505
		Week13	DF16_824	NO	IDLow	-0.158236
		Week13	DF16_833	NO	IDLow	-0.197628
		Week13	DF16_835	NO	IDLow	0.0349154
		Week13	DF16_859	NO	IDLow	0.00740223
		Week13	DF16_863	NO	IDLow	-0.126609
		Week13	DF16_885	NO	IDLow	-0.0783385
		Week13	DF16_886	NO	IDLow	-0.083244
		Week13	DF16_890	NO	IDLow	-0.172565
		Week13	DF16_897	NO	IDLow	-0.0855363
		Week13	DF16_910	NO	IDLow	-0.200438
		Week13	DF16_922	NO	IDLow	-0.21669
		Week13	DF16_948	NO	IDLow	-0.157848
		Week13	DF16_949	NO	IDLow	-0.142024
		Week13	DF16_970	NO	IDLow	-0.212707
		Week13	DF16_976	NO	IDLow	-0.244736
		Week13	DF16_977	NO	IDLow	-0.179205
		Week13	DF16_982	NO	IDLow	-0.115186
		Week13	DF16_987	NO	IDLow	-0.178803
		Week13	DF16_989	NO	IDLow	-0.0544794
		Week13	DF16.stim_1005	YES	IDLow	-0.165039
		Week13	DF16.stim_1006	YES	IDLow	0.006889
		Week13	DF16.stim_1007	YES	IDLow	-0.123366
		Week13	DF16.stim_1008	YES	IDLow	-0.167234
		Week13	DF16.stim_1009	YES	IDLow	-0.0872434
		Week13	DF16.stim_1017	YES	IDLow	-0.273535
		Week13	DF16.stim_1021	YES	IDLow	0.0608191
		Week13	DF16.stim_1023	YES	IDLow	-0.123405
		Week13	DF16.stim_1025	YES	IDLow	0.00393467
		Week13	DF16.stim_1026	YES	IDLow	-0.156709
		Week13	DF16.stim_1031	YES	IDLow	-0.0161078
		Week13	DF16.stim_1039	YES	IDLow	0.0738399
		Week13	DF16.stim_1040	YES	IDLow	0.0406152
		Week13	DF16.stim_1041	YES	IDLow	-0.171694
		Week13	DF16.stim_1045	YES	IDLow	-0.240576
		Week13	DF16.stim_1051	YES	IDLow	-0.139018
		Week13	DF16.stim_1055	YES	IDLow	-0.0438278
		Week13	DF16.stim_1057	YES	IDLow	-0.0672044
		Week13	DF16.stim_1059	YES	IDLow	-0.14636
		Week13	DF16.stim_1062	YES	IDLow	-0.0424614
		Week13	DF16.stim_1064	YES	IDLow	0.247615
		Week13	DF16.stim_1065	YES	IDLow	-0.0192482
		Week13	DF16.stim_1066	YES	IDLow	-0.0986101
		Week13	DF16.stim_1067	YES	IDLow	-0.15375
		Week13	DF16.stim_1069	YES	IDLow	-0.0713316
		Week13	DF16.stim_1071	YES	IDLow	-0.0316933
		Week13	DF16.stim_1073	YES	IDLow	-0.328655
		Week13	DF16.stim_1076	YES	IDLow	-0.0319088
		Week13	DF16.stim_1079	YES	IDLow	-0.210094
		Week13	DF16.stim_1082	YES	IDLow	-0.188061
		Week13	DF16.stim_1085	YES	IDLow	-0.073496
		Week13	DF16.stim_1087	YES	IDLow	-0.0867542
		Week13	DF16.stim_1092	YES	IDLow	-0.0868559
		Week13	DF16.stim_1095	YES	IDLow	0.504758
		Week13	DF16.stim_1096	YES	IDLow	0.192316
		Week13	DF16.stim_1099	YES	IDLow	-0.081296
		Week13	DF16.stim_1101	YES	IDLow	-0.23669
		Week13	DF16.stim_1103	YES	IDLow	0.0169905
		Week13	DF16.stim_1105	YES	IDLow	-0.267437
		Week13	DF16.stim_1112	YES	IDLow	-0.0618147
		Week13	DF16.stim_1113	YES	IDLow	-0.0719662
		Week13	DF16.stim_1114	YES	IDLow	0.0635388
		Week13	DF16.stim_1116	YES	IDLow	-0.134459
		Week13	DF16.stim_1118	YES	IDLow	-0.0105022
		Week13	DF16.stim_1120	YES	IDLow	-0.00552868
		Week13	DF16.stim_1122	YES	IDLow	-0.0697202
		Week13	DF16.stim_1124	YES	IDLow	-0.150663
		Week13	DF16.stim_1125	YES	IDLow	-0.191472
		Week13	DF16.stim_1126	YES	IDLow	-0.139099
		Week13	DF16.stim_1128	YES	IDLow	-0.124931
		Week13	DF16.stim_1131	YES	IDLow	-0.125853
		Week13	DF16.stim_1132	YES	IDLow	-0.211665
		Week13	DF16.stim_1133	YES	IDLow	0.397963
		Week13	DF16.stim_1142	YES	IDLow	-0.0234562
		Week13	DF16.stim_1144	YES	IDLow	-0.0674492
		Week13	DF16.stim_1146	YES	IDLow	-0.258272
		Week13	DF16.stim_1147	YES	IDLow	0.128114
		Week13	DF16.stim_1149	YES	IDLow	-0.114333
		Week13	DF16.stim_1153	YES	IDLow	-0.158407
		Week13	DF16.stim_1155	YES	IDLow	-0.0581132
		Week13	DF16.stim_1156	YES	IDLow	0.0260413
		Week13	DF16.stim_1157	YES	IDLow	-0.0804439
		Week13	DF16.stim_1158	YES	IDLow	-0.134634
		Week13	DF16.stim_1161	YES	IDLow	-0.10471
		Week13	DF16.stim_1164	YES	IDLow	-0.0199398
		Week13	DF16.stim_1165	YES	IDLow	-0.0618409
		Week13	DF16.stim_1166	YES	IDLow	-0.222712
		Week13	DF16.stim_1167	YES	IDLow	-0.0860417
		Week13	DF16.stim_1169	YES	IDLow	-0.152398
		Week13	DF16.stim_1170	YES	IDLow	-0.159551
		Week13	DF16.stim_1172	YES	IDLow	-0.190253
		Week13	DF16.stim_1175	YES	IDLow	-0.0949139
		Week13	DF16.stim_1178	YES	IDLow	-0.178775
		Week13	DF16.stim_1179	YES	IDLow	-0.0158922
		Week13	DF16.stim_1180	YES	IDLow	-0.188613
		Week13	DF16.stim_1185	YES	IDLow	-0.209611
		Week13	DF16.stim_1188	YES	IDLow	-0.153397
		Week13	DF16.stim_1189	YES	IDLow	-0.158963
		Week13	DF16.stim_1191	YES	IDLow	0.296853
		Week13	DF16.stim_1192	YES	IDLow	-0.160707
		Week13	DF16.stim_1197	YES	IDLow	-0.0656638
		Week13	DF16.stim_1198	YES	IDLow	-0.0358576
		Week13	DF16.stim_1199	YES	IDLow	-0.203367
		Week13	DF16.stim_1210	YES	IDLow	0.287081
		Week13	DF16.stim_1211	YES	IDLow	-0.0634439
		Week13	DF16.stim_1214	YES	IDLow	-0.171706
		Week13	DF16.stim_1215	YES	IDLow	-0.0767227
		Week13	DF16.stim_1216	YES	IDLow	-0.135829
		Week13	DF16.stim_1217	YES	IDLow	-0.248669
		Week13	DF16.stim_1221	YES	IDLow	-0.0111718
		Week13	DF16.stim_1225	YES	IDLow	-0.0843299
		Week13	DF16.stim_1228	YES	IDLow	0.379664
		Week13	DF16.stim_1231	YES	IDLow	0.0175416
		Week13	DF16.stim_1232	YES	IDLow	-0.126925
		Week13	DF16.stim_1234	YES	IDLow	-0.150416
		Week13	DF16.stim_1235	YES	IDLow	-0.271444
		Week13	DF16.stim_1237	YES	IDLow	-0.212064
		Week13	DF16.stim_1238	YES	IDLow	-0.0582893
		Week13	DF16.stim_1242	YES	IDLow	-0.121758
		Week13	DF16.stim_1244	YES	IDLow	0.030041
		Week13	DF16.stim_1251	YES	IDLow	0.182378
		Week13	DF16.stim_1253	YES	IDLow	-0.130283
		Week13	DF16.stim_1257	YES	IDLow	-0.112615
		Week13	DF16.stim_1259	YES	IDLow	-0.0193419
		Week13	DF16.stim_1260	YES	IDLow	-0.0766213
		Week13	DF16.stim_1261	YES	IDLow	-0.13446
		Week13	DF16.stim_1262	YES	IDLow	-0.204781
		Week13	DF16.stim_1263	YES	IDLow	-0.0417566
		Week13	DF16.stim_1266	YES	IDLow	0.242027
		Week13	DF16.stim_1268	YES	IDLow	-0.087028
		Week13	DF16.stim_1269	YES	IDLow	-0.0622391
		Week13	DF16.stim_1270	YES	IDLow	-0.161262
		Week13	DF16.stim_1271	YES	IDLow	-0.223852
		Week13	DF16.stim_1275	YES	IDLow	-0.130525
		Week13	DF16.stim_1278	YES	IDLow	-0.138175
		Week13	DF16.stim_1284	YES	IDLow	-0.143227
		Week13	DF16.stim_1288	YES	IDLow	-0.161154
		Week13	DF16.stim_1292	YES	IDLow	0.137112
		Week13	DF16.stim_1295	YES	IDLow	-0.186618
		Week13	DF16.stim_1296	YES	IDLow	-0.104863
		Week13	DF16.stim_1298	YES	IDLow	-0.0235878
		Week13	DF16.stim_1304	YES	IDLow	-0.0510689
		Week13	DF16.stim_1306	YES	IDLow	-0.188629
		Week13	DF16.stim_1317	YES	IDLow	-0.206725
		Week13	DF16.stim_1322	YES	IDLow	-0.114625
		Week13	DF16.stim_1325	YES	IDLow	0.340532
		Week13	DF16.stim_1327	YES	IDLow	-0.219972
		Week13	DF16.stim_1328	YES	IDLow	-0.158496
		Week13	DF16.stim_1329	YES	IDLow	-0.115766
		Week13	DF16.stim_1330	YES	IDLow	-0.0345719
		Week13	DF16.stim_1345	YES	IDLow	-0.083082
		Week13	DF16.stim_1347	YES	IDLow	-0.118257
		Week13	DF16.stim_1349	YES	IDLow	0.0503834
		Week13	DF16.stim_1351	YES	IDLow	-0.148493
		Week13	DF16.stim_1352	YES	IDLow	-0.257175
		Week13	DF16.stim_1354	YES	IDLow	-0.0588873
		Week13	DF16.stim_1357	YES	IDLow	-0.145234
		Week13	DF16.stim_1370	YES	IDLow	-0.0332428
		Week13	DF16.stim_1371	YES	IDLow	-0.0766432
		Week13	DF16.stim_1372	YES	IDLow	-0.167624
		Week13	DF16.stim_1373	YES	IDLow	-0.140676
		Week13	DF16.stim_1374	YES	IDLow	-0.227966
		Week13	DF16.stim_1376	YES	IDLow	-0.154062
		Week13	DF16.stim_1381	YES	IDLow	-0.143234
		Week13	DF16.stim_1382	YES	IDLow	-0.129061
		Week13	DF16.stim_1383	YES	IDLow	-0.129121
		Week13	DF16.stim_1384	YES	IDLow	-0.0603173
		Week13	DF16.stim_1385	YES	IDLow	0.447362
		Week13	DF16.stim_1390	YES	IDLow	-0.217273
		Week13	DF16.stim_1395	YES	IDLow	-0.177629
		Week13	DF16.stim_1398	YES	IDLow	-0.0987622
		Week13	DF16.stim_1411	YES	IDLow	-0.140939
		Week13	DF16.stim_1412	YES	IDLow	-0.190346
		Week13	DF16.stim_1413	YES	IDLow	-0.0498827
		Week13	DF16.stim_1427	YES	IDLow	-0.122525
		Week13	DF16.stim_1428	YES	IDLow	0.0395912
		Week13	DF16.stim_1429	YES	IDLow	0.0185169
		Week13	DF16.stim_1432	YES	IDLow	-0.141552
		Week13	DF16.stim_1435	YES	IDLow	-0.0948514
		Week13	DF16.stim_1441	YES	IDLow	-0.0945147
		Week13	DF16.stim_1445	YES	IDLow	-0.156239
		Week13	DF16.stim_1446	YES	IDLow	-0.0596768
		Week13	DF16.stim_1452	YES	IDLow	0.150303
		Week13	DF16.stim_1453	YES	IDLow	-0.0424032
		Week13	DF16.stim_1460	YES	IDLow	-0.148059
		Week13	DF16.stim_1462	YES	IDLow	-0.125071
		Week13	DF16.stim_1463	YES	IDLow	-0.168307
		Week13	DF16.stim_1464	YES	IDLow	0.0127002
		Week13	DF16.stim_1468	YES	IDLow	-0.109448
		Week13	DF16.stim_1471	YES	IDLow	-0.0171773
		Week13	DF16.stim_1473	YES	IDLow	-0.0373527
		Week13	DF16.stim_1480	YES	IDLow	-0.0611619
		Week13	DF16.stim_1486	YES	IDLow	0.0191522
		Week13	DF16.stim_1488	YES	IDLow	0.239101
		Week13	DF16.stim_1492	YES	IDLow	-0.229644
		Week13	DF16.stim_1496	YES	IDLow	-0.107026
		Week13	DF16.stim_1499	YES	IDLow	-0.102137
		Week13	DF16.stim_1503	YES	IDLow	-0.0878782
		Week13	DF16.stim_1506	YES	IDLow	-0.234362
		Week13	DF16.stim_1508	YES	IDLow	-0.0585823
		Week13	DF16.stim_1519	YES	IDLow	-0.0335973
		Week13	DF16.stim_1525	YES	IDLow	-0.0919265
		Week13	DF16.stim_1535	YES	IDLow	-0.000393029
		Week13	DF16.stim_1544	YES	IDLow	-0.051596
		Week13	DF16.stim_1545	YES	IDLow	-0.197793
		Week13	DF16.stim_1547	YES	IDLow	-0.160562
		Week13	DF16.stim_1551	YES	IDLow	-0.0602849
		Week13	DF16.stim_1554	YES	IDLow	0.0455372
		Week13	DF16.stim_1562	YES	IDLow	-0.125355
		Week13	DF16.stim_1564	YES	IDLow	-0.124524
		Week13	DF16.stim_1576	YES	IDLow	-0.094996
		Week13	DF16.stim_1579	YES	IDLow	-0.155806
		Week13	DF16.stim_1581	YES	IDLow	-0.108349
		Week13	DF16.stim_1585	YES	IDLow	-0.152183
		Week13	DF16.stim_1590	YES	IDLow	-0.118987
		Week13	DF16.stim_1599	YES	IDLow	0.379003
		Week13	DF16.stim_1600	YES	IDLow	-0.100254
		Week13	DF16.stim_1604	YES	IDLow	-0.114543
		Week13	DF16.stim_1605	YES	IDLow	-0.203574
		Week13	DF16.stim_1609	YES	IDLow	-0.0635657
		Week13	DF16.stim_1615	YES	IDLow	0.0939987
		Week13	DF16.stim_1633	YES	IDLow	-0.0849721
		Week13	DF16.stim_1643	YES	IDLow	0.0340225
		Week13	DF16.stim_1647	YES	IDLow	-0.0345105
		Week13	DF16.stim_1651	YES	IDLow	-0.047724
		Week13	DF16.stim_1654	YES	IDLow	0.0092603
		Week13	DF16.stim_1655	YES	IDLow	-0.0961092
		Week13	DF16.stim_1674	YES	IDLow	-0.110296
		Week13	DF16.stim_1678	YES	IDLow	-0.0497857
		Week13	DF16.stim_1689	YES	IDLow	-0.2344
		Week13	DF16.stim_1694	YES	IDLow	-0.103132
		Week13	DF16.stim_1696	YES	IDLow	-0.163803
		Week13	DF16.stim_1719	YES	IDLow	-0.101566
		Week13	DF16.stim_1722	YES	IDLow	-0.16863
		Week13	DF16.stim_1724	YES	IDLow	-0.119424
		Week13	DF16.stim_1732	YES	IDLow	-0.0361032
		Week13	DF16.stim_1739	YES	IDLow	-0.102311
		Week13	DF16.stim_1743	YES	IDLow	-0.151892
		Week13	DF16.stim_1751	YES	IDLow	-0.00195989
		Week13	DF16.stim_1761	YES	IDLow	-0.193283
		Week13	DF16.stim_1764	YES	IDLow	-0.0840193
		Week13	DF16.stim_1767	YES	IDLow	-0.0692266
		Week13	DF16.stim_1769	YES	IDLow	0.0373802
		Week13	DF16.stim_1772	YES	IDLow	-0.237245
		Week13	DF16.stim_1781	YES	IDLow	-0.126605
		Week13	DF16.stim_1783	YES	IDLow	-0.176538
		Week13	DF16.stim_1798	YES	IDLow	-0.0977622
		Week13	DF16.stim_1811	YES	IDLow	0.366333
		Week13	DF16.stim_1831	YES	IDLow	-0.108993
		Week13	DF16.stim_1832	YES	IDLow	-0.0560884
		Week13	DF16.stim_1852	YES	IDLow	-0.0406382
		Week13	DF16.stim_1866	YES	IDLow	-0.0503094
		Week13	DF16.stim_1869	YES	IDLow	-0.0425009
		Week13	DF16.stim_1871	YES	IDLow	-0.161859
		Week13	DF16.stim_1890	YES	IDLow	-0.133159
		Week13	DF16.stim_1891	YES	IDLow	0.0301241
		Week13	DF16.stim_1897	YES	IDLow	-0.060338
		Week13	DF16.stim_1898	YES	IDLow	-0.11841
		Week13	DF16.stim_1900	YES	IDLow	-0.109647
		Week13	DF16.stim_1922	YES	IDLow	0.0954168
		Week13	DF16.stim_1933	YES	IDLow	-0.101358
		Week13	DF16.stim_1968	YES	IDLow	0.172805
		Week13	DF16.stim_1972	YES	IDLow	0.109381
		Week13	DF16.stim_1980	YES	IDLow	0.000754004
		Week13	DF16.stim_1989	YES	IDLow	-0.228479
		Week13	DF16.stim_1993	YES	IDLow	-0.024677
		Week13	DF16.stim_2025	YES	IDLow	0.255502
		Week13	DF16.stim_2042	YES	IDLow	-0.0636833
		Week13	DF16.stim_2051	YES	IDLow	-0.0761344
		Week13	DF16.stim_2065	YES	IDLow	-0.126352
		Week13	DF16.stim_2066	YES	IDLow	-0.0771913
		Week13	DF16.stim_2123	YES	IDLow	0.00571152
		Week13	DF16.stim_2141	YES	IDLow	0.0172031
		Week13	DF16.stim_2149	YES	IDLow	0.191764
		Week13	DF16.stim_2172	YES	IDLow	-0.164514
		Week13	DF16.stim_304	YES	IDLow	0.00490432
		Week13	DF16.stim_317	YES	IDLow	-0.147712
		Week13	DF16.stim_333	YES	IDLow	0.170404
		Week13	DF16.stim_368	YES	IDLow	-0.248358
		Week13	DF16.stim_369	YES	IDLow	-0.0913993
		Week13	DF16.stim_396	YES	IDLow	0.358379
		Week13	DF16.stim_405	YES	IDLow	0.0907928
		Week13	DF16.stim_413	YES	IDLow	-0.0577566
		Week13	DF16.stim_414	YES	IDLow	0.398016
		Week13	DF16.stim_418	YES	IDLow	0.261071
		Week13	DF16.stim_426	YES	IDLow	-0.0765706
		Week13	DF16.stim_436	YES	IDLow	-0.0699726
		Week13	DF16.stim_448	YES	IDLow	-0.188429
		Week13	DF16.stim_451	YES	IDLow	-0.215329
		Week13	DF16.stim_455	YES	IDLow	0.129047
		Week13	DF16.stim_457	YES	IDLow	0.0188664
		Week13	DF16.stim_477	YES	IDLow	-0.201668
		Week13	DF16.stim_505	YES	IDLow	-0.080653
		Week13	DF16.stim_512	YES	IDLow	-0.108911
		Week13	DF16.stim_518	YES	IDLow	0.268465
		Week13	DF16.stim_524	YES	IDLow	-0.133946
		Week13	DF16.stim_526	YES	IDLow	0.138559
		Week13	DF16.stim_528	YES	IDLow	0.0855262
		Week13	DF16.stim_531	YES	IDLow	-0.0942499
		Week13	DF16.stim_532	YES	IDLow	-0.0160872
		Week13	DF16.stim_534	YES	IDLow	-0.078835
		Week13	DF16.stim_537	YES	IDLow	-0.19576
		Week13	DF16.stim_540	YES	IDLow	-0.194936
		Week13	DF16.stim_544	YES	IDLow	-0.125987
		Week13	DF16.stim_550	YES	IDLow	0.374093
		Week13	DF16.stim_561	YES	IDLow	-0.262613
		Week13	DF16.stim_569	YES	IDLow	-0.286398
		Week13	DF16.stim_578	YES	IDLow	0.33237
		Week13	DF16.stim_583	YES	IDLow	-0.189622
		Week13	DF16.stim_584	YES	IDLow	-0.104113
		Week13	DF16.stim_585	YES	IDLow	0.312875
		Week13	DF16.stim_588	YES	IDLow	-0.037491
		Week13	DF16.stim_591	YES	IDLow	-0.0882334
		Week13	DF16.stim_593	YES	IDLow	-0.0922259
		Week13	DF16.stim_598	YES	IDLow	0.0798998
		Week13	DF16.stim_602	YES	IDLow	-0.210173
		Week13	DF16.stim_607	YES	IDLow	-0.216518
		Week13	DF16.stim_608	YES	IDLow	0.320675
		Week13	DF16.stim_610	YES	IDLow	-0.139513
		Week13	DF16.stim_612	YES	IDLow	0.0482643
		Week13	DF16.stim_621	YES	IDLow	-0.103071
		Week13	DF16.stim_624	YES	IDLow	0.265304
		Week13	DF16.stim_629	YES	IDLow	-0.173322
		Week13	DF16.stim_630	YES	IDLow	-0.140935
		Week13	DF16.stim_631	YES	IDLow	0.356953
		Week13	DF16.stim_633	YES	IDLow	-0.281307
		Week13	DF16.stim_634	YES	IDLow	-0.0416514
		Week13	DF16.stim_636	YES	IDLow	-0.32155
		Week13	DF16.stim_641	YES	IDLow	-0.0674234
		Week13	DF16.stim_647	YES	IDLow	-0.105189
		Week13	DF16.stim_648	YES	IDLow	-0.195227
		Week13	DF16.stim_651	YES	IDLow	0.0364965
		Week13	DF16.stim_667	YES	IDLow	-0.158397
		Week13	DF16.stim_668	YES	IDLow	-0.106594
		Week13	DF16.stim_670	YES	IDLow	-0.253945
		Week13	DF16.stim_674	YES	IDLow	0.223606
		Week13	DF16.stim_675	YES	IDLow	-0.0637837
		Week13	DF16.stim_678	YES	IDLow	-0.258681
		Week13	DF16.stim_680	YES	IDLow	-0.182042
		Week13	DF16.stim_682	YES	IDLow	0.259366
		Week13	DF16.stim_691	YES	IDLow	-0.0893849
		Week13	DF16.stim_695	YES	IDLow	0.156337
		Week13	DF16.stim_697	YES	IDLow	-0.0737787
		Week13	DF16.stim_698	YES	IDLow	-0.0408224
		Week13	DF16.stim_701	YES	IDLow	-0.089631
		Week13	DF16.stim_711	YES	IDLow	-0.239334
		Week13	DF16.stim_712	YES	IDLow	-0.208724
		Week13	DF16.stim_715	YES	IDLow	0.288385
		Week13	DF16.stim_716	YES	IDLow	0.265506
		Week13	DF16.stim_717	YES	IDLow	-0.25413
		Week13	DF16.stim_718	YES	IDLow	-0.156856
		Week13	DF16.stim_719	YES	IDLow	-0.127404
		Week13	DF16.stim_722	YES	IDLow	-0.123632
		Week13	DF16.stim_724	YES	IDLow	-0.077297
		Week13	DF16.stim_725	YES	IDLow	-0.127262
		Week13	DF16.stim_731	YES	IDLow	0.072564
		Week13	DF16.stim_734	YES	IDLow	-0.125372
		Week13	DF16.stim_735	YES	IDLow	-0.237459
		Week13	DF16.stim_736	YES	IDLow	-0.068006
		Week13	DF16.stim_739	YES	IDLow	-0.210987
		Week13	DF16.stim_741	YES	IDLow	-0.160498
		Week13	DF16.stim_745	YES	IDLow	-0.187901
		Week13	DF16.stim_749	YES	IDLow	-0.1948
		Week13	DF16.stim_751	YES	IDLow	-0.19288
		Week13	DF16.stim_754	YES	IDLow	-0.130124
		Week13	DF16.stim_756	YES	IDLow	-0.142486
		Week13	DF16.stim_757	YES	IDLow	-0.110135
		Week13	DF16.stim_758	YES	IDLow	-0.183596
		Week13	DF16.stim_759	YES	IDLow	-0.161529
		Week13	DF16.stim_760	YES	IDLow	-0.0518706
		Week13	DF16.stim_762	YES	IDLow	-0.271753
		Week13	DF16.stim_765	YES	IDLow	0.0161256
		Week13	DF16.stim_767	YES	IDLow	-0.202586
		Week13	DF16.stim_769	YES	IDLow	0.0784808
		Week13	DF16.stim_771	YES	IDLow	-0.210312
		Week13	DF16.stim_773	YES	IDLow	-0.171225
		Week13	DF16.stim_774	YES	IDLow	0.0783619
		Week13	DF16.stim_777	YES	IDLow	-0.161983
		Week13	DF16.stim_779	YES	IDLow	-0.228774
		Week13	DF16.stim_781	YES	IDLow	-0.171154
		Week13	DF16.stim_782	YES	IDLow	-0.0738967
		Week13	DF16.stim_786	YES	IDLow	0.29765
		Week13	DF16.stim_787	YES	IDLow	-0.256373
		Week13	DF16.stim_788	YES	IDLow	0.00871833
		Week13	DF16.stim_789	YES	IDLow	-0.159643
		Week13	DF16.stim_792	YES	IDLow	-0.0591935
		Week13	DF16.stim_797	YES	IDLow	-0.119075
		Week13	DF16.stim_799	YES	IDLow	-0.139913
		Week13	DF16.stim_800	YES	IDLow	-0.180264
		Week13	DF16.stim_801	YES	IDLow	-0.0761634
		Week13	DF16.stim_803	YES	IDLow	-0.204214
		Week13	DF16.stim_808	YES	IDLow	-0.101796
		Week13	DF16.stim_810	YES	IDLow	-0.25938
		Week13	DF16.stim_813	YES	IDLow	0.110648
		Week13	DF16.stim_814	YES	IDLow	-0.213945
		Week13	DF16.stim_817	YES	IDLow	-0.0320203
		Week13	DF16.stim_822	YES	IDLow	-0.116478
		Week13	DF16.stim_823	YES	IDLow	-0.198992
		Week13	DF16.stim_825	YES	IDLow	-0.0780017
		Week13	DF16.stim_827	YES	IDLow	-0.19425
		Week13	DF16.stim_828	YES	IDLow	-0.0173562
		Week13	DF16.stim_830	YES	IDLow	-0.131195
		Week13	DF16.stim_833	YES	IDLow	-0.21851
		Week13	DF16.stim_834	YES	IDLow	0.0178968
		Week13	DF16.stim_838	YES	IDLow	-0.0588646
		Week13	DF16.stim_843	YES	IDLow	-0.21691
		Week13	DF16.stim_844	YES	IDLow	-0.186
		Week13	DF16.stim_845	YES	IDLow	-0.124162
		Week13	DF16.stim_851	YES	IDLow	-0.115948
		Week13	DF16.stim_852	YES	IDLow	-0.056102
		Week13	DF16.stim_853	YES	IDLow	-0.164834
		Week13	DF16.stim_857	YES	IDLow	-0.228592
		Week13	DF16.stim_858	YES	IDLow	-0.134617
		Week13	DF16.stim_863	YES	IDLow	-0.114958
		Week13	DF16.stim_864	YES	IDLow	-0.194538
		Week13	DF16.stim_865	YES	IDLow	0.0314978
		Week13	DF16.stim_866	YES	IDLow	-0.119168
		Week13	DF16.stim_868	YES	IDLow	0.0118027
		Week13	DF16.stim_870	YES	IDLow	-0.0632719
		Week13	DF16.stim_871	YES	IDLow	-0.0171648
		Week13	DF16.stim_874	YES	IDLow	-0.186213
		Week13	DF16.stim_875	YES	IDLow	-0.169019
		Week13	DF16.stim_877	YES	IDLow	-0.244922
		Week13	DF16.stim_879	YES	IDLow	-0.154867
		Week13	DF16.stim_880	YES	IDLow	-0.273521
		Week13	DF16.stim_884	YES	IDLow	-0.186389
		Week13	DF16.stim_885	YES	IDLow	-0.271488
		Week13	DF16.stim_887	YES	IDLow	0.00814493
		Week13	DF16.stim_892	YES	IDLow	-0.0127767
		Week13	DF16.stim_893	YES	IDLow	-0.00518256
		Week13	DF16.stim_894	YES	IDLow	0.27736
		Week13	DF16.stim_898	YES	IDLow	-0.0498265
		Week13	DF16.stim_899	YES	IDLow	-0.259762
		Week13	DF16.stim_900	YES	IDLow	-0.138732
		Week13	DF16.stim_906	YES	IDLow	-0.0560732
		Week13	DF16.stim_908	YES	IDLow	-0.181478
		Week13	DF16.stim_909	YES	IDLow	-0.188632
		Week13	DF16.stim_910	YES	IDLow	-0.138018
		Week13	DF16.stim_911	YES	IDLow	-0.132752
		Week13	DF16.stim_913	YES	IDLow	-0.205888
		Week13	DF16.stim_915	YES	IDLow	-0.191798
		Week13	DF16.stim_916	YES	IDLow	-0.2151
		Week13	DF16.stim_917	YES	IDLow	0.297643
		Week13	DF16.stim_918	YES	IDLow	-0.107419
		Week13	DF16.stim_920	YES	IDLow	-0.058604
		Week13	DF16.stim_921	YES	IDLow	-0.212189
		Week13	DF16.stim_926	YES	IDLow	-0.101707
		Week13	DF16.stim_928	YES	IDLow	-0.276716
		Week13	DF16.stim_930	YES	IDLow	-0.00472292
		Week13	DF16.stim_931	YES	IDLow	-0.189107
		Week13	DF16.stim_933	YES	IDLow	-0.039625
		Week13	DF16.stim_936	YES	IDLow	0.0143235
		Week13	DF16.stim_938	YES	IDLow	-0.196045
		Week13	DF16.stim_939	YES	IDLow	0.0257191
		Week13	DF16.stim_941	YES	IDLow	-0.0724685
		Week13	DF16.stim_942	YES	IDLow	-0.0502715
		Week13	DF16.stim_946	YES	IDLow	-0.101405
		Week13	DF16.stim_948	YES	IDLow	-0.20264
		Week13	DF16.stim_955	YES	IDLow	-0.213664
		Week13	DF16.stim_956	YES	IDLow	-0.137945
		Week13	DF16.stim_960	YES	IDLow	-0.224451
		Week13	DF16.stim_962	YES	IDLow	-0.0375221
		Week13	DF16.stim_963	YES	IDLow	-0.06826
		Week13	DF16.stim_964	YES	IDLow	0.0874639
		Week13	DF16.stim_970	YES	IDLow	-0.101554
		Week13	DF16.stim_971	YES	IDLow	-0.122633
		Week13	DF16.stim_972	YES	IDLow	-0.125959
		Week13	DF16.stim_975	YES	IDLow	-0.24995
		Week13	DF16.stim_978	YES	IDLow	-0.277824
		Week13	DF16.stim_982	YES	IDLow	-0.170062
		Week13	DF16.stim_991	YES	IDLow	-0.107524
		Week13	DF16.stim_994	YES	IDLow	-0.227171
		Week13	DF4E_1008	NO	Naive	-0.186359
		Week13	DF4E_1016	NO	Naive	-0.173588
		Week13	DF4E_1022	NO	Naive	-0.0433205
		Week13	DF4E_1038	NO	Naive	-0.0443953
		Week13	DF4E_1057	NO	Naive	-0.115941
		Week13	DF4E_1059	NO	Naive	-0.157986
		Week13	DF4E_1062	NO	Naive	0.0972788
		Week13	DF4E_1063	NO	Naive	-0.231293
		Week13	DF4E_1079	NO	Naive	-0.153798
		Week13	DF4E_1090	NO	Naive	-0.183217
		Week13	DF4E_1096	NO	Naive	-0.170793
		Week13	DF4E_1128	NO	Naive	-0.117234
		Week13	DF4E_1139	NO	Naive	-0.103757
		Week13	DF4E_1145	NO	Naive	-0.30317
		Week13	DF4E_1157	NO	Naive	-0.203189
		Week13	DF4E_1158	NO	Naive	-0.119928
		Week13	DF4E_1175	NO	Naive	-0.122547
		Week13	DF4E_1176	NO	Naive	-0.199953
		Week13	DF4E_1225	NO	Naive	-0.0747759
		Week13	DF4E_1241	NO	Naive	-0.14556
		Week13	DF4E_1269	NO	Naive	-0.114212
		Week13	DF4E_1271	NO	Naive	-0.165486
		Week13	DF4E_1275	NO	Naive	-0.133952
		Week13	DF4E_1286	NO	Naive	-0.219463
		Week13	DF4E_1297	NO	Naive	-0.282747
		Week13	DF4E_1307	NO	Naive	-0.157893
		Week13	DF4E_1311	NO	Naive	-0.209023
		Week13	DF4E_1313	NO	Naive	-0.196607
		Week13	DF4E_1334	NO	Naive	-0.159151
		Week13	DF4E_1336	NO	Naive	-0.169641
		Week13	DF4E_1337	NO	Naive	-0.094644
		Week13	DF4E_1340	NO	Naive	-0.0964087
		Week13	DF4E_1342	NO	Naive	-0.114282
		Week13	DF4E_1357	NO	Naive	-0.194916
		Week13	DF4E_1365	NO	Naive	-0.127192
		Week13	DF4E_1367	NO	Naive	-0.000950953
		Week13	DF4E_1384	NO	Naive	-0.142756
		Week13	DF4E_1412	NO	Naive	-0.184846
		Week13	DF4E_1418	NO	Naive	-0.182879
		Week13	DF4E_1454	NO	Naive	-0.176794
		Week13	DF4E_1467	NO	Naive	-0.011413
		Week13	DF4E_1487	NO	Naive	-0.0778181
		Week13	DF4E_1489	NO	Naive	-0.192703
		Week13	DF4E_1495	NO	Naive	-0.136345
		Week13	DF4E_1518	NO	Naive	-0.130176
		Week13	DF4E_1554	NO	Naive	-0.0897622
		Week13	DF4E_1567	NO	Naive	-0.0805898
		Week13	DF4E_1570	NO	Naive	-0.153762
		Week13	DF4E_1609	NO	Naive	-0.0891436
		Week13	DF4E_1656	NO	Naive	-0.22357
		Week13	DF4E_1705	NO	Naive	-0.198844
		Week13	DF4E_1748	NO	Naive	-0.229981
		Week13	DF4E_1807	NO	Naive	-0.0876053
		Week13	DF4E_1834	NO	Naive	-0.169509
		Week13	DF4E_1851	NO	Naive	-0.0267291
		Week13	DF4E_1876	NO	Naive	-0.102785
		Week13	DF4E_1878	NO	Naive	-0.195835
		Week13	DF4E_1879	NO	Naive	-0.267584
		Week13	DF4E_1885	NO	Naive	-0.0724934
		Week13	DF4E_1895	NO	Naive	0.0183394
		Week13	DF4E_1921	NO	Naive	-0.0634334
		Week13	DF4E_2035	NO	Naive	-0.0946653
		Week13	DF4E_2044	NO	Naive	-0.1649
		Week13	DF4E_2054	NO	Naive	-0.153065
		Week13	DF4E_208	NO	Naive	-0.178345
		Week13	DF4E_2104	NO	Naive	-0.0933305
		Week13	DF4E_2111	NO	Naive	-0.169842
		Week13	DF4E_2128	NO	Naive	-0.183859
		Week13	DF4E_2155	NO	Naive	-0.0460969
		Week13	DF4E_2189	NO	Naive	-0.0623857
		Week13	DF4E_2206	NO	Naive	-0.214865
		Week13	DF4E_2215	NO	Naive	0.0524352
		Week13	DF4E_2232	NO	Naive	-0.163747
		Week13	DF4E_2251	NO	Naive	0.0128506
		Week13	DF4E_2252	NO	Naive	-0.0660108
		Week13	DF4E_2312	NO	Naive	-0.171891
		Week13	DF4E_2319	NO	Naive	0.0829995
		Week13	DF4E_2326	NO	Naive	-0.0589341
		Week13	DF4E_236	NO	Naive	-0.181247
		Week13	DF4E_2457	NO	Naive	-0.130305
		Week13	DF4E_2486	NO	Naive	-0.142662
		Week13	DF4E_2530	NO	Naive	-0.0596401
		Week13	DF4E_260	NO	Naive	-0.196306
		Week13	DF4E_261	NO	Naive	-0.0826579
		Week13	DF4E_2614	NO	Naive	-0.0287745
		Week13	DF4E_2616	NO	Naive	0.0228251
		Week13	DF4E_2654	NO	Naive	0.0365641
		Week13	DF4E_2667	NO	Naive	-0.0940348
		Week13	DF4E_2707	NO	Naive	-0.150021
		Week13	DF4E_2722	NO	Naive	-0.088664
		Week13	DF4E_2734	NO	Naive	-0.00979058
		Week13	DF4E_277	NO	Naive	-0.178793
		Week13	DF4E_2798	NO	Naive	-0.0265711
		Week13	DF4E_280	NO	Naive	-0.290355
		Week13	DF4E_2825	NO	Naive	-0.148039
		Week13	DF4E_2848	NO	Naive	-0.0618202
		Week13	DF4E_2870	NO	Naive	-0.146427
		Week13	DF4E_2904	NO	Naive	-0.168883
		Week13	DF4E_2916	NO	Naive	-0.080888
		Week13	DF4E_300	NO	Naive	-0.266734
		Week13	DF4E_3004	NO	Naive	-0.00349501
		Week13	DF4E_306	NO	Naive	-0.186916
		Week13	DF4E_3069	NO	Naive	-0.0945442
		Week13	DF4E_309	NO	Naive	-0.261953
		Week13	DF4E_314	NO	Naive	-0.260773
		Week13	DF4E_3145	NO	Naive	-0.0432357
		Week13	DF4E_3163	NO	Naive	-0.0167752
		Week13	DF4E_3252	NO	Naive	-0.0755746
		Week13	DF4E_326	NO	Naive	-0.120082
		Week13	DF4E_3260	NO	Naive	-0.125999
		Week13	DF4E_329	NO	Naive	-0.318665
		Week13	DF4E_3331	NO	Naive	-0.0594456
		Week13	DF4E_3345	NO	Naive	-0.177761
		Week13	DF4E_3346	NO	Naive	-0.0434628
		Week13	DF4E_3363	NO	Naive	-0.158782
		Week13	DF4E_3377	NO	Naive	-0.0684069
		Week13	DF4E_338	NO	Naive	-0.167947
		Week13	DF4E_344	NO	Naive	-0.148513
		Week13	DF4E_3476	NO	Naive	-0.0610858
		Week13	DF4E_349	NO	Naive	-0.294059
		Week13	DF4E_350	NO	Naive	-0.183481
		Week13	DF4E_351	NO	Naive	-0.301762
		Week13	DF4E_354	NO	Naive	-0.0635057
		Week13	DF4E_3552	NO	Naive	-0.208102
		Week13	DF4E_356	NO	Naive	-0.240425
		Week13	DF4E_3563	NO	Naive	-0.0606202
		Week13	DF4E_3573	NO	Naive	-0.0866529
		Week13	DF4E_3579	NO	Naive	0.0131105
		Week13	DF4E_3641	NO	Naive	-0.0944527
		Week13	DF4E_3695	NO	Naive	-0.201226
		Week13	DF4E_370	NO	Naive	-0.172389
		Week13	DF4E_3700	NO	Naive	-0.100744
		Week13	DF4E_3750	NO	Naive	-0.129517
		Week13	DF4E_3751	NO	Naive	-0.0981562
		Week13	DF4E_377	NO	Naive	-0.178283
		Week13	DF4E_378	NO	Naive	-0.020664
		Week13	DF4E_3783	NO	Naive	-0.078877
		Week13	DF4E_383	NO	Naive	-0.167254
		Week13	DF4E_3837	NO	Naive	-0.201437
		Week13	DF4E_384	NO	Naive	-0.250015
		Week13	DF4E_3840	NO	Naive	-0.0893553
		Week13	DF4E_3845	NO	Naive	-0.134299
		Week13	DF4E_3868	NO	Naive	-0.106874
		Week13	DF4E_3870	NO	Naive	-0.182126
		Week13	DF4E_3875	NO	Naive	-0.0210059
		Week13	DF4E_3876	NO	Naive	-0.102656
		Week13	DF4E_3881	NO	Naive	-0.157558
		Week13	DF4E_3887	NO	Naive	-0.0964575
		Week13	DF4E_3892	NO	Naive	-0.0668589
		Week13	DF4E_3897	NO	Naive	-0.230999
		Week13	DF4E_3901	NO	Naive	-0.140237
		Week13	DF4E_3915	NO	Naive	0.0194705
		Week13	DF4E_3923	NO	Naive	0.120673
		Week13	DF4E_394	NO	Naive	-0.244674
		Week13	DF4E_3963	NO	Naive	-0.0695942
		Week13	DF4E_3967	NO	Naive	-0.175362
		Week13	DF4E_398	NO	Naive	-0.127566
		Week13	DF4E_4017	NO	Naive	-0.16077
		Week13	DF4E_402	NO	Naive	-0.197328
		Week13	DF4E_4025	NO	Naive	-0.103082
		Week13	DF4E_4039	NO	Naive	-0.0646805
		Week13	DF4E_404	NO	Naive	-0.297481
		Week13	DF4E_405	NO	Naive	-0.2689
		Week13	DF4E_408	NO	Naive	-0.318357
		Week13	DF4E_409	NO	Naive	-0.184243
		Week13	DF4E_413	NO	Naive	-0.254441
		Week13	DF4E_4133	NO	Naive	-0.0333402
		Week13	DF4E_417	NO	Naive	-0.0927419
		Week13	DF4E_4180	NO	Naive	-0.0682773
		Week13	DF4E_4191	NO	Naive	0.0666957
		Week13	DF4E_4233	NO	Naive	-0.116629
		Week13	DF4E_426	NO	Naive	-0.193643
		Week13	DF4E_4262	NO	Naive	-0.0184265
		Week13	DF4E_4265	NO	Naive	0.147538
		Week13	DF4E_4276	NO	Naive	-0.0717349
		Week13	DF4E_429	NO	Naive	-0.133107
		Week13	DF4E_4419	NO	Naive	-0.133429
		Week13	DF4E_444	NO	Naive	-0.231568
		Week13	DF4E_4481	NO	Naive	-0.138074
		Week13	DF4E_4485	NO	Naive	-0.0452824
		Week13	DF4E_451	NO	Naive	-0.192505
		Week13	DF4E_4518	NO	Naive	-0.0808421
		Week13	DF4E_4524	NO	Naive	-0.0441012
		Week13	DF4E_4528	NO	Naive	-0.0542549
		Week13	DF4E_4567	NO	Naive	-0.125212
		Week13	DF4E_4625	NO	Naive	-0.127661
		Week13	DF4E_4677	NO	Naive	-0.0367688
		Week13	DF4E_468	NO	Naive	-0.244058
		Week13	DF4E_4691	NO	Naive	-0.0343817
		Week13	DF4E_4698	NO	Naive	-0.0480885
		Week13	DF4E_472	NO	Naive	-0.0890943
		Week13	DF4E_473	NO	Naive	-0.189274
		Week13	DF4E_4744	NO	Naive	-0.0106027
		Week13	DF4E_477	NO	Naive	-0.242747
		Week13	DF4E_478	NO	Naive	-0.173585
		Week13	DF4E_4780	NO	Naive	-0.153131
		Week13	DF4E_480	NO	Naive	-0.224393
		Week13	DF4E_481	NO	Naive	-0.275936
		Week13	DF4E_483	NO	Naive	-0.25872
		Week13	DF4E_488	NO	Naive	-0.207179
		Week13	DF4E_490	NO	Naive	-0.170045
		Week13	DF4E_499	NO	Naive	-0.358712
		Week13	DF4E_500	NO	Naive	-0.154915
		Week13	DF4E_510	NO	Naive	-0.163801
		Week13	DF4E_514	NO	Naive	-0.274503
		Week13	DF4E_518	NO	Naive	-0.26911
		Week13	DF4E_523	NO	Naive	-0.131794
		Week13	DF4E_525	NO	Naive	-0.050766
		Week13	DF4E_531	NO	Naive	-0.15494
		Week13	DF4E_536	NO	Naive	-0.174747
		Week13	DF4E_542	NO	Naive	-0.185359
		Week13	DF4E_548	NO	Naive	-0.216712
		Week13	DF4E_551	NO	Naive	-0.193865
		Week13	DF4E_557	NO	Naive	-0.223284
		Week13	DF4E_568	NO	Naive	-0.224966
		Week13	DF4E_575	NO	Naive	-0.120919
		Week13	DF4E_579	NO	Naive	-0.149816
		Week13	DF4E_582	NO	Naive	-0.229859
		Week13	DF4E_586	NO	Naive	-0.101286
		Week13	DF4E_590	NO	Naive	-0.207115
		Week13	DF4E_595	NO	Naive	-0.152291
		Week13	DF4E_599	NO	Naive	-0.136977
		Week13	DF4E_605	NO	Naive	-0.215531
		Week13	DF4E_607	NO	Naive	-0.198148
		Week13	DF4E_611	NO	Naive	-0.0124806
		Week13	DF4E_613	NO	Naive	-0.242866
		Week13	DF4E_618	NO	Naive	-0.0576034
		Week13	DF4E_619	NO	Naive	-0.182892
		Week13	DF4E_626	NO	Naive	-0.242824
		Week13	DF4E_629	NO	Naive	-0.0703393
		Week13	DF4E_630	NO	Naive	-0.309837
		Week13	DF4E_631	NO	Naive	-0.148813
		Week13	DF4E_634	NO	Naive	-0.236747
		Week13	DF4E_637	NO	Naive	-0.112072
		Week13	DF4E_641	NO	Naive	-0.300516
		Week13	DF4E_643	NO	Naive	-0.127295
		Week13	DF4E_646	NO	Naive	-0.129342
		Week13	DF4E_660	NO	Naive	-0.115199
		Week13	DF4E_668	NO	Naive	-0.196208
		Week13	DF4E_670	NO	Naive	-0.235227
		Week13	DF4E_683	NO	Naive	-0.166474
		Week13	DF4E_688	NO	Naive	-0.197927
		Week13	DF4E_693	NO	Naive	-0.0762867
		Week13	DF4E_695	NO	Naive	-0.107072
		Week13	DF4E_707	NO	Naive	-0.325122
		Week13	DF4E_710	NO	Naive	-0.106214
		Week13	DF4E_714	NO	Naive	-0.0788853
		Week13	DF4E_716	NO	Naive	-0.178663
		Week13	DF4E_717	NO	Naive	-0.178817
		Week13	DF4E_727	NO	Naive	-0.17389
		Week13	DF4E_728	NO	Naive	-0.213666
		Week13	DF4E_733	NO	Naive	-0.0625883
		Week13	DF4E_746	NO	Naive	-0.081175
		Week13	DF4E_764	NO	Naive	-0.23515
		Week13	DF4E_765	NO	Naive	-0.272283
		Week13	DF4E_774	NO	Naive	-0.178389
		Week13	DF4E_780	NO	Naive	-0.32954
		Week13	DF4E_785	NO	Naive	-0.231557
		Week13	DF4E_790	NO	Naive	-0.120954
		Week13	DF4E_795	NO	Naive	-0.118846
		Week13	DF4E_806	NO	Naive	-0.212352
		Week13	DF4E_811	NO	Naive	-0.17223
		Week13	DF4E_812	NO	Naive	-0.175874
		Week13	DF4E_820	NO	Naive	-0.168758
		Week13	DF4E_822	NO	Naive	-0.0859129
		Week13	DF4E_825	NO	Naive	-0.173292
		Week13	DF4E_840	NO	Naive	-0.220497
		Week13	DF4E_842	NO	Naive	-0.166659
		Week13	DF4E_845	NO	Naive	-0.156809
		Week13	DF4E_888	NO	Naive	-0.148784
		Week13	DF4E_892	NO	Naive	-0.162236
		Week13	DF4E_901	NO	Naive	-0.12008
		Week13	DF4E_905	NO	Naive	-0.137684
		Week13	DF4E_925	NO	Naive	-0.147286
		Week13	DF4E_941	NO	Naive	-0.103713
		Week13	DF4E_943	NO	Naive	-0.0879969
		Week13	DF4E_955	NO	Naive	-0.242093
		Week13	DF4E_960	NO	Naive	-0.13455
		Week13	DF4E_961	NO	Naive	-0.0984659
		Week13	DF4E_963	NO	Naive	-0.196696
		Week13	DF4E_966	NO	Naive	-0.157176
		Week13	DF4E_970	NO	Naive	-0.334027
		Week13	DF4E_972	NO	Naive	-0.16634
		Week13	DF4E_989	NO	Naive	-0.306336
		Week13	DF4E_996	NO	Naive	-0.159385
		Week13	DF4E.stim_1009	YES	Naive	-0.2555
		Week13	DF4E.stim_1016	YES	Naive	-0.193318
		Week13	DF4E.stim_1024	YES	Naive	-0.142337
		Week13	DF4E.stim_1026	YES	Naive	-0.293879
		Week13	DF4E.stim_1037	YES	Naive	-0.177063
		Week13	DF4E.stim_1038	YES	Naive	-0.164646
		Week13	DF4E.stim_1061	YES	Naive	-0.218218
		Week13	DF4E.stim_1065	YES	Naive	-0.234088
		Week13	DF4E.stim_1068	YES	Naive	-0.10862
		Week13	DF4E.stim_1075	YES	Naive	-0.13172
		Week13	DF4E.stim_1100	YES	Naive	-0.160866
		Week13	DF4E.stim_1110	YES	Naive	-0.172622
		Week13	DF4E.stim_1135	YES	Naive	-0.196419
		Week13	DF4E.stim_1141	YES	Naive	-0.160283
		Week13	DF4E.stim_1151	YES	Naive	-0.231021
		Week13	DF4E.stim_1158	YES	Naive	-0.0931539
		Week13	DF4E.stim_1171	YES	Naive	-0.162579
		Week13	DF4E.stim_1190	YES	Naive	-0.204155
		Week13	DF4E.stim_1196	YES	Naive	-0.249465
		Week13	DF4E.stim_1214	YES	Naive	-0.0362763
		Week13	DF4E.stim_1254	YES	Naive	0.0512779
		Week13	DF4E.stim_1270	YES	Naive	-0.111831
		Week13	DF4E.stim_1300	YES	Naive	-0.178328
		Week13	DF4E.stim_1310	YES	Naive	-0.225846
		Week13	DF4E.stim_1326	YES	Naive	-0.219724
		Week13	DF4E.stim_1350	YES	Naive	-0.10808
		Week13	DF4E.stim_1368	YES	Naive	-0.0959209
		Week13	DF4E.stim_1373	YES	Naive	-0.149827
		Week13	DF4E.stim_1379	YES	Naive	-0.204619
		Week13	DF4E.stim_1388	YES	Naive	-0.140336
		Week13	DF4E.stim_1404	YES	Naive	-0.217119
		Week13	DF4E.stim_1420	YES	Naive	-0.0512957
		Week13	DF4E.stim_1449	YES	Naive	-0.0728068
		Week13	DF4E.stim_1458	YES	Naive	-0.170534
		Week13	DF4E.stim_1468	YES	Naive	-0.0229223
		Week13	DF4E.stim_1475	YES	Naive	-0.148694
		Week13	DF4E.stim_1482	YES	Naive	-0.190151
		Week13	DF4E.stim_149	YES	Naive	-0.197109
		Week13	DF4E.stim_1545	YES	Naive	-0.0796277
		Week13	DF4E.stim_1557	YES	Naive	0.0656149
		Week13	DF4E.stim_1561	YES	Naive	-0.23281
		Week13	DF4E.stim_157	YES	Naive	-0.149406
		Week13	DF4E.stim_1578	YES	Naive	-0.0766306
		Week13	DF4E.stim_1580	YES	Naive	-0.231876
		Week13	DF4E.stim_159	YES	Naive	-0.118551
		Week13	DF4E.stim_1595	YES	Naive	-0.21741
		Week13	DF4E.stim_1621	YES	Naive	-0.245828
		Week13	DF4E.stim_1713	YES	Naive	-0.165951
		Week13	DF4E.stim_1730	YES	Naive	-0.129993
		Week13	DF4E.stim_1740	YES	Naive	-0.152443
		Week13	DF4E.stim_1750	YES	Naive	-0.0760916
		Week13	DF4E.stim_1752	YES	Naive	-0.1169
		Week13	DF4E.stim_1758	YES	Naive	-0.132249
		Week13	DF4E.stim_177	YES	Naive	-0.145344
		Week13	DF4E.stim_1788	YES	Naive	-0.110782
		Week13	DF4E.stim_1796	YES	Naive	-0.142436
		Week13	DF4E.stim_1816	YES	Naive	-0.223156
		Week13	DF4E.stim_1823	YES	Naive	-0.0432837
		Week13	DF4E.stim_1853	YES	Naive	-0.124051
		Week13	DF4E.stim_1888	YES	Naive	-0.14592
		Week13	DF4E.stim_1899	YES	Naive	-0.0771023
		Week13	DF4E.stim_1921	YES	Naive	-0.175636
		Week13	DF4E.stim_1931	YES	Naive	-0.111712
		Week13	DF4E.stim_1939	YES	Naive	-0.130471
		Week13	DF4E.stim_1951	YES	Naive	-0.125255
		Week13	DF4E.stim_1955	YES	Naive	-0.125212
		Week13	DF4E.stim_1956	YES	Naive	-0.147934
		Week13	DF4E.stim_1991	YES	Naive	-0.127826
		Week13	DF4E.stim_2002	YES	Naive	-0.194673
		Week13	DF4E.stim_2008	YES	Naive	-0.135045
		Week13	DF4E.stim_2020	YES	Naive	-0.148849
		Week13	DF4E.stim_2022	YES	Naive	-0.031571
		Week13	DF4E.stim_203	YES	Naive	-0.144802
		Week13	DF4E.stim_2069	YES	Naive	-0.0996745
		Week13	DF4E.stim_2077	YES	Naive	-0.0641601
		Week13	DF4E.stim_2081	YES	Naive	0.010658
		Week13	DF4E.stim_2112	YES	Naive	-0.144467
		Week13	DF4E.stim_212	YES	Naive	-0.195544
		Week13	DF4E.stim_2139	YES	Naive	-0.124554
		Week13	DF4E.stim_2181	YES	Naive	-0.145473
		Week13	DF4E.stim_2214	YES	Naive	0.0120628
		Week13	DF4E.stim_2328	YES	Naive	-0.0526989
		Week13	DF4E.stim_238	YES	Naive	-0.278555
		Week13	DF4E.stim_2380	YES	Naive	-0.0788788
		Week13	DF4E.stim_2401	YES	Naive	-0.0723957
		Week13	DF4E.stim_2422	YES	Naive	-0.0750068
		Week13	DF4E.stim_2423	YES	Naive	-0.170405
		Week13	DF4E.stim_2467	YES	Naive	-0.0927806
		Week13	DF4E.stim_2485	YES	Naive	-0.120603
		Week13	DF4E.stim_2550	YES	Naive	-0.137105
		Week13	DF4E.stim_2570	YES	Naive	-0.172353
		Week13	DF4E.stim_2648	YES	Naive	-0.0494731
		Week13	DF4E.stim_2653	YES	Naive	-0.0951753
		Week13	DF4E.stim_2691	YES	Naive	-0.0780055
		Week13	DF4E.stim_2727	YES	Naive	-0.00452439
		Week13	DF4E.stim_288	YES	Naive	-0.163851
		Week13	DF4E.stim_291	YES	Naive	-0.2582
		Week13	DF4E.stim_318	YES	Naive	-0.160131
		Week13	DF4E.stim_331	YES	Naive	-0.196008
		Week13	DF4E.stim_340	YES	Naive	-0.145097
		Week13	DF4E.stim_350	YES	Naive	-0.0888946
		Week13	DF4E.stim_354	YES	Naive	-0.192722
		Week13	DF4E.stim_361	YES	Naive	-0.270906
		Week13	DF4E.stim_375	YES	Naive	-0.133076
		Week13	DF4E.stim_397	YES	Naive	-0.193132
		Week13	DF4E.stim_410	YES	Naive	-0.133052
		Week13	DF4E.stim_448	YES	Naive	-0.193674
		Week13	DF4E.stim_457	YES	Naive	-0.288585
		Week13	DF4E.stim_469	YES	Naive	-0.206015
		Week13	DF4E.stim_475	YES	Naive	-0.263353
		Week13	DF4E.stim_481	YES	Naive	-0.161747
		Week13	DF4E.stim_487	YES	Naive	-0.284415
		Week13	DF4E.stim_495	YES	Naive	-0.0483949
		Week13	DF4E.stim_501	YES	Naive	-0.240909
		Week13	DF4E.stim_514	YES	Naive	-0.044966
		Week13	DF4E.stim_550	YES	Naive	-0.190617
		Week13	DF4E.stim_558	YES	Naive	-0.252035
		Week13	DF4E.stim_563	YES	Naive	-0.203297
		Week13	DF4E.stim_581	YES	Naive	-0.172664
		Week13	DF4E.stim_604	YES	Naive	-0.214493
		Week13	DF4E.stim_607	YES	Naive	-0.17961
		Week13	DF4E.stim_612	YES	Naive	-0.0442037
		Week13	DF4E.stim_641	YES	Naive	-0.102458
		Week13	DF4E.stim_647	YES	Naive	-0.220643
		Week13	DF4E.stim_660	YES	Naive	-0.275885
		Week13	DF4E.stim_672	YES	Naive	-0.336861
		Week13	DF4E.stim_678	YES	Naive	-0.349669
		Week13	DF4E.stim_679	YES	Naive	-0.182015
		Week13	DF4E.stim_697	YES	Naive	-0.221977
		Week13	DF4E.stim_699	YES	Naive	-0.190372
		Week13	DF4E.stim_709	YES	Naive	-0.249127
		Week13	DF4E.stim_715	YES	Naive	-0.168105
		Week13	DF4E.stim_720	YES	Naive	-0.113181
		Week13	DF4E.stim_726	YES	Naive	-0.240113
		Week13	DF4E.stim_728	YES	Naive	-0.131584
		Week13	DF4E.stim_731	YES	Naive	-0.23255
		Week13	DF4E.stim_733	YES	Naive	-0.356006
		Week13	DF4E.stim_747	YES	Naive	-0.239279
		Week13	DF4E.stim_760	YES	Naive	-0.0389175
		Week13	DF4E.stim_764	YES	Naive	-0.236498
		Week13	DF4E.stim_768	YES	Naive	-0.30164
		Week13	DF4E.stim_796	YES	Naive	-0.114669
		Week13	DF4E.stim_803	YES	Naive	-0.199888
		Week13	DF4E.stim_830	YES	Naive	-0.21476
		Week13	DF4E.stim_832	YES	Naive	-0.269443
		Week13	DF4E.stim_838	YES	Naive	-0.149361
		Week13	DF4E.stim_839	YES	Naive	-0.13817
		Week13	DF4E.stim_844	YES	Naive	-0.0814771
		Week13	DF4E.stim_848	YES	Naive	-0.0799121
		Week13	DF4E.stim_878	YES	Naive	-0.256839
		Week13	DF4E.stim_879	YES	Naive	-0.168555
		Week13	DF4E.stim_887	YES	Naive	-0.257531
		Week13	DF4E.stim_904	YES	Naive	-0.192723
		Week13	DF4E.stim_909	YES	Naive	-0.0109838
		Week13	DF4E.stim_934	YES	Naive	-0.214314
		Week13	DF4E.stim_939	YES	Naive	-0.0105751
		Week13	DF4E.stim_940	YES	Naive	-0.237241
		Week13	DF4E.stim_941	YES	Naive	-0.249864
		Week13	DF4E.stim_944	YES	Naive	-0.102439
		Week13	DF4E.stim_974	YES	Naive	-0.139845
		Week13	DF4E.stim_982	YES	Naive	-0.16236
		Week13	DF4E.stim_996	YES	Naive	-0.160809
		Week13	DF4N_1002	NO	Naive	0.0215668
		Week13	DF4N_1003	NO	Naive	-0.181884
		Week13	DF4N_1005	NO	Naive	-0.251974
		Week13	DF4N_1006	NO	Naive	-0.0549214
		Week13	DF4N_1010	NO	Naive	-0.380845
		Week13	DF4N_1011	NO	Naive	-0.171024
		Week13	DF4N_1012	NO	Naive	-0.136311
		Week13	DF4N_1015	NO	Naive	-0.242199
		Week13	DF4N_1017	NO	Naive	-0.226723
		Week13	DF4N_1018	NO	Naive	-0.0308945
		Week13	DF4N_1019	NO	Naive	-0.246243
		Week13	DF4N_1022	NO	Naive	-0.205962
		Week13	DF4N_1024	NO	Naive	-0.174228
		Week13	DF4N_1025	NO	Naive	-0.0673622
		Week13	DF4N_1026	NO	Naive	-0.191545
		Week13	DF4N_1027	NO	Naive	-0.30741
		Week13	DF4N_1028	NO	Naive	-0.0374101
		Week13	DF4N_1029	NO	Naive	-0.0993192
		Week13	DF4N_1030	NO	Naive	-0.134144
		Week13	DF4N_1039	NO	Naive	-0.117544
		Week13	DF4N_1040	NO	Naive	-0.252781
		Week13	DF4N_1042	NO	Naive	-0.240616
		Week13	DF4N_1043	NO	Naive	-0.128717
		Week13	DF4N_1044	NO	Naive	-0.138143
		Week13	DF4N_1050	NO	Naive	-0.192008
		Week13	DF4N_1051	NO	Naive	-0.167015
		Week13	DF4N_1054	NO	Naive	-0.0743891
		Week13	DF4N_1057	NO	Naive	-0.13883
		Week13	DF4N_1058	NO	Naive	-0.106282
		Week13	DF4N_1059	NO	Naive	-0.12537
		Week13	DF4N_1064	NO	Naive	-0.100755
		Week13	DF4N_1066	NO	Naive	-0.128172
		Week13	DF4N_1067	NO	Naive	-0.131156
		Week13	DF4N_1072	NO	Naive	-0.165014
		Week13	DF4N_1074	NO	Naive	-0.225389
		Week13	DF4N_1075	NO	Naive	-0.162719
		Week13	DF4N_1076	NO	Naive	-0.131361
		Week13	DF4N_1080	NO	Naive	-0.180257
		Week13	DF4N_1082	NO	Naive	-0.145033
		Week13	DF4N_1094	NO	Naive	-0.197115
		Week13	DF4N_1099	NO	Naive	-0.146127
		Week13	DF4N_1101	NO	Naive	-0.174645
		Week13	DF4N_1105	NO	Naive	-0.109959
		Week13	DF4N_1114	NO	Naive	-0.187263
		Week13	DF4N_1115	NO	Naive	-0.276027
		Week13	DF4N_1117	NO	Naive	-0.181654
		Week13	DF4N_1118	NO	Naive	-0.210308
		Week13	DF4N_1124	NO	Naive	-0.187305
		Week13	DF4N_1128	NO	Naive	-0.130783
		Week13	DF4N_1129	NO	Naive	-0.0996865
		Week13	DF4N_1130	NO	Naive	-0.153264
		Week13	DF4N_1131	NO	Naive	-0.26512
		Week13	DF4N_1132	NO	Naive	-0.21879
		Week13	DF4N_1137	NO	Naive	-0.192026
		Week13	DF4N_1141	NO	Naive	-0.145024
		Week13	DF4N_1156	NO	Naive	-0.0896991
		Week13	DF4N_1157	NO	Naive	-0.170378
		Week13	DF4N_1160	NO	Naive	-0.122141
		Week13	DF4N_1163	NO	Naive	-0.087319
		Week13	DF4N_1184	NO	Naive	-0.23104
		Week13	DF4N_1187	NO	Naive	0.0454695
		Week13	DF4N_1188	NO	Naive	-0.149799
		Week13	DF4N_1199	NO	Naive	-0.136116
		Week13	DF4N_1201	NO	Naive	-0.287848
		Week13	DF4N_1202	NO	Naive	-0.170605
		Week13	DF4N_1203	NO	Naive	-0.121145
		Week13	DF4N_1210	NO	Naive	-0.262553
		Week13	DF4N_1211	NO	Naive	-0.15476
		Week13	DF4N_1212	NO	Naive	-0.201759
		Week13	DF4N_1217	NO	Naive	-0.235458
		Week13	DF4N_1218	NO	Naive	-0.112602
		Week13	DF4N_1221	NO	Naive	-0.187701
		Week13	DF4N_1225	NO	Naive	-0.153479
		Week13	DF4N_1232	NO	Naive	-0.110421
		Week13	DF4N_1239	NO	Naive	-0.157204
		Week13	DF4N_1244	NO	Naive	-0.106229
		Week13	DF4N_1246	NO	Naive	-0.0378007
		Week13	DF4N_1247	NO	Naive	-0.307846
		Week13	DF4N_1255	NO	Naive	-0.13877
		Week13	DF4N_1259	NO	Naive	-0.199813
		Week13	DF4N_1266	NO	Naive	-0.133908
		Week13	DF4N_1267	NO	Naive	-0.0805018
		Week13	DF4N_1280	NO	Naive	-0.0973517
		Week13	DF4N_1283	NO	Naive	-0.123517
		Week13	DF4N_1285	NO	Naive	-0.16632
		Week13	DF4N_1289	NO	Naive	-0.262709
		Week13	DF4N_1294	NO	Naive	-0.205183
		Week13	DF4N_1300	NO	Naive	-0.165158
		Week13	DF4N_1304	NO	Naive	-0.257237
		Week13	DF4N_1306	NO	Naive	-0.224008
		Week13	DF4N_1308	NO	Naive	-0.224755
		Week13	DF4N_1310	NO	Naive	-0.0580158
		Week13	DF4N_1311	NO	Naive	-0.109045
		Week13	DF4N_1325	NO	Naive	-0.201221
		Week13	DF4N_1326	NO	Naive	-0.145741
		Week13	DF4N_1337	NO	Naive	-0.269058
		Week13	DF4N_1339	NO	Naive	-0.192915
		Week13	DF4N_1340	NO	Naive	-0.194189
		Week13	DF4N_1343	NO	Naive	-0.141528
		Week13	DF4N_1349	NO	Naive	-0.12295
		Week13	DF4N_1353	NO	Naive	-0.124687
		Week13	DF4N_1357	NO	Naive	-0.200254
		Week13	DF4N_1362	NO	Naive	-0.148575
		Week13	DF4N_1394	NO	Naive	-0.215118
		Week13	DF4N_1405	NO	Naive	-0.00362189
		Week13	DF4N_1406	NO	Naive	-0.155683
		Week13	DF4N_1418	NO	Naive	-0.128565
		Week13	DF4N_1427	NO	Naive	-0.102952
		Week13	DF4N_1446	NO	Naive	-0.184415
		Week13	DF4N_1447	NO	Naive	-0.132907
		Week13	DF4N_1450	NO	Naive	-0.115291
		Week13	DF4N_1451	NO	Naive	-0.215178
		Week13	DF4N_1454	NO	Naive	-0.274935
		Week13	DF4N_1459	NO	Naive	-0.20278
		Week13	DF4N_1492	NO	Naive	-0.139459
		Week13	DF4N_1495	NO	Naive	-0.203038
		Week13	DF4N_1497	NO	Naive	-0.245864
		Week13	DF4N_1506	NO	Naive	-0.211349
		Week13	DF4N_1511	NO	Naive	-0.131261
		Week13	DF4N_1515	NO	Naive	-0.166568
		Week13	DF4N_1520	NO	Naive	-0.195516
		Week13	DF4N_1521	NO	Naive	-0.103256
		Week13	DF4N_1530	NO	Naive	-0.265416
		Week13	DF4N_1534	NO	Naive	-0.144758
		Week13	DF4N_1542	NO	Naive	-0.133668
		Week13	DF4N_1547	NO	Naive	-0.264707
		Week13	DF4N_1549	NO	Naive	-0.0223902
		Week13	DF4N_1552	NO	Naive	-0.208392
		Week13	DF4N_1561	NO	Naive	-0.203877
		Week13	DF4N_1569	NO	Naive	-0.224029
		Week13	DF4N_1570	NO	Naive	-0.314244
		Week13	DF4N_1584	NO	Naive	-0.0879233
		Week13	DF4N_1608	NO	Naive	-0.129541
		Week13	DF4N_1612	NO	Naive	-0.169631
		Week13	DF4N_1614	NO	Naive	-0.109341
		Week13	DF4N_1618	NO	Naive	-0.204144
		Week13	DF4N_1636	NO	Naive	-0.0652186
		Week13	DF4N_1653	NO	Naive	-0.229934
		Week13	DF4N_1654	NO	Naive	-0.0492663
		Week13	DF4N_1656	NO	Naive	-0.0687955
		Week13	DF4N_1681	NO	Naive	-0.199049
		Week13	DF4N_1687	NO	Naive	-0.199738
		Week13	DF4N_1697	NO	Naive	-0.158706
		Week13	DF4N_1715	NO	Naive	-0.13286
		Week13	DF4N_1719	NO	Naive	0.0566577
		Week13	DF4N_1727	NO	Naive	-0.0720823
		Week13	DF4N_1734	NO	Naive	-0.141799
		Week13	DF4N_1765	NO	Naive	-0.0952523
		Week13	DF4N_1766	NO	Naive	-0.181317
		Week13	DF4N_1769	NO	Naive	-0.11747
		Week13	DF4N_1782	NO	Naive	-0.229306
		Week13	DF4N_1806	NO	Naive	-0.142075
		Week13	DF4N_1816	NO	Naive	-0.114191
		Week13	DF4N_1834	NO	Naive	-0.119349
		Week13	DF4N_1839	NO	Naive	-0.09708
		Week13	DF4N_1841	NO	Naive	-0.217234
		Week13	DF4N_1851	NO	Naive	-0.0593951
		Week13	DF4N_1864	NO	Naive	-0.174702
		Week13	DF4N_1869	NO	Naive	-0.146678
		Week13	DF4N_1872	NO	Naive	0.00385562
		Week13	DF4N_1903	NO	Naive	0.050173
		Week13	DF4N_1914	NO	Naive	-0.21602
		Week13	DF4N_1915	NO	Naive	-0.113447
		Week13	DF4N_1916	NO	Naive	-0.0234039
		Week13	DF4N_1937	NO	Naive	-0.269844
		Week13	DF4N_1952	NO	Naive	-0.101604
		Week13	DF4N_1966	NO	Naive	-0.0911782
		Week13	DF4N_1969	NO	Naive	-0.0980581
		Week13	DF4N_1976	NO	Naive	-0.166027
		Week13	DF4N_1979	NO	Naive	-0.114703
		Week13	DF4N_1986	NO	Naive	-0.140822
		Week13	DF4N_1998	NO	Naive	-0.00597881
		Week13	DF4N_1999	NO	Naive	-0.117756
		Week13	DF4N_2003	NO	Naive	-0.142947
		Week13	DF4N_2030	NO	Naive	-0.132059
		Week13	DF4N_2035	NO	Naive	-0.192837
		Week13	DF4N_2048	NO	Naive	-0.181129
		Week13	DF4N_2059	NO	Naive	-0.135972
		Week13	DF4N_2062	NO	Naive	-0.271584
		Week13	DF4N_2090	NO	Naive	-0.0910142
		Week13	DF4N_2103	NO	Naive	-0.0185373
		Week13	DF4N_2158	NO	Naive	-0.22259
		Week13	DF4N_2195	NO	Naive	-0.153761
		Week13	DF4N_2235	NO	Naive	-0.152942
		Week13	DF4N_2238	NO	Naive	-0.0275834
		Week13	DF4N_2242	NO	Naive	-0.164465
		Week13	DF4N_2250	NO	Naive	-0.179211
		Week13	DF4N_2260	NO	Naive	-0.108297
		Week13	DF4N_2279	NO	Naive	-0.0791361
		Week13	DF4N_2283	NO	Naive	-0.149484
		Week13	DF4N_2287	NO	Naive	-0.132469
		Week13	DF4N_2312	NO	Naive	-0.108106
		Week13	DF4N_2335	NO	Naive	-0.16784
		Week13	DF4N_2358	NO	Naive	-0.148087
		Week13	DF4N_2369	NO	Naive	-0.136783
		Week13	DF4N_2384	NO	Naive	-0.0606114
		Week13	DF4N_2409	NO	Naive	-0.0422391
		Week13	DF4N_2421	NO	Naive	-0.135403
		Week13	DF4N_2422	NO	Naive	0.129739
		Week13	DF4N_2429	NO	Naive	-0.151497
		Week13	DF4N_2439	NO	Naive	-0.0487935
		Week13	DF4N_2464	NO	Naive	-0.191814
		Week13	DF4N_2485	NO	Naive	-0.0484214
		Week13	DF4N_2491	NO	Naive	-0.0790738
		Week13	DF4N_2521	NO	Naive	-0.200295
		Week13	DF4N_2576	NO	Naive	-0.119161
		Week13	DF4N_2607	NO	Naive	-0.160244
		Week13	DF4N_2609	NO	Naive	-0.142253
		Week13	DF4N_2650	NO	Naive	-0.215949
		Week13	DF4N_2667	NO	Naive	-0.197902
		Week13	DF4N_2690	NO	Naive	-0.223155
		Week13	DF4N_2695	NO	Naive	-0.0543344
		Week13	DF4N_2704	NO	Naive	-0.130789
		Week13	DF4N_2735	NO	Naive	-0.230921
		Week13	DF4N_2743	NO	Naive	-0.132841
		Week13	DF4N_2754	NO	Naive	-0.103566
		Week13	DF4N_2764	NO	Naive	-0.158845
		Week13	DF4N_2765	NO	Naive	-0.0586614
		Week13	DF4N_2818	NO	Naive	-0.0956647
		Week13	DF4N_2830	NO	Naive	-0.0973428
		Week13	DF4N_2843	NO	Naive	-0.075996
		Week13	DF4N_2869	NO	Naive	-0.0414763
		Week13	DF4N_2873	NO	Naive	-0.212139
		Week13	DF4N_2900	NO	Naive	-0.231046
		Week13	DF4N_2938	NO	Naive	-0.109887
		Week13	DF4N_2952	NO	Naive	-0.0887941
		Week13	DF4N_3036	NO	Naive	0.029487
		Week13	DF4N_3056	NO	Naive	-0.0649633
		Week13	DF4N_3082	NO	Naive	-0.100285
		Week13	DF4N_3102	NO	Naive	-0.0522338
		Week13	DF4N_3109	NO	Naive	-0.197885
		Week13	DF4N_3117	NO	Naive	-0.0439949
		Week13	DF4N_3118	NO	Naive	-0.18984
		Week13	DF4N_3203	NO	Naive	-0.187959
		Week13	DF4N_3229	NO	Naive	-0.182051
		Week13	DF4N_3233	NO	Naive	-0.118978
		Week13	DF4N_3296	NO	Naive	-0.11198
		Week13	DF4N_628	NO	Naive	-0.180564
		Week13	DF4N_633	NO	Naive	-0.147339
		Week13	DF4N_646	NO	Naive	-0.215587
		Week13	DF4N_653	NO	Naive	-0.13508
		Week13	DF4N_654	NO	Naive	-0.121058
		Week13	DF4N_658	NO	Naive	-0.191108
		Week13	DF4N_673	NO	Naive	-0.108043
		Week13	DF4N_678	NO	Naive	-0.0724175
		Week13	DF4N_686	NO	Naive	-0.181473
		Week13	DF4N_690	NO	Naive	-0.169705
		Week13	DF4N_692	NO	Naive	-0.27745
		Week13	DF4N_699	NO	Naive	-0.24592
		Week13	DF4N_701	NO	Naive	-0.161665
		Week13	DF4N_707	NO	Naive	-0.233155
		Week13	DF4N_713	NO	Naive	-0.15349
		Week13	DF4N_715	NO	Naive	-0.08072
		Week13	DF4N_718	NO	Naive	-0.193148
		Week13	DF4N_720	NO	Naive	-0.281113
		Week13	DF4N_721	NO	Naive	-0.141698
		Week13	DF4N_722	NO	Naive	-0.282627
		Week13	DF4N_729	NO	Naive	-0.270366
		Week13	DF4N_730	NO	Naive	-0.174815
		Week13	DF4N_732	NO	Naive	-0.268649
		Week13	DF4N_737	NO	Naive	-0.240199
		Week13	DF4N_739	NO	Naive	-0.273492
		Week13	DF4N_742	NO	Naive	-0.192517
		Week13	DF4N_744	NO	Naive	-0.238294
		Week13	DF4N_746	NO	Naive	-0.241285
		Week13	DF4N_748	NO	Naive	-0.173134
		Week13	DF4N_750	NO	Naive	-0.246142
		Week13	DF4N_757	NO	Naive	-0.149629
		Week13	DF4N_758	NO	Naive	-0.0476815
		Week13	DF4N_759	NO	Naive	-0.170658
		Week13	DF4N_760	NO	Naive	-0.20962
		Week13	DF4N_763	NO	Naive	-0.293986
		Week13	DF4N_769	NO	Naive	-0.0970357
		Week13	DF4N_771	NO	Naive	-0.192164
		Week13	DF4N_772	NO	Naive	-0.221407
		Week13	DF4N_774	NO	Naive	-0.159179
		Week13	DF4N_778	NO	Naive	-0.210363
		Week13	DF4N_779	NO	Naive	-0.0845698
		Week13	DF4N_780	NO	Naive	-0.222402
		Week13	DF4N_783	NO	Naive	-0.0550775
		Week13	DF4N_784	NO	Naive	-0.109304
		Week13	DF4N_785	NO	Naive	-0.205281
		Week13	DF4N_792	NO	Naive	-0.192672
		Week13	DF4N_793	NO	Naive	-0.0611943
		Week13	DF4N_795	NO	Naive	-0.209022
		Week13	DF4N_801	NO	Naive	-0.194183
		Week13	DF4N_802	NO	Naive	-0.0906799
		Week13	DF4N_804	NO	Naive	-0.0230325
		Week13	DF4N_805	NO	Naive	-0.270077
		Week13	DF4N_807	NO	Naive	-0.251046
		Week13	DF4N_808	NO	Naive	-0.212075
		Week13	DF4N_810	NO	Naive	-0.229103
		Week13	DF4N_812	NO	Naive	-0.119545
		Week13	DF4N_813	NO	Naive	-0.137242
		Week13	DF4N_814	NO	Naive	-0.108568
		Week13	DF4N_815	NO	Naive	-0.167903
		Week13	DF4N_817	NO	Naive	-0.172786
		Week13	DF4N_819	NO	Naive	-0.160435
		Week13	DF4N_820	NO	Naive	-0.182669
		Week13	DF4N_822	NO	Naive	-0.0563585
		Week13	DF4N_824	NO	Naive	-0.185678
		Week13	DF4N_828	NO	Naive	-0.27451
		Week13	DF4N_839	NO	Naive	-0.0691962
		Week13	DF4N_843	NO	Naive	-0.247964
		Week13	DF4N_847	NO	Naive	-0.23749
		Week13	DF4N_848	NO	Naive	-0.150624
		Week13	DF4N_849	NO	Naive	-0.106221
		Week13	DF4N_851	NO	Naive	-0.234467
		Week13	DF4N_856	NO	Naive	-0.102201
		Week13	DF4N_862	NO	Naive	-0.169089
		Week13	DF4N_863	NO	Naive	-0.097793
		Week13	DF4N_866	NO	Naive	-0.163644
		Week13	DF4N_873	NO	Naive	-0.260969
		Week13	DF4N_874	NO	Naive	-0.291442
		Week13	DF4N_877	NO	Naive	-0.20628
		Week13	DF4N_879	NO	Naive	-0.176681
		Week13	DF4N_886	NO	Naive	-0.304754
		Week13	DF4N_887	NO	Naive	-0.110434
		Week13	DF4N_889	NO	Naive	-0.213123
		Week13	DF4N_892	NO	Naive	-0.223648
		Week13	DF4N_893	NO	Naive	-0.176457
		Week13	DF4N_899	NO	Naive	-0.291639
		Week13	DF4N_900	NO	Naive	-0.233368
		Week13	DF4N_901	NO	Naive	-0.198213
		Week13	DF4N_902	NO	Naive	-0.136847
		Week13	DF4N_905	NO	Naive	-0.0840445
		Week13	DF4N_910	NO	Naive	-0.103067
		Week13	DF4N_915	NO	Naive	-0.180084
		Week13	DF4N_917	NO	Naive	-0.199497
		Week13	DF4N_918	NO	Naive	-0.268114
		Week13	DF4N_919	NO	Naive	-0.00694367
		Week13	DF4N_921	NO	Naive	-0.1199
		Week13	DF4N_922	NO	Naive	-0.194357
		Week13	DF4N_924	NO	Naive	-0.144696
		Week13	DF4N_927	NO	Naive	-0.104212
		Week13	DF4N_928	NO	Naive	-0.163384
		Week13	DF4N_929	NO	Naive	-0.257876
		Week13	DF4N_935	NO	Naive	-0.138072
		Week13	DF4N_937	NO	Naive	-0.258297
		Week13	DF4N_938	NO	Naive	-0.136948
		Week13	DF4N_939	NO	Naive	-0.243833
		Week13	DF4N_940	NO	Naive	-0.267666
		Week13	DF4N_944	NO	Naive	-0.144855
		Week13	DF4N_946	NO	Naive	-0.0846235
		Week13	DF4N_947	NO	Naive	-0.220515
		Week13	DF4N_948	NO	Naive	-0.11947
		Week13	DF4N_951	NO	Naive	-0.219666
		Week13	DF4N_953	NO	Naive	-0.282113
		Week13	DF4N_955	NO	Naive	-0.137982
		Week13	DF4N_956	NO	Naive	-0.0681526
		Week13	DF4N_957	NO	Naive	-0.161433
		Week13	DF4N_961	NO	Naive	-0.152781
		Week13	DF4N_964	NO	Naive	-0.142985
		Week13	DF4N_965	NO	Naive	-0.175408
		Week13	DF4N_966	NO	Naive	-0.126613
		Week13	DF4N_968	NO	Naive	-0.0921672
		Week13	DF4N_969	NO	Naive	-0.254521
		Week13	DF4N_972	NO	Naive	-0.154321
		Week13	DF4N_973	NO	Naive	-0.233111
		Week13	DF4N_978	NO	Naive	-0.195011
		Week13	DF4N_979	NO	Naive	-0.166716
		Week13	DF4N_982	NO	Naive	-0.0868355
		Week13	DF4N_985	NO	Naive	-0.135798
		Week13	DF4N_987	NO	Naive	-0.346557
		Week13	DF4N_989	NO	Naive	-0.10094
		Week13	DF4N_991	NO	Naive	-0.188886
		Week13	DF4N_994	NO	Naive	-0.182159
		Week13	DF4N_995	NO	Naive	-0.202712
		Week13	DF4N_996	NO	Naive	-0.0345466
		Week13	DF4N_999	NO	Naive	-0.265432
		Week13	DF4N.stim_100	YES	Naive	-0.220567
		Week13	DF4N.stim_102	YES	Naive	-0.13286
		Week13	DF4N.stim_103	YES	Naive	-0.17946
		Week13	DF4N.stim_105	YES	Naive	-0.144168
		Week13	DF4N.stim_106	YES	Naive	-0.254328
		Week13	DF4N.stim_111	YES	Naive	-0.00749897
		Week13	DF4N.stim_114	YES	Naive	-0.216392
		Week13	DF4N.stim_116	YES	Naive	-0.154547
		Week13	DF4N.stim_117	YES	Naive	-0.145763
		Week13	DF4N.stim_119	YES	Naive	-0.126724
		Week13	DF4N.stim_120	YES	Naive	-0.187861
		Week13	DF4N.stim_122	YES	Naive	-0.239982
		Week13	DF4N.stim_124	YES	Naive	-0.207054
		Week13	DF4N.stim_125	YES	Naive	-0.178301
		Week13	DF4N.stim_126	YES	Naive	-0.288198
		Week13	DF4N.stim_128	YES	Naive	-0.210073
		Week13	DF4N.stim_129	YES	Naive	-0.238521
		Week13	DF4N.stim_132	YES	Naive	-0.221481
		Week13	DF4N.stim_133	YES	Naive	-0.228297
		Week13	DF4N.stim_135	YES	Naive	-0.170473
		Week13	DF4N.stim_136	YES	Naive	-0.325721
		Week13	DF4N.stim_137	YES	Naive	-0.326216
		Week13	DF4N.stim_139	YES	Naive	-0.260843
		Week13	DF4N.stim_142	YES	Naive	-0.111381
		Week13	DF4N.stim_146	YES	Naive	-0.218116
		Week13	DF4N.stim_147	YES	Naive	-0.196848
		Week13	DF4N.stim_148	YES	Naive	-0.216411
		Week13	DF4N.stim_149	YES	Naive	-0.183739
		Week13	DF4N.stim_152	YES	Naive	-0.217615
		Week13	DF4N.stim_153	YES	Naive	-0.204838
		Week13	DF4N.stim_154	YES	Naive	-0.168707
		Week13	DF4N.stim_155	YES	Naive	-0.281022
		Week13	DF4N.stim_156	YES	Naive	-0.195199
		Week13	DF4N.stim_162	YES	Naive	-0.366865
		Week13	DF4N.stim_164	YES	Naive	-0.122652
		Week13	DF4N.stim_165	YES	Naive	-0.278358
		Week13	DF4N.stim_167	YES	Naive	-0.318355
		Week13	DF4N.stim_170	YES	Naive	-0.237698
		Week13	DF4N.stim_171	YES	Naive	-0.123511
		Week13	DF4N.stim_174	YES	Naive	-0.270279
		Week13	DF4N.stim_179	YES	Naive	-0.189292
		Week13	DF4N.stim_191	YES	Naive	-0.249197
		Week13	DF4N.stim_192	YES	Naive	-0.228031
		Week13	DF4N.stim_195	YES	Naive	-0.280747
		Week13	DF4N.stim_198	YES	Naive	-0.23936
		Week13	DF4N.stim_201	YES	Naive	-0.181451
		Week13	DF4N.stim_205	YES	Naive	-0.0501105
		Week13	DF4N.stim_209	YES	Naive	-0.0488244
		Week13	DF4N.stim_21	YES	Naive	-0.356363
		Week13	DF4N.stim_210	YES	Naive	-0.196843
		Week13	DF4N.stim_212	YES	Naive	-0.238289
		Week13	DF4N.stim_215	YES	Naive	-0.205054
		Week13	DF4N.stim_219	YES	Naive	-0.22153
		Week13	DF4N.stim_220	YES	Naive	-0.16114
		Week13	DF4N.stim_224	YES	Naive	-0.212645
		Week13	DF4N.stim_227	YES	Naive	-0.151815
		Week13	DF4N.stim_229	YES	Naive	-0.279383
		Week13	DF4N.stim_232	YES	Naive	-0.102695
		Week13	DF4N.stim_233	YES	Naive	-0.307235
		Week13	DF4N.stim_236	YES	Naive	-0.165924
		Week13	DF4N.stim_238	YES	Naive	-0.217286
		Week13	DF4N.stim_240	YES	Naive	-0.272225
		Week13	DF4N.stim_242	YES	Naive	-0.0713945
		Week13	DF4N.stim_247	YES	Naive	-0.169956
		Week13	DF4N.stim_25	YES	Naive	-0.229822
		Week13	DF4N.stim_255	YES	Naive	-0.085707
		Week13	DF4N.stim_259	YES	Naive	-0.264441
		Week13	DF4N.stim_266	YES	Naive	-0.0731017
		Week13	DF4N.stim_268	YES	Naive	-0.23514
		Week13	DF4N.stim_278	YES	Naive	-0.310627
		Week13	DF4N.stim_286	YES	Naive	-0.0909496
		Week13	DF4N.stim_287	YES	Naive	-0.0670542
		Week13	DF4N.stim_29	YES	Naive	-0.0845468
		Week13	DF4N.stim_293	YES	Naive	-0.169877
		Week13	DF4N.stim_302	YES	Naive	-0.241819
		Week13	DF4N.stim_304	YES	Naive	-0.163751
		Week13	DF4N.stim_306	YES	Naive	-0.0921838
		Week13	DF4N.stim_31	YES	Naive	-0.285808
		Week13	DF4N.stim_314	YES	Naive	-0.247949
		Week13	DF4N.stim_320	YES	Naive	-0.0472724
		Week13	DF4N.stim_323	YES	Naive	-0.0843323
		Week13	DF4N.stim_325	YES	Naive	-0.246454
		Week13	DF4N.stim_326	YES	Naive	-0.25504
		Week13	DF4N.stim_331	YES	Naive	-0.143617
		Week13	DF4N.stim_352	YES	Naive	-0.107951
		Week13	DF4N.stim_36	YES	Naive	0.102427
		Week13	DF4N.stim_360	YES	Naive	-0.19026
		Week13	DF4N.stim_361	YES	Naive	-0.110134
		Week13	DF4N.stim_363	YES	Naive	-0.199935
		Week13	DF4N.stim_370	YES	Naive	-0.0560795
		Week13	DF4N.stim_385	YES	Naive	-0.0920527
		Week13	DF4N.stim_386	YES	Naive	-0.0609437
		Week13	DF4N.stim_393	YES	Naive	-0.0874594
		Week13	DF4N.stim_395	YES	Naive	-0.190108
		Week13	DF4N.stim_409	YES	Naive	-0.136848
		Week13	DF4N.stim_424	YES	Naive	-0.0887164
		Week13	DF4N.stim_43	YES	Naive	-0.266289
		Week13	DF4N.stim_433	YES	Naive	0.0160254
		Week13	DF4N.stim_440	YES	Naive	-0.214162
		Week13	DF4N.stim_442	YES	Naive	-0.163701
		Week13	DF4N.stim_443	YES	Naive	-0.0608885
		Week13	DF4N.stim_460	YES	Naive	-0.208463
		Week13	DF4N.stim_462	YES	Naive	0.0513313
		Week13	DF4N.stim_469	YES	Naive	-0.15051
		Week13	DF4N.stim_477	YES	Naive	-0.248235
		Week13	DF4N.stim_486	YES	Naive	-0.0256154
		Week13	DF4N.stim_493	YES	Naive	-0.114858
		Week13	DF4N.stim_511	YES	Naive	-0.0536679
		Week13	DF4N.stim_528	YES	Naive	-0.0636417
		Week13	DF4N.stim_57	YES	Naive	-0.250986
		Week13	DF4N.stim_58	YES	Naive	-0.108028
		Week13	DF4N.stim_586	YES	Naive	-0.140143
		Week13	DF4N.stim_587	YES	Naive	0.0634087
		Week13	DF4N.stim_60	YES	Naive	-0.191703
		Week13	DF4N.stim_62	YES	Naive	-0.23039
		Week13	DF4N.stim_68	YES	Naive	-0.206713
		Week13	DF4N.stim_73	YES	Naive	0.100064
		Week13	DF4N.stim_74	YES	Naive	-0.0823477
		Week13	DF4N.stim_75	YES	Naive	-0.120129
		Week13	DF4N.stim_76	YES	Naive	-0.136031
		Week13	DF4N.stim_77	YES	Naive	-0.177581
		Week13	DF4N.stim_83	YES	Naive	-0.156496
		Week13	DF4N.stim_84	YES	Naive	-0.226515
		Week13	DF4N.stim_87	YES	Naive	-0.188582
		Week13	DF4N.stim_88	YES	Naive	-0.37687
		Week13	DF4N.stim_92	YES	Naive	-0.305158
		Week13	DF4N.stim_93	YES	Naive	-0.156985
		Week13	DF4N.stim_94	YES	Naive	-0.201034
		Week13	DF4N.stim_95	YES	Naive	-0.210265
		Week13	DF4N.stim_96	YES	Naive	-0.194987
		Week13	DF4N.stim_98	YES	Naive	-0.275808
		Week13	DF8P_1002	NO	AE	-0.0884136
		Week13	DF8P_1008	NO	AE	-0.0928377
		Week13	DF8P_1016	NO	AE	-0.183391
		Week13	DF8P_1022	NO	AE	-0.163064
		Week13	DF8P_1023	NO	AE	-0.074317
		Week13	DF8P_1034	NO	AE	-0.202219
		Week13	DF8P_1035	NO	AE	-0.124038
		Week13	DF8P_1037	NO	AE	-0.245536
		Week13	DF8P_1039	NO	AE	-0.14858
		Week13	DF8P_1040	NO	AE	-0.154434
		Week13	DF8P_1044	NO	AE	-0.109566
		Week13	DF8P_1047	NO	AE	0.0692195
		Week13	DF8P_1078	NO	AE	-0.165214
		Week13	DF8P_1088	NO	AE	-0.144338
		Week13	DF8P_1089	NO	AE	-0.0681788
		Week13	DF8P_1092	NO	AE	-0.0547314
		Week13	DF8P_1097	NO	AE	-0.180909
		Week13	DF8P_1100	NO	AE	-0.106157
		Week13	DF8P_1108	NO	AE	-0.0779813
		Week13	DF8P_1118	NO	AE	-0.117031
		Week13	DF8P_1120	NO	AE	-0.184185
		Week13	DF8P_1126	NO	AE	-0.181554
		Week13	DF8P_1129	NO	AE	-0.046912
		Week13	DF8P_1130	NO	AE	-0.109415
		Week13	DF8P_1146	NO	AE	-0.131598
		Week13	DF8P_1147	NO	AE	-0.0557881
		Week13	DF8P_1148	NO	AE	-0.192112
		Week13	DF8P_1151	NO	AE	-0.0233941
		Week13	DF8P_1153	NO	AE	0.0200544
		Week13	DF8P_1160	NO	AE	-0.119594
		Week13	DF8P_1169	NO	AE	-0.130243
		Week13	DF8P_1173	NO	AE	-0.0358328
		Week13	DF8P_1174	NO	AE	-0.0726487
		Week13	DF8P_1177	NO	AE	-0.176914
		Week13	DF8P_1186	NO	AE	-0.101566
		Week13	DF8P_1187	NO	AE	-0.0116577
		Week13	DF8P_1188	NO	AE	-0.0295392
		Week13	DF8P_1189	NO	AE	-0.133154
		Week13	DF8P_1206	NO	AE	-0.073341
		Week13	DF8P_1210	NO	AE	-0.114981
		Week13	DF8P_1215	NO	AE	-0.266954
		Week13	DF8P_1217	NO	AE	-0.00488474
		Week13	DF8P_1218	NO	AE	-0.168562
		Week13	DF8P_1223	NO	AE	-0.0275761
		Week13	DF8P_1234	NO	AE	-0.117098
		Week13	DF8P_1242	NO	AE	-0.192167
		Week13	DF8P_1258	NO	AE	0.0191556
		Week13	DF8P_1259	NO	AE	-0.16871
		Week13	DF8P_1264	NO	AE	-0.164347
		Week13	DF8P_1275	NO	AE	-0.148809
		Week13	DF8P_1281	NO	AE	-0.164185
		Week13	DF8P_1282	NO	AE	-0.160986
		Week13	DF8P_1285	NO	AE	-0.211134
		Week13	DF8P_1292	NO	AE	-0.0874015
		Week13	DF8P_1301	NO	AE	-0.147246
		Week13	DF8P_1302	NO	AE	-0.115584
		Week13	DF8P_1317	NO	AE	-0.0909794
		Week13	DF8P_1327	NO	AE	-0.132429
		Week13	DF8P_1342	NO	AE	-0.272574
		Week13	DF8P_1360	NO	AE	-0.0670712
		Week13	DF8P_1371	NO	AE	-0.192819
		Week13	DF8P_1380	NO	AE	-0.128934
		Week13	DF8P_1387	NO	AE	-0.255376
		Week13	DF8P_1396	NO	AE	-0.140402
		Week13	DF8P_1401	NO	AE	-0.14037
		Week13	DF8P_1402	NO	AE	-0.210985
		Week13	DF8P_1414	NO	AE	-0.0941889
		Week13	DF8P_1415	NO	AE	-0.102386
		Week13	DF8P_1418	NO	AE	-0.136845
		Week13	DF8P_1424	NO	AE	-0.108378
		Week13	DF8P_1428	NO	AE	0.0553796
		Week13	DF8P_1434	NO	AE	-0.135931
		Week13	DF8P_1435	NO	AE	-0.0796112
		Week13	DF8P_1437	NO	AE	-0.174969
		Week13	DF8P_1438	NO	AE	-0.189855
		Week13	DF8P_1439	NO	AE	0.0756873
		Week13	DF8P_1448	NO	AE	-0.075354
		Week13	DF8P_1451	NO	AE	0.0612277
		Week13	DF8P_1459	NO	AE	-0.192714
		Week13	DF8P_1465	NO	AE	-0.0914357
		Week13	DF8P_1467	NO	AE	-0.126036
		Week13	DF8P_1470	NO	AE	-0.163247
		Week13	DF8P_1473	NO	AE	-0.222692
		Week13	DF8P_1478	NO	AE	-0.196013
		Week13	DF8P_1479	NO	AE	-0.0875554
		Week13	DF8P_1480	NO	AE	-0.0759636
		Week13	DF8P_1483	NO	AE	-0.120778
		Week13	DF8P_1485	NO	AE	0.00116634
		Week13	DF8P_1491	NO	AE	-0.147351
		Week13	DF8P_1496	NO	AE	-0.144335
		Week13	DF8P_1506	NO	AE	-0.110469
		Week13	DF8P_1509	NO	AE	-0.208989
		Week13	DF8P_1510	NO	AE	-0.119337
		Week13	DF8P_1511	NO	AE	-0.0980967
		Week13	DF8P_1514	NO	AE	-0.172603
		Week13	DF8P_1530	NO	AE	-0.135251
		Week13	DF8P_1537	NO	AE	-0.276408
		Week13	DF8P_1542	NO	AE	-0.309248
		Week13	DF8P_1547	NO	AE	-0.279439
		Week13	DF8P_1556	NO	AE	-0.121058
		Week13	DF8P_1557	NO	AE	-0.211913
		Week13	DF8P_1564	NO	AE	-0.0736713
		Week13	DF8P_1572	NO	AE	-0.105369
		Week13	DF8P_1575	NO	AE	-0.0765841
		Week13	DF8P_1593	NO	AE	-0.0846472
		Week13	DF8P_1595	NO	AE	-0.219066
		Week13	DF8P_1597	NO	AE	-0.192346
		Week13	DF8P_1612	NO	AE	-0.223679
		Week13	DF8P_1613	NO	AE	-0.0582006
		Week13	DF8P_1615	NO	AE	-0.0897673
		Week13	DF8P_1616	NO	AE	-0.245137
		Week13	DF8P_1623	NO	AE	-0.137814
		Week13	DF8P_1629	NO	AE	-0.127073
		Week13	DF8P_1639	NO	AE	-0.104661
		Week13	DF8P_1643	NO	AE	0.0151517
		Week13	DF8P_1649	NO	AE	-0.140572
		Week13	DF8P_1652	NO	AE	-0.141776
		Week13	DF8P_1654	NO	AE	-0.210077
		Week13	DF8P_1677	NO	AE	-0.253335
		Week13	DF8P_1684	NO	AE	-0.185993
		Week13	DF8P_1687	NO	AE	-0.163392
		Week13	DF8P_1697	NO	AE	-0.177721
		Week13	DF8P_1699	NO	AE	-0.178281
		Week13	DF8P_1704	NO	AE	-0.0413069
		Week13	DF8P_1711	NO	AE	-0.180169
		Week13	DF8P_1712	NO	AE	-0.188304
		Week13	DF8P_1716	NO	AE	-0.0650278
		Week13	DF8P_1736	NO	AE	-0.147732
		Week13	DF8P_1743	NO	AE	0.0579597
		Week13	DF8P_1754	NO	AE	-0.187065
		Week13	DF8P_1758	NO	AE	-0.277111
		Week13	DF8P_1770	NO	AE	-0.0982942
		Week13	DF8P_1793	NO	AE	-0.125035
		Week13	DF8P_1794	NO	AE	-0.246822
		Week13	DF8P_1799	NO	AE	-0.0709814
		Week13	DF8P_1807	NO	AE	-0.162446
		Week13	DF8P_1823	NO	AE	-0.116839
		Week13	DF8P_1839	NO	AE	-0.091478
		Week13	DF8P_1845	NO	AE	-0.189855
		Week13	DF8P_1848	NO	AE	-0.130389
		Week13	DF8P_1850	NO	AE	-0.00783941
		Week13	DF8P_1857	NO	AE	-0.109016
		Week13	DF8P_1863	NO	AE	-0.0838108
		Week13	DF8P_1878	NO	AE	-0.0485903
		Week13	DF8P_1896	NO	AE	-0.0141882
		Week13	DF8P_1905	NO	AE	-0.129529
		Week13	DF8P_1926	NO	AE	-0.035717
		Week13	DF8P_1931	NO	AE	-0.0903567
		Week13	DF8P_1932	NO	AE	-0.00392634
		Week13	DF8P_1936	NO	AE	-0.14129
		Week13	DF8P_1942	NO	AE	-0.15574
		Week13	DF8P_1950	NO	AE	-0.22632
		Week13	DF8P_1951	NO	AE	-0.227251
		Week13	DF8P_1954	NO	AE	-0.175115
		Week13	DF8P_1965	NO	AE	-0.112866
		Week13	DF8P_1970	NO	AE	-0.127107
		Week13	DF8P_1985	NO	AE	-0.108517
		Week13	DF8P_2000	NO	AE	-0.0539853
		Week13	DF8P_2007	NO	AE	-0.236963
		Week13	DF8P_2019	NO	AE	0.07537
		Week13	DF8P_2023	NO	AE	-0.0823524
		Week13	DF8P_2033	NO	AE	0.0687797
		Week13	DF8P_2041	NO	AE	-0.011292
		Week13	DF8P_2055	NO	AE	-0.13648
		Week13	DF8P_2060	NO	AE	-0.031158
		Week13	DF8P_2075	NO	AE	-0.044806
		Week13	DF8P_2077	NO	AE	-0.0811793
		Week13	DF8P_2083	NO	AE	-0.124108
		Week13	DF8P_2086	NO	AE	-0.119454
		Week13	DF8P_2091	NO	AE	-0.116942
		Week13	DF8P_2103	NO	AE	-0.143593
		Week13	DF8P_2118	NO	AE	-0.0946252
		Week13	DF8P_2121	NO	AE	-0.0809196
		Week13	DF8P_2130	NO	AE	-0.0867413
		Week13	DF8P_2132	NO	AE	-0.0301873
		Week13	DF8P_2139	NO	AE	-0.209381
		Week13	DF8P_2140	NO	AE	-0.122194
		Week13	DF8P_2146	NO	AE	-0.106064
		Week13	DF8P_2153	NO	AE	-0.141592
		Week13	DF8P_2159	NO	AE	-0.0517372
		Week13	DF8P_2166	NO	AE	-0.0887166
		Week13	DF8P_2169	NO	AE	-0.000179957
		Week13	DF8P_2193	NO	AE	-0.186955
		Week13	DF8P_2215	NO	AE	-0.147728
		Week13	DF8P_2224	NO	AE	-0.0678957
		Week13	DF8P_2226	NO	AE	-0.152983
		Week13	DF8P_2254	NO	AE	-0.0321847
		Week13	DF8P_2262	NO	AE	-0.110923
		Week13	DF8P_2269	NO	AE	-0.122978
		Week13	DF8P_2292	NO	AE	-0.100668
		Week13	DF8P_2293	NO	AE	-0.162005
		Week13	DF8P_2299	NO	AE	-0.137708
		Week13	DF8P_2316	NO	AE	-0.060291
		Week13	DF8P_2328	NO	AE	0.0224037
		Week13	DF8P_2330	NO	AE	-0.0766013
		Week13	DF8P_2333	NO	AE	-0.111889
		Week13	DF8P_2351	NO	AE	-0.070929
		Week13	DF8P_2353	NO	AE	-0.10197
		Week13	DF8P_2357	NO	AE	-0.133994
		Week13	DF8P_2358	NO	AE	-0.101908
		Week13	DF8P_2361	NO	AE	-0.0829643
		Week13	DF8P_2377	NO	AE	-0.045209
		Week13	DF8P_2378	NO	AE	0.028162
		Week13	DF8P_2383	NO	AE	-0.139057
		Week13	DF8P_2403	NO	AE	-0.0784473
		Week13	DF8P_2414	NO	AE	-0.0475772
		Week13	DF8P_2432	NO	AE	-0.0331934
		Week13	DF8P_2450	NO	AE	-0.089626
[truncated: 34,034 more rows]

## Sheet: 1h
Fig. 1h
Differentially expressed genes between T cells positively- and negatively-enriched for module 2 at week 13 (adjusted for Bonferroni correction); Fig 2h
Gene Symbol	p-value (unadjusted)	Average Log-Fold Change	p-value (adjusted)	Percent Positive	Percent Negative		Notes:
F5	0	1.821	0	0.704	0.088		Gene	Gene Symbol
ZBED2	0	1.468	0	0.762	0.199		Average Log-Fold Change	Log fold-change of the average expression between the two groups. Positive values indicate that the feature is more highly expressed in the first group
LTA	0	1.457	0	0.882	0.426
HIVEP3	0	1.386	0	0.675	0.112
IRF4	0	1.373	0	0.97	0.43		Percent Positive	The percentage of cells where the feature is detected in module 2 positive cells
SLA	0	1.296	0	0.926	0.46
UCP2	0	1.272	0	0.926	0.518		Percent Negative	The percentage of cells where the feature is detected in module 2 negative cells
CD4	0	1.257	0	0.804	0.223
CTNNA1	0	1.223	0	0.767	0.245		p-value (adjusted)	Adjusted p-value, based on Bonferroni correction using all features in the dataset
RAB11FIP1	0	1.207	0	0.872	0.433
CTLA4	0	1.175	0	0.697	0.163
CMAH	0	1.163	0	0.808	0.296
TJP2	0	1.159	0	0.539	0.09
CD28	0	1.08	0	0.801	0.296
PSIP1	0	1.058	0	0.894	0.497
LOC106999884	0	1.043	0	0.733	0.229
MAF	0	1.039	0	0.782	0.303
PKIG	0	1.015	0	0.64	0.178
CD40LG	0	0.924	0	0.502	0.09
VDR	0	0.922	0	0.741	0.266
WSB2	0	0.919	0	0.786	0.34
IL2RA	0	0.906	0	0.971	0.525
TBC1D9B	0	0.884	0	0.881	0.498
TNIP3	0	0.878	0	0.451	0.049
ANXA11	0	0.832	0	0.927	0.691
APOL2	0	-1.135	0	0.652	0.835
CD6	0	0.781	0	0.951	0.709
IL21R	0	0.906	0	0.77	0.319
SLC29A1	0	1.023	0	0.558	0.135
TNFSF8	1.41e-306	1.259	4.61e-302	0.593	0.196
TNFRSF8	6.78e-306	0.844	2.22e-301	0.725	0.253
PRDM1	2.65e-304	0.798	8.66e-300	0.881	0.475
RGCC	1.16e-299	0.921	3.79e-295	0.771	0.353
HSPH1	9.25e-291	0.789	3.02e-286	0.815	0.406
ICOS	1.47e-288	0.683	4.81e-284	0.92	0.586
RILPL2	1.26e-281	0.863	4.13e-277	0.759	0.384
CD8A	7.4e-278	-1.292	2.42e-273	0.188	0.579
ETV7	3.36e-277	0.77	1.1e-272	0.673	0.235
HOPX	2.01e-273	0.72	6.58e-269	0.919	0.655
SNX9	5.55e-268	0.781	1.82e-263	0.576	0.165
DUSP4	2.4e-267	0.838	7.84e-263	0.647	0.219
NKG7	5.74e-261	-1.224	1.88e-256	0.151	0.532
STK17B	4.77e-258	-0.81	1.56e-253	0.82	0.892
TMSB10	8.02e-258	-0.672	2.62e-253	0.899	0.922
TPT1	4.55e-257	-0.729	1.49e-252	0.913	0.939
LOC694372	9.03e-244	-0.61	2.95e-239	0.855	0.913
RBPJ	3.38e-242	0.596	1.1e-237	0.939	0.668
RUNX1	1.5e-240	0.762	4.9e-236	0.772	0.402
AGO2	2.11e-240	0.742	6.89e-236	0.811	0.446
CD8B	7.62e-240	-1.432	2.49e-235	0.096	0.459
SREBF2	2.3e-239	0.754	7.5e-235	0.707	0.322
SLC7A5	7.06e-238	0.704	2.31e-233	0.861	0.517
TNFRSF4	1.86e-234	0.989	6.08e-230	0.445	0.098
PIK3CG	6.6e-233	0.703	2.16e-228	0.857	0.548
DBNDD2	6.82e-230	0.67	2.23e-225	0.435	0.096
CD274	6.02e-229	0.646	1.97e-224	0.84	0.475
GPR68	1.27e-228	-0.943	4.14e-224	0.309	0.621
STAT5A	1.49e-221	0.723	4.87e-217	0.796	0.468
TNFRSF9	3.55e-219	0.843	1.16e-214	0.463	0.114
LRRC4	5.4e-218	0.67	1.77e-213	0.295	0.033
GPR171	9.26e-216	0.643	3.02e-211	0.884	0.612
COL5A3	5.9e-208	0.731	1.93e-203	0.411	0.092
CD109	7.55e-206	0.654	2.47e-201	0.544	0.18
LOC100426197	6.07e-205	-0.811	1.98e-200	0.546	0.74
RPL10	1.21e-202	-0.55	3.96e-198	0.848	0.885
HSP90AB1	9.06e-202	0.431	2.96e-197	0.992	0.951
EGR2	9.21e-201	0.679	3.01e-196	0.42	0.101
CORO1A	3.66e-200	-0.611	1.2e-195	0.799	0.884
PIGT	5.42e-200	0.722	1.77e-195	0.599	0.259
AHI1	7.57e-200	0.811	2.47e-195	0.501	0.163
GADD45B	1.63e-198	0.702	5.32e-194	0.809	0.504
LOC106995741	2.08e-196	0.519	6.81e-192	0.959	0.88
PIK3AP1	7.77e-194	-1.316	2.54e-189	0.149	0.461
TMSB4X	2.13e-192	-0.612	6.95e-188	0.929	0.939
TXNIP	8.35e-191	-0.986	2.73e-186	0.374	0.592
TNFRSF25	1.87e-189	0.581	6.12e-185	0.859	0.543
PTPRJ	7.31e-185	0.577	2.39e-180	0.78	0.43
PSME1	1.04e-183	-0.563	3.41e-179	0.754	0.812
TNFRSF1B	1.17e-183	-0.738	3.81e-179	0.876	0.895
ACTB	2.68e-183	-0.536	8.76e-179	0.949	0.953
ARHGDIB	3.19e-182	-0.765	1.04e-177	0.553	0.744
ARID5B	1.68e-181	0.625	5.5e-177	0.721	0.361
GPR161	4.12e-181	0.533	1.35e-176	0.193	0.009
LOC106993126	2.58e-180	0.582	8.43e-176	0.767	0.433
FLNA	3.68e-179	-0.772	1.2e-174	0.73	0.849
TSHZ2	1.96e-178	0.62	6.39e-174	0.281	0.041
MAMU-A	2.74e-178	0.475	8.96e-174	0.98	0.941
PRF1	1.45e-172	-1.407	4.74e-168	0.1	0.399
PDGFA	1.28e-170	0.628	4.2e-166	0.386	0.098
APEX1	1.6e-168	0.589	5.22e-164	0.767	0.476
EXOC2	1.46e-167	0.557	4.77e-163	0.592	0.263
MYO1G	2.62e-167	0.676	8.55e-163	0.821	0.59
RNF213	7.64e-167	-0.835	2.5e-162	0.61	0.762
TBC1D1	1.8e-166	0.617	5.87e-162	0.739	0.428
LOC720342	6.93e-166	-0.572	2.26e-161	0.851	0.86
TNFRSF18	2.71e-165	0.56	8.86e-161	0.46	0.15
ATP6V0D1	1.35e-163	0.552	4.42e-159	0.722	0.403
COPRS	3.56e-163	0.461	1.16e-158	0.664	0.331
LOC698693	1.47e-162	0.597	4.8e-158	0.304	0.058
SLAMF1	2.99e-161	0.525	9.76e-157	0.816	0.499
ADAM23	4.44e-161	0.538	1.45e-156	0.493	0.174
BACH2	1.15e-160	0.586	3.75e-156	0.332	0.073
AIM1	5.29e-160	0.65	1.73e-155	0.632	0.312
SNX5	5.76e-160	0.557	1.88e-155	0.609	0.29
BZW2	5.25e-159	0.589	1.72e-154	0.583	0.275
ADAM19	5.88e-158	0.455	1.92e-153	0.754	0.409
WIPF1	1.73e-157	-0.589	5.67e-153	0.703	0.82
HERC6	1.3e-155	-0.96	4.26e-151	0.082	0.331
DPYSL2	3.14e-155	0.652	1.03e-150	0.459	0.161
ACSL4	5.12e-155	0.535	1.67e-150	0.788	0.497
MTHFD2	3.2e-153	0.529	1.05e-148	0.811	0.524
CCR6	5.55e-153	0.589	1.82e-148	0.442	0.144
MMP25	5.61e-153	-0.779	1.83e-148	0.408	0.66
C15H9orf16	4.42e-152	0.537	1.44e-147	0.592	0.283
NPC2	3.99e-151	0.519	1.3e-146	0.467	0.168
MAMU-E	2.14e-148	-0.428	7e-144	0.925	0.925
LOC702648	3.07e-148	0.438	1e-143	0.312	0.074
KCNN4	7.71e-147	0.434	2.52e-142	0.396	0.122
ITGA6	1.09e-146	-0.894	3.55e-142	0.075	0.332
MCOLN2	8.22e-145	0.576	2.69e-140	0.562	0.249
TIAM1	1.46e-144	0.509	4.77e-140	0.305	0.068
TSPAN5	2.96e-144	0.479	9.68e-140	0.347	0.092
CDC42SE2	3.48e-143	-0.535	1.14e-138	0.699	0.772
PIP4K2A	4.89e-142	0.478	1.6e-137	0.841	0.604
PTGFRN	5.83e-142	0.455	1.91e-137	0.282	0.057
SPTY2D1	5.73e-141	0.547	1.87e-136	0.676	0.372
SLC9A7	1.13e-140	0.507	3.69e-136	0.567	0.262
STK24	2.83e-140	0.541	9.25e-136	0.78	0.507
PPM1M	4.68e-140	0.533	1.53e-135	0.757	0.469
APOBEC3G	6.47e-140	-0.701	2.11e-135	0.267	0.505
AKNA	2.55e-139	-0.723	8.33e-135	0.385	0.63
FAM118B	4.84e-139	0.52	1.58e-134	0.377	0.118
KIAA1551	6e-139	-0.701	1.96e-134	0.514	0.665
LOC723514	1.11e-138	-0.651	3.63e-134	0.586	0.744
ABLIM1	1.53e-138	-0.873	5.01e-134	0.36	0.563
CTSL	4.56e-138	0.523	1.49e-133	0.897	0.663
NR4A3	8.62e-138	0.678	2.82e-133	0.23	0.035
NDFIP1	1.21e-137	0.442	3.97e-133	0.871	0.656
CTSB	1.52e-136	0.394	4.96e-132	0.941	0.8
PQLC1	1.57e-136	0.502	5.12e-132	0.496	0.204
IFNG	2.38e-136	0.844	7.79e-132	0.527	0.229
PLAGL2	4.41e-136	0.514	1.44e-131	0.495	0.203
GNLY	4.81e-136	-1.99	1.57e-131	0.145	0.296
CD3D	1.36e-134	0.387	4.46e-130	0.978	0.917
ORAI1	3.19e-134	0.5	1.04e-129	0.812	0.574
GIMAP6	5.26e-134	-0.577	1.72e-129	0.653	0.77
FMNL1	1.5e-133	-0.575	4.9e-129	0.668	0.801
GARS	4e-133	0.514	1.31e-128	0.754	0.478
LOC723473	7.26e-133	-0.672	2.37e-128	0.463	0.631
ANXA6	9.46e-133	0.528	3.09e-128	0.785	0.534
TNF	1.4e-132	0.603	4.57e-128	0.586	0.279
MATN2	3.03e-130	0.5	9.89e-126	0.271	0.057
LAT	3.82e-130	0.501	1.25e-125	0.883	0.707
PI4K2A	1.65e-129	0.483	5.39e-125	0.461	0.187
SYNE1	1.7e-129	-0.82	5.55e-125	0.197	0.447
PLEC	1.9e-129	-0.775	6.22e-125	0.476	0.658
IFI27	4.22e-129	-0.247	1.38e-124	0.521	0.343
SLC25A3	4.34e-129	0.405	1.42e-124	0.919	0.772
GLUL	2.09e-128	-0.261	6.83e-124	0.588	0.422
SAMD9	9.72e-128	-0.694	3.18e-123	0.045	0.269
NPDC1	2.49e-127	0.44	8.14e-123	0.298	0.075
LOC694538	1.3e-125	-0.704	4.25e-121	0.598	0.664
ATP1A1	1.32e-125	0.494	4.33e-121	0.882	0.721
LCP1	4.25e-125	-0.44	1.39e-120	0.913	0.913
ADGRE5	4.4e-125	-0.701	1.44e-120	0.382	0.607
MAPKAPK3	7.14e-125	0.459	2.33e-120	0.697	0.416
TRIB1	4.57e-123	0.458	1.49e-118	0.318	0.089
LOC106996676	5.76e-120	-0.765	1.88e-115	0.529	0.675
CCDC64	6.64e-119	0.208	2.17e-114	0.636	0.367
TBKBP1	3.71e-117	0.403	1.21e-112	0.286	0.073
IL26	7.27e-117	0.47	2.38e-112	0.411	0.156
SRGN	1.74e-116	0.245	5.69e-112	0.933	0.78
RAP1A	6.5e-116	0.412	2.12e-111	0.861	0.657
KIFC3	7.38e-116	0.503	2.41e-111	0.291	0.076
PFN1	3.07e-115	-0.36	1e-110	0.878	0.876
IL23R	3.71e-115	0.401	1.21e-110	0.476	0.204
NFIA	1.04e-114	0.385	3.41e-110	0.157	0.015
LOC720309	1.11e-114	-0.508	3.63e-110	0.585	0.626
CD276	1.78e-114	0.488	5.83e-110	0.4	0.152
TMEM173	2.9e-114	0.426	9.46e-110	0.733	0.452
DUSP16	3.33e-114	0.394	1.09e-109	0.651	0.362
HUS1	5.41e-114	0.452	1.77e-109	0.39	0.146
LOC709760	8.72e-114	0.414	2.85e-109	0.456	0.197
CTPS1	5.27e-113	0.515	1.72e-108	0.47	0.206
IL6R	1.05e-112	0.555	3.42e-108	0.272	0.068
RASSF2	6.07e-112	-0.702	1.98e-107	0.207	0.427
CRIP1	1.39e-111	-0.576	4.55e-107	0.358	0.527
TAPBP	1.42e-111	-0.604	4.63e-107	0.206	0.456
TOX2	3.74e-111	0.417	1.22e-106	0.365	0.13
ELMO1	1.5e-110	0.489	4.89e-106	0.596	0.323
DHRS7	8.18e-110	-0.574	2.67e-105	0.413	0.568
IRF8	1.79e-109	0.616	5.84e-105	0.499	0.24
IFIT3	2.61e-109	-0.788	8.52e-105	0.216	0.393
RPS20	4.24e-108	-0.414	1.38e-103	0.858	0.86
FLOT1	5e-108	0.475	1.63e-103	0.729	0.471
PALLD	5.9e-108	0.492	1.93e-103	0.222	0.045
GZMH	1.02e-107	-1.206	3.35e-103	0.139	0.319
ITGB7	1.1e-107	0.509	3.6e-103	0.68	0.406
SMOX	1.57e-107	0.49	5.15e-103	0.487	0.226
IL6ST	1.72e-107	0.48	5.62e-103	0.681	0.409
GFRA3	4.82e-107	0.418	1.58e-102	0.139	0.012
SFXN2	2.18e-106	0.402	7.13e-102	0.289	0.083
IRF1	2.38e-106	-0.562	7.79e-102	0.523	0.642
RORC	1.92e-105	0.435	6.27e-101	0.304	0.092
GIMAP8	4.66e-105	-0.529	1.52e-100	0.657	0.722
ZEB2	7.88e-105	0.444	2.57e-100	0.513	0.247
CYTIP	8.28e-105	-0.569	2.71e-100	0.425	0.621
KLF13	1.45e-104	-0.564	4.75e-100	0.527	0.673
FAM129A	2.98e-103	-0.649	9.73e-99	0.443	0.648
GIMAP7	4.19e-103	-0.469	1.37e-98	0.684	0.731
RGL2	5.22e-103	-0.528	1.71e-98	0.479	0.642
STIP1	1.41e-102	0.384	4.6e-98	0.831	0.616
CD2	1.67e-102	0.329	5.47e-98	0.915	0.725
TBX21	1.67e-102	0.392	5.47e-98	0.625	0.353
PEAK1	1.77e-102	0.488	5.79e-98	0.214	0.043
FYB	6.1e-102	-0.558	1.99e-97	0.577	0.655
CCDC69	6.73e-102	-0.501	2.2e-97	0.623	0.713
FOXP4	8.99e-102	0.367	2.94e-97	0.288	0.087
FAM65B	1.74e-101	-0.724	5.67e-97	0.162	0.376
FABP5	6.58e-101	0.52	2.15e-96	0.327	0.128
APOBEC3C	6.63e-101	-0.615	2.17e-96	0.404	0.574
ARL3	8.73e-101	0.413	2.85e-96	0.447	0.199
INPP5D	1.12e-100	-0.625	3.68e-96	0.32	0.512
DYRK3	2.83e-100	0.333	9.23e-96	0.199	0.038
RPS11	6e-100	-0.352	1.96e-95	0.909	0.898
DDX21	1.63e-99	0.391	5.32e-95	0.824	0.607
LAPTM5	1.93e-99	-0.506	6.3e-95	0.685	0.763
ITGAE	6.26e-99	-0.733	2.04e-94	0.232	0.4
CMTM6	1.73e-98	0.362	5.66e-94	0.904	0.749
KLF9	1.85e-98	0.39	6.06e-94	0.287	0.087
MAGEH1	8.31e-98	0.459	2.72e-93	0.251	0.074
FOXP1	2.3e-97	0.399	7.51e-93	0.595	0.333
LPXN	6.46e-97	-0.524	2.11e-92	0.421	0.603
CENPF	1.07e-96	0.682	3.5e-92	0.248	0.065
HMHA1	1.11e-96	-0.595	3.62e-92	0.24	0.442
CDK6	1.41e-96	0.4	4.6e-92	0.462	0.213
MAMU-B	1.47e-96	-0.35	4.82e-92	0.869	0.828
DTX3L	1.91e-96	-0.614	6.26e-92	0.354	0.534
MYH9	2.56e-96	-0.386	8.36e-92	0.903	0.895
GAPDH	5.22e-96	-0.303	1.71e-91	0.987	0.979
FAM102A	1.41e-95	-0.668	4.6e-91	0.319	0.475
DUSP2	1.55e-95	0.36	5.07e-91	0.315	0.107
PPA1	2.36e-95	0.421	7.7e-91	0.624	0.385
IFI6	3.12e-95	-0.708	1.02e-90	0.549	0.635
PIEZO1	4.99e-95	0.446	1.63e-90	0.559	0.299
KCNA3	6.46e-95	-0.65	2.11e-90	0.346	0.507
SAMD9L	1.65e-94	-0.666	5.4e-90	0.17	0.385
INPP4B	2.64e-94	0.478	8.64e-90	0.429	0.195
MAP7D3	4.8e-94	0.42	1.57e-89	0.395	0.164
PITRM1	1.02e-93	0.399	3.33e-89	0.699	0.456
CBLB	2.68e-93	0.438	8.75e-89	0.652	0.393
SETD7	2.77e-93	0.245	9.04e-89	0.63	0.377
APOE	3.89e-93	0.354	1.27e-88	0.732	0.486
SPOCK2	6.29e-93	0.472	2.05e-88	0.815	0.623
C5H4orf32	1.38e-92	0.333	4.51e-88	0.277	0.088
ANXA1	1.98e-92	-0.625	6.47e-88	0.339	0.498
ABCC1	2.7e-92	0.44	8.83e-88	0.478	0.234
C20H16orf87	4.39e-92	0.355	1.44e-87	0.3	0.101
SH3BGRL3	7.81e-92	0.354	2.55e-87	0.97	0.888
CRIM1	2.42e-91	0.524	7.92e-87	0.347	0.135
ITGA4	2.45e-91	0.337	8e-87	0.792	0.56
PAG1	4.85e-91	-0.562	1.59e-86	0.556	0.639
TXNL4A	7.78e-91	0.404	2.54e-86	0.666	0.428
CASP3	1.18e-90	0.401	3.86e-86	0.514	0.27
TRIM22	1.4e-90	-0.561	4.56e-86	0.218	0.426
UBD	1.56e-90	0.31	5.1e-86	0.261	0.08
RARRES3	1.97e-90	-0.571	6.43e-86	0.484	0.588
HS6ST2	2.82e-90	0.316	9.21e-86	0.153	0.022
CTDP1	6.62e-90	0.423	2.16e-85	0.62	0.37
CD74	1.96e-89	-0.465	6.41e-85	0.89	0.882
TRPC3	2.14e-89	0.353	6.98e-85	0.209	0.05
RNF19A	2.32e-89	0.43	7.57e-85	0.569	0.318
SEC14L1	2.57e-89	0.415	8.4e-85	0.424	0.194
RPS19	5.69e-89	-0.359	1.86e-84	0.739	0.748
SLAMF8	7.08e-89	0.404	2.31e-84	0.235	0.066
ANTXR2	1.33e-88	-0.542	4.35e-84	0.441	0.522
SLC1A5	1.56e-88	0.397	5.11e-84	0.778	0.546
DDX3Y	3.75e-88	0.375	1.23e-83	0.48	0.237
IKZF2	3.79e-88	-0.605	1.24e-83	0.014	0.159
RRP12	4.74e-88	0.42	1.55e-83	0.517	0.274
LTV1	7.78e-88	0.439	2.54e-83	0.614	0.379
TRIM8	1.59e-87	0.454	5.2e-83	0.521	0.288
DHRS3	1.81e-87	0.413	5.92e-83	0.43	0.202
MFSD2A	4.36e-87	0.24	1.42e-82	0.142	0.019
FKBP5	5.3e-87	0.369	1.73e-82	0.607	0.364
LRRFIP1	6.32e-87	0.302	2.07e-82	0.863	0.659
gene33448	1.52e-86	-0.075	4.95e-82	0.91	0.811
PRKCQ	2.04e-86	0.395	6.68e-82	0.778	0.553
APRT	7.96e-86	0.398	2.6e-81	0.607	0.373
FOXO1	1.25e-85	0.321	4.09e-81	0.71	0.463
NCK2	1.33e-85	0.361	4.34e-81	0.561	0.32
ITGB2	2.23e-85	0.322	7.3e-81	0.864	0.665
P4HB	3.29e-85	-0.359	1.08e-80	0.805	0.824
TCEB1	8.78e-85	0.371	2.87e-80	0.698	0.483
ARL4C	1.48e-84	-0.513	4.85e-80	0.621	0.697
NEDD4L	1.78e-84	0.445	5.83e-80	0.53	0.291
SERBP1	1.81e-84	0.335	5.92e-80	0.889	0.731
FAM46C	2.57e-84	-0.644	8.41e-80	0.379	0.507
HNRNPAB	2.65e-84	0.36	8.66e-80	0.842	0.662
RPLP2	3.12e-84	-0.327	1.02e-79	0.817	0.814
PTPN1	4.44e-84	0.337	1.45e-79	0.785	0.562
LOC713723	1.11e-83	-0.439	3.64e-79	0.526	0.655
NPTN	2.15e-83	0.404	7.03e-79	0.617	0.383
LARP1	2.71e-83	0.368	8.86e-79	0.794	0.588
IPCEF1	2.89e-83	-0.615	9.46e-79	0.053	0.23
LOC706976	5.74e-83	0.158	1.87e-78	0.524	0.319
CTSW	3.84e-82	-0.499	1.25e-77	0.019	0.164
RPS4Y1	4.48e-82	-0.017	1.46e-77	0.593	0.432
PHACTR2	1.13e-81	0.385	3.7e-77	0.329	0.127
CCL20	1.24e-81	0.754	4.05e-77	0.173	0.037
CYTH1	1.55e-81	0.244	5.07e-77	0.815	0.608
PREX1	1.66e-81	-0.468	5.41e-77	0.649	0.729
ZC3H4	2.88e-81	0.429	9.4e-77	0.755	0.55
CISD3	4.79e-81	0.349	1.57e-76	0.729	0.493
MYL6	5.81e-81	-0.435	1.9e-76	0.369	0.526
NFATC1	9.88e-81	0.361	3.23e-76	0.324	0.126
CMTM7	1.02e-80	0.392	3.32e-76	0.444	0.22
PARP14	1.72e-80	-0.582	5.63e-76	0.31	0.458
CD7	1.91e-80	-0.592	6.24e-76	0.024	0.172
WARS	2.47e-80	0.203	8.07e-76	0.811	0.615
PDE4B	2.56e-80	0.256	8.38e-76	0.706	0.467
RYBP	3.88e-80	0.34	1.27e-75	0.712	0.474
TP53BP2	6.68e-80	0.348	2.18e-75	0.744	0.515
EVI5	1.46e-79	0.252	4.77e-75	0.147	0.025
EMB	1.85e-79	-0.49	6.06e-75	0.443	0.508
SAMSN1	5.68e-79	0.276	1.86e-74	0.838	0.632
PGRMC1	7.02e-79	0.448	2.29e-74	0.419	0.216
GIMAP4	1.08e-78	-0.515	3.54e-74	0.415	0.562
LOC100428865	1.11e-78	-0.55	3.64e-74	0.307	0.491
ERN1	1.57e-78	-0.639	5.13e-74	0.147	0.326
SOCS2	2.29e-78	0.349	7.5e-74	0.446	0.224
CDC14A	7.89e-78	-0.523	2.58e-73	0.059	0.23
PRKDC	3.45e-77	0.312	1.13e-72	0.786	0.569
TMEM70	4.26e-77	0.391	1.39e-72	0.457	0.241
PICALM	6.27e-77	-0.347	2.05e-72	0.836	0.808
CD96	1.07e-76	-0.534	3.48e-72	0.122	0.304
FAM110C	1.91e-76	-0.385	6.25e-72	0.011	0.138
CAMK2D	2.32e-76	0.353	7.59e-72	0.421	0.205
MAMLD1	4.27e-76	0.348	1.39e-71	0.263	0.089
LOC106996324	5.25e-76	-0.377	1.72e-71	0.537	0.577
IRF6	5.48e-76	0.335	1.79e-71	0.177	0.041
MTHFD1L	6.33e-76	0.331	2.07e-71	0.502	0.275
ENO1	7.97e-76	-0.296	2.61e-71	0.986	0.975
LOC716637	7.99e-76	-0.441	2.61e-71	0.114	0.299
AGGF1	8.29e-76	0.369	2.71e-71	0.607	0.377
B3GLCT	8.67e-76	0.336	2.83e-71	0.377	0.178
HDAC7	1.51e-75	0.321	4.94e-71	0.562	0.339
COA1	4.73e-75	0.4	1.55e-70	0.707	0.492
CCR5	7.21e-75	-0.545	2.36e-70	0.439	0.526
PHB	2.72e-74	0.327	8.88e-70	0.71	0.506
PHF21A	2.83e-74	0.347	9.25e-70	0.511	0.285
LOC711031	3.02e-74	-1.219	9.86e-70	0.028	0.153
LOC718053	3.32e-74	-0.561	1.09e-69	0.352	0.511
NDUFV2	5.95e-74	0.324	1.95e-69	0.648	0.429
SPAG9	6.08e-74	0.391	1.99e-69	0.58	0.344
EIF4G3	7.2e-74	0.369	2.35e-69	0.648	0.416
MDFIC	7.23e-74	0.413	2.36e-69	0.546	0.326
ARF6	8.22e-74	0.198	2.69e-69	0.957	0.848
CLDND1	2.3e-73	-0.435	7.52e-69	0.517	0.552
PTP4A2	3.47e-73	0.273	1.13e-68	0.928	0.797
SMIM12	3.91e-73	0.357	1.28e-68	0.451	0.241
TGFBR2	4.88e-73	0.31	1.6e-68	0.645	0.416
ARPC5L	5.41e-73	0.295	1.77e-68	0.806	0.619
SUSD3	5.58e-73	0.39	1.82e-68	0.46	0.252
MYL12A	9.94e-73	-0.386	3.25e-68	0.579	0.656
SMARCC1	1.53e-72	0.32	5.01e-68	0.803	0.596
MYO1F	1.61e-72	-0.552	5.27e-68	0.121	0.294
SMS	1.93e-72	0.31	6.31e-68	0.348	0.162
MGAT5	2.76e-72	-0.433	9.01e-68	0.672	0.719
ODC1	2.95e-72	0.315	9.65e-68	0.744	0.528
LRRFIP2	3.04e-72	0.324	9.95e-68	0.497	0.277
SOS1	3.55e-72	-0.402	1.16e-67	0.737	0.722
CLEC2B	5.32e-72	-0.466	1.74e-67	0.208	0.392
UBE2D3	5.76e-72	0.228	1.88e-67	0.966	0.895
LOC696959	6.8e-72	0.298	2.22e-67	0.355	0.169
HSPA5	7.02e-72	0.282	2.3e-67	0.968	0.9
PSMD12	7.36e-72	0.309	2.4e-67	0.65	0.425
MAPK1	1.03e-71	-0.381	3.37e-67	0.668	0.712
S100A11	1.24e-71	-0.338	4.06e-67	0.781	0.786
DUSP6	1.29e-71	0.396	4.2e-67	0.437	0.22
ARSB	1.96e-71	0.35	6.41e-67	0.289	0.115
BATF	3.07e-71	0.189	1e-66	0.906	0.745
KLRD1	5.98e-71	-0.433	1.96e-66	0.01	0.128
SLC41A1	9.18e-71	0.359	3e-66	0.534	0.307
PITPNC1	1.51e-70	-0.521	4.93e-66	0.195	0.382
ACTR3	4.17e-70	-0.271	1.36e-65	0.777	0.766
BIN2	1.27e-69	-0.38	4.15e-65	0.636	0.693
WHSC1L1	2.37e-69	0.335	7.75e-65	0.737	0.523
BATF3	3.36e-69	0.451	1.1e-64	0.554	0.33
ATP6V1B2	3.37e-69	0.375	1.1e-64	0.532	0.326
GTF3C1	4.52e-69	0.361	1.48e-64	0.54	0.319
HERC1	4.54e-69	-0.544	1.48e-64	0.468	0.611
MBP	6.16e-69	0.353	2.01e-64	0.514	0.3
B2M	9.15e-69	-0.185	2.99e-64	1	1
LOC705696	9.18e-69	0.275	3e-64	0.92	0.782
ADRBK1	1.27e-68	-0.443	4.16e-64	0.409	0.553
TIGIT	1.86e-68	-0.679	6.09e-64	0.091	0.262
IL9	1.9e-68	1.017	6.2e-64	0.155	0.034
CD53	2.31e-68	-0.317	7.54e-64	0.793	0.818
FASN	2.42e-68	0.378	7.9e-64	0.434	0.224
SCML4	4.25e-68	0.282	1.39e-63	0.573	0.357
ARRB2	6.64e-68	-0.394	2.17e-63	0.511	0.594
LSP1	8.37e-68	-0.478	2.74e-63	0.433	0.601
GNG2	1.54e-67	-0.46	5.03e-63	0.378	0.53
CASK	1.64e-67	0.351	5.35e-63	0.26	0.096
APOBEC3H	1.76e-67	-0.459	5.77e-63	0.215	0.4
IL7R	1.89e-67	-0.654	6.19e-63	0.375	0.433
CFLAR	4.67e-67	0.286	1.53e-62	0.88	0.738
RPS14	5.26e-67	-0.246	1.72e-62	0.968	0.952
SOD2	1.23e-66	0.253	4.02e-62	0.883	0.735
AHNAK	1.6e-66	-0.192	5.24e-62	0.872	0.75
PC	1.71e-66	0.2	5.59e-62	0.119	0.019
WDR3	1.93e-66	0.341	6.32e-62	0.482	0.276
SYNE2	2.12e-66	-0.745	6.93e-62	0.23	0.374
OASL	3.76e-66	-0.5	1.23e-61	0.182	0.351
EZR	5.15e-66	-0.312	1.68e-61	0.86	0.842
MAST4	8.08e-66	0.304	2.64e-61	0.478	0.268
SLAMF6	1.25e-65	0.392	4.09e-61	0.193	0.057
GAS7	1.34e-65	0.387	4.39e-61	0.272	0.105
MBD2	1.41e-65	0.299	4.62e-61	0.737	0.542
CD48	1.44e-65	-0.476	4.69e-61	0.327	0.466
S100A6	1.62e-65	-0.35	5.29e-61	0.481	0.53
SH3BP5	1.79e-65	-0.237	5.85e-61	0.759	0.68
ZFP36L1	2.67e-65	0.315	8.71e-61	0.716	0.504
RORA	2.67e-65	0.202	8.72e-61	0.76	0.55
NFATC2	4.52e-65	-0.4	1.48e-60	0.604	0.654
RPL4	4.81e-65	0.174	1.57e-60	0.991	0.968
CHMP4B	5.45e-65	0.339	1.78e-60	0.674	0.482
PLA2G16	6.86e-65	-0.444	2.24e-60	0.146	0.314
RBBP7	9.48e-65	0.346	3.1e-60	0.681	0.476
PDE4D	9.52e-65	-0.558	3.11e-60	0.152	0.286
KLF6	1.18e-64	-0.394	3.85e-60	0.819	0.838
BCL11B	1.19e-64	-0.503	3.9e-60	0.294	0.424
LOC106996688	1.25e-64	0.041	4.09e-60	0.65	0.48
CXCL9	1.5e-64	0.137	4.89e-60	0.633	0.435
IQGAP2	1.82e-64	0.262	5.95e-60	0.542	0.331
AK2	1.84e-64	0.26	6.01e-60	0.755	0.556
LOC698274	2.13e-64	0.32	6.97e-60	0.241	0.088
NFIL3	2.4e-64	0.368	7.84e-60	0.499	0.291
ARHGAP30	2.57e-64	-0.397	8.41e-60	0.588	0.679
EPRS	2.64e-64	0.314	8.62e-60	0.763	0.556
SND1	3.82e-64	0.309	1.25e-59	0.78	0.586
LOC100425941	3.84e-64	-0.487	1.26e-59	0.277	0.442
TGFBR1	4.17e-64	0.266	1.36e-59	0.47	0.27
SYTL2	4.94e-64	-0.654	1.61e-59	0.16	0.296
BAZ1A	7.6e-64	0.288	2.48e-59	0.673	0.453
RPL27A	8.87e-64	-0.267	2.9e-59	0.886	0.86
HNRNPH2	1.38e-63	-0.356	4.5e-59	0.094	0.26
MTG1	2.69e-63	0.328	8.79e-59	0.485	0.287
MAP4K4	2.7e-63	0.342	8.84e-59	0.643	0.433
CARD11	3.15e-63	0.351	1.03e-58	0.543	0.334
REXO2	3.29e-63	0.282	1.08e-58	0.672	0.474
PDLIM1	3.97e-63	0.287	1.3e-58	0.285	0.119
YIPF5	4.2e-63	-0.439	1.37e-58	0.29	0.406
CD5	5.31e-63	0.286	1.74e-58	0.659	0.449
GRAP2	1.15e-62	-0.477	3.77e-58	0.408	0.531
PPME1	1.67e-62	0.246	5.46e-58	0.253	0.099
PTPRCAP	1.71e-62	-0.441	5.58e-58	0.291	0.438
LOC696336	2.1e-62	0.307	6.87e-58	0.635	0.421
TTC7A	2.91e-62	-0.495	9.52e-58	0.22	0.375
RPS23	4.42e-62	-0.262	1.44e-57	0.737	0.716
IL10RA	5.5e-62	-0.467	1.8e-57	0.353	0.445
TM9SF3	9.74e-62	0.265	3.18e-57	0.849	0.675
FRMD6	1.12e-61	0.31	3.65e-57	0.331	0.153
DNMT3A	1.3e-61	0.364	4.24e-57	0.44	0.248
CSNK2B	1.5e-61	0.308	4.9e-57	0.72	0.531
HIF1A	1.6e-61	-0.198	5.21e-57	0.781	0.683
CTTN	1.8e-61	0.185	5.88e-57	0.106	0.015
DUSP5	1.93e-61	0.229	6.3e-57	0.707	0.502
LOC106992293	2.94e-61	-0.422	9.6e-57	0.322	0.438
WDR26	3.15e-61	0.269	1.03e-56	0.729	0.538
CTSH	3.64e-61	0.158	1.19e-56	0.481	0.297
IL12RB2	4.69e-61	0.333	1.53e-56	0.333	0.154
NLRC3	5.08e-61	-0.488	1.66e-56	0.182	0.345
BAG6	5.08e-61	0.316	1.66e-56	0.724	0.538
OAT	5.61e-61	0.232	1.83e-56	0.269	0.116
GIPC2	6.69e-61	0.34	2.19e-56	0.311	0.139
UBB	8.67e-61	-0.211	2.83e-56	0.911	0.875
ATXN1	9.54e-61	0.282	3.12e-56	0.617	0.407
RAN	1.16e-60	0.314	3.8e-56	0.796	0.632
PARK7	1.2e-60	0.355	3.93e-56	0.506	0.325
IGFLR1	2.89e-60	0.371	9.44e-56	0.491	0.294
LAT2	3.01e-60	-0.586	9.83e-56	0.071	0.164
ARHGEF6	3.24e-60	0.293	1.06e-55	0.718	0.524
LY6E	3.25e-60	-0.399	1.06e-55	0.345	0.449
HSPA4	3.38e-60	0.245	1.1e-55	0.72	0.526
HTATSF1	3.67e-60	0.344	1.2e-55	0.551	0.353
PTEN	6.04e-60	0.33	1.97e-55	0.637	0.434
S100A4	7.17e-60	-0.465	2.34e-55	0.144	0.254
POLD2	7.66e-60	0.334	2.5e-55	0.428	0.238
JAK1	8.93e-60	0.181	2.92e-55	0.968	0.894
HEATR5A	9.79e-60	0.265	3.2e-55	0.211	0.073
PSMB3	1.01e-59	0.273	3.3e-55	0.78	0.603
GSPT1	1.24e-59	0.264	4.06e-55	0.823	0.646
LPIN1	1.31e-59	-0.484	4.27e-55	0.306	0.437
MYB	1.7e-59	0.215	5.56e-55	0.131	0.03
FDFT1	1.77e-59	0.322	5.78e-55	0.527	0.336
LOC100428742	2.21e-59	-0.284	7.23e-55	0.712	0.736
PVRIG	2.41e-59	-0.406	7.88e-55	0.111	0.262
HSBP1L1	2.72e-59	0.296	8.89e-55	0.203	0.067
PTTG1IP	4.1e-59	0.319	1.34e-54	0.645	0.445
LOC100424348	6.48e-59	-0.258	2.12e-54	0.798	0.782
NFKBIA	7.63e-59	-0.441	2.49e-54	0.787	0.829
LGALS1	8.18e-59	-0.387	2.67e-54	0.26	0.378
DDX17	9.09e-59	-0.28	2.97e-54	0.758	0.735
ALDOC	9.29e-59	-0.495	3.04e-54	0.24	0.391
CAPG	1.64e-58	-0.181	5.37e-54	0.455	0.388
CERK	1.94e-58	0.282	6.33e-54	0.553	0.352
MEX3C	2.44e-58	0.285	7.97e-54	0.422	0.235
TMEM147	2.99e-58	0.29	9.76e-54	0.674	0.479
CD3G	3.04e-58	0.317	9.92e-54	0.76	0.574
NKG2D	3.35e-58	-0.238	1.1e-53	0.009	0.103
IL18R1	3.49e-58	-0.476	1.14e-53	0.163	0.316
OPTN	3.52e-58	-0.412	1.15e-53	0.465	0.577
ETV6	6.09e-58	0.256	1.99e-53	0.649	0.448
CFL1	7.55e-58	-0.22	2.47e-53	0.893	0.873
FNDC3A	1.03e-57	0.335	3.38e-53	0.404	0.216
LBH	1.11e-57	0.374	3.63e-53	0.451	0.259
SPR	1.11e-57	0.284	3.64e-53	0.284	0.127
SERTAD1	1.29e-57	0.287	4.21e-53	0.586	0.389
FUS	1.51e-57	-0.253	4.92e-53	0.779	0.746
SLC25A5	1.83e-57	0.239	5.98e-53	0.765	0.58
PCNX	2.14e-57	0.331	7e-53	0.593	0.387
TRAP1	2.81e-57	0.306	9.17e-53	0.453	0.265
RPL8	3.76e-57	0.156	1.23e-52	0.991	0.974
TCF7	4.12e-57	-0.54	1.35e-52	0.024	0.128
CD82	4.12e-57	0.305	1.35e-52	0.595	0.391
EPT1	4.14e-57	0.274	1.35e-52	0.335	0.165
ST8SIA4	4.27e-57	-0.441	1.39e-52	0.158	0.318
MFSD6	4.33e-57	0.273	1.42e-52	0.469	0.276
DDX6	4.55e-57	-0.364	1.49e-52	0.544	0.616
NFATC3	4.99e-57	0.308	1.63e-52	0.47	0.277
CHD7	5.4e-57	0.316	1.76e-52	0.362	0.183
SPATA13	7.9e-57	-0.472	2.58e-52	0.36	0.469
STAT1	7.93e-57	0.077	2.59e-52	0.979	0.9
EBNA1BP2	8.39e-57	0.297	2.74e-52	0.538	0.34
LOC704083	9.85e-57	-0.533	3.22e-52	0.138	0.308
TMEM176B	1.2e-56	0.246	3.93e-52	0.205	0.07
EMC10	1.86e-56	0.293	6.08e-52	0.72	0.533
ATP2A3	1.93e-56	0.336	6.3e-52	0.86	0.725
RSBN1	2.04e-56	0.276	6.65e-52	0.547	0.347
RBFA	2.36e-56	0.284	7.72e-52	0.43	0.248
CALM1	2.73e-56	-0.233	8.92e-52	0.932	0.902
MEA1	2.91e-56	0.236	9.5e-52	0.785	0.609
LOC106992470	3.14e-56	-0.01	1.03e-51	0.712	0.575
HEBP2	3.32e-56	0.294	1.09e-51	0.467	0.28
RGS1	3.57e-56	-0.47	1.17e-51	0.414	0.433
SDF4	4.1e-56	0.286	1.34e-51	0.811	0.653
CASC4	4.15e-56	0.224	1.36e-51	0.592	0.404
EED	4.71e-56	-0.031	1.54e-51	0.694	0.559
ITGA1	6.22e-56	-0.571	2.03e-51	0.097	0.249
NRDC	6.38e-56	0.26	2.09e-51	0.651	0.45
CSRNP1	7.36e-56	0.219	2.4e-51	0.606	0.411
MPRIP	8.08e-56	0.276	2.64e-51	0.564	0.367
LOC697702	9.07e-56	-0.36	2.96e-51	0.183	0.34
PRR5L	1.18e-55	0.288	3.85e-51	0.318	0.153
SEMA4D	1.27e-55	-0.373	4.15e-51	0.673	0.695
TCEA1	1.31e-55	0.328	4.27e-51	0.731	0.552
LOC106996071	1.71e-55	-0.338	5.59e-51	0.071	0.213
CALM3	2.74e-55	0.318	8.95e-51	0.669	0.489
CYP1B1	2.82e-55	0.309	9.22e-51	0.165	0.052
MIR147B	3.79e-55	-0.43	1.24e-50	0.106	0.247
ERAP2	4.19e-55	-0.444	1.37e-50	0.185	0.338
SNU13	5.05e-55	0.253	1.65e-50	0.778	0.615
TRERF1	5.75e-55	0.22	1.88e-50	0.633	0.432
M6PR	7.94e-55	0.242	2.59e-50	0.515	0.324
CHD2	8.52e-55	-0.426	2.78e-50	0.488	0.595
N4BP2L1	8.73e-55	0.259	2.85e-50	0.256	0.106
PARVB	1.1e-54	0.31	3.58e-50	0.242	0.101
UTP4	1.12e-54	0.312	3.65e-50	0.396	0.219
TOMM7	1.18e-54	-0.267	3.84e-50	0.59	0.607
LOC106992791	1.19e-54	-0.424	3.9e-50	0.31	0.466
SHMT2	1.44e-54	0.323	4.7e-50	0.465	0.278
HAX1	2.03e-54	0.29	6.64e-50	0.525	0.34
SURF4	2.21e-54	0.236	7.23e-50	0.909	0.795
NACA	2.63e-54	0.222	8.6e-50	0.941	0.869
IFIH1	2.67e-54	-0.489	8.72e-50	0.209	0.356
RANGAP1	2.8e-54	0.286	9.14e-50	0.517	0.327
MAPKAPK2	3.26e-54	0.31	1.07e-49	0.836	0.695
ANKRD6	3.32e-54	-0.486	1.09e-49	0.191	0.335
TPX2	3.48e-54	0.275	1.14e-49	0.254	0.104
GZMK	3.51e-54	-0.658	1.15e-49	0.013	0.108
ARHGEF3	4.84e-54	-0.462	1.58e-49	0.228	0.387
SRM	5.96e-54	0.306	1.95e-49	0.526	0.339
TRAF3	6.9e-54	0.293	2.26e-49	0.694	0.504
AKAP1	6.92e-54	0.234	2.26e-49	0.428	0.248
APOL6	6.96e-54	-0.356	2.27e-49	0.604	0.659
SLC3A2	7.96e-54	0.215	2.6e-49	0.784	0.607
RANBP1	8.76e-54	0.285	2.86e-49	0.679	0.505
STK10	1.38e-53	-0.414	4.52e-49	0.483	0.584
LOC106995526	2.13e-53	-0.461	6.95e-49	0.201	0.356
GIT1	2.19e-53	0.31	7.16e-49	0.392	0.217
TYMP	2.31e-53	0.302	7.54e-49	0.348	0.176
EXOSC1	6.24e-53	0.302	2.04e-48	0.387	0.214
IL4I1	8.01e-53	0.335	2.62e-48	0.243	0.099
RPS10	8.86e-53	-0.189	2.9e-48	0.715	0.675
IKZF3	8.96e-53	-0.413	2.93e-48	0.569	0.655
KLF10	9.2e-53	0.352	3.01e-48	0.422	0.235
PECAM1	1.21e-52	-0.602	3.96e-48	0.129	0.239
TPM3	1.44e-52	0.168	4.71e-48	0.964	0.897
HIC1	1.79e-52	0.224	5.86e-48	0.349	0.188
LOC100426949	2.14e-52	-0.315	6.99e-48	0.064	0.181
CAPN15	2.37e-52	0.29	7.74e-48	0.404	0.23
LOC720395	3.2e-52	0.296	1.04e-47	0.338	0.168
HELZ2	4.76e-52	-0.464	1.56e-47	0.207	0.358
ACTG1	8.39e-52	-0.27	2.74e-47	0.962	0.927
EPSTI1	8.55e-52	-0.425	2.79e-47	0.215	0.364
ECE1	8.68e-52	0.195	2.84e-47	0.566	0.383
LPGAT1	9.03e-52	0.286	2.95e-47	0.459	0.277
SREBF1	9.38e-52	0.261	3.06e-47	0.424	0.245
PYCR1	1.24e-51	0.254	4.05e-47	0.196	0.071
GPX4	1.73e-51	-0.279	5.66e-47	0.552	0.568
MX1	1.76e-51	-0.582	5.74e-47	0.207	0.339
CEBPB	2.73e-51	-0.351	8.92e-47	0.115	0.264
SH2D2A	3.71e-51	-0.025	1.21e-46	0.649	0.52
GRB2	5.08e-51	0.269	1.66e-46	0.763	0.611
LOC106995542	6.17e-51	-0.47	2.02e-46	0.095	0.237
METTL1	1.05e-50	0.303	3.44e-46	0.319	0.163
TCAF2	1.25e-50	0.338	4.07e-46	0.371	0.197
EIF3J	1.6e-50	0.31	5.22e-46	0.577	0.395
SYNE3	1.73e-50	-0.405	5.64e-46	0.374	0.475
EPHB2	2.01e-50	0.326	6.58e-46	0.378	0.204
SZRD1	2.63e-50	0.245	8.6e-46	0.81	0.651
ABCA1	3.04e-50	0.174	9.93e-46	0.513	0.336
ETS1	4.46e-50	-0.131	1.46e-45	0.971	0.917
GNAI2	4.56e-50	-0.23	1.49e-45	0.845	0.826
HSD17B12	4.74e-50	0.251	1.55e-45	0.39	0.221
TYROBP	5.96e-50	-0.202	1.95e-45	0.259	0.222
SLC20A1	6.94e-50	0.304	2.27e-45	0.455	0.278
LOC106995245	8.16e-50	-0.552	2.67e-45	0.076	0.21
2019-09-09	8.37e-50	-0.396	2.74e-45	0.238	0.362
LOC722367	1.03e-49	0.185	3.35e-45	0.186	0.066
TRPS1	1.04e-49	0.321	3.4e-45	0.443	0.258
RABEP1	1.23e-49	0.271	4.02e-45	0.427	0.25
PPP6R1	1.37e-49	-0.259	4.48e-45	0.717	0.711
PIK3CD	1.52e-49	-0.328	4.98e-45	0.637	0.661
GZMB	1.64e-49	-0.439	5.35e-45	0.946	0.901
ATF4	1.87e-49	0.21	6.13e-45	0.954	0.863
PPIB	1.92e-49	-0.211	6.29e-45	0.788	0.76
GOLGA7	2.17e-49	0.258	7.1e-45	0.476	0.3
RB1CC1	2.33e-49	0.226	7.6e-45	0.521	0.343
NCOA2	3.33e-49	0.223	1.09e-44	0.57	0.385
CHD4	3.87e-49	0.271	1.26e-44	0.78	0.605
NUP188	4.76e-49	0.263	1.56e-44	0.463	0.285
WDFY1	5.06e-49	0.269	1.66e-44	0.503	0.321
NME1	7.11e-49	0.235	2.32e-44	0.485	0.308
UCHL5	7.27e-49	0.25	2.37e-44	0.466	0.29
YWHAB	8.15e-49	0.19	2.66e-44	0.948	0.855
FOSL2	8.35e-49	0.211	2.73e-44	0.468	0.291
LOC100499503	1.13e-48	-0.54	3.71e-44	0.149	0.264
MYBBP1A	1.64e-48	0.319	5.36e-44	0.434	0.258
PIK3R5	1.65e-48	-0.408	5.4e-44	0.108	0.246
NOLC1	1.83e-48	0.272	5.98e-44	0.64	0.45
MIR155HG	2.64e-48	0.2	8.62e-44	0.272	0.132
TNFSF10	2.72e-48	-0.411	8.89e-44	0.13	0.244
CLEC2D	3.76e-48	0.211	1.23e-43	0.738	0.572
CPD	4.09e-48	-0.109	1.34e-43	0.752	0.649
CMA1	4.22e-48	-0.624	1.38e-43	0.116	0.215
LOC707437	4.23e-48	-0.463	1.38e-43	0.061	0.192
NOP14	4.95e-48	0.195	1.62e-43	0.622	0.44
ITGB1	6.57e-48	0.021	2.15e-43	0.722	0.587
HIVEP2	6.62e-48	-0.014	2.16e-43	0.659	0.514
PPP1R16B	8.1e-48	-0.309	2.65e-43	0.739	0.755
RASSF1	1.14e-47	-0.373	3.74e-43	0.214	0.334
UQCRC1	1.2e-47	0.236	3.92e-43	0.758	0.596
NMI	1.71e-47	-0.361	5.58e-43	0.217	0.343
ETHE1	1.76e-47	0.241	5.74e-43	0.243	0.109
GNG5	1.77e-47	0.233	5.79e-43	0.678	0.503
ZCCHC14	2.21e-47	0.179	7.21e-43	0.318	0.174
LARS	2.24e-47	0.273	7.33e-43	0.55	0.368
IRAK2	2.48e-47	-0.281	8.1e-43	0.032	0.132
P2RY10	2.88e-47	-0.271	9.43e-43	0.043	0.16
UCK2	3.15e-47	0.265	1.03e-42	0.338	0.181
GNL3	3.77e-47	0.337	1.23e-42	0.599	0.421
LIMD2	4.04e-47	-0.357	1.32e-42	0.238	0.375
LOC720365	4.05e-47	-0.191	1.32e-42	0.643	0.607
IDO1	4.08e-47	-0.057	1.33e-42	0.69	0.563
ENO2	5.5e-47	-0.422	1.8e-42	0.179	0.294
NCL	9.24e-47	0.219	3.02e-42	0.94	0.859
TNFSF14	1.19e-46	0.408	3.9e-42	0.297	0.15
RPS3	1.41e-46	-0.213	4.6e-42	0.949	0.925
LOC100423954	1.56e-46	0.51	5.11e-42	0.311	0.155
CCT2	1.61e-46	0.259	5.27e-42	0.706	0.538
RBMS1	1.66e-46	-0.376	5.42e-42	0.303	0.414
TET3	1.78e-46	0.263	5.83e-42	0.355	0.194
DHX58	1.8e-46	-0.381	5.87e-42	0.131	0.259
SLC7A1	2.16e-46	0.242	7.07e-42	0.605	0.417
MAMU-DPB	2.5e-46	-0.291	8.17e-42	0.403	0.408
HNRNPK	3.04e-46	0.182	9.94e-42	0.962	0.894
CCT3	3.1e-46	0.203	1.01e-41	0.811	0.658
TAP1	3.65e-46	0.135	1.19e-41	0.929	0.819
SERPINB6	4.06e-46	-0.351	1.33e-41	0.068	0.174
ARRDC2	4.49e-46	-0.31	1.47e-41	0.311	0.381
GPRIN3	5.24e-46	0.072	1.71e-41	0.756	0.603
NPEPPS	8.71e-46	0.237	2.85e-41	0.504	0.326
FYN	1e-45	0.244	3.27e-41	0.752	0.581
NUB1	1.19e-45	-0.373	3.9e-41	0.153	0.279
IER2	1.58e-45	0.228	5.15e-41	0.67	0.495
LOC106994047	1.64e-45	0.243	5.36e-41	0.227	0.096
NAE1	1.84e-45	0.261	6e-41	0.488	0.314
TSC22D2	1.87e-45	0.234	6.11e-41	0.306	0.156
GRAMD1B	2.05e-45	0.293	6.7e-41	0.294	0.145
PMEPA1	2.09e-45	-0.427	6.82e-41	0.272	0.327
MYC	2.16e-45	0.313	7.07e-41	0.406	0.235
DUS1L	2.2e-45	0.252	7.18e-41	0.482	0.306
ZFP36L2	2.27e-45	0.249	7.43e-41	0.561	0.377
CCND3	2.55e-45	-0.397	8.33e-41	0.272	0.405
EID1	2.93e-45	0.245	9.57e-41	0.701	0.529
LRIG1	3.33e-45	0.153	1.09e-40	0.633	0.464
S1PR4	4.16e-45	-0.342	1.36e-40	0.136	0.27
UHRF1BP1L	5.06e-45	0.256	1.65e-40	0.403	0.233
TLE3	5.11e-45	0.213	1.67e-40	0.78	0.61
PFKL	6.38e-45	0.208	2.09e-40	0.709	0.537
LOC704588	6.8e-45	-0.265	2.22e-40	0.457	0.454
SUPT3H	6.94e-45	0.192	2.27e-40	0.177	0.066
PPP2R5C	7.49e-45	-0.312	2.45e-40	0.437	0.502
ASXL1	1.06e-44	0.245	3.46e-40	0.499	0.325
SMIM3	1.09e-44	0.207	3.56e-40	0.482	0.312
LOC710951	1.36e-44	0.146	4.46e-40	0.903	0.774
SASH3	1.41e-44	-0.413	4.61e-40	0.318	0.45
NARS	1.62e-44	0.253	5.28e-40	0.695	0.522
BTBD11	1.65e-44	0.309	5.4e-40	0.313	0.16
TRAF5	2.2e-44	0.336	7.19e-40	0.356	0.207
PTPRC	2.7e-44	-0.229	8.81e-40	0.942	0.924
CD44	2.7e-44	-0.234	8.82e-40	0.951	0.923
LOC719702	2.74e-44	-0.326	8.95e-40	0.384	0.43
IFFO2	2.75e-44	-0.39	8.98e-40	0.137	0.279
PARP8	3.14e-44	-0.381	1.03e-39	0.323	0.427
PRKCI	3.23e-44	0.278	1.06e-39	0.36	0.2
RIPK2	3.7e-44	0.258	1.21e-39	0.273	0.13
BOP1	3.96e-44	0.261	1.3e-39	0.512	0.342
SUN1	4.97e-44	0.185	1.62e-39	0.364	0.212
TNIP2	5.78e-44	-0.222	1.89e-39	0.675	0.641
BMI1	6.9e-44	0.25	2.26e-39	0.41	0.247
SPEN	7.15e-44	0.223	2.34e-39	0.73	0.558
ATHL1	7.76e-44	-0.427	2.54e-39	0.247	0.389
CD200R1	8.3e-44	0.243	2.71e-39	0.157	0.053
KLHL6	9.7e-44	0.218	3.17e-39	0.42	0.257
FLT3LG	1.13e-43	-0.373	3.71e-39	0.262	0.407
DPP4	1.41e-43	0.029	4.61e-39	0.684	0.539
C3	1.7e-43	0.206	5.57e-39	0.154	0.052
SORL1	2.63e-43	-0.475	8.6e-39	0.335	0.419
FIBP	2.95e-43	0.213	9.63e-39	0.311	0.169
GLRX	4.13e-43	-0.379	1.35e-38	0.23	0.329
LOC717980	4.68e-43	-0.183	1.53e-38	0.768	0.724
UBALD2	4.78e-43	0.201	1.56e-38	0.756	0.594
NUCB2	4.85e-43	-0.355	1.59e-38	0.049	0.154
RPL13A	5.09e-43	-0.135	1.66e-38	0.981	0.956
CXCR4	5.1e-43	-0.475	1.67e-38	0.186	0.293
IFI27L2	5.16e-43	-0.24	1.69e-38	0.651	0.66
ADAM8	5.58e-43	-0.382	1.82e-38	0.15	0.273
TFRC	5.87e-43	0.162	1.92e-38	0.733	0.564
COX6B1	6.5e-43	0.22	2.12e-38	0.691	0.528
RAC1	6.61e-43	0.183	2.16e-38	0.823	0.671
RPS21	7.42e-43	-0.195	2.42e-38	0.92	0.895
MED17	8.4e-43	0.267	2.74e-38	0.481	0.313
NFKB2	8.74e-43	-0.407	2.86e-38	0.3	0.447
PSME2	8.76e-43	-0.238	2.86e-38	0.7	0.699
CCL5	1.02e-42	-0.5	3.34e-38	0.135	0.191
EGLN3	1.06e-42	0.017	3.47e-38	0.444	0.319
CD3E	1.09e-42	0.264	3.55e-38	0.739	0.58
SLC50A1	1.26e-42	0.218	4.13e-38	0.4	0.243
GPR35	1.63e-42	-0.37	5.32e-38	0.134	0.269
WBP11	1.76e-42	0.221	5.75e-38	0.673	0.509
XRCC5	1.79e-42	0.143	5.85e-38	0.916	0.797
DDX60L	1.99e-42	-0.361	6.51e-38	0.059	0.168
APOBR	2.03e-42	-0.294	6.62e-38	0.065	0.181
MBNL1	2.12e-42	-0.212	6.94e-38	0.827	0.804
IFIT2	2.16e-42	-0.443	7.05e-38	0.103	0.223
THBS1	2.79e-42	0.156	9.12e-38	0.175	0.072
PARP1	2.85e-42	0.227	9.3e-38	0.487	0.315
LMAN2	3.47e-42	0.17	1.13e-37	0.813	0.666
CLIC4	5.7e-42	0.282	1.86e-37	0.354	0.197
LTB	5.91e-42	-0.392	1.93e-37	0.696	0.717
FBXW11	5.99e-42	0.247	1.96e-37	0.495	0.326
GPR132	6.36e-42	-0.294	2.08e-37	0.055	0.168
NPM3	7.8e-42	0.242	2.55e-37	0.37	0.218
PPHLN1	7.94e-42	0.239	2.59e-37	0.544	0.376
PUS7	8.77e-42	0.232	2.86e-37	0.317	0.173
PGK1	1.02e-41	-0.176	3.33e-37	0.885	0.833
C1QBP	1.03e-41	0.272	3.37e-37	0.662	0.5
CDC42	1.13e-41	-0.229	3.71e-37	0.516	0.547
STAMBPL1	1.22e-41	0.234	3.98e-37	0.256	0.124
SKIL	1.36e-41	-0.31	4.45e-37	0.358	0.39
LGALS3	1.38e-41	-0.274	4.52e-37	0.556	0.583
LOC719250	1.47e-41	-0.291	4.82e-37	0.368	0.417
RASAL3	1.65e-41	-0.348	5.38e-37	0.408	0.498
TUFM	1.95e-41	0.219	6.36e-37	0.648	0.488
AQP3	2.15e-41	-0.284	7.03e-37	0.035	0.135
SUZ12	2.37e-41	0.149	7.75e-37	0.595	0.438
CSTA	2.69e-41	0.175	8.8e-37	0.147	0.051
ABCG1	2.82e-41	-0.358	9.21e-37	0.106	0.204
JARID2	3.06e-41	0.261	1e-36	0.287	0.146
TACC1	3.25e-41	0.161	1.06e-36	0.715	0.549
PLEKHG1	3.38e-41	0.157	1.1e-36	0.123	0.038
CKLF	4.08e-41	-0.35	1.33e-36	0.277	0.4
CASP8	4.12e-41	-0.325	1.35e-36	0.138	0.255
CPSF3	4.17e-41	0.199	1.36e-36	0.47	0.311
ANO6	4.27e-41	0.256	1.39e-36	0.346	0.195
LOC715736	4.44e-41	0.192	1.45e-36	0.886	0.763
UNC119	4.48e-41	-0.334	1.46e-36	0.254	0.352
TTL	4.77e-41	0.192	1.56e-36	0.27	0.14
ITM2C	5.15e-41	-0.425	1.68e-36	0.11	0.206
OAS2	5.39e-41	-0.41	1.76e-36	0.413	0.492
BIK	5.81e-41	0.184	1.9e-36	0.188	0.076
NOP58	5.94e-41	0.195	1.94e-36	0.663	0.503
MALT1	6.04e-41	0.285	1.97e-36	0.383	0.223
LIMS1	7.57e-41	0.173	2.48e-36	0.486	0.33
NSMCE1	7.69e-41	0.247	2.51e-36	0.607	0.434
ZNF106	8.27e-41	0.156	2.7e-36	0.471	0.314
C9H10orf128	9.48e-41	0.235	3.1e-36	0.157	0.055
NR3C1	1.16e-40	-0.34	3.79e-36	0.497	0.533
LOC701866	1.2e-40	-0.085	3.94e-36	0.788	0.705
CCDC50	1.3e-40	0.143	4.26e-36	0.355	0.22
PTBP1	1.48e-40	0.2	4.84e-36	0.878	0.755
YARS	1.52e-40	0.216	4.96e-36	0.713	0.547
RBM17	1.56e-40	0.176	5.11e-36	0.686	0.533
TGFB1	1.66e-40	-0.334	5.42e-36	0.339	0.435
DHRS1	1.67e-40	0.224	5.46e-36	0.26	0.126
LOC710864	1.87e-40	-0.332	6.1e-36	0.294	0.397
MRPL23	2.31e-40	0.18	7.54e-36	0.602	0.446
PRKCH	2.33e-40	0.203	7.61e-36	0.737	0.575
ABCF2	2.38e-40	0.23	7.77e-36	0.479	0.319
POLR2F	2.5e-40	0.2	8.17e-36	0.628	0.469
MIIP	2.58e-40	0.245	8.42e-36	0.363	0.212
RPL18	2.67e-40	-0.171	8.74e-36	0.904	0.866
TP53BP1	2.71e-40	0.212	8.85e-36	0.37	0.223
VOPP1	2.79e-40	0.087	9.12e-36	0.795	0.651
H2AFY	3.68e-40	0.132	1.2e-35	0.78	0.635
LOC106995333	5.76e-40	0.183	1.88e-35	0.111	0.029
PLAGL1	6.64e-40	0.267	2.17e-35	0.183	0.073
MAMU-A3	6.72e-40	-0.248	2.2e-35	0.813	0.817
RCC2	6.93e-40	0.189	2.26e-35	0.458	0.308
MACF1	8.17e-40	-0.392	2.67e-35	0.418	0.465
RPS29	8.58e-40	-0.18	2.8e-35	0.677	0.646
TTLL12	8.97e-40	0.254	2.93e-35	0.211	0.093
ATP2B4	9.08e-40	0.168	2.97e-35	0.84	0.697
AKAP17A	9.35e-40	0.141	3.06e-35	0.522	0.367
TC2N	9.97e-40	-0.305	3.26e-35	0.226	0.306
ME2	1.01e-39	0.202	3.3e-35	0.439	0.287
DAPK2	1.12e-39	-0.389	3.65e-35	0.192	0.32
LOC720167	1.16e-39	-0.261	3.78e-35	0.104	0.212
LOC695158	1.32e-39	-0.345	4.3e-35	0.13	0.258
RPL9	1.33e-39	-0.158	4.36e-35	0.806	0.764
LOC106995197	1.34e-39	0.162	4.39e-35	0.138	0.046
PLOD3	1.49e-39	0.261	4.88e-35	0.368	0.215
XYLT1	1.53e-39	0.268	4.99e-35	0.484	0.313
E2F4	1.72e-39	0.25	5.62e-35	0.64	0.473
CLUH	1.78e-39	0.249	5.8e-35	0.479	0.314
PARD3	1.8e-39	0.193	5.89e-35	0.173	0.067
NCOA3	1.83e-39	0.169	5.98e-35	0.72	0.562
NSD1	2.03e-39	0.276	6.62e-35	0.555	0.382
PARP12	2.06e-39	-0.35	6.74e-35	0.235	0.351
EPB41	2.09e-39	-0.385	6.83e-35	0.218	0.322
SFPQ	2.15e-39	-0.15	7.04e-35	0.798	0.737
CAPN2	2.39e-39	-0.377	7.8e-35	0.393	0.509
WNK1	2.48e-39	0.078	8.1e-35	0.905	0.794
GAB3	3.08e-39	-0.385	1.01e-34	0.176	0.294
FGD3	3.34e-39	-0.325	1.09e-34	0.409	0.473
GNB2L1	3.63e-39	0.132	1.19e-34	0.96	0.907
PTBP3	4.23e-39	-0.23	1.38e-34	0.652	0.653
AKAP5	4.48e-39	0.233	1.46e-34	0.256	0.129
MARCKS	4.97e-39	0.184	1.62e-34	0.225	0.109
LYST	6.58e-39	0.102	2.15e-34	0.337	0.211
ARF5	6.72e-39	0.219	2.2e-34	0.622	0.468
SUN2	7.03e-39	-0.329	2.3e-34	0.558	0.616
MRPL37	8.09e-39	0.221	2.64e-34	0.532	0.374
ACAP1	9e-39	-0.339	2.94e-34	0.271	0.378
FAM60A	9.84e-39	0.256	3.21e-34	0.367	0.217
CREM	1.03e-38	0.131	3.38e-34	0.456	0.317
SLC2A5	1.06e-38	0.118	3.45e-34	0.166	0.076
SNTB2	1.1e-38	0.223	3.59e-34	0.231	0.11
SLC16A1	1.12e-38	0.171	3.67e-34	0.138	0.046
gene14204	1.48e-38	-0.234	4.83e-34	0.089	0.211
IL4R	1.49e-38	-0.117	4.86e-34	0.916	0.843
CAD	1.6e-38	0.175	5.23e-34	0.304	0.176
DOCK11	1.6e-38	0.216	5.24e-34	0.671	0.509
SPHK1	1.65e-38	0.195	5.38e-34	0.209	0.094
IFT57	1.67e-38	0.221	5.44e-34	0.171	0.067
INPP5F	1.74e-38	0.245	5.69e-34	0.214	0.095
NDFIP2	2.11e-38	0.23	6.9e-34	0.332	0.186
GPR65	2.24e-38	-0.333	7.31e-34	0.068	0.174
KMT2E	2.41e-38	-0.288	7.87e-34	0.671	0.688
OSTF1	2.41e-38	-0.336	7.89e-34	0.369	0.466
N4BP1	2.42e-38	-0.307	7.92e-34	0.438	0.506
VGLL4	2.51e-38	0.182	8.21e-34	0.384	0.239
NAMPT	2.72e-38	0.168	8.88e-34	0.503	0.36
TMEM123	2.76e-38	-0.21	9.03e-34	0.663	0.653
MAMU-F	3.03e-38	-0.292	9.9e-34	0.584	0.635
GRAMD3	3.06e-38	0.174	9.99e-34	0.148	0.054
JADE2	3.27e-38	-0.38	1.07e-33	0.186	0.313
GLA	3.42e-38	0.223	1.12e-33	0.287	0.152
TGIF1	3.65e-38	0.171	1.19e-33	0.353	0.214
FAS	3.77e-38	-0.324	1.23e-33	0.415	0.486
NASP	4.07e-38	0.194	1.33e-33	0.518	0.355
TAOK3	4.14e-38	0.234	1.35e-33	0.479	0.322
CSF1	4.52e-38	-0.034	1.48e-33	0.569	0.446
TMEM154	4.7e-38	-0.328	1.54e-33	0.114	0.228
CNPY2	4.81e-38	0.233	1.57e-33	0.486	0.328
CMIP	4.86e-38	-0.326	1.59e-33	0.33	0.411
PRPF40A	5.01e-38	0.161	1.64e-33	0.743	0.588
SVIL	5.92e-38	-0.35	1.93e-33	0.087	0.203
IARS	6.48e-38	0.175	2.12e-33	0.607	0.444
ILF3	6.49e-38	0.164	2.12e-33	0.846	0.72
PPP1CC	7.01e-38	0.194	2.29e-33	0.823	0.693
PIKFYVE	7.28e-38	0.306	2.38e-33	0.346	0.199
CEP350	7.72e-38	-0.309	2.52e-33	0.486	0.5
USP36	7.77e-38	0.166	2.54e-33	0.543	0.389
SYTL3	8.37e-38	0.002	2.74e-33	0.575	0.45
CHRAC1	8.76e-38	0.204	2.86e-33	0.381	0.237
NDUFC2	1.03e-37	0.24	3.35e-33	0.686	0.54
TIMM50	1.28e-37	0.22	4.18e-33	0.512	0.357
CELF2	1.44e-37	-0.202	4.72e-33	0.583	0.551
FGFR1OP2	1.59e-37	0.178	5.18e-33	0.712	0.559
TSTA3	1.71e-37	0.207	5.59e-33	0.501	0.34
SSR3	1.72e-37	-0.279	5.61e-33	0.361	0.438
SQSTM1	1.79e-37	-0.28	5.85e-33	0.498	0.521
CCL3	2.13e-37	0.419	6.96e-33	0.201	0.089
RABAC1	2.59e-37	-0.292	8.45e-33	0.4	0.484
GNL2	2.64e-37	0.232	8.64e-33	0.449	0.295
ZFP91	3.78e-37	0.155	1.23e-32	0.572	0.417
CORO7	3.91e-37	0.264	1.28e-32	0.571	0.412
RPLP1	4.13e-37	-0.165	1.35e-32	0.917	0.883
GTF3C6	4.76e-37	0.216	1.55e-32	0.545	0.391
PPM1G	4.93e-37	0.188	1.61e-32	0.584	0.432
MICAL1	5.38e-37	0.23	1.76e-32	0.442	0.284
OGT	5.81e-37	0.21	1.9e-32	0.454	0.297
PSMD8	6.25e-37	0.213	2.04e-32	0.754	0.608
TNFAIP8	6.61e-37	0.215	2.16e-32	0.585	0.425
ANXA3	7e-37	-0.301	2.29e-32	0.081	0.185
RPS12	7.22e-37	-0.217	2.36e-32	0.704	0.705
CAMK4	7.41e-37	-0.403	2.42e-32	0.22	0.315
JMJD8	8.42e-37	0.237	2.75e-32	0.434	0.292
LOC704923	9.16e-37	0.178	2.99e-32	0.837	0.707
WDR43	9.51e-37	0.199	3.11e-32	0.534	0.375
GTF3A	1.01e-36	0.257	3.29e-32	0.513	0.362
TM9SF2	1.06e-36	0.224	3.47e-32	0.561	0.409
FKBP10	1.07e-36	0.144	3.48e-32	0.139	0.05
CD164	1.07e-36	0.209	3.48e-32	0.876	0.765
DCAF8	1.19e-36	0.144	3.88e-32	0.439	0.297
OAS3	1.33e-36	-0.332	4.35e-32	0.069	0.181
C1QTNF1	1.39e-36	0.192	4.54e-32	0.15	0.056
CD99	1.42e-36	0.211	4.63e-32	0.383	0.239
NAT10	1.62e-36	0.204	5.29e-32	0.467	0.314
COX5A	1.63e-36	0.198	5.33e-32	0.629	0.486
OTUD7B	1.89e-36	0.182	6.19e-32	0.224	0.11
AP3M2	1.91e-36	0.235	6.25e-32	0.256	0.131
C16H17orf96	1.99e-36	0.211	6.51e-32	0.15	0.055
PLA2G2D	2.32e-36	0.14	7.58e-32	0.101	0.027
SCAF11	2.44e-36	-0.22	7.97e-32	0.654	0.638
RABGAP1L	2.44e-36	-0.298	7.97e-32	0.35	0.365
HABP4	2.48e-36	-0.181	8.11e-32	0.425	0.394
TCOF1	2.56e-36	0.242	8.38e-32	0.482	0.321
GFOD1	2.68e-36	0.177	8.76e-32	0.12	0.037
ATXN10	2.73e-36	0.207	8.94e-32	0.565	0.41
BHLHE40	2.95e-36	0.067	9.63e-32	0.894	0.771
UBA52	3.11e-36	-0.133	1.02e-31	0.938	0.897
ADGRG5	3.17e-36	0.181	1.04e-31	0.563	0.404
LACTB	3.43e-36	-0.324	1.12e-31	0.231	0.323
RASA3	3.62e-36	0.142	1.18e-31	0.15	0.06
CST7	3.88e-36	-0.354	1.27e-31	0.312	0.388
SLC4A10	4.12e-36	-0.325	1.35e-31	0.099	0.204
IVNS1ABP	4.29e-36	0.001	1.4e-31	0.614	0.493
CCDC82	4.59e-36	-0.319	1.5e-31	0.358	0.465
ARID1A	5.49e-36	0.181	1.8e-31	0.704	0.548
CD63	5.78e-36	-0.093	1.89e-31	0.758	0.678
CCT7	6.41e-36	0.172	2.09e-31	0.715	0.56
KDM5B	6.89e-36	0.261	2.25e-31	0.37	0.222
LCN2	6.94e-36	0.097	2.27e-31	0.17	0.088
ZBTB32	7.15e-36	-0.386	2.34e-31	0.105	0.216
STAT6	7.7e-36	0.217	2.52e-31	0.487	0.332
CD80	7.93e-36	0.215	2.59e-31	0.232	0.115
TOX4	8e-36	0.227	2.61e-31	0.636	0.484
CHD3	8.44e-36	0.129	2.76e-31	0.704	0.552
DDX39A	8.65e-36	-0.2	2.83e-31	0.677	0.667
STK4	8.83e-36	0.035	2.89e-31	0.851	0.739
ZNF292	9.52e-36	-0.348	3.11e-31	0.445	0.497
ZFR	1.08e-35	0.204	3.52e-31	0.655	0.501
CCPG1	1.08e-35	0.221	3.54e-31	0.424	0.273
SMAD7	1.15e-35	-0.334	3.76e-31	0.116	0.214
SLC2A3	1.26e-35	0.052	4.13e-31	0.717	0.579
SUPT16H	1.29e-35	0.113	4.21e-31	0.73	0.585
TRAM1	1.3e-35	0.185	4.25e-31	0.876	0.755
B4GALT1	1.38e-35	0.174	4.51e-31	0.692	0.537
MAN1A1	1.59e-35	0.183	5.21e-31	0.544	0.39
MAMU-DRA	1.65e-35	-0.073	5.41e-31	0.466	0.373
PDCD1	1.7e-35	0.167	5.55e-31	0.132	0.046
ENSA	1.84e-35	0.173	6.01e-31	0.743	0.591
OSBPL9	1.87e-35	0.138	6.13e-31	0.497	0.357
MAP7D1	1.89e-35	-0.261	6.18e-31	0.486	0.517
CSNK1E	2.12e-35	0.157	6.93e-31	0.269	0.149
MYO6	2.16e-35	-0.249	7.05e-31	0.028	0.106
TPI1	2.31e-35	-0.056	7.57e-31	0.961	0.905
MRPL4	2.32e-35	0.187	7.59e-31	0.342	0.212
SMG6	3.05e-35	0.268	9.98e-31	0.512	0.35
H3F3B	3.12e-35	0.173	1.02e-30	0.847	0.727
LOC720351	3.59e-35	-0.242	1.17e-30	0.638	0.661
LASP1	3.61e-35	-0.238	1.18e-30	0.707	0.711
SAE1	4.01e-35	0.18	1.31e-30	0.622	0.469
SF3B3	4.03e-35	0.175	1.32e-30	0.636	0.481
CCSER2	4.27e-35	-0.341	1.4e-30	0.389	0.456
ARL6IP4	4.76e-35	0.192	1.55e-30	0.439	0.295
CASP4	4.82e-35	-0.274	1.58e-30	0.086	0.186
SRPK2	4.95e-35	0.073	1.62e-30	0.378	0.266
RPL38	4.99e-35	-0.165	1.63e-30	0.708	0.68
LOC721575	5.08e-35	0	1.66e-30	0.605	0.5
NCLN	6.18e-35	0.258	2.02e-30	0.416	0.272
ASUN	6.27e-35	0.232	2.05e-30	0.373	0.231
PRDX6	6.56e-35	0.165	2.15e-30	0.861	0.741
PTMA	6.73e-35	0.214	2.2e-30	0.652	0.504
TBC1D2B	7.15e-35	-0.26	2.34e-30	0.267	0.298
GADD45G	8.13e-35	0.184	2.66e-30	0.131	0.044
DNM2	9.2e-35	-0.233	3.01e-30	0.647	0.654
LRBA	9.63e-35	0.184	3.15e-30	0.411	0.265
LRRC8C	1.04e-34	0.169	3.38e-30	0.691	0.546
XRN1	1.05e-34	0.053	3.43e-30	0.53	0.402
UQCC3	1.05e-34	0.162	3.43e-30	0.468	0.328
IER3	1.06e-34	0.14	3.48e-30	0.114	0.038
SRP68	1.1e-34	0.218	3.58e-30	0.482	0.327
FURIN	1.35e-34	0.136	4.41e-30	0.861	0.725
STRN	1.42e-34	0.218	4.65e-30	0.415	0.266
FBL	1.87e-34	0.19	6.11e-30	0.788	0.658
GSS	1.95e-34	0.205	6.37e-30	0.209	0.1
EEF1D	2.04e-34	-0.159	6.66e-30	0.754	0.726
XAF1	2.12e-34	-0.228	6.91e-30	0.04	0.13
MTHFD1	2.21e-34	0.229	7.21e-30	0.368	0.226
IFRD2	2.34e-34	0.209	7.66e-30	0.361	0.223
PSMD2	2.47e-34	0.095	8.09e-30	0.774	0.641
UBQLN1	2.48e-34	0.144	8.11e-30	0.684	0.544
LOC106999371	2.72e-34	0.122	8.89e-30	0.108	0.033
TRIP12	2.81e-34	0.062	9.17e-30	0.784	0.657
LOC706930	2.81e-34	0.17	9.18e-30	0.515	0.369
AHR	2.9e-34	-0.186	9.47e-30	0.556	0.506
HNRNPUL1	3.2e-34	-0.056	1.04e-29	0.867	0.781
NHP2	3.38e-34	0.2	1.11e-29	0.595	0.446
TUBA1B	3.44e-34	-0.021	1.13e-29	0.801	0.702
PCNXL2	3.48e-34	0.246	1.14e-29	0.347	0.205
OAZ1	3.65e-34	0.15	1.19e-29	0.958	0.895
STAT4	4.8e-34	0.204	1.57e-29	0.505	0.349
RPL22L1	5.19e-34	0.188	1.7e-29	0.41	0.27
NOTCH1	5.22e-34	0.17	1.71e-29	0.65	0.498
MFNG	5.34e-34	-0.221	1.75e-29	0.449	0.469
HMGB3	5.49e-34	0.15	1.79e-29	0.114	0.036
TNIP1	5.66e-34	-0.25	1.85e-29	0.639	0.651
ATP5E	5.68e-34	0.187	1.86e-29	0.897	0.792
C2CD3	5.82e-34	0.204	1.9e-29	0.253	0.133
KIAA1671	6.07e-34	-0.309	1.98e-29	0.465	0.495
SPRED2	6.2e-34	0.172	2.03e-29	0.237	0.123
XRN2	6.5e-34	0.156	2.12e-29	0.756	0.611
HERC5	6.6e-34	-0.305	2.16e-29	0.033	0.112
POLR2E	6.9e-34	0.21	2.25e-29	0.7	0.554
METRNL	7.01e-34	0.188	2.29e-29	0.549	0.396
HEATR1	7.51e-34	0.205	2.45e-29	0.494	0.342
CAPNS1	7.6e-34	0.192	2.48e-29	0.778	0.641
NDUFA8	7.82e-34	0.181	2.55e-29	0.4	0.268
RHBDD2	8.13e-34	0.193	2.66e-29	0.215	0.11
KCNAB2	8.55e-34	-0.238	2.79e-29	0.513	0.512
MAGED2	8.93e-34	-0.292	2.92e-29	0.253	0.331
MRTO4	9.02e-34	0.182	2.95e-29	0.434	0.299
ENTPD6	9.33e-34	0.173	3.05e-29	0.198	0.093
RAD23A	9.34e-34	0.187	3.05e-29	0.701	0.55
IL27RA	1.15e-33	0.066	3.77e-29	0.635	0.503
TRIM14	1.26e-33	-0.353	4.13e-29	0.218	0.341
DGKZ	1.28e-33	0.195	4.19e-29	0.54	0.396
NDUFC1	1.41e-33	0.218	4.6e-29	0.388	0.256
DDX58	1.46e-33	-0.3	4.78e-29	0.085	0.191
PABPC1	1.5e-33	0.1	4.9e-29	0.899	0.814
ALG3	1.53e-33	0.194	5.01e-29	0.301	0.176
GRSF1	1.71e-33	0.149	5.59e-29	0.478	0.347
PRRC2C	1.84e-33	-0.069	6e-29	0.864	0.777
PFKFB3	1.91e-33	-0.119	6.26e-29	0.615	0.544
CHST7	1.92e-33	0.186	6.27e-29	0.146	0.054
FNBP1	2.07e-33	-0.124	6.75e-29	0.889	0.831
SLC9A3R1	2.23e-33	-0.291	7.27e-29	0.431	0.501
C20H16orf13	2.26e-33	0.197	7.37e-29	0.288	0.162
CNN2	2.26e-33	-0.246	7.38e-29	0.089	0.193
IFNGR1	2.48e-33	-0.281	8.12e-29	0.426	0.485
ARHGAP4	2.5e-33	-0.336	8.18e-29	0.346	0.444
NUDT4	2.55e-33	0.186	8.33e-29	0.53	0.381
PSAP	2.6e-33	-0.092	8.48e-29	0.704	0.623
gene7590	2.8e-33	-0.217	9.14e-29	0.358	0.372
BCL9L	2.93e-33	-0.336	9.58e-29	0.12	0.216
PARP9	2.96e-33	-0.321	9.68e-29	0.167	0.276
ST3GAL1	2.98e-33	0.064	9.75e-29	0.7	0.57
HPGD	3.51e-33	0.152	1.15e-28	0.161	0.07
C5H4orf26	3.58e-33	-0.51	1.17e-28	0.121	0.203
NETO2	3.75e-33	0.155	1.22e-28	0.111	0.034
YWHAZ	3.98e-33	-0.174	1.3e-28	0.815	0.807
JUNB	4.23e-33	0.105	1.38e-28	0.564	0.423
ARHGAP10	4.47e-33	0.193	1.46e-28	0.254	0.135
TRANK1	4.67e-33	-0.403	1.53e-28	0.24	0.343
LEF1	4.74e-33	-0.038	1.55e-28	0.166	0.109
SET	4.74e-33	0.174	1.55e-28	0.756	0.628
ICAM3	4.85e-33	-0.305	1.58e-28	0.26	0.343
LOC712274	6.2e-33	-0.171	2.03e-28	0.733	0.701
SLC12A2	6.51e-33	0.156	2.13e-28	0.287	0.167
GRAP	6.84e-33	-0.299	2.24e-28	0.143	0.244
PCM1	6.97e-33	-0.265	2.28e-28	0.504	0.523
ANKRD44	7.37e-33	-0.296	2.41e-28	0.571	0.622
CAMSAP1	7.41e-33	0.152	2.42e-28	0.279	0.163
MLF2	7.72e-33	0.197	2.52e-28	0.471	0.331
RNPEPL1	7.83e-33	-0.286	2.56e-28	0.265	0.352
IKZF1	7.96e-33	-0.183	2.6e-28	0.812	0.777
EIF2S1	8.37e-33	0.161	2.74e-28	0.597	0.46
CSNK1D	8.44e-33	0.051	2.76e-28	0.573	0.456
ZCCHC6	8.65e-33	0.166	2.83e-28	0.53	0.378
C11H12orf45	9.07e-33	0.129	2.97e-28	0.33	0.212
PLGRKT	9.16e-33	0.21	2.99e-28	0.522	0.376
HSP90B1	1.09e-32	0.141	3.55e-28	0.902	0.796
COTL1	1.1e-32	0.073	3.61e-28	0.743	0.616
NAB2	1.15e-32	0.148	3.75e-28	0.102	0.03
ST14	1.22e-32	-0.259	4e-28	0.058	0.156
CBX6	1.27e-32	0.155	4.14e-28	0.562	0.423
PGM2	1.27e-32	0.116	4.16e-28	0.339	0.223
FHOD1	1.41e-32	-0.322	4.61e-28	0.179	0.291
RUVBL1	1.6e-32	0.197	5.23e-28	0.357	0.229
ZBTB17	1.76e-32	0.17	5.74e-28	0.246	0.136
HDLBP	1.79e-32	-0.143	5.85e-28	0.73	0.676
DCTN1	1.79e-32	0.258	5.86e-28	0.553	0.403
LOC106992315	1.92e-32	-0.349	6.28e-28	0.34	0.426
HEXA	1.99e-32	0.14	6.51e-28	0.272	0.16
SRGAP2	2.15e-32	0.201	7.04e-28	0.198	0.094
MX2	2.17e-32	-0.376	7.08e-28	0.238	0.285
UBC	2.25e-32	-0.14	7.35e-28	0.962	0.928
REV3L	2.38e-32	0.192	7.77e-28	0.542	0.386
PLPP5	3.05e-32	0.167	9.98e-28	0.271	0.153
NDRG1	3.27e-32	-0.32	1.07e-27	0.309	0.376
C1H1orf43	3.36e-32	0.15	1.1e-27	0.478	0.34
PSMB9	3.45e-32	0.165	1.13e-27	0.905	0.8
STAU1	3.47e-32	0.181	1.13e-27	0.504	0.365
PHB2	3.89e-32	0.218	1.27e-27	0.572	0.432
CRADD	4.01e-32	0.185	1.31e-27	0.149	0.06
ACTR1B	4.6e-32	0.193	1.5e-27	0.489	0.348
RNF19B	4.68e-32	-0.246	1.53e-27	0.583	0.584
BMPR2	5.09e-32	0.156	1.66e-27	0.307	0.187
PLCL2	5.09e-32	-0.29	1.67e-27	0.104	0.205
ZNF24	5.19e-32	-0.286	1.7e-27	0.256	0.325
SERPINB1	5.54e-32	-0.265	1.81e-27	0.566	0.566
TRAF3IP2	5.75e-32	0.204	1.88e-27	0.34	0.205
ARPC4	7.15e-32	0.12	2.34e-27	0.765	0.643
NFKB1	7.34e-32	-0.339	2.4e-27	0.319	0.426
CINP	8.05e-32	0.182	2.63e-27	0.307	0.186
NACC1	8.13e-32	0.156	2.66e-27	0.206	0.104
TNRC6B	8.52e-32	-0.385	2.79e-27	0.241	0.319
EIF3F	8.56e-32	0.124	2.8e-27	0.844	0.734
CCR7	8.57e-32	0.185	2.8e-27	0.227	0.118
CLTA	1.03e-31	0.19	3.38e-27	0.587	0.44
ITPRIPL1	1.12e-31	0.124	3.66e-27	0.532	0.392
SIPA1L2	1.12e-31	0.123	3.67e-27	0.366	0.242
GPR160	1.13e-31	0.212	3.7e-27	0.233	0.118
GRN	1.16e-31	0.142	3.79e-27	0.487	0.349
TBL3	1.54e-31	0.173	5.05e-27	0.349	0.225
TNIK	1.66e-31	-0.277	5.42e-27	0.423	0.443
ETF1	1.82e-31	0.165	5.95e-27	0.676	0.541
CDCA7	2.05e-31	0.156	6.7e-27	0.119	0.04
HIVEP1	2.42e-31	0.058	7.9e-27	0.569	0.437
G3BP1	2.45e-31	0.152	8.01e-27	0.81	0.684
UPP1	2.59e-31	-0.363	8.46e-27	0.255	0.371
FTL	2.59e-31	-0.277	8.48e-27	0.358	0.431
EIF3H	2.87e-31	0.09	9.37e-27	0.77	0.646
ZDHHC18	2.87e-31	-0.296	9.39e-27	0.284	0.369
LOC100426537	2.92e-31	0.519	9.53e-27	0.235	0.13
ANKFY1	2.93e-31	-0.304	9.59e-27	0.275	0.344
PPIF	3.17e-31	0.199	1.04e-26	0.266	0.147
WDR63	3.23e-31	0.203	1.06e-26	0.2	0.096
RBM19	3.67e-31	0.191	1.2e-26	0.491	0.344
MDH2	3.72e-31	0.181	1.22e-26	0.596	0.449
PITPNM1	3.73e-31	0.16	1.22e-26	0.548	0.405
LOC106998745	3.77e-31	0.146	1.23e-26	0.124	0.044
KHNYN	3.83e-31	-0.31	1.25e-26	0.313	0.407
UFM1	3.86e-31	0.174	1.26e-26	0.573	0.435
DPM2	3.87e-31	0.153	1.27e-26	0.379	0.252
MLLT6	4.09e-31	0.094	1.34e-26	0.878	0.762
HNRNPL	4.22e-31	0.146	1.38e-26	0.711	0.574
WASF2	4.81e-31	0.151	1.57e-26	0.692	0.548
IGF2R	4.85e-31	0.26	1.58e-26	0.726	0.588
SLC4A7	4.98e-31	0.164	1.63e-26	0.376	0.242
HECA	5.73e-31	0.133	1.87e-26	0.718	0.58
NBN	7.39e-31	0.1	2.42e-26	0.489	0.365
CHRNE	7.4e-31	0.137	2.42e-26	0.241	0.136
DAD1	7.5e-31	0.191	2.45e-26	0.623	0.478
DOT1L	7.56e-31	0.205	2.47e-26	0.322	0.198
AP3D1	8.26e-31	0.166	2.7e-26	0.589	0.443
ZDBF2	8.39e-31	0.116	2.74e-26	0.212	0.118
RPL30	8.83e-31	-0.138	2.89e-26	0.924	0.888
LYAR	9.05e-31	0.148	2.96e-26	0.395	0.268
RPS16	9.69e-31	-0.13	3.17e-26	0.941	0.909
ADRM1	9.95e-31	0.127	3.25e-26	0.72	0.588
TIPARP	1.1e-30	-0.336	3.6e-26	0.28	0.351
NIT2	1.11e-30	0.176	3.64e-26	0.219	0.114
NCBP2	1.13e-30	0.162	3.69e-26	0.572	0.433
LOC716530	1.14e-30	0.154	3.74e-26	0.165	0.072
MRPL2	1.16e-30	0.161	3.8e-26	0.3	0.184
PTPN11	1.24e-30	0.126	4.07e-26	0.579	0.44
RPS26	1.3e-30	-0.152	4.24e-26	0.657	0.635
IDS	1.58e-30	-0.232	5.17e-26	0.564	0.588
gene635	1.71e-30	0.133	5.58e-26	0.125	0.048
KIAA1804	1.72e-30	0.188	5.61e-26	0.15	0.061
SNRPA	1.77e-30	0.234	5.78e-26	0.351	0.219
MCM2	2.23e-30	0.134	7.28e-26	0.192	0.097
KMT2A	2.27e-30	-0.31	7.43e-26	0.542	0.576
PSMD1	2.41e-30	0.053	7.87e-26	0.671	0.547
LOC700495	2.66e-30	0.2	8.71e-26	0.474	0.332
MAP2K3	2.7e-30	0.181	8.84e-26	0.291	0.175
GFI1	2.91e-30	0.208	9.52e-26	0.303	0.176
ATP1B3	2.95e-30	0.163	9.64e-26	0.457	0.331
STOML2	3.03e-30	0.17	9.91e-26	0.456	0.323
NR1D2	3.05e-30	-0.3	9.97e-26	0.225	0.298
TAB2	3.06e-30	-0.175	1e-25	0.648	0.617
IPO4	3.09e-30	0.203	1.01e-25	0.273	0.154
TMEM43	3.36e-30	0.012	1.1e-25	0.651	0.542
PRELID1	3.38e-30	0.133	1.11e-25	0.614	0.478
ANP32B	3.41e-30	0.202	1.11e-25	0.626	0.484
CPSF1	3.64e-30	0.149	1.19e-25	0.482	0.348
DDX27	3.67e-30	0.21	1.2e-25	0.402	0.263
2019-09-02	3.75e-30	-0.157	1.23e-25	0.694	0.668
RGS16	4.01e-30	0.305	1.31e-25	0.445	0.299
ISG15	4.36e-30	-0.36	1.43e-25	0.245	0.255
EFCAB14	4.57e-30	0.087	1.49e-25	0.721	0.59
SLAMF7	4.72e-30	-0.282	1.54e-25	0.247	0.301
RRP1B	4.88e-30	0.202	1.59e-25	0.487	0.347
TCF20	5.07e-30	0.122	1.66e-25	0.621	0.484
ABR	5.25e-30	-0.305	1.72e-25	0.349	0.418
TOB2	5.6e-30	0.168	1.83e-25	0.417	0.288
SEC63	5.73e-30	0.052	1.87e-25	0.532	0.415
SP100	6.18e-30	-0.169	2.02e-25	0.745	0.709
SNRK	6.21e-30	-0.325	2.03e-25	0.322	0.407
RPS5	6.21e-30	-0.128	2.03e-25	0.959	0.927
LOC705946	6.6e-30	-0.31	2.16e-25	0.186	0.274
SIPA1L1	6.8e-30	0.196	2.22e-25	0.362	0.233
SRPK1	7.2e-30	0.164	2.35e-25	0.402	0.276
F2R	7.28e-30	-0.278	2.38e-25	0.459	0.484
UBE2R2	7.39e-30	0.175	2.42e-25	0.53	0.388
PDZD11	7.66e-30	0.184	2.5e-25	0.366	0.239
GNA12	7.89e-30	0.137	2.58e-25	0.444	0.312
SMCHD1	7.99e-30	-0.127	2.61e-25	0.59	0.536
DNAJC1	8.21e-30	0.184	2.68e-25	0.362	0.234
EIF5B	8.87e-30	0.136	2.9e-25	0.613	0.469
ZC3H12D	8.89e-30	0.133	2.9e-25	0.287	0.179
HUWE1	9.45e-30	-0.006	3.09e-25	0.84	0.74
TCERG1	9.66e-30	0.162	3.16e-25	0.486	0.347
BCL2L11	1.01e-29	0.147	3.31e-25	0.428	0.295
DDX10	1.02e-29	0.169	3.33e-25	0.316	0.195
ABCF1	1.04e-29	0.178	3.41e-25	0.79	0.665
AMPD2	1.05e-29	0.154	3.44e-25	0.296	0.183
RPL23	1.06e-29	-0.084	3.45e-25	0.916	0.853
BCAT1	1.06e-29	0.231	3.46e-25	0.381	0.243
ASNS	1.13e-29	0.205	3.69e-25	0.227	0.117
VAMP8	1.32e-29	-0.271	4.32e-25	0.362	0.441
RGS10	1.35e-29	0.185	4.4e-25	0.201	0.098
C4H6orf106	1.35e-29	0.124	4.42e-25	0.536	0.403
USP20	1.36e-29	0.219	4.43e-25	0.328	0.199
REST	1.4e-29	-0.011	4.56e-25	0.613	0.505
NUMA1	1.4e-29	-0.016	4.57e-25	0.502	0.405
EMC7	1.55e-29	0.168	5.07e-25	0.553	0.416
ERGIC2	1.6e-29	0.147	5.23e-25	0.364	0.248
NMRAL1	1.78e-29	0.16	5.82e-25	0.256	0.15
PA2G4	1.82e-29	0.164	5.96e-25	0.83	0.713
LOC704394	2.03e-29	-0.193	6.62e-25	0.299	0.35
GMFG	2.06e-29	0.204	6.73e-25	0.903	0.827
BOLA3	2.08e-29	0.17	6.79e-25	0.366	0.245
CACYBP	2.13e-29	0.153	6.95e-25	0.767	0.636
AIMP2	2.13e-29	0.194	6.97e-25	0.351	0.226
SEC31A	2.2e-29	-0.253	7.21e-25	0.499	0.551
SLK	2.34e-29	-0.157	7.64e-25	0.515	0.477
ATF6B	2.34e-29	0.168	7.65e-25	0.417	0.29
SYNRG	2.39e-29	-0.314	7.8e-25	0.227	0.337
TMEM208	2.43e-29	0.159	7.94e-25	0.487	0.355
S100A10	2.54e-29	-0.086	8.31e-25	0.889	0.823
XRCC6	2.58e-29	0.117	8.42e-25	0.924	0.832
PNRC1	2.59e-29	-0.23	8.48e-25	0.575	0.596
ERCC6	2.8e-29	-0.309	9.15e-25	0.207	0.283
SMAP1	2.83e-29	0.216	9.26e-25	0.591	0.448
TAF10	2.95e-29	0.141	9.65e-25	0.607	0.473
XBP1	2.96e-29	0.239	9.68e-25	0.881	0.782
ANGPTL6	3e-29	0.139	9.79e-25	0.104	0.034
VARS	3.38e-29	0.121	1.11e-24	0.494	0.362
PRPS2	3.55e-29	0.165	1.16e-24	0.252	0.142
CISH	3.57e-29	-0.181	1.17e-24	0.427	0.408
NIPBL	3.75e-29	-0.138	1.23e-24	0.611	0.557
CHST2	3.76e-29	0.215	1.23e-24	0.112	0.04
SPECC1L	3.97e-29	0.204	1.3e-24	0.426	0.286
TRMT112	4.26e-29	0.122	1.39e-24	0.608	0.477
ACTN4	4.5e-29	0.137	1.47e-24	0.791	0.667
TPR	4.52e-29	-0.016	1.48e-24	0.726	0.626
HNRNPM	4.94e-29	-0.04	1.61e-24	0.801	0.714
YIF1A	5.27e-29	0.181	1.72e-24	0.459	0.324
UBA2	5.3e-29	0.077	1.73e-24	0.535	0.422
ITGAL	5.34e-29	-0.084	1.74e-24	0.735	0.648
CSNK1G2	5.37e-29	-0.236	1.75e-24	0.521	0.55
TMED2	5.84e-29	-0.163	1.91e-24	0.685	0.671
PSME4	6.15e-29	0.18	2.01e-24	0.536	0.394
RAB5A	6.8e-29	0.188	2.22e-24	0.556	0.423
EIF3B	7.22e-29	0.169	2.36e-24	0.71	0.57
FUBP1	7.57e-29	0.113	2.47e-24	0.702	0.572
FOS	7.63e-29	0.187	2.49e-24	0.165	0.075
PYCARD	7.63e-29	-0.255	2.49e-24	0.106	0.208
PACS1	7.71e-29	0.198	2.52e-24	0.342	0.218
GPD2	9.27e-29	0.174	3.03e-24	0.279	0.167
HK1	9.57e-29	0.176	3.13e-24	0.737	0.6
EHD4	9.58e-29	0.083	3.13e-24	0.488	0.367
HSPA2	9.68e-29	0.185	3.16e-24	0.243	0.134
KBTBD2	1.01e-28	0.174	3.3e-24	0.477	0.345
ATIC	1.09e-28	0.19	3.58e-24	0.346	0.217
RARG	1.11e-28	0.157	3.62e-24	0.152	0.067
NAGA	1.13e-28	0.185	3.69e-24	0.268	0.155
PISD	1.19e-28	0.155	3.9e-24	0.327	0.211
LOC700134	1.26e-28	-0.241	4.11e-24	0.14	0.236
PSMD3	1.3e-28	0.126	4.24e-24	0.596	0.467
DSTN	1.4e-28	0.189	4.58e-24	0.394	0.274
ANXA2	1.57e-28	-0.039	5.14e-24	0.919	0.851
LPIN2	1.59e-28	0.102	5.2e-24	0.332	0.222
RARRES1	1.61e-28	0.192	5.26e-24	0.23	0.122
JAK2	1.63e-28	0.11	5.33e-24	0.518	0.388
FAU	1.64e-28	-0.127	5.37e-24	0.943	0.915
POMGNT1	1.7e-28	0.158	5.57e-24	0.288	0.176
G3BP2	1.76e-28	-0.191	5.74e-24	0.721	0.716
TOX	1.8e-28	-0.245	5.87e-24	0.082	0.183
DNMT1	1.81e-28	0.138	5.92e-24	0.545	0.411
LCK	1.86e-28	-0.234	6.08e-24	0.768	0.778
SMG1	1.95e-28	0.051	6.38e-24	0.722	0.603
LOC702125	1.96e-28	0.161	6.39e-24	0.33	0.218
AIM2	1.99e-28	-0.137	6.5e-24	0.542	0.501
TRPC4AP	2.02e-28	0.173	6.59e-24	0.53	0.391
LOC106995509	2.08e-28	-0.132	6.81e-24	0.551	0.527
PBX2	2.23e-28	0.201	7.3e-24	0.323	0.198
NOTCH2	2.3e-28	0.182	7.53e-24	0.667	0.521
DAP3	2.31e-28	0.14	7.56e-24	0.438	0.313
ANAPC1	2.52e-28	0.114	8.25e-24	0.297	0.194
OSBPL3	2.55e-28	0.175	8.33e-24	0.276	0.163
RASA1	2.72e-28	0.171	8.9e-24	0.28	0.164
CCDC102A	2.81e-28	-0.237	9.18e-24	0.061	0.143
TNFSF13B	2.87e-28	-0.319	9.39e-24	0.08	0.154
LOC694508	3.21e-28	-0.307	1.05e-23	0.274	0.359
THADA	3.27e-28	0.184	1.07e-23	0.299	0.178
RUFY3	3.32e-28	0.152	1.08e-23	0.207	0.113
MAT2B	3.4e-28	-0.189	1.11e-23	0.43	0.453
TLN1	3.41e-28	0.023	1.12e-23	0.91	0.817
LOC696748	3.44e-28	-0.237	1.12e-23	0.415	0.476
EFHD2	3.65e-28	-0.015	1.19e-23	0.607	0.507
ARHGAP18	3.77e-28	0.229	1.23e-23	0.333	0.205
ITM2B	3.79e-28	-0.158	1.24e-23	0.765	0.741
CCT5	3.89e-28	0.154	1.27e-23	0.686	0.555
PKM	4.24e-28	-0.108	1.38e-23	0.837	0.776
UTP18	4.36e-28	0.119	1.42e-23	0.291	0.191
STX16	4.62e-28	0.123	1.51e-23	0.518	0.392
CHSY1	4.63e-28	0.185	1.51e-23	0.418	0.287
RAP1GDS1	4.71e-28	0.149	1.54e-23	0.428	0.299
LDHA	4.78e-28	0.144	1.56e-23	0.89	0.792
NUCKS1	4.84e-28	0.099	1.58e-23	0.655	0.529
LOC717879	5.07e-28	-0.232	1.66e-23	0.398	0.434
ANXA7	5.09e-28	0.128	1.66e-23	0.564	0.435
GLTSCR2	5.18e-28	-0.13	1.69e-23	0.693	0.653
CCT6A	5.28e-28	0.157	1.72e-23	0.78	0.662
MAN2A2	5.37e-28	-0.314	1.75e-23	0.245	0.314
TXNRD1	5.43e-28	-0.116	1.78e-23	0.56	0.507
CD46	5.45e-28	0.164	1.78e-23	0.741	0.61
RPL18A	5.47e-28	0.078	1.79e-23	0.94	0.879
PDCD4	5.54e-28	-0.188	1.81e-23	0.211	0.212
PDXP	5.73e-28	0.153	1.87e-23	0.169	0.082
HM13	6.06e-28	0.15	1.98e-23	0.665	0.531
MAP2K1	6.11e-28	0.09	2e-23	0.555	0.427
SMC3	6.39e-28	0.075	2.09e-23	0.575	0.452
PLSCR1	6.89e-28	-0.283	2.25e-23	0.218	0.301
HSPA9	7.03e-28	0.089	2.3e-23	0.797	0.679
GLIPR1	7.15e-28	-0.268	2.34e-23	0.14	0.243
PFKP	7.49e-28	0.1	2.45e-23	0.837	0.728
TOP2B	8.38e-28	0.046	2.74e-23	0.75	0.633
RC3H1	8.49e-28	0.093	2.77e-23	0.413	0.297
ATP8B2	8.58e-28	0.161	2.81e-23	0.501	0.366
PTPN4	8.75e-28	-0.301	2.86e-23	0.127	0.225
METAP2	9.29e-28	0.174	3.03e-23	0.573	0.43
ETFB	9.65e-28	-0.222	3.15e-23	0.362	0.407
SLC43A3	9.72e-28	0.052	3.18e-23	0.501	0.39
EIF3E	9.84e-28	0.074	3.22e-23	0.739	0.627
SIGIRR	1.1e-27	-0.217	3.6e-23	0.048	0.125
MRPL36	1.19e-27	0.129	3.88e-23	0.259	0.161
PTPN6	1.19e-27	0.052	3.9e-23	0.49	0.377
RTFDC1	1.22e-27	0.165	3.98e-23	0.384	0.262
DDX60	1.23e-27	-0.366	4.03e-23	0.177	0.262
LOC106997893	1.24e-27	-0.148	4.06e-23	0.351	0.362
KRTCAP2	1.29e-27	0.183	4.22e-23	0.682	0.555
IFI16	1.33e-27	-0.193	4.34e-23	0.654	0.638
LOC705588	1.39e-27	-0.117	4.55e-23	0.425	0.377
RAB10	1.42e-27	0.171	4.64e-23	0.712	0.582
FKBP4	1.47e-27	0.183	4.81e-23	0.322	0.206
ZNF593	1.56e-27	0.186	5.09e-23	0.273	0.163
CLTB	1.58e-27	0.145	5.18e-23	0.42	0.297
ANKRD39	1.72e-27	0.19	5.63e-23	0.378	0.249
GPAA1	1.72e-27	0.159	5.63e-23	0.457	0.331
PGAP1	1.82e-27	0.162	5.94e-23	0.236	0.13
PSMB8	1.84e-27	0.076	6.01e-23	0.798	0.683
ILF2	1.85e-27	0.157	6.03e-23	0.51	0.384
TOR1AIP1	1.86e-27	-0.26	6.08e-23	0.277	0.379
EHBP1L1	1.99e-27	0.051	6.51e-23	0.576	0.463
PCK2	2.03e-27	0.156	6.64e-23	0.304	0.187
TAGLN2	2.13e-27	-0.154	6.97e-23	0.662	0.635
FERMT3	2.17e-27	-0.105	7.08e-23	0.681	0.618
SFT2D1	2.2e-27	0.214	7.2e-23	0.455	0.328
TBRG4	2.24e-27	0.203	7.31e-23	0.425	0.293
P2RX4	2.3e-27	0.11	7.52e-23	0.276	0.176
CDC42EP3	2.31e-27	0.224	7.55e-23	0.498	0.362
LCP2	2.32e-27	-0.17	7.57e-23	0.865	0.835
CLSTN1	2.38e-27	0.149	7.76e-23	0.674	0.542
WBSCR16	2.39e-27	0.173	7.81e-23	0.356	0.237
LARP4B	2.41e-27	0.156	7.88e-23	0.52	0.382
KTN1	2.43e-27	-0.025	7.95e-23	0.661	0.566
USP15	2.5e-27	-0.196	8.16e-23	0.522	0.529
HSPA14	2.56e-27	0.192	8.37e-23	0.401	0.271
PTGER4	2.59e-27	0.042	8.46e-23	0.521	0.408
UQCRQ	2.72e-27	0.148	8.87e-23	0.707	0.582
S1PR2	2.73e-27	0.115	8.91e-23	0.106	0.039
TMBIM6	2.75e-27	-0.137	9e-23	0.605	0.584
PPP1R15A	2.78e-27	-0.048	9.09e-23	0.668	0.573
TES	2.85e-27	-0.276	9.33e-23	0.267	0.342
APLP2	2.9e-27	-0.069	9.47e-23	0.575	0.506
NAA15	2.9e-27	0.102	9.48e-23	0.575	0.448
IL10RB	3.05e-27	0.147	9.96e-23	0.757	0.623
PTDSS1	3.21e-27	0.113	1.05e-22	0.436	0.322
C14H11orf31	3.24e-27	-0.273	1.06e-22	0.202	0.3
USB1	3.31e-27	0.132	1.08e-22	0.261	0.159
ADAM10	3.41e-27	0.068	1.11e-22	0.487	0.376
NAP1L4	3.67e-27	-0.193	1.2e-22	0.694	0.703
SNX17	3.76e-27	0.109	1.23e-22	0.496	0.381
FOCAD	4.15e-27	0.178	1.36e-22	0.15	0.064
LOC711104	4.33e-27	0.15	1.42e-22	0.603	0.476
RBM8A	4.79e-27	0.17	1.56e-22	0.702	0.572
TGOLN2	5.09e-27	0.088	1.66e-22	0.723	0.595
MRPL17	5.13e-27	0.184	1.68e-22	0.447	0.327
TAX1BP1	5.19e-27	0.106	1.7e-22	0.753	0.625
RASSF5	5.19e-27	0.077	1.7e-22	0.856	0.751
CREBRF	5.33e-27	-0.315	1.74e-22	0.166	0.245
RHOF	5.86e-27	-0.27	1.92e-22	0.217	0.309
NOP2	5.96e-27	0.184	1.95e-22	0.414	0.295
FAM117A	6.09e-27	-0.234	1.99e-22	0.068	0.149
ZMPSTE24	6.46e-27	0.189	2.11e-22	0.423	0.295
MSI2	7.03e-27	0.051	2.3e-22	0.392	0.295
RPL35	7.19e-27	-0.098	2.35e-22	0.912	0.86
LOC698713	7.22e-27	-0.244	2.36e-22	0.237	0.336
AURKAIP1	8.14e-27	0.129	2.66e-22	0.412	0.299
TKT	8.3e-27	0.118	2.71e-22	0.412	0.296
PSMD14	8.69e-27	0.092	2.84e-22	0.644	0.523
SGMS1	8.97e-27	0.166	2.93e-22	0.333	0.217
TESK1	9.01e-27	0.161	2.94e-22	0.201	0.106
KHDRBS1	9.44e-27	-0.103	3.08e-22	0.756	0.711
SAT1	9.45e-27	-0.176	3.09e-22	0.584	0.558
LRPPRC	9.66e-27	0.18	3.16e-22	0.644	0.504
ACLY	9.83e-27	0.146	3.21e-22	0.579	0.444
DNM1L	9.98e-27	0.114	3.26e-22	0.394	0.277
AKAP13	1.02e-26	-0.25	3.33e-22	0.7	0.705
APOBEC3F	1.08e-26	-0.254	3.54e-22	0.126	0.228
HSP90AA1	1.1e-26	0.148	3.58e-22	0.666	0.542
POMP	1.12e-26	0.209	3.66e-22	0.609	0.478
POLR1E	1.21e-26	0.157	3.94e-22	0.287	0.178
ZCCHC17	1.27e-26	0.114	4.16e-22	0.317	0.212
ZBTB38	1.37e-26	0.165	4.48e-22	0.53	0.392
LYPLA2	1.45e-26	0.151	4.74e-22	0.452	0.33
EOMES	1.48e-26	-0.373	4.85e-22	0.042	0.121
SPCS1	1.52e-26	0.142	4.98e-22	0.642	0.505
PHTF1	1.6e-26	0.2	5.22e-22	0.308	0.195
MPP7	1.6e-26	-0.299	5.24e-22	0.049	0.122
IMPDH2	1.64e-26	0.214	5.35e-22	0.425	0.297
YY1	1.68e-26	-0.01	5.48e-22	0.619	0.531
LOC714964	1.72e-26	-0.159	5.61e-22	0.63	0.608
SMARCA5	1.73e-26	0.1	5.66e-22	0.854	0.74
NADK	1.81e-26	0.13	5.92e-22	0.488	0.361
ATP10A	2.01e-26	0.121	6.58e-22	0.518	0.388
ABRACL	2.03e-26	0.158	6.64e-22	0.505	0.376
TESPA1	2.1e-26	0.208	6.86e-22	0.326	0.205
GOLGB1	2.12e-26	-0.258	6.94e-22	0.424	0.431
GLCCI1	2.16e-26	-0.267	7.07e-22	0.246	0.317
CXCR6	2.17e-26	-0.266	7.09e-22	0.343	0.361
EFTUD2	2.25e-26	0.091	7.35e-22	0.592	0.477
TRMT1	2.31e-26	0.161	7.55e-22	0.353	0.237
VPS13A	2.5e-26	0.094	8.16e-22	0.27	0.174
SRP72	2.5e-26	0.098	8.17e-22	0.624	0.503
FKBP2	2.53e-26	-0.264	8.28e-22	0.313	0.399
REEP5	2.68e-26	0.193	8.76e-22	0.7	0.566
GALK1	2.7e-26	0.2	8.83e-22	0.28	0.17
TRA2B	2.78e-26	0.052	9.09e-22	0.675	0.573
TRAFD1	2.81e-26	-0.256	9.19e-22	0.394	0.446
SLC2A1	2.81e-26	0.116	9.2e-22	0.387	0.274
WDR46	2.86e-26	0.199	9.34e-22	0.363	0.237
P4HA1	2.89e-26	-0.015	9.45e-22	0.362	0.286
NSA2	2.99e-26	0.17	9.76e-22	0.599	0.461
B3GNT9	3.07e-26	0.169	1e-21	0.158	0.073
SEMA7A	3.07e-26	0.216	1e-21	0.244	0.135
CHMP2A	3.15e-26	0.108	1.03e-21	0.53	0.41
EML4	3.22e-26	-0.262	1.05e-21	0.537	0.578
IPO5	3.22e-26	0.071	1.05e-21	0.627	0.51
CHI3L1	3.23e-26	0.147	1.06e-21	0.161	0.075
SPINK2	3.31e-26	-0.275	1.08e-21	0.235	0.278
R3HDM4	3.37e-26	0.149	1.1e-21	0.562	0.434
NF2	3.4e-26	0.183	1.11e-21	0.431	0.298
RAP2B	3.42e-26	0.145	1.12e-21	0.184	0.095
LOC702524	3.72e-26	0.14	1.22e-21	0.748	0.63
SNRNP200	3.88e-26	-0.067	1.27e-21	0.76	0.68
SCAP	3.99e-26	0.176	1.3e-21	0.408	0.279
PTMS	4.05e-26	-0.171	1.32e-21	0.416	0.387
ARHGEF1	4.11e-26	-0.244	1.34e-21	0.5	0.536
RANBP9	4.44e-26	0.177	1.45e-21	0.426	0.299
SLC1A4	4.53e-26	-0.324	1.48e-21	0.083	0.149
RPL11	4.54e-26	-0.114	1.48e-21	0.899	0.862
FBXL20	4.74e-26	0.125	1.55e-21	0.128	0.055
TATDN2	4.99e-26	0.163	1.63e-21	0.467	0.334
ERH	5.15e-26	0.141	1.68e-21	0.56	0.429
HBP1	5.81e-26	-0.244	1.9e-21	0.183	0.256
GTPBP6	5.96e-26	0.166	1.95e-21	0.214	0.116
CDKN1A	5.98e-26	-0.163	1.95e-21	0.494	0.469
BSG	6.08e-26	0.127	1.99e-21	0.722	0.596
MIB1	6.1e-26	0.127	1.99e-21	0.41	0.294
RPS6KA5	6.61e-26	-0.3	2.16e-21	0.167	0.259
DAZAP1	6.7e-26	0.157	2.19e-21	0.678	0.554
VPS13C	6.89e-26	-0.03	2.25e-21	0.392	0.313
PSMA7	7.29e-26	-0.125	2.38e-21	0.776	0.74
USP7	7.44e-26	0.013	2.43e-21	0.638	0.538
TSR1	7.54e-26	0.151	2.46e-21	0.401	0.28
LOC699983	7.93e-26	-0.228	2.59e-21	0.049	0.126
STK26	8.07e-26	0.155	2.64e-21	0.447	0.32
ACOT7	8.68e-26	0.154	2.84e-21	0.306	0.197
GTF2I	8.89e-26	0.178	2.91e-21	0.597	0.464
MED1	8.94e-26	0.061	2.92e-21	0.605	0.486
RBM33	9.01e-26	0.182	2.95e-21	0.521	0.387
DUSP23	9.54e-26	0.144	3.12e-21	0.239	0.138
HMGN4	1.02e-25	0.115	3.35e-21	0.673	0.552
GIMAP1	1.03e-25	-0.232	3.35e-21	0.342	0.403
ITCH	1.03e-25	0.08	3.38e-21	0.537	0.42
MTDH	1.07e-25	0.052	3.48e-21	0.865	0.766
ARAP2	1.09e-25	-0.327	3.56e-21	0.321	0.4
VASP	1.11e-25	-0.168	3.62e-21	0.579	0.574
AHCYL1	1.11e-25	0.184	3.64e-21	0.403	0.273
PIK3R1	1.12e-25	-0.271	3.66e-21	0.48	0.512
PLXNA1	1.14e-25	0.121	3.74e-21	0.166	0.084
KLF7	1.15e-25	0.146	3.74e-21	0.162	0.08
UBE3A	1.19e-25	0.073	3.89e-21	0.513	0.402
PRKAB1	1.32e-25	0.204	4.32e-21	0.464	0.333
BCAP31	1.33e-25	0.134	4.36e-21	0.579	0.463
C11H12orf57	1.4e-25	0.125	4.56e-21	0.792	0.67
EIF2AK2	1.48e-25	-0.265	4.83e-21	0.153	0.251
CHIT1	1.54e-25	0.078	5.03e-21	0.263	0.175
MAP4K5	1.58e-25	0.176	5.16e-21	0.339	0.219
LOC106996727	1.58e-25	0.105	5.18e-21	0.203	0.12
CLPP	1.6e-25	0.174	5.24e-21	0.395	0.271
TMEM160	1.64e-25	0.176	5.35e-21	0.479	0.353
HBS1L	1.64e-25	0.161	5.36e-21	0.485	0.353
MAML2	1.65e-25	0.109	5.38e-21	0.374	0.265
POLR1A	1.69e-25	0.181	5.51e-21	0.334	0.217
XPO1	1.7e-25	0.116	5.54e-21	0.596	0.464
TEX264	1.78e-25	0.189	5.83e-21	0.391	0.27
PSMA5	1.92e-25	-0.133	6.27e-21	0.577	0.56
SNRPB	1.94e-25	0.119	6.35e-21	0.746	0.623
DDX46	1.95e-25	0.09	6.38e-21	0.592	0.47
RNF4	2.14e-25	-0.147	6.98e-21	0.577	0.56
ADAR	2.18e-25	-0.072	7.12e-21	0.877	0.808
FAM13B	2.21e-25	-0.266	7.21e-21	0.226	0.295
ANP32A	2.31e-25	0.187	7.54e-21	0.51	0.377
VCP	2.32e-25	-0.003	7.58e-21	0.872	0.783
WFS1	2.42e-25	0.172	7.92e-21	0.309	0.197
ATG12	2.61e-25	-0.201	8.52e-21	0.462	0.499
SON	2.71e-25	-0.097	8.86e-21	0.893	0.841
NEK7	2.87e-25	0.111	9.38e-21	0.529	0.409
TGFBI	2.92e-25	0.045	9.56e-21	0.118	0.061
RNF187	2.97e-25	0.18	9.71e-21	0.507	0.381
RPS28	3.07e-25	-0.119	1e-20	0.805	0.768
SUB1	3.49e-25	0.116	1.14e-20	0.775	0.659
EAF1	3.58e-25	0.051	1.17e-20	0.483	0.375
AARS	3.74e-25	-0.024	1.22e-20	0.666	0.583
GSN	3.93e-25	0.063	1.28e-20	0.531	0.414
LOC709330	4.05e-25	0.17	1.32e-20	0.216	0.124
OGFOD3	4.09e-25	0.159	1.34e-20	0.176	0.086
RPL22	4.12e-25	-0.076	1.35e-20	0.812	0.752
MAMU-DPA	4.13e-25	0.103	1.35e-20	0.513	0.397
ADO	4.14e-25	0.147	1.35e-20	0.215	0.125
SECTM1	4.26e-25	-0.281	1.39e-20	0.183	0.196
KPNB1	4.62e-25	0.092	1.51e-20	0.782	0.66
TNFRSF10B	4.66e-25	-0.212	1.52e-20	0.04	0.112
ADTRP	4.72e-25	0.162	1.54e-20	0.232	0.135
GIT2	4.77e-25	-0.225	1.56e-20	0.404	0.437
NRBP1	5.05e-25	0.043	1.65e-20	0.505	0.406
ACIN1	5.26e-25	0.005	1.72e-20	0.697	0.595
NOL8	5.45e-25	0.102	1.78e-20	0.445	0.329
ARF1	5.83e-25	-0.118	1.9e-20	0.785	0.752
CHCHD8	6.09e-25	0.16	1.99e-20	0.254	0.149
LTBP4	6.19e-25	0.139	2.02e-20	0.19	0.1
ARL2	6.2e-25	0.113	2.03e-20	0.33	0.234
MYLIP	6.33e-25	-0.279	2.07e-20	0.188	0.272
SHISA5	6.78e-25	-0.174	2.22e-20	0.654	0.656
NDUFB2	6.81e-25	0.076	2.22e-20	0.677	0.577
PPFIA1	6.82e-25	0.186	2.23e-20	0.378	0.253
C7H14orf166	7.3e-25	0.131	2.38e-20	0.572	0.449
PDCD11	7.43e-25	0.193	2.43e-20	0.386	0.263
AKR1B1	7.64e-25	0.139	2.5e-20	0.442	0.321
VARS2	9.39e-25	0.161	3.07e-20	0.24	0.139
KLC1	9.46e-25	0.122	3.09e-20	0.703	0.573
LAIR1	9.5e-25	-0.242	3.11e-20	0.124	0.179
PYGL	1e-24	0.084	3.28e-20	0.107	0.048
WDR1	1.09e-24	-0.006	3.58e-20	0.802	0.714
ITSN2	1.15e-24	-0.213	3.75e-20	0.485	0.501
FNIP1	1.15e-24	-0.284	3.77e-20	0.232	0.315
PHTF2	1.23e-24	0.163	4.01e-20	0.207	0.114
LRP8	1.24e-24	0.154	4.06e-20	0.238	0.137
ITK	1.32e-24	0.02	4.31e-20	0.643	0.537
CAST	1.36e-24	-0.089	4.44e-20	0.665	0.605
UBP1	1.41e-24	0.118	4.6e-20	0.513	0.394
KIAA0930	1.43e-24	0.1	4.68e-20	0.235	0.147
AEBP2	1.47e-24	0.129	4.81e-20	0.377	0.27
PTRH1	1.54e-24	0.159	5.04e-20	0.316	0.205
ASH1L	1.58e-24	0.137	5.15e-20	0.502	0.372
ATOX1	1.58e-24	0.132	5.18e-20	0.553	0.43
COX6C	1.61e-24	-0.067	5.28e-20	0.714	0.65
MYCBP2	1.67e-24	-0.036	5.46e-20	0.609	0.514
C1QB	1.74e-24	0.056	5.69e-20	0.283	0.195
MAF1	1.76e-24	0.051	5.74e-20	0.626	0.523
CTBP1	1.79e-24	0.054	5.84e-20	0.65	0.546
ATP5I	1.83e-24	0.153	5.99e-20	0.612	0.49
LOC703490	1.84e-24	0.13	6.01e-20	0.194	0.108
TBCD	1.87e-24	0.173	6.1e-20	0.358	0.239
AFF4	2.03e-24	0.147	6.63e-20	0.516	0.388
ATP5D	2.24e-24	0.104	7.31e-20	0.653	0.545
NOC3L	2.32e-24	0.098	7.59e-20	0.302	0.203
GFM1	2.41e-24	0.106	7.86e-20	0.353	0.25
CPA3	2.75e-24	0.009	8.97e-20	0.107	0.064
DDX5	2.94e-24	-0.071	9.6e-20	0.965	0.926
EIF3D	2.96e-24	0.088	9.67e-20	0.775	0.66
ASF1A	2.97e-24	0.2	9.7e-20	0.307	0.195
SMARCA4	3.07e-24	0.046	1e-19	0.526	0.424
STAU2	3.1e-24	0.069	1.01e-19	0.324	0.236
EIF3I	3.2e-24	0.175	1.05e-19	0.643	0.522
SNRPA1	3.31e-24	0.098	1.08e-19	0.436	0.334
MRPS23	3.59e-24	0.128	1.17e-19	0.376	0.265
ATP10D	3.71e-24	-0.267	1.21e-19	0.102	0.182
LOC697476	3.78e-24	-0.169	1.24e-19	0.297	0.338
RNF220	3.83e-24	0.06	1.25e-19	0.451	0.362
H1FX	3.88e-24	0.132	1.27e-19	0.499	0.383
CCT4	3.94e-24	0.148	1.29e-19	0.741	0.617
IK	3.98e-24	0.05	1.3e-19	0.695	0.581
STRAP	4.02e-24	0.117	1.32e-19	0.564	0.447
ZFAND5	4.28e-24	-0.019	1.4e-19	0.575	0.501
PLEKHO1	4.31e-24	0.032	1.41e-19	0.353	0.272
ADD3	4.34e-24	-0.251	1.42e-19	0.074	0.151
HINT1	4.38e-24	-0.132	1.43e-19	0.787	0.763
PARN	4.46e-24	0.132	1.46e-19	0.19	0.103
PROS1	4.49e-24	0.141	1.47e-19	0.225	0.131
YEATS2	4.54e-24	0.106	1.48e-19	0.398	0.287
PNP	4.57e-24	0.136	1.49e-19	0.147	0.07
RAPGEF1	4.71e-24	0.063	1.54e-19	0.744	0.63
CERS2	5.02e-24	0.148	1.64e-19	0.489	0.368
HSPD1	5.09e-24	0.112	1.66e-19	0.464	0.358
KDM2A	5.11e-24	-0.235	1.67e-19	0.532	0.58
SP110	5.31e-24	-0.261	1.74e-19	0.181	0.271
LST1	5.35e-24	-0.257	1.75e-19	0.087	0.169
GOLGA4	5.38e-24	-0.219	1.76e-19	0.442	0.447
GPR174	5.38e-24	-0.233	1.76e-19	0.074	0.158
BIRC3	5.89e-24	-0.188	1.93e-19	0.735	0.73
EMP3	5.93e-24	-0.241	1.94e-19	0.366	0.453
LOC711798	6.11e-24	-0.18	2e-19	0.108	0.195
TRAF1	6.16e-24	-0.144	2.01e-19	0.534	0.487
NELFCD	6.16e-24	0.118	2.01e-19	0.306	0.211
PAQR4	6.21e-24	0.153	2.03e-19	0.162	0.082
PDS5A	6.75e-24	-0.076	2.21e-19	0.521	0.461
TTC37	6.76e-24	0.067	2.21e-19	0.385	0.283
NOL10	6.82e-24	0.108	2.23e-19	0.335	0.231
CYC1	6.91e-24	0.112	2.26e-19	0.709	0.597
B3GALNT2	7.02e-24	0.157	2.3e-19	0.223	0.129
RGS19	7.05e-24	-0.087	2.3e-19	0.357	0.331
LOC107000976	7.15e-24	-0.166	2.34e-19	0.041	0.107
BASP1	7.17e-24	0.029	2.34e-19	0.166	0.105
HYOU1	7.47e-24	-0.083	2.44e-19	0.689	0.62
ARRDC3	7.89e-24	-0.289	2.58e-19	0.183	0.256
KPNA1	8.42e-24	-0.03	2.75e-19	0.432	0.365
CD99L2	8.62e-24	0.136	2.82e-19	0.153	0.075
FAM98A	9.12e-24	0.119	2.98e-19	0.271	0.176
DEK	9.64e-24	-0.216	3.15e-19	0.179	0.278
UBXN6	1.06e-23	0.137	3.45e-19	0.444	0.328
TBL1XR1	1.08e-23	-0.167	3.55e-19	0.586	0.576
UBA1	1.17e-23	0.139	3.81e-19	0.683	0.561
IRG1	1.17e-23	0.073	3.83e-19	0.143	0.077
ATP5A1	1.2e-23	0.073	3.92e-19	0.863	0.762
GPS1	1.2e-23	0.121	3.92e-19	0.46	0.348
LOC703026	1.25e-23	0.103	4.07e-19	0.282	0.189
KIAA0430	1.25e-23	-0.269	4.1e-19	0.213	0.265
TOP1	1.27e-23	0.11	4.15e-19	0.702	0.58
SLC48A1	1.28e-23	0.134	4.17e-19	0.176	0.093
SRP9	1.35e-23	0.068	4.43e-19	0.595	0.489
MAPKAP1	1.38e-23	0.104	4.5e-19	0.456	0.342
STX10	1.41e-23	0.148	4.62e-19	0.307	0.203
RAP1B	1.42e-23	0.132	4.63e-19	0.824	0.713
MARS	1.43e-23	0.056	4.68e-19	0.628	0.521
HAT1	1.46e-23	0.094	4.76e-19	0.433	0.332
BAZ1B	1.46e-23	0.056	4.79e-19	0.668	0.556
LOC707227	1.48e-23	-0.052	4.85e-19	0.613	0.55
EDEM1	1.49e-23	0.017	4.86e-19	0.55	0.456
CAPZB	1.5e-23	-0.142	4.9e-19	0.678	0.662
GPATCH4	1.52e-23	0.138	4.98e-19	0.307	0.198
RRBP1	1.53e-23	0.103	4.99e-19	0.514	0.392
PWP1	1.54e-23	0.128	5.04e-19	0.442	0.328
RASGRP1	1.56e-23	-0.103	5.09e-19	0.748	0.688
TMEM2	1.57e-23	0.187	5.14e-19	0.323	0.21
PPP4C	1.62e-23	0.156	5.31e-19	0.631	0.507
SSRP1	1.69e-23	0.126	5.51e-19	0.626	0.501
USP34	1.69e-23	-0.097	5.53e-19	0.545	0.488
GIMAP1-GIMAP5	1.71e-23	-0.143	5.57e-19	0.611	0.59
SSR4	1.71e-23	-0.023	5.6e-19	0.794	0.724
SRRM2	1.75e-23	0.037	5.71e-19	0.942	0.87
CREG1	1.77e-23	0.102	5.8e-19	0.337	0.233
MTR	1.79e-23	0.065	5.86e-19	0.315	0.221
PINX1	2.02e-23	0.124	6.59e-19	0.176	0.095
HNRNPH1	2.06e-23	-0.022	6.72e-19	0.723	0.644
UTP20	2.13e-23	0.09	6.97e-19	0.374	0.27
BCL2	2.15e-23	0.083	7.02e-19	0.347	0.253
LOC696956	2.36e-23	-0.045	7.72e-19	0.728	0.658
QSOX1	2.38e-23	0.13	7.77e-19	0.353	0.245
BTBD1	2.4e-23	0.093	7.83e-19	0.378	0.279
KRI1	2.42e-23	0.125	7.9e-19	0.207	0.118
NOC4L	2.44e-23	0.175	7.97e-19	0.309	0.205
LOC100425012	2.46e-23	-0.239	8.03e-19	0.111	0.152
HERPUD2	2.48e-23	-0.213	8.1e-19	0.296	0.344
MFSD12	2.49e-23	0.081	8.12e-19	0.236	0.161
RANBP2	2.56e-23	-0.074	8.37e-19	0.698	0.625
PPDPF	2.6e-23	0.137	8.5e-19	0.288	0.195
BAG3	2.71e-23	0.119	8.84e-19	0.154	0.078
IFI30	2.93e-23	0.052	9.57e-19	0.478	0.381
STX11	3.12e-23	0.167	1.02e-18	0.508	0.381
ADM	3.42e-23	0.144	1.12e-18	0.111	0.044
CDC14B	3.53e-23	-0.198	1.15e-18	0.048	0.113
KDM1A	3.57e-23	0.076	1.17e-18	0.328	0.234
HERC2	3.62e-23	0.18	1.18e-18	0.324	0.215
SLC26A6	3.65e-23	0.134	1.19e-18	0.331	0.225
RPS8	3.67e-23	-0.022	1.2e-18	0.842	0.765
RCOR3	3.75e-23	0.113	1.23e-18	0.329	0.229
ATP13A1	4.02e-23	0.122	1.31e-18	0.524	0.401
POLRMT	4.14e-23	0.083	1.35e-18	0.313	0.228
MSL1	4.23e-23	-0.013	1.38e-18	0.387	0.322
BOLA2B	4.26e-23	0.134	1.39e-18	0.524	0.4
MRPL51	4.4e-23	0.089	1.44e-18	0.582	0.47
AGPAT3	4.51e-23	0.089	1.47e-18	0.542	0.428
TNKS2	4.62e-23	-0.257	1.51e-18	0.261	0.321
UBR4	4.71e-23	0.012	1.54e-18	0.616	0.516
MBNL3	4.77e-23	-0.274	1.56e-18	0.162	0.248
GABARAPL1	4.84e-23	-0.2	1.58e-18	0.114	0.186
PHRF1	4.92e-23	0.103	1.61e-18	0.562	0.448
CDK4	4.97e-23	0.154	1.62e-18	0.359	0.257
ZMAT2	4.97e-23	0.152	1.63e-18	0.534	0.408
MAP3K8	5.02e-23	0.059	1.64e-18	0.179	0.112
TADA2B	5.1e-23	-0.215	1.67e-18	0.267	0.316
LOC100499551	5.3e-23	-0.196	1.73e-18	0.183	0.18
EIF2AK4	5.31e-23	0.079	1.74e-18	0.265	0.181
WBSCR22	5.43e-23	0.104	1.77e-18	0.667	0.556
HSPA8	5.64e-23	0.103	1.84e-18	0.982	0.94
NDUFV1	5.77e-23	0.16	1.89e-18	0.393	0.278
HECTD1	5.87e-23	0.081	1.92e-18	0.513	0.403
PAPOLA	5.93e-23	-0.043	1.94e-18	0.759	0.685
CLIC1	6.17e-23	-0.034	2.02e-18	0.556	0.489
LOC716034	6.19e-23	0.169	2.02e-18	0.339	0.224
TMEM71	6.52e-23	-0.183	2.13e-18	0.04	0.105
TMEM9	6.55e-23	0.12	2.14e-18	0.241	0.152
AP2S1	6.56e-23	0.131	2.14e-18	0.455	0.347
LOC100430627	6.75e-23	0.599	2.2e-18	0.184	0.122
RRP1	6.85e-23	0.094	2.24e-18	0.406	0.308
SDC4	7.04e-23	0.191	2.3e-18	0.166	0.082
TOMM34	7.21e-23	0.11	2.36e-18	0.101	0.039
LOC701519	7.29e-23	0.112	2.38e-18	0.611	0.489
LHFPL2	7.36e-23	0.139	2.4e-18	0.142	0.067
HEXIM1	7.46e-23	-0.157	2.44e-18	0.475	0.462
CCR4	7.59e-23	0.041	2.48e-18	0.16	0.097
KARS	7.62e-23	0.134	2.49e-18	0.663	0.544
DIEXF	7.82e-23	0.2	2.56e-18	0.271	0.164
PARP4	7.84e-23	0.029	2.56e-18	0.583	0.48
CARM1	7.86e-23	0.174	2.57e-18	0.306	0.196
IL16	8.03e-23	-0.268	2.62e-18	0.159	0.214
CLNS1A	8.33e-23	0.155	2.72e-18	0.367	0.254
JAML	8.33e-23	-0.337	2.72e-18	0.123	0.161
KIAA0141	8.48e-23	0.096	2.77e-18	0.433	0.326
USP9X	8.6e-23	0.045	2.81e-18	0.685	0.576
ADNP2	8.75e-23	0.123	2.86e-18	0.264	0.17
OXSR1	9.01e-23	0.011	2.94e-18	0.449	0.364
BCOR	9.36e-23	-0.014	3.06e-18	0.512	0.423
EPAS1	9.62e-23	0.142	3.14e-18	0.165	0.084
EPS15	9.96e-23	0.117	3.25e-18	0.666	0.541
2019-09-06	1e-22	0.146	3.27e-18	0.487	0.368
RPS15A	1e-22	-0.023	3.28e-18	0.796	0.722
XPO6	1.01e-22	0.081	3.28e-18	0.644	0.534
KLRB1	1.06e-22	-0.412	3.45e-18	0.159	0.23
IRF2BP2	1.1e-22	-0.166	3.59e-18	0.404	0.407
ATXN2L	1.12e-22	0.143	3.65e-18	0.597	0.482
HNRNPC	1.13e-22	-0.106	3.69e-18	0.634	0.604
CNBP	1.17e-22	0.036	3.82e-18	0.915	0.833
ARL6IP5	1.17e-22	-0.104	3.84e-18	0.713	0.661
UBL5	1.22e-22	-0.074	3.98e-18	0.72	0.663
MAP3K3	1.24e-22	-0.236	4.06e-18	0.262	0.306
SMARCE1	1.28e-22	-0.064	4.2e-18	0.533	0.489
PAK2	1.3e-22	0.025	4.25e-18	0.823	0.727
RPF2	1.36e-22	0.154	4.45e-18	0.337	0.23
TNFAIP3	1.39e-22	0.122	4.55e-18	0.716	0.594
RAB8B	1.41e-22	0.153	4.61e-18	0.54	0.416
KDM7A	1.43e-22	0.145	4.68e-18	0.47	0.351
PARP15	1.43e-22	-0.186	4.69e-18	0.078	0.148
PSME3	1.44e-22	0.122	4.71e-18	0.557	0.442
SF3A1	1.57e-22	0.078	5.12e-18	0.559	0.453
NUP50	1.57e-22	0.057	5.13e-18	0.562	0.457
RAC2	1.67e-22	-0.041	5.45e-18	0.857	0.782
ARID5A	1.72e-22	-0.132	5.61e-18	0.582	0.542
NME2	1.72e-22	0.09	5.63e-18	0.799	0.693
SARAF	1.77e-22	0.093	5.8e-18	0.594	0.487
DAZAP2	1.83e-22	-0.138	5.97e-18	0.735	0.721
NCOR1	1.88e-22	-0.015	6.14e-18	0.623	0.531
ZNF580	1.88e-22	0.137	6.15e-18	0.174	0.093
PPP2R2A	1.89e-22	0.056	6.16e-18	0.491	0.399
MRPS26	1.89e-22	0.068	6.17e-18	0.444	0.359
MTAP	1.94e-22	0.123	6.34e-18	0.245	0.152
GLS	1.95e-22	0.104	6.37e-18	0.643	0.522
DCPS	1.96e-22	0.143	6.4e-18	0.317	0.215
HNRNPDL	1.97e-22	0.096	6.45e-18	0.839	0.737
KIF2A	1.99e-22	0.073	6.51e-18	0.461	0.351
ADA	2.04e-22	0.094	6.68e-18	0.351	0.253
PRPF8	2.05e-22	0.027	6.69e-18	0.835	0.742
UBE2L6	2.09e-22	-0.091	6.82e-18	0.667	0.613
MGEA5	2.2e-22	-0.194	7.2e-18	0.493	0.496
LOC720132	2.25e-22	-0.139	7.35e-18	0.441	0.431
UBE2W	2.28e-22	0.087	7.46e-18	0.262	0.176
WAPL	2.49e-22	0.09	8.13e-18	0.722	0.616
DNAJC3	2.49e-22	0.089	8.15e-18	0.583	0.467
ZDHHC20	2.54e-22	0.065	8.31e-18	0.564	0.456
ID2	2.65e-22	-0.118	8.64e-18	0.723	0.664
RBM27	2.67e-22	0.003	8.71e-18	0.499	0.418
ILK	2.68e-22	-0.216	8.77e-18	0.275	0.342
RPS6KA3	2.73e-22	-0.131	8.91e-18	0.62	0.588
FYCO1	2.84e-22	0.076	9.28e-18	0.259	0.175
XPOT	2.85e-22	0.104	9.31e-18	0.383	0.278
CDV3	3.06e-22	-0.136	1e-17	0.762	0.737
PARP10	3.07e-22	-0.209	1e-17	0.091	0.178
TBC1D10C	3.17e-22	-0.227	1.04e-17	0.302	0.362
SIGMAR1	3.22e-22	0.129	1.05e-17	0.155	0.078
PSMA3	3.31e-22	-0.183	1.08e-17	0.336	0.378
CNDP2	3.32e-22	0.094	1.09e-17	0.415	0.313
KIF20B	3.45e-22	0.052	1.13e-17	0.308	0.223
EIF2D	3.48e-22	0.146	1.14e-17	0.263	0.167
RAB4A	3.54e-22	0.093	1.16e-17	0.301	0.211
ARFGAP3	3.56e-22	0.019	1.16e-17	0.397	0.316
ADIPOR1	3.61e-22	0.05	1.18e-17	0.476	0.386
CASP12	3.76e-22	-0.192	1.23e-17	0.076	0.155
LAGE3	4.19e-22	0.146	1.37e-17	0.415	0.308
RPL13	4.21e-22	-0.058	1.38e-17	0.984	0.97
REL	4.26e-22	0.218	1.39e-17	0.28	0.172
EIF4H	4.34e-22	0.021	1.42e-17	0.77	0.674
SMC1A	4.34e-22	-0.1	1.42e-17	0.527	0.487
RNF10	4.66e-22	0.074	1.52e-17	0.624	0.513
LOC709936	4.68e-22	0.101	1.53e-17	0.51	0.394
DHCR7	4.69e-22	0.145	1.53e-17	0.138	0.064
VDAC1	4.73e-22	0.127	1.55e-17	0.502	0.384
UBE2Q1	5.13e-22	0.103	1.68e-17	0.608	0.494
CPT1A	5.23e-22	0.15	1.71e-17	0.47	0.347
LOC711062	5.27e-22	0.093	1.72e-17	0.745	0.635
UBXN1	5.28e-22	0.102	1.73e-17	0.718	0.605
CLPTM1	5.38e-22	0.112	1.76e-17	0.51	0.403
CD52	5.39e-22	0.12	1.76e-17	0.573	0.454
WHSC1	5.43e-22	0.019	1.78e-17	0.371	0.292
ZZEF1	5.56e-22	-0.222	1.82e-17	0.334	0.343
RTN3	5.61e-22	-0.184	1.83e-17	0.475	0.504
ACTR2	5.78e-22	0.071	1.89e-17	0.95	0.878
RPL41	5.81e-22	-0.127	1.9e-17	0.537	0.528
DECR1	5.99e-22	0.132	1.96e-17	0.282	0.186
NOL6	6.34e-22	0.139	2.07e-17	0.377	0.266
MKRN1	6.5e-22	0.086	2.12e-17	0.45	0.344
ITM2A	6.66e-22	-0.258	2.18e-17	0.323	0.36
WDR75	6.7e-22	0.217	2.19e-17	0.316	0.209
MTA1	6.98e-22	0.141	2.28e-17	0.384	0.272
COX20	7.01e-22	0.102	2.29e-17	0.424	0.319
OPA1	7.16e-22	0.114	2.34e-17	0.362	0.258
ICE1	7.31e-22	0.111	2.39e-17	0.554	0.432
GNL1	7.45e-22	0.098	2.44e-17	0.262	0.173
RNASEK	7.53e-22	0.048	2.46e-17	0.546	0.451
TP53I13	7.57e-22	0.06	2.47e-17	0.306	0.224
PSMB6	7.76e-22	-0.045	2.54e-17	0.668	0.613
SATB1	8.08e-22	-0.094	2.64e-17	0.607	0.536
BCKDK	8.24e-22	0.07	2.69e-17	0.295	0.213
NLE1	8.42e-22	0.097	2.75e-17	0.192	0.112
ATP5G2	8.58e-22	0.1	2.8e-17	0.527	0.423
TXN	8.66e-22	0.002	2.83e-17	0.452	0.389
XPO5	8.74e-22	0.183	2.86e-17	0.418	0.297
KIF3B	8.95e-22	0.219	2.92e-17	0.356	0.239
ANKRD13A	9.11e-22	-0.252	2.98e-17	0.279	0.355
UBR5	9.21e-22	0.041	3.01e-17	0.559	0.452
GNPDA1	9.21e-22	-0.016	3.01e-17	0.535	0.444
CNTRL	9.24e-22	0.059	3.02e-17	0.423	0.321
NEK1	9.33e-22	-0.251	3.05e-17	0.105	0.184
RBM25	9.69e-22	0.169	3.17e-17	0.626	0.498
USP48	9.89e-22	0.124	3.23e-17	0.457	0.347
EDEM3	9.91e-22	-0.214	3.24e-17	0.321	0.347
GTF2A2	1.02e-21	0.109	3.34e-17	0.335	0.243
DENND3	1.04e-21	-0.022	3.41e-17	0.478	0.395
LOC703046	1.06e-21	-0.013	3.45e-17	0.497	0.424
CFDP1	1.06e-21	0.118	3.46e-17	0.372	0.269
BPTF	1.06e-21	-0.095	3.48e-17	0.624	0.566
TNPO3	1.08e-21	-0.101	3.51e-17	0.332	0.313
TSC22D4	1.11e-21	0.125	3.61e-17	0.309	0.21
WIPI2	1.13e-21	0.066	3.68e-17	0.424	0.33
DNAJB11	1.17e-21	0.048	3.81e-17	0.491	0.4
ACAP2	1.17e-21	-0.191	3.81e-17	0.364	0.383
PSMD13	1.17e-21	-0.05	3.82e-17	0.67	0.61
RNF216	1.18e-21	-0.007	3.87e-17	0.513	0.433
MRPL1	1.24e-21	0.088	4.05e-17	0.252	0.172
USO1	1.26e-21	0.076	4.11e-17	0.482	0.377
RBM28	1.27e-21	0.082	4.15e-17	0.293	0.206
SAMHD1	1.28e-21	-0.272	4.18e-17	0.303	0.385
LOC714758	1.3e-21	-0.223	4.24e-17	0.071	0.144
PSMC3	1.36e-21	0.084	4.44e-17	0.573	0.459
PAPSS1	1.36e-21	0.171	4.44e-17	0.261	0.162
LOC100429241	1.41e-21	-0.216	4.6e-17	0.189	0.219
RPS15	1.41e-21	-0.074	4.62e-17	0.972	0.943
LOC100426632	1.41e-21	0.483	4.62e-17	0.19	0.129
HTT	1.42e-21	0.141	4.65e-17	0.495	0.374
PPP4R3A	1.45e-21	-0.006	4.73e-17	0.692	0.604
SH3KBP1	1.49e-21	-0.004	4.87e-17	0.816	0.731
TSPAN31	1.5e-21	0.128	4.89e-17	0.575	0.459
ADSS	1.52e-21	0.184	4.96e-17	0.468	0.35
CD247	1.59e-21	-0.195	5.19e-17	0.686	0.705
MTPN	1.61e-21	0.117	5.27e-17	0.679	0.56
AES	1.61e-21	-0.183	5.27e-17	0.631	0.652
BTG1	1.62e-21	-0.16	5.29e-17	0.901	0.873
ESYT2	1.62e-21	-0.194	5.31e-17	0.394	0.405
TXNDC5	1.65e-21	0.143	5.38e-17	0.316	0.214
SACS	1.65e-21	0.051	5.39e-17	0.401	0.302
TGFBRAP1	1.66e-21	0.133	5.42e-17	0.269	0.172
AGPAT5	1.68e-21	0.069	5.49e-17	0.367	0.273
BST2	1.69e-21	-0.186	5.52e-17	0.373	0.398
SUSD6	1.69e-21	0.046	5.53e-17	0.598	0.496
PRRC1	1.8e-21	-0.177	5.9e-17	0.178	0.215
SERPINA1	1.82e-21	-0.093	5.94e-17	0.188	0.162
HNRNPU	1.86e-21	0.094	6.08e-17	0.926	0.849
CPNE1	1.86e-21	0.065	6.09e-17	0.535	0.438
SYNCRIP	1.87e-21	0.052	6.1e-17	0.619	0.518
LOC107000406	1.91e-21	0.135	6.25e-17	0.247	0.154
RAB2A	1.92e-21	-0.022	6.27e-17	0.439	0.384
FAM126A	1.98e-21	-0.207	6.48e-17	0.095	0.17
PHF3	2e-21	-0.128	6.53e-17	0.379	0.35
POGK	2.03e-21	0.05	6.62e-17	0.36	0.275
COPA	2.06e-21	-0.06	6.74e-17	0.694	0.634
GYG1	2.08e-21	0.13	6.8e-17	0.315	0.214
HERC3	2.09e-21	-0.219	6.85e-17	0.11	0.178
LOC705671	2.12e-21	-0.2	6.93e-17	0.117	0.195
B3GALT6	2.13e-21	0.115	6.95e-17	0.162	0.087
MVP	2.13e-21	-0.204	6.97e-17	0.567	0.582
ARL2BP	2.16e-21	-0.18	7.07e-17	0.411	0.438
RAB24	2.2e-21	0.11	7.19e-17	0.148	0.077
ATF6	2.21e-21	0.074	7.23e-17	0.358	0.269
NIN	2.25e-21	0.114	7.36e-17	0.415	0.304
KIDINS220	2.27e-21	-0.134	7.43e-17	0.368	0.341
PTPN7	2.3e-21	0.13	7.52e-17	0.49	0.373
BUD31	2.34e-21	0.119	7.65e-17	0.563	0.45
SSFA2	2.39e-21	-0.04	7.81e-17	0.274	0.216
C2	2.41e-21	0.08	7.89e-17	0.149	0.084
PTCD3	2.43e-21	0.144	7.94e-17	0.356	0.25
ALOX5AP	2.48e-21	-0.15	8.09e-17	0.232	0.233
PELP1	2.55e-21	0.163	8.33e-17	0.397	0.288
RBL2	2.55e-21	-0.077	8.34e-17	0.464	0.418
BID	2.56e-21	-0.225	8.36e-17	0.203	0.287
EEF1G	2.62e-21	-0.11	8.57e-17	0.582	0.56
NCAPH2	2.68e-21	0.119	8.75e-17	0.302	0.206
GPR108	2.69e-21	0.124	8.79e-17	0.503	0.389
PRMT5	2.74e-21	0.173	8.94e-17	0.309	0.206
PABPC4	2.74e-21	0.066	8.95e-17	0.427	0.336
SRSF11	2.76e-21	0.03	9.01e-17	0.736	0.637
RPL5	2.81e-21	-0.1	9.17e-17	0.505	0.49
GCLC	2.83e-21	0.142	9.26e-17	0.174	0.094
PSMD5	2.84e-21	0.141	9.28e-17	0.263	0.176
PDIA3	2.9e-21	0.06	9.48e-17	0.941	0.867
IQGAP1	2.96e-21	-0.039	9.66e-17	0.951	0.893
FBXO7	3.07e-21	-0.232	1e-16	0.371	0.421
BANF1	3.08e-21	0.089	1.01e-16	0.48	0.382
CSGALNACT2	3.12e-21	0.134	1.02e-16	0.579	0.458
KIAA0100	3.24e-21	0.097	1.06e-16	0.604	0.488
PSMB1	3.36e-21	0.096	1.1e-16	0.778	0.68
MFSD1	3.38e-21	0.073	1.1e-16	0.253	0.172
GATA3	3.43e-21	0.161	1.12e-16	0.321	0.222
ARF3	3.56e-21	0.158	1.16e-16	0.444	0.333
LOC712222	3.72e-21	0.099	1.22e-16	0.565	0.453
PBRM1	3.77e-21	0.02	1.23e-16	0.561	0.464
OGFR	3.78e-21	-0.185	1.23e-16	0.248	0.294
UHRF2	4e-21	0.06	1.31e-16	0.327	0.243
NINJ1	4.07e-21	0.183	1.33e-16	0.493	0.369
CCNI	4.17e-21	-0.007	1.36e-16	0.501	0.441
GRK6	4.19e-21	0.087	1.37e-16	0.36	0.264
TRIB2	4.41e-21	-0.14	1.44e-16	0.382	0.348
SENP7	4.43e-21	-0.248	1.45e-16	0.115	0.184
SF3B1	4.5e-21	-0.027	1.47e-16	0.889	0.823
SLC16A3	4.59e-21	-0.084	1.5e-16	0.54	0.496
STK17A	4.71e-21	0.013	1.54e-16	0.875	0.793
TBRG1	4.72e-21	0.174	1.54e-16	0.332	0.224
ABI1	4.75e-21	-0.123	1.55e-16	0.403	0.403
LOC714747	4.82e-21	0.052	1.57e-16	0.701	0.599
NDUFA1	4.85e-21	-0.127	1.59e-16	0.041	0.105
NPLOC4	4.88e-21	0.098	1.59e-16	0.586	0.473
EIF4EBP1	4.96e-21	0.175	1.62e-16	0.319	0.215
CNOT6L	5.05e-21	-0.142	1.65e-16	0.449	0.429
DCUN1D5	5.07e-21	0.123	1.66e-16	0.266	0.178
ZMYND11	5.17e-21	-0.135	1.69e-16	0.399	0.388
[truncated: 5,127 more rows]
