# Supplementary material for: Prevention of tuberculosis in macaques after intravenous BCG immunization
Source: Nature. 2020 Jan 1;577(7788):95–102. doi: 10.1038/s41586-019-1817-8 (PMC7015856; doi:10.1038/s41586-019-1817-8)
Supplement: Supplementary file 9 — Source Data Fig. 2 [file 41586_2019_1817_MOESM9_ESM.xlsx]

## Sheet: Panels a, c, d
Figure 2: Challenge outcome (Pet Hot activity and granuloma counts)
			Granuloma Counts				FDG Activity
			(weeks after TB Challenge)				(time after TB Challenge)
Challenge Cohort	NHP	Vaccine	4wk_gran	8wk_gran	12wk_gran	NX_gran	4wk_PEThot	8wk_PEThot	12wk_PEThot	NX_PEThot		NX = necropsy; usually 12 weeks post-TB
3	18017	Unvax	18	tntc		tntc	874.824	30439.3		55075.1
3	18317	Unvax	10	17	17	17	6302.32	8544.71	15222	15222
3	19017	Unvax	tntc	tntc		tntc	47028	258421		258421
3	19117	Unvax	28	28	39	39	3986.77	2506.14	6301.96	6301.96
2	12617	ID-low	11	13	tntc	tntc	274.153	4805.54	24145.9	24145.9
2	12717	ID-low	14	17	22	22	247.447	2350.85	2526.84	2526.84
2	12917	ID-low	16	24	27	27	3144.25	1754.37	2512.34	2512.34
2	13217	ID-low	13	13	15	15	9.79367	109.699	1959.81	1959.81
3	18917	ID-low	11	16		tntc	4428.4	3997.91		3997.91
1	35616	ID-low		21	22	22		2363.32	1587.58	1587.58
1	35716	ID-low	12	16	tntc	tntc	6256.92	7788.44	10565.6	10565.6
1	35916	ID-low	19	21	22	22	1100.13	1811.37	3971.11	3971.11
1	36616	ID-low	3	4	6	6	4266.12	11461.4	8118.94	8118.94
1	36716	ID-low	10	25	tntc	tntc	772.975	6282.77	88582.2	88582.2
2	13717	ID-high	6	6	6	6	53.4027	63.405	339.567	339.567
2	14117	ID-high	20	21	22	22	556.795	1489.29	1651.46	1651.46
2	14217	ID-high	1	1	1	1	0	4100.68	0	0
2	14317	ID-high	5	5	11	11	0	64.5085	0	0
3	18117	ID-high	5	6	6	6	0	0	0	0
3	18517	ID-high	10	15	20	20	795.589	1140.76	357.68	357.68
3	18717	ID-high	8	10	10	10	0	0	0	0
3	18817	ID-high	15	21	23	23	0	2718.93	5469.96	5469.96
2	12517	IV	0	0	0	0	0	0	0	0
2	13417	IV	1	1	1	1	0	0	0	0
2	13517	IV	2	2	3	3	0	0	0	0
2	13617	IV	0	0	0	0	0	0	0	0
3	18217	IV	2	3	8	8	95.1097	1120.88	20029.7	20029.7
1	35416	IV	0	0	0	0	0	0	0	0
1	35516	IV	0	0	0	0	0	0	0	0
1	35816	IV	0	0	0	0	0	0	0	0
1	36216	IV	0	0	0	0	0	0	0	0
1	36316	IV		2	3	3		0	0	0
2	12417	AE	13	16	20	20	343.089	2970.42	932.993	932.993
2	13017	AE	18	19	21	21	4688.36	4469.3	22465.1	22465.1
2	13117	AE	18	20	26	26	1075.37	1111.44	3316.91	3316.91
2	14017	AE	18	25	43	43	2348.37	5333.92	21644.1	21644.1
3	18617	AE	9	10	10	10	931.913	4377.58	1989.03	1989.03
1	35016	AE	10	11	17	17	770.393	1872.24	5706.99	5706.99
1	35116	AE	9	12	13	13	31.4339	1954.28	2368.55	2368.55
1	35316	AE		8	tntc	tntc		6908.13	73334	73334
1	36016	AE	3	5	7	7	0	0	640.011	640.011
1	36116	AE	15	23	27	27	6291.8	17233.9	15413.1	15413.1
2	12817	AE/ID	25	34	36	36	350.97	4580.18	5686.57	5686.57
2	13317	AE/ID	9	9	11	11	0	334.714	8030.37	8030.37
2	13817	AE/ID	5	8	tntc	tntc	36.6423	9557.86	462921	462921
2	13917	AE/ID	9	9	17	17	332.866	97.887	75.2099	75.2099
3	18417	AE/ID	5	9	tntc	tntc	1498.71	4811.32	154444	154444
1	35216	AE/ID	5	6	6	6	0	0	0	0
1	36416	AE/ID	2	2	1	1	0	0	0	0
1	36516	AE/ID		23	26	26		13341.2	16345.8	16345.8
1	36816	AE/ID	9	tntc	tntc	tntc	2046.32	55602.5	63200	63200
1	36916	AE/ID		15	19	19		28666.1	67950.8	67950.8

## Sheet: Panels e-h
Figure 2e-h: Challenge outcome
		Path score		CFU
NHP ID	Vaccine	TOTAL_Necropsy	ExtraPulmonary_Score	CFU_total	CFU_lung	CFU_LN
18017	Unvax	56	12	2.50818e+06	2.29198e+06	216200
18317	Unvax	31	4	249845	53325	196520
19017	Unvax	50	7	2.77782e+06	2.24655e+06	531270
19117	Unvax	53	13	280175	69355	174820
12617	ID-low	50	10	860350	18750	841600
12717	ID-low	22	0	116495	28775	87720
12917	ID-low	19	0	29030	17230	11800
13217	ID-low	22	1	58960	18880	40080
18917	ID-low	49	7	700608	72328.3	628280
35616	ID-low	28	0	19330	3390	15940
35716	ID-low	44	9	160711	40245	120466
35916	ID-low	22	0	37530	7730	29800
36616	ID-low	30	4	169720	140830	28890
36716	ID-low	56	17	9.64562e+06	9.53383e+06	104465
13717	ID-high	22	0	39765	855	38910
14117	ID-high	22	0	67930	42510	25420
14217	ID-high	8	0	50	0	50
14317	ID-high	25	0	29595	1620	27975
18117	ID-high	20	0	2120	1000	1120
18517	ID-high	38	19	60880	9690	50570
18717	ID-high	22	0	185198	2707.5	182490
18817	ID-high	34	3	42860	4830	38030
12517	IV	9	0	0	0	0
13417	IV	5	0	30	30	0
13517	IV	10	0	45	45	0
13617	IV	7	0	0	0	0
18217	IV	14	0	1549460	1548365	1095
35416	IV	7	0	0	0	0
35516	IV	8	0	0	0	0
35816	IV	8	0	0	0	0
36216	IV	8	0	0	0	0
36316	IV	12	0	45	45	0
12417	AE	26	5	71910	24610	47300
13017	AE	22	3	70927.8	25767.8	45160
13117	AE	25	0	765932	83892	682040
14017	AE	66	31	187339	30775	153914
18617	AE	42	13	74120	14280	59840
35016	AE	33	3	697082	461592	235490
35116	AE	28	0	54215	8975	45240
35316	AE	39	6	61548.7	1548.72	60000
36016	AE	21	3	22125	4455	17670
36116	AE	53	18	90895.5	35066.5	55829
12817	AE/ID	41	8	315270	250830	64440
13317	AE/ID	22	0	397671	133331	264340
13817	AE/ID	71	20	1.12327e+06	97901	1.02521e+06
13917	AE/ID	20	4	11395	3795	7600
18417	AE/ID	60	3	3057750	1719840	1337910
35216	AE/ID	23	3	22800	0	22800
36416	AE/ID	7	0	110	110	0
36516	AE/ID	27	6	310350	23830	286520
36816	AE/ID	66	32	501479	231169	260105
36916	AE/ID	26	4	86330	81200	5130
