# Supplementary material for: Prevention of tuberculosis in macaques after intravenous BCG immunization
Source: Nature. 2020 Jan 1;577(7788):95–102. doi: 10.1038/s41586-019-1817-8 (PMC7015856; doi:10.1038/s41586-019-1817-8)
Supplement: Supplementary file 10 — Source Data Fig. 3 [file 41586_2019_1817_MOESM10_ESM.xlsx]

## Sheet: Panel a
Fig. 3: Tissue analysis 1m after BCG
CFU per ml of blood or bone marrow; per lymph node, per spleen, per gram of liver, per lung lobe, or per total BAL fluid collected
ID Low	NHP	L Skin (injection site)	R Skin (injection site, High dose only)	PBMC	Spleen	BM	L Ax LNs	R Ax LNs	Ing LNs	Mes LNs	Lung LNs	Lung Lobes	BAL
	1	2200	N/A	Not plated	0	0	0	0	0	0	0	0	not sampled
	2	9000	N/A	Not plated	0	0	940	0	0	0	0	0	not sampled
	3	2150	N/A	0	0	0	0	0	0	0	37.5	0	587.5
	4	25	N/A	0	0	0	0	0	0	0	0	0	0
ID High		L Skin	R Skin	PBMC	Spleen	BM	L Ax LNs	R Ax LNs	Ing LNs	Mes LNs	Lung LNs	Lung Lobes	BAL
	1	660	1050	Not plated	0	0	10	340	0		0	0	not sampled
	2	0	0	Not plated	0	0	15	0	0	0	0	0	not sampled
	3	2656.25	1781.25	0	0	0	0	0	0	0	304.167	0	187.5
	4	281.25	131.25	0	0	0	50	0	0	0	68.75	0	0
IV		L Skin	R Skin	PBMC	Spleen	BM	L Ax LNs	R Ax LNs	Ing LNs	Mes LNs	Lung LNs	Lung Lobes	BAL
	1	N/A	N/A	Not plated	1036	0	0	0	9	0	130.33	248.246	not sampled
	2	N/A	N/A	Not plated	65	0	20	0	10		1.25	58.7143	not sampled
	3	N/A	N/A	0	35577.1	0	0	0	59.375	193.75	0	1788.37	725
	4	N/A	N/A	0	3190.58	0	0	0	0	106.25	0	0	187.5
		L Skin	R Skin	PBMC	Spleen	BM	L Ax LNs	R Ax LNs	Ing LNs	Mes LNs	Lung LNs	Lung Lobes	BAL
AE/ID	1		N/A	Not plated	0	0	368	0	0	0	98.875	33.7143	not sampled
AE/ID	2	110	N/A	Not plated	0	0	0	0	0		0	10.4286	not sampled
AE	3	N/A	N/A	0	0	0	0	0	0	0	0	11.4583	3012.5
AE	4	N/A	N/A	0	0	0	12.5	0	0	0	0	22.6458	125

## Sheet: Panel b
Fig. 3b: Frequency of CD4 T cells producing IFNg, IL2, TNF, or IL-17 in response to PPD stimulation
ID Low	NHP	PBMC	Spleen	Bone Marrow	L. Axillary LN	R. Axillary LN	Inguinal LN	Mesenteric LN	Lung LNs (av)	Lung lobes (av)	BAL
	1	0.28351	0	0.0459	0.05916	0.02313	0.01934	0.0057	0.0862261	0.0520757	not sampled
	2	0.22614	0.36283	0.44161	0.001759	0.02803	0.044905	0	0.0878883	0.360118	not sampled
	3	0.00647	0.036494	0.0723	0.020764	0.17741	0.0441245	0.065941	0.117605	0.19334	3.28671
	4	0.28771	0.585298	0.15216	0.187605	0.094171	0.328324	0.05963	0.47241
ID High		PBMC	Spleen	Bone Marrow	L. Axillary LN	R. Axillary LN	Inguinal LN	Mesenteric LN	Lung LNs (av)	Lung lobes (av)	BAL
	1	0.29081	0.49243	0.4217	0.549143	0.841125	0.0553565	0.016323	0.0406614	0.193576	not sampled
	2	0.04186	0.40924	0.84648	0.76558	0.34354	0.090695	0.02261	0.106294	2.14906	not sampled
	3	0.179726	5.81935	0.32512			0.641427	0.109916	0.215209	0.43322	1.63811
	4	1.57463	1.60635	0.63965	1.1939	2.18496				0.17825
IV		PBMC	Spleen	Bone Marrow	L. Axillary LN	R. Axillary LN	Inguinal LN	Mesenteric LN	Lung LNs (av)	Lung lobes (av)	BAL
	1	2.364	0.985906	19.2589	0.060868	0.054595	0.17668	0.02663	1.37566	12.125	not sampled
	2	0.8219	1.81145	0.5696	0.05341	0.07228	0.036555		0.421544	3.67684	not sampled
	3	0.201012	8.37318	0.81995	0.113014	0.2077	0.103757	0.02608	0.391432	10.6766	22.8501
	4	1.5157	6.12201	2.26164	0.944099	0.4839	0.858842	0.03481	1.66775	19.8785	81.2404
		PBMC	Spleen	Bone Marrow	L. Axillary LN	R. Axillary LN	Inguinal LN	Mesenteric LN	Lung LNs (av)	Lung lobes (av)	BAL
AE/ID	1	0.17636	0.019132	0.03271	0.209811	0.039317	0.037688	0.008348	0.323236	0.5068	not sampled
AE/ID	2	0.3549	0.34618	9.60344	0.01092	0.00569	0.019431		0.146805	2.47256	not sampled
AE	3	0.01611	0.182593	0.039	0.049516	0.160654	0.04721	0.021204	0.136874	0.381807	9.79733
AE	4	0.075873	0.340665	0.28799	0	0	0	0.038599	0.409127	1.62769	38.0272

## Sheet: Panel c
Fig. 3c: Frequency of CD8 T cells producing IFNg, IL2, TNF, or IL-17 in response to PPD stimulation
ID Low	NHP	PBMC	Spleen	Bone Marrow	L. Ax LN	R. Ax LN	Inguinal LN	Mesenteric LN	Lung LNs (av)	Lung lobes (av)	BAL
	1	0.01872	0	0.56833	0.02738	0	0	0.00829	0.0699338	0.0102	not sampled
	2	0.0446	0.13581	0	0.000413	0.0741	0.072255	0	0.0489271	0.0245642	not sampled
	3	0.008968	0.053466	0	0.057692	0.06076	0.004815	0.02883	0.0873263	0.09225	1.08523
	4	0.10349	0.290907	0.14882	0.15652	0.11137	0.145405	0.03574	0.1008
		PBMC	Spleen	Bone Marrow	L. Ax LN	R. Ax LN	Inguinal LN	Mesenteric LN	Lung LNs (av)	Lung lobes (av)	BAL
ID High		0	0.322323	0.36552	0.16101	0.24667	0.020805	0	0.0515171	0.0235071	not sampled
	1	0.0102	0.00751	0.02641	0.11984	0.08706	0.06408	0.00841	0.0499863	0.2008	not sampled
	2	0.21973	1.27962	0.10675			0.470654	0.1584	0.319477	0.267112	0.74695
	3	0.52982	0.356063	0.22539	0.36581	0.53331				0.04832
	4
		PBMC	Spleen	Bone Marrow	L. Ax LN	R. Ax LN	Inguinal LN	Mesenteric LN	Lung LNs (av)	Lung lobes (av)	BAL
IV		0.19556	0.34589	0.60309	0.07113	0.10103	0.11616	0.038925	0.408574	1.13607	not sampled
	1	0.0385	0.10176	0.04571	0	0.16582	0.07712		0.187862	0.584128	not sampled
	2	0.069504	0.745704	0.13507	0.38942	2.2573	0.149	0.03165	0.168119	0.755594	2.67778
	3	0.78658	2.2539	1.01674	0.67649	0.48877	0.696795	0.3325	0.646533	5.31496	29.2055
	4
		PBMC	Spleen	Bone Marrow	L. Ax LN	R. Ax LN	Inguinal LN	Mesenteric LN	Lung LNs (av)	Lung lobes (av)	BAL
AE/ID	1	0	0.02237	0	0.348222	0.045568	0.083999	0.074765	0.176975	0.0555343	not sampled
AE/ID	2	0	0.01797	0.17935	0	0.0244	0.00679		0.0425429	0.103438	not sampled
AE	3	0.02467	0.219321	0.1128	0.0538	0.027039	0.06082	0.06932	0.150037	0.05171	7.73234
AE	4	0.016273	0	0	0	0	0.00995	0.03637	0.0184933	0.053691	6.93036

## Sheet: Panel d
Figure 3d. Number of total viable cells harvested from individual (or averaged) lung lobes at 1m after BCG vaccination
		Cell numbers from lung lobes averaged for each animal						Cell numbers from individual lung lobes for each animal
		IV	Low-ID	High-ID	AE or AE/ID			IV	Low-ID	High-ID	AE or AE/ID
	NHP 1	7453265	1155568	2752586	6194940		NHP 1	11760797	1153846	5284974	2987552
	NHP 2	2791836	2153493	2298389	1789903			13455882	545455	6213592	2250000
	NHP 3	15935729	306803	670067	346675			3861789	911392	1037037	1470588
	NHP 4	41125044	160102	14758017	6075938			4888889	314961	535714	1888412
								4794444	2456140	3308824	1833333
								8796296	733496	1548673	2842105
								4614754	1973684	1339286	30092593
							NHP 2	317073	2331606	560000	849421
								8557692	440252	1958763	1184211
								1810767	893372	787671	1995708
								461538	3595506	3839286	2871287
								4444444	5288462	5058824	2439024
								1967213	1784512	550847	310881
								1984127	740741	3333333	2878788
							NHP 3	25762195	59186	357595	171634
								24385475	70728	137121	143636
								9188225	1607955	694285	452934
								11538462	53994	394834	281818
								11742984	32258	1480778	913386
								12997033	16697	955789	116641
							NHP 4	61834862	250213	23601637	8986175
								20415225	69991	5914397	2554487
											5413847
											5210918
											5505155
											8785047

## Sheet: Panel e
Fig. 3e: Histology counts (1m)
	Monkey #	Slide #	Sample name	Region of interest	Vaccine	CD3 counts	CD20 counts	CD11c counts
	19217	7A	19217_7A_ROI#1	ROI#1	IV	454	86	782
	19217	7A	19217_7A_ROI#2	ROI#2	IV	498	157	1228
	19317	7A	19317_7A_ROI#1	ROI #1	Low ID	352	268	209
	19317	7A	19317_7A_ROI#2	ROI #2	Low ID	445	253	240
	19417	7A	19417_7A_ROI#1	ROI #1	AE/ID	162	1169	157
	19417	7A	19417_7A_ROI#2	ROI #2	AE/ID	98	67	94
	19517	5A	19517_5A_ROI#1	ROI #1	High ID	77	12	80
	19517	5A	19517_5A_ROI#2	ROI #2	High ID	64	13	75
	19617	1B	19617_1B_ROI#1	ROI #1	IV	903	140	597
	19617	1B	19617_1B_ROI#2	ROI #2	IV	1089	166	715
	19717	1A	19717_1A_ROI#1	ROI #1	AE/ID	58	13	25
	19717	1A	19717_1A_ROI#2	ROI #2	AE/ID	88	17	46
	19817	1A	19817_1A_ROI#1	ROI #1	Low ID	184	31	127
	19817	1A	19817_1A_ROI#2	ROI #2	Low ID	174	60	117
	19917	5A	19917_5A_ROI#1	ROI #1	High ID	434	67	131
	19917	5A	19917_5A_ROI#2	ROI #2	High ID	610	78	158
