# Supplementary material for: Prevention of tuberculosis in macaques after intravenous BCG immunization
Source: Nature. 2020 Jan 1;577(7788):95–102. doi: 10.1038/s41586-019-1817-8 (PMC7015856; doi:10.1038/s41586-019-1817-8)
Supplement: Supplementary file 11 — Source Data Fig. 4 [file 41586_2019_1817_MOESM11_ESM.xlsx]

## Sheet: Panel a
Fig 4: CFU in ivCD45 experiment
Cohort 6	BAL	R upper lobe	Right middle lobe	Right lower lobe	Accessory lobe (on right)	Left upper lobe	L lower lobe
ID high	25	0	0	0	0	0	0
IV	13	3742	1710	9145	1838	5318	4955
AE	0	0	0	190	0	555	0
EB	0	0	0	0	0	20074	52015
