# Supplementary material for: Prevention of tuberculosis in macaques after intravenous BCG immunization
Source: Nature. 2020 Jan 1;577(7788):95–102. doi: 10.1038/s41586-019-1817-8 (PMC7015856; doi:10.1038/s41586-019-1817-8)
Supplement: Supplementary file 12 — Source Data Extended Data Fig. 2 [file 41586_2019_1817_MOESM12_ESM.xlsx]

## Sheet: panels a-d
Extended Data Fig. 2: Clinical measurements after BCG
Time Point	Study Point	NHP	Vaccine	Challenge Cohort	ALT	AST	GLOBULIN	ALBUMIN	Neutrophil	Lymphocytes	Monocytes	Eosinophils	Basophils	Platelets	CRP	Weight (Kg)	Temp (F)
Pre	Pre-vax	O7E	Low-ID	1	23	22	2.7	4.3	1876	3198	403	112	11	388	2.52	4.28	101
Pre	Pre-vax	DFX2	Low-ID	1	31	39	2.4	4.4	3213	2931	218	38	0	377	2.96	3.86	101
Pre	Pre-vax	DF5T	Low-ID	1	23	31	2.5	4.1	3549	3307	772	148	23	402	5.89	4.92	101.3
Pre	Pre-vax	DFVJ	Low-ID	1	25	35	2.8	4.6	5175	1504	214	0	7	419		5.74	102.2
Pre	Pre-vax	DFXL	Low-ID	1	14	23	2.6	4.2	5972	4540	466	111	11	442	3.64	5.08	100.4
Pre	Pre-vax	OE1	IV	1	23	17	2.8	4.4	1866	2143	312	70	9	359	0.7	3.66	100.1
Pre	Pre-vax	O7C	IV	1	18	22	3	4.5	3742	3388	393	169	8	413	4.59	4.76	101.4
Pre	Pre-vax	DF3A	IV	1	40	53	2.5	4.5	3776	3626	371	119	8	402	4.85	4.34	101.1
Pre	Pre-vax	DF2A	IV	1	20	29	3	4.5	4182	2648	220	43	7	449	2.32	5.18	100.1
Pre	Pre-vax	DJF9	IV	1	19	19	2.4	4.7	2245	2176	120	51	9	427	2.83	5.04	100.9
Pre	Pre-vax	OBD	AE	1	25	28	3.1	4.9	3856	3434	551	251	8	486	1.1	3.9	101
Pre	Pre-vax	DFH1	AE	1	32	35	2.6	4.4	1241	4234	617	189	19	405	3.66	4.32	100.8
Pre	Pre-vax	DFWO	AE	1	19	25	2.6	4.9	3024	2604	360	0	12	410	2.72	4.94	100.5
Pre	Pre-vax	DFX6	AE	1	13	20	2.7	4.7	3410	2881	362	40	7	417	3.22	4.04	100.6
Pre	Pre-vax	DF1O	AE	1	31	29	2.5	4.7	5517	3479	794	0	10	305	3.17	5.42	101.9
Pre	Pre-vax	O77	ID/AE	1	12	18	2.7	4.3	10179	2227	629	52	13	443	0.63	4.62	100.5
Pre	Pre-vax	OEN	ID/AE	1	17	25	2.9	4.5	4609	2908	413	170	0	376	15.08	5.48	101.2
Pre	Pre-vax	DFXH	ID/AE	1	20	21	2.7	4.8	3379	2759	422	40	0	402	1.97	4.28	101
Pre	Pre-vax	DF4X	ID/AE	1	18	24	2.7	5.3	4930	2992	510	60	9	359	1.72	4	101.4
Pre	Pre-vax	DGO5	ID/AE	1	16	25	2.6	4.8	4643	2173	220	57	7	469	0.52	4.18	102
Day 2	2d post-BCG	O7E	Low-ID	1	30	23	2.7	4.4	1272	3043	466	0	19	349		4.26	101.1
Day 2	2d post-BCG	DJF9	IV	1	22	29	2.5	4.1	1885	1687	148	68	11	284		5.18	100.6
Day 2	2d post-BCG	OBD	AE	1	41	29	2.8	4.2	3511	2767	540	460	22	368		3.45	100.8
Day 2	2d post-BCG	DFH1	AE	1	34	35	2.6	4.1	1633	4601	625	220	21	371		4.26	100.4
Day 2	2d post-BCG	DFWO	AE	1	45	44	2.4	4.7	2848	2645	290	0	17	388		5.02	102
Day 2	2d post-BCG	DFX6	AE	1	15	30	2.3	4.3	6942	2575	711	62	10	353		4.1	101.6
Day 2	2d post-BCG	DF1O	AE	1	41	17	2.5	4.6	6998	4775	914	0	13	265		5.42	101.3
Day 2	2d post-BCG	O77	ID/AE	1	21	25	2.7	4.3	2104	3377	441	365	13	386		4.54	101.1
Day 2	2d post-BCG	OEN	ID/AE	1	19	20	2.7	4.1	5131	3686	466	407	10	338		5.58	101.5
Day 2	2d post-BCG	DFXH	ID/AE	1	30	25	2.6	4.6	853	4420	423	93	12	359		4.24	102
Day 2	2d post-BCG	DF4X	ID/AE	1	35	33	2.6	4.7	1956	4161	335	235	13	276		4.18	101.1
Day 2	2d post-BCG	DFX2	Low-ID	1	35	19	2.5	4.4	4171	4068	206	146	9	344		3.84	101.4
Day 2	2d post-BCG	DGO5	ID/AE	1	16	29	2.4	4.2	5229	3213	351	189	18	417		4.24	101.1
Day 2	2d post-BCG	DF5T	Low-ID	1	19	25	2.5	4	1871	4712	824	270	23	378		4.92	100.9
Day 2	2d post-BCG	DFVJ	Low-ID	1	24	20	2.7	4.6	4756	2968	459	8	8	393	10.86	5.3	101.1
Day 2	2d post-BCG	DFXL	Low-ID	1	21	18	2.4	4.4	3323	5909	687	162	20	407		4.61	101.1
Day 2	2d post-BCG	OE1	IV	1	29	26	3	3.9	2938	1908	250	73	31	232		3.7	100.5
Day 2	2d post-BCG	O7C	IV	1	23	27	3.2	4.1	2522	2101	385	172	21	297		5.1	102
Day 2	2d post-BCG	DF3A	IV	1	40	38	2.9	4.2	2931	2918	301	230	19	256		4.32	102
Day 2	2d post-BCG	DF2A	IV	1	26	33	3	4	2338	2701	330	121	11	210		5.42	100.7
Wk 1	1wk post-BCG	O7E	Low-ID	1	33	26	2.4	4.1	1026	2341	353	61	19	356	10.99	4.32	99.9
Wk 1	1wk post-BCG	DFX2	Low-ID	1	30	48	2.4	4.6	4446	4145	414	385	9	330	8.79	3.84	100.2
Wk 1	1wk post-BCG	DF5T	Low-ID	1	17	27	2.4	4	3354	4231	834	172	9	422	8.76	4.94	99.1
Wk 1	1wk post-BCG	DFVJ	Low-ID	1	24	21	2.5	4.7	2916	3974	466	22	22	332	10.44	5.76	100
Wk 1	1wk post-BCG	DFXL	Low-ID	1	12	36	2.4	4.3	5522	5284	797	274	24	419	22.33	5.22	99.8
Wk 1	1wk post-BCG	OE1	IV	1	45	71	3.3	3.6	3521	6340	821	65	54	132	36.73	3.72	100.1
Wk 1	1wk post-BCG	O7C	IV	1	30	33	3.1	4	3291	3557	562	182	8	293	55.5	5.04	101.1
Wk 1	1wk post-BCG	DF3A	IV	1	72	62	2.8	3.8	3726	9522	414	138	0	367	73.91	4.46	100.3
Wk 1	1wk post-BCG	DF2A	IV	1	58	53	3	4	7596	7058	1304	277	65	198	31.73	5.36	100.2
Wk 1	1wk post-BCG	DJF9	IV	1	49	45	2.6	4	2457	3955	596	71	21	314	40.05	5.24	100.7
Wk 1	1wk post-BCG	OBD	AE	1	29	22	2.7	4.4	3068	2123	464	133	12	400	5.17	3.8	101
Wk 1	1wk post-BCG	DFH1	AE	1	25	24	2.8	4.3	1340	4576	516	261	7	371	32.47	4.24	100.5
Wk 1	1wk post-BCG	DFWO	AE	1	28	25	2.4	4.8	2418	2272	499	0	10	449	9.75	5	101.7
Wk 1	1wk post-BCG	DFX6	AE	1	18	23	2.4	4.2	3395	2912	435	152	7	368	12.57	4.12	100.6
Wk 1	1wk post-BCG	DF1O	AE	1	30	21	2.3	4.6	6336	4910	1116	25	12	306	22.06	5.54	100.4
Wk 1	1wk post-BCG	O77	ID/AE	1	20	25	2.6	4.3	2428	2497	473	291	11	419	3.74	4.64	100.1
Wk 1	1wk post-BCG	OEN	ID/AE	1	15	19	2.4	4	6377	3349	674	289	11	366	10.72	5.7	100.2
Wk 1	1wk post-BCG	DFXH	ID/AE	1	18	18	2.3	4.7	1652	3272	432	32	11	362	4.75	4.26	101.1
Wk 1	1wk post-BCG	DF4X	ID/AE	1	22	24	2.6	4.8	1707	3212	260	111	11	284	7.62	4.1	100.3
Wk 1	1wk post-BCG	DGO5	ID/AE	1	25	33	2.6	4.2	3774	2498	469	152	7	426	4.37	4.28	99.7
Wk 2	2wk post-BCG	O7E	Low-ID	1	33	22	2.4	4	914	3267	311	0	9	349		4.44	101.1
Wk 2	2wk post-BCG	DFX2	Low-ID	1	29	19	2.4	4.6	4692	5911	702	161	35	306		4.02	99.4
Wk 2	2wk post-BCG	DF5T	Low-ID	1	16	21	2.4	4.2	2183	6363	951	194	10	341		5.02	101.6
Wk 2	2wk post-BCG	DFVJ	Low-ID	1	21	21	2.8	4.7	3213	4966	685	18	18	358		5.98	100.3
Wk 2	2wk post-BCG	DFXL	Low-ID	1	14	21	2.5	4.4	3288	6814	825	362	11	379		5.32	101.2
Wk 2	2wk post-BCG	OE1	IV	1	35	34	3	3.4	2018	2766	385	21	10	219		3.74	100.3
Wk 2	2wk post-BCG	O7C	IV	1	49	50	3.4	3.5	2760	3531	342	54	13	272		5	102.8
Wk 2	2wk post-BCG	DF3A	IV	1	52	61	2.7	3.6	2497	5759	331	96	17	278		4.5	101.4
Wk 2	2wk post-BCG	DF2A	IV	1	38	38	3.3	4	5226	4685	572	95	21	376		5.36	102.5
Wk 2	2wk post-BCG	DJF9	IV	1	38	49	2.8	3.9	2708	2732	407	41	12	329		5.32	101.8
Wk 2	2wk post-BCG	OBD	AE	1	25	24	2.8	4.6	4010	4910	720	350	10	392		3.92	102
Wk 2	2wk post-BCG	DFH1	AE	1	21	33	2.6	4.2	840	9557	541	552	12	299		4.36	101.1
Wk 2	2wk post-BCG	DFWO	AE	1	25	32	2.4	4.5	3097	4009	686	0	8	467		5.12	101.2
Wk 2	2wk post-BCG	DFX6	AE	1	15	23	2.4	4.4	2843	5391	598	359	9	429		4.22	101.9
Wk 2	2wk post-BCG	DF1O	AE	1	24	20	2.4	4.4	2948	7062	979	0	11	319		5.62	101.4
Wk 2	2wk post-BCG	O77	ID/AE	1	17	26	2.8	4.4	2131	3546	435	275	13	402		4.68	100.5
Wk 2	2wk post-BCG	OEN	ID/AE	1	14	19	2.3	3.8	4257	3492	550	292	9	324		5.92	100.5
Wk 2	2wk post-BCG	DFXH	ID/AE	1	20	23	2.6	4.6	1539	7144	627	181	10	425		4.44	100.8
Wk 2	2wk post-BCG	DF4X	ID/AE	1	20	25	2.6	4.7	1412	4488	528	158	13	300		4.2	100.2
Wk 2	2wk post-BCG	DGO5	ID/AE	1	16	24	2.6	4.3	8908	4954	603	221	15	477		4.32	101
Wk 4	4wk post-BCG	O7E	Low-ID	1	17	19	2.3	3.8	5347	3562	624	58	10	331		4.92	102
Wk 4	4wk post-BCG	DFX2	Low-ID	1	21	24	2.4	4.6	4925	6900	500	163	13	356		4.1	100
Wk 4	4wk post-BCG	DF5T	Low-ID	1	14	22	2.3	4.2	2700	7236	540	324	0	358		5.1	102.3
Wk 4	4wk post-BCG	O7C	IV	1	30	28	3.3	3.5	3652	5661	694	173	20	374		5.1	103.3
Wk 4	4wk post-BCG	OE1	IV	1	38	33	3.5	3.7	2251	3306	409	122	12	269		3.84	103
Wk 4	4wk post-BCG	OBD	AE	1	22	26	2.7	4.2	4345	4916	918	0	20	402		4	101.3
Wk 4	4wk post-BCG	DFH1	AE	1	20	30	2.5	4.3	1435	11109	828	414	14	372		4.6	100.6
Wk 4	4wk post-BCG	DFWO	AE	1	25	25	2.1	4.2	4212	5030	788	61	10	429		5.46	101
Wk 4	4wk post-BCG	O77	ID/AE	1	13	26	2.5	3.8	4913	5893	811	460	24	427		5.26	100.8
Wk 4	4wk post-BCG	OEN	ID/AE	1	15	20	2.6	4.1	6816	6063	937	369	14	354		6	102.2
Wk 4	4wk post-BCG	DFVJ	Low-ID	1	16	22	2.6	4.6	4099	5257	535	0	10	404		6.26	101.1
Wk 4	4wk post-BCG	DFXL	Low-ID	1	11	19	2.3	4.2	2859	7322	825	283	11	426		5.84	100.8
Wk 4	4wk post-BCG	DF3A	IV	1	48	40	2.7	3.5	1586	5598	316	193	8	339		4.84	100.2
Wk 4	4wk post-BCG	DF2A	IV	1	36	45	3.4	3.4	5141	5141	798	308	11	431		5.62	102.6
Wk 4	4wk post-BCG	DJF9	IV	1	36	40	2.7	4	2269	3061	239	120	11	435		5.5	101.4
Wk 4	4wk post-BCG	DFX6	AE	1	12	25	2.3	4.5	2845	7403	717	213	22	408		4.38	101.5
Wk 4	4wk post-BCG	DF1O	AE	1	24	14	2.6	4.3	5130	6232	726	0	12	321		5.64	102.5
Wk 4	4wk post-BCG	DFXH	ID/AE	1	15	18	2.3	4.6	707	6057	631	198	8	416		4.6	101.6
Wk 4	4wk post-BCG	DF4X	ID/AE	1	18	23	2.7	5	1280	5446	548	118	7	262		4.28	101.3
Wk 4	4wk post-BCG	DGO5	ID/AE	1	13	25	2.4	4	6854	6052	585	95	14	439		4.7	101.9
Wk 8	8wk post-BCG	O7E	Low-ID	1	21	21	2.6	4.6	2897	4773	481	141	8	330		4.6	101.1
Wk 8	8wk post-BCG	DFX2	Low-ID	1	20	22	2.5	4	472	4956	236	236	0	333		4.26	99.2
Wk 8	8wk post-BCG	DF5T	Low-ID	1	15	24	2.3	4	1395	7347	372	186	0	308		5.5	101.1
Wk 8	8wk post-BCG	OE1	IV	1	32	27	2.9	3.8	3792	3618	332	150	8	279		3.82	101
Wk 8	8wk post-BCG	O7C	IV	1	31	25	3.1	4	4794	5701	448	246	11	334		5.06	102.6
Wk 8	8wk post-BCG	OBD	AE	1	22	29	2.9	4.1	2214	3539	352	282	13	373		5	101.5
Wk 8	8wk post-BCG	DFH1	AE	1	22	31	2.5	4.3	739	9240	896	314	11	345		4.6	101.5
Wk 8	8wk post-BCG	DFWO	AE	1	24	26	2.3	4.3	3214	4087	491	0	8	418		5.06	100.5
Wk 8	8wk post-BCG	O77	ID/AE	1	15	20	2.9	3.9	3220	5032	451	488	9	485		5.28	102.2
Wk 8	8wk post-BCG	OEN	ID/AE	1	14	17	2.8	3.9	3882	4418	667	423	9	325		6.14	101.9
Wk 8	8wk post-BCG	DFVJ	Low-ID	1	19	21	2.8	4.4	3342	4061	442	47	8	351		6.16	100.6
Wk 8	8wk post-BCG	DFXL	Low-ID	1	12	19	2.7	4.4	2832	5956	640	262	10	404		5.62	101.3
Wk 8	8wk post-BCG	DF3A	IV	1	54	37	3	4.2	1577	7154	437	323	10	343		4.8	100.9
Wk 8	8wk post-BCG	DF2A	IV	1	38	33	3.6	3.9	8150	4810	922	504	14	454		5.56	101.6
Wk 8	8wk post-BCG	DJF9	IV	1	27	27	2.7	4.4	3231	3950	521	190	8	406		5.62	101
Wk 8	8wk post-BCG	DFX6	AE	1	17	28	2.4	4.3	1602	6598	619	273	9	423		4.58	100.3
Wk 8	8wk post-BCG	DF1O	AE	1	20	14	2.5	4.3	3784	6854	828	35	0	316		5.7	102.1
Wk 8	8wk post-BCG	DFXH	ID/AE	1	17	20	2.4	4.4	1008	5474	525	92	0	392		4.84	101.8
Wk 8	8wk post-BCG	DF4X	ID/AE	1	20	30	2.6	4.8	966	5141	578	109	7	287		4.32	100.8
Wk 8	8wk post-BCG	DGO5	ID/AE	1	25	45	2.7	4.4	5021	4070	365	134	10	439		4.48	101.7
Wk 12	12wk post-BCG	O7E	Low-ID	1	24	30	2.4	4.1	2178	3569	299	43	12	356	4.36	4.4	101.8
Wk 12	12wk post-BCG	OEN	ID/AE	1	15	30	2.6	4	4576	3476	510	229	9	217	9.54	6.44	101
Wk 12	12wk post-BCG	DFX2	Low-ID	1	25	38	2.2	4.3	1008	6720	336	336	0	311	4.13	4.26	101
Wk 12	12wk post-BCG	DF5T	Low-ID	1	15	42	2.1	4.3	2018	7041	1082	239	21	352	3.67	5.56	101.5
Wk 12	12wk post-BCG	OE1	IV	1	37	44	3	4.1	5222	3725	499	144	10	343	3.77	3.74	102.2
Wk 12	12wk post-BCG	O7C	IV	1	37	42	2.7	4.2	3884	6067	482	257	11	318	3.97	4.98	101.4
Wk 12	12wk post-BCG	OBD	AE	1	21	40	2.8	4.4	2284	2539	350	117	11	392	1.9	3.86	100.9
Wk 12	12wk post-BCG	DFH1	AE	1	26	48	2.3	4.5	966	9511	656	357	12	365	7.81	4.74	101
Wk 12	12wk post-BCG	DFWO	AE	1	29	40	2.1	4.3	3382	3537	474	0	7	376	5.61	5.14	100.8
Wk 12	12wk post-BCG	O77	ID/AE	1	15	40	2.4	3.7	5356	4182	536	216	10	451	1.26	5.32	101.6
Wk 12	12wk post-BCG	DFVJ	Low-ID	1	24	29	2.7	4.7	3720	4637	534	0	9	327	11.34	6.2	100.9
Wk 12	12wk post-BCG	DGO5	ID/AE	1	17	28	2.5	4.5	2995	3457	373	69	7	409	1.17	4.44	102.7
Wk 12	12wk post-BCG	DFXL	Low-ID	1	15	29	2.3	4.2	2585	5814	543	248	9	371	7.76	3.02	100.2
Wk 12	12wk post-BCG	DF3A	IV	1	37	34	2.4	4.1	1606	5168	350	168	7	301	5.22	4.86	100.9
Wk 12	12wk post-BCG	DF2A	IV	1	24	35	3	4.1	12916	4888	677	301	19	421	10.66	5.78	102
Wk 12	12wk post-BCG	DJF9	IV	1	24	27	2.3	4.2	2843	3754	207	90	7	347	8.62	5.86	101.1
Wk 12	12wk post-BCG	DFX6	AE	1	14	28	2.2	4.2	1754	5498	498	142	8	372	4.99	4.74	102.2
Wk 12	12wk post-BCG	DF1O	AE	1	23	19	2.3	4.2	3597	6831	528	33	11	272	16.61	5.96	100.2
Wk 12	12wk post-BCG	DFXH	ID/AE	1	18	30	2.4	4.5	1032	5193	342	121	13	382	5.27	5.08	102.7
Wk 12	12wk post-BCG	DF4X	ID/AE	1	20	38	2.4	4.6	1316	5068	490	119	7	254		4.4	100.3
Wk 16	16wk post-BCG	DFH1	AE	1	22	37	2.1	4.1	1164	7731	398	398	10	341		4.7	101.8
Wk 16	16wk post-BCG	DFX2	Low-ID	1	27	27	2.3	4.2	4446	7137	117	0	0	347		4.4	100.1
Wk 16	16wk post-BCG	DF5T	Low-ID	1	15	29	2.2	3.9	3596	7656	348	0	0	341		5.86	101.2
Wk 16	16wk post-BCG	O7E	Low-ID	1	22	25	2.7	4	2482	4745	73	0	0	477		4.46	102
Wk 16	16wk post-BCG	OEN	ID/AE	1	20	21	2.8	4.1	4180	4610	810	390	10	127		6.52	102.6
Wk 16	16wk post-BCG	O77	ID/AE	1	18	23	2.6	3.8	1877	2723	250	240	10	425		5.04	101
Wk 16	16wk post-BCG	OBD	AE	1	23	27	2.6	4.1	2028	2688	312	161	10	398		3.96	101.9
Wk 16	16wk post-BCG	OE1	IV	1	34	30	2.5	4	1900	2740	230	120	10	303		3.6	99.8
Wk 16	16wk post-BCG	O7C	IV	1	31	26	2.6	4	3249	5567	475	200	10	311		5.12	101.8
Wk 16	16wk post-BCG	DFWO	AE	1	27	28	2.1	4.2	2975	3223	496	0	7	338		5.1	100.7
Wk 16	16wk post-BCG	DJF9	IV	1	20	53	2.5	4.3	2904	3665	231	0	0	357		5.6	102.5
Wk 16	16wk post-BCG	DFVJ	Low-ID	1	22	55	2.8	4.6	3255	5422	605	0	19	366		6.06	101.7
Wk 16	16wk post-BCG	DF4X	ID/AE	1	15	50	2.4	4.5	1447	5083	475	187	7	267	8.11	4.2	101.4
Wk 16	16wk post-BCG	DGO5	ID/AE	1	16	59	2.5	4.3	3152	4128	480	232	8	467		4.42	100.5
Wk 16	16wk post-BCG	DF2A	IV	1	24	69	3	4.1	9623	5654	745	162	16	415		6.14	101.8
Wk 16	16wk post-BCG	DF3A	IV	1	31	54	2.5	4.1	1204	6507	398	183	8	290		4.9	101
Wk 16	16wk post-BCG	DFXL	Low-ID	1	12	52	2.5	4.3	2818	6687	666	208	21	372		5.74	102.2
Wk 16	16wk post-BCG	DFX6	AE	1	13	48	2.3	4.4	1872	4730	518	79	0	401		4.74	102.4
Wk 16	16wk post-BCG	DFXH	ID/AE	1	18	44	2.2	4.4	1365	5117	399	112	7	376		5.18	101.6
Wk 16	16wk post-BCG	DF1O	AE	1	23	33	2.4	4.3	3965	6915	897	12	12	310		6.16	101.7
Pre	Pre-vax	OTM	Low-ID	2	20	44	2.5	3.9	4799	4778	536	378	11	436	7.594	4.66	101.7
Pre	Pre-vax	O96	Low-ID	2	49	46	2.6	3.8	2438	2093	130	130	10	381	8.048	4.12	100.9
Pre	Pre-vax	DF7X	Low-ID	2	16	52	2.6	4.3	6531	4674	910	172	12	520	6.201	5.88	101.8
Pre	Pre-vax	DFZ4	Low-ID	2	32	38	2.6	4.4	2298	3944	388	150	20	401	12.441	4.3	101.5
Pre	Pre-vax	DF9i	Low-ID	2	17	34	2.2	4.2	4186	4113	592	200	9	269	5.27	5.98	98.6
Pre	Pre-vax	HCL	IV	2	17	33	2.2	4.1	1244	4313	311	220	12	312	6.53	4.1	99.6
Pre	Pre-vax	ONR	IV	2	17	41	2.2	4.4	1612	5098	220	163	7	343	6.185	3.84	102.5
Pre	Pre-vax	DFTA	IV	2	18	35	2.2	4.3	2020	2667	296	107	10	344	8.533	6.8	99.8
Pre	Pre-vax	DFG1	IV	2	6	39	2.4	4.2	1260	3255	365	110	10	333	20.31	4.66	101.6
Pre	Pre-vax	DG75	IV	2	39	42	2.3	3.9	1267	3662	281	80	11	344	22.508	4.28	100.2
Pre	Pre-vax	OHJ	AE	2	18	50	2.2	4	2915	4959	374	444	9	408	2.489	4.68	101.5
Pre	Pre-vax	HCA	AE	2	26	34	2.3	3.7	1440	5105	360	288	7	353	2.256	4.78	99.4
Pre	Pre-vax	CZRJR	AE	2	21	41	3.2	4.4	2030	2519	449	92	10	377	20.969	5.44	101.2
Pre	Pre-vax	DFJ3	AE	2	34	41	2.1	4.4	2673	3557	297	59	13	358	19.639	4.5	101.4
Pre	Pre-vax	DFB3	AE	2	19	55	2.7	4.1	4282	3042	419	134	24	385	12.956	3.9	101.7
Pre	Pre-vax	ONF	ID/AE	2	13	32	2.4	3.7	3466	3633	350	152	0	378	3.918	4.16	98.8
Pre	Pre-vax	HBN	ID/AE	2	23	36	2.7	4.1	2117	1676	311	88	8	325	4.153	4.38	99.9
Pre	Pre-vax	DG82	ID/AE	2	31	39	2.6	4.9	2822	1970	78	20	10	362	4.7	4.44	102.9
Pre	Pre-vax	DFL6	ID/AE	2	32	44	2.7	4.5	6224	3793	621	251	11	448	16.047	6.02	101.8
Pre	Pre-vax	DFWG	ID/AE	2	11	31	2.3	4.2	4013	1328	279	68	11	391	12.956	4.28	101.4
Pre	Pre-vax	CTL-O69	Unvax	2	35	37	3	3.5	1627	2847	299	118	10	398	2.2	4.32	101.8
Pre	Pre-vax	CTL-OEL	Unvax	2	19	39	2.8	3.8	1315	1110	203	62	11	303	2.27	4.34	103.5
Pre	Pre-vax	CTL-DFT3	Unvax	2	18	45	2	4.2	3250	2912	273	52	13	382	3.07	5.64	102.5
Pre	Pre-vax	CTL-DF16	Unvax	2	16	46	2.2	4.3	2506	2088	168	38	0	236	2.56	4.64	102.3
Pre	Pre-vax	CTL-DG44	Unvax	2	23	44	2.3	4.3	2264	4566	578	285	8	325	4.65	4.38	101.7
Day 1	1d post-BCG	OTM	Low-ID	2	27	62	2.6	3.9	4610	4621	581	377	10	429	6.846	4.74	101.8
Day 1	1d post-BCG	O96	Low-ID	2	62	62	2.4	3.5	4503	2623	332	435	8	349	4.269	4.18	100.9
Day 1	1d post-BCG	DF7X	Low-ID	2	21	65	2.5	4.1	5119	4275	659	237	10	504	0	5.96	101.1
Day 1	1d post-BCG	DFZ4	Low-ID	2	44	72	2.5	4.1	1382	2741	277	0	0	369	8.124	4.42	100.9
Day 1	1d post-BCG	DF9i	Low-ID	2	31	52	2.3	4.5	1756	5930	487	227	0	284	0.244	6	103.2
Day 1	1d post-BCG	HCL	IV	2	27	53	2.5	4.3	5616	2106	39	31	8	148	299.844	3.98	102
Day 1	1d post-BCG	ONR	IV	2	23	45	2.7	4.4	8353	1535	182	20	10	299	603.327	3.74	104.2
Day 1	1d post-BCG	DFTA	IV	2	27	50	2.4	4.3	7407	1251	261	81	0	291	70.066	6.7	101.9
Day 1	1d post-BCG	DFG1	IV	2	17	77	2.9	4.1	7285	2163	184	58	10	317	164.618	4.5	103.1
Day 1	1d post-BCG	DG75	IV	2	57	59	2.7	3.9	7905	1260	226	9	0	270	197.198	4.22	102.8
Day 1	1d post-BCG	OHJ	AE	2	27	58	2.6	4.2	2527	4568	510	486	8	409	2.555	4.66	101.9
Day 1	1d post-BCG	HCA	AE	2	43	51	2.6	4.1	1494	4073	397	236	0	394	4.385	4.72	100.1
Day 1	1d post-BCG	CZRJR	AE	2	28	50	2.9	4	4013	1720	466	101	0	341	6.598	5.34	102.1
Day 1	1d post-BCG	DFJ3	AE	2	41	45	2.2	4.3	2543	2997	319	41	0	361	6.172	4.58	101.6
Day 1	1d post-BCG	DFB3	AE	2	43	94	2.6	4.2	4478	2084	228	110	0	375	8.016	3.84	102.5
Day 1	1d post-BCG	HBN	ID/AE	2	37	53	2.7	4	3050	1698	260	82	10	317	6.846	4.4	101.4
Day 1	1d post-BCG	ONF	ID/AE	2	22	34	2.5	4	5095	3487	658	160	0	380	5.781	4.12	102.4
Day 1	1d post-BCG	DG82	ID/AE	2	36	46	2.5	4.7	1702	1930	129	38	0	349	4.211	4.44	103.6
Day 1	1d post-BCG	DFL6	ID/AE	2	44	66	2.5	4.2	5060	2992	510	229	9	408	11.257	4.08	102.6
Day 1	1d post-BCG	DFWG	ID/AE	2	12	38	2.4	4.2	2190	1240	141	130	0	349	10.238	4.34	102.1
Day 1	1d post-BCG	CTL-O69	Unvax	2	32	49	2.8	3.9	4089	1299	348	52	12	308		4.24	100.5
Day 1	1d post-BCG	CTL-OEL	Unvax	2	37	34	3.1	3.5	2946	2190	364	90	11	478		4.3	102.2
Day 1	1d post-BCG	CTL-DFT3	Unvax	2	27	47	2.1	4.2	6708	1723	261	0	9	373		5.44	102.1
Day 1	1d post-BCG	CTL-DF16	Unvax	2	23	43	2.1	4.2	2183	3164	302	51	0	245		4.68	101.8
Day 1	1d post-BCG	CTL-DG44	Unvax	2	60	74	2.2	4.4	6600	3333	770	286	11	334		4.3	101.3
Day 2	2d post-BCG	OTM	Low-ID	2	35	48	2.6	3.9	4536	5365	862	414	22	425	8.382	4.7	101.1
Day 2	2d post-BCG	O96	Low-ID	2	67	45	2.5	3.5	3311	3403	424	562	0	354	17.876	4.18	100.3
Day 2	2d post-BCG	DF7X	Low-ID	2	23	54	2.6	4.3	9692	5264	1214	213	16	502	17.191	5.9	100.4
Day 2	2d post-BCG	DFZ4	Low-ID	2	52	51	2.6	4.1	1925	4457	380	131	7	391	12.187	4.4	101
Day 2	2d post-BCG	DF9i	Low-ID	2	30	32	2.2	4.1	1802	6044	468	179	9	281	0.244	6.1	100.4
Day 2	2d post-BCG	HCL	IV	2	41	60	2.7	4.1	2555	3458	312	163	13	241	136.002	4.02	100.3
Day 2	2d post-BCG	ONR	IV	2	26	32	2.7	4.1	2226	2602	403	58	11	243	148.976	3.76	101.4
Day 2	2d post-BCG	DFTA	IV	2	36	43	2.6	4.1	3869	1786	422	112	12	256	89.827	6.74	100.5
Day 2	2d post-BCG	DFG1	IV	2	20	65	3	4	1888	2870	312	120	10	260	158.094	4.66	101.5
Day 2	2d post-BCG	DG75	IV	2	46	44	2.8	3.6	2285	2189	307	19	0	198	231.177	4.22	101.6
Day 2	2d post-BCG	OHJ	AE	2	27	39	2.6	4.3	3037	6209	666	478	10	425	4.557	4.6	100.8
Day 2	2d post-BCG	HCA	AE	2	44	33	2.5	4	3895	4703	608	285	10	384	6.557	4.74	100.6
Day 2	2d post-BCG	CZRJR	AE	2	31	36	2.7	4	4140	3042	640	71	8	334	3.735	5.38	102
Day 2	2d post-BCG	DFJ3	AE	2	46	38	2.1	4.2	1003	3106	211	70	9	223	0	4.56	100.3
Day 2	2d post-BCG	DFB3	AE	2	54	58	2.6	3.9	2668	2674	278	168	12	340	0	3.88	100.7
Day 2	2d post-BCG	HBN	ID/AE	2	50	46	2.7	4.1	2385	2412	313	180	11	330	8.004	4.42	100.3
Day 2	2d post-BCG	ONF	ID/AE	2	28	36	2.6	3.8	4586	4449	568	186	10	378	5.691	4.1	102.2
Day 2	2d post-BCG	DG82	ID/AE	2	41	36	2.3	4.5	3758	2086	238	18	0	328	9.999	4.44	100.9
Day 2	2d post-BCG	DFL6	ID/AE	2	53	62	2.4	4	4985	3080	435	191	9	361	14.297	4	100.7
Day 2	2d post-BCG	DFWG	ID/AE	2	19	39	2.5	4.4	2637	1645	277	141	0	366	9.735	4.34	100.3
Day 2	2d post-BCG	CTL-O69	Unvax	2	37	36	2.8	3.8	2910	2046	402	132	11	299		4.28	100.4
Day 2	2d post-BCG	CTL-OEL	Unvax	2	37	33	3.1	3.5	2134	2871	413	83	0	507		4.38	101.3
Day 2	2d post-BCG	CTL-DFT3	Unvax	2	43	47	2.1	4.5	5098	3045	487	61	9	419		5.46	100.7
Day 2	2d post-BCG	CTL-DF16	Unvax	2	24	28	2.3	4.3	3254	4432	540	66	8	284		4.66	100.8
Day 2	2d post-BCG	CTL-DG44	Unvax	2	57	37	2.2	4.2	1635	4868	660	330	8	327		4.3	100.5
Wk 1	1wk post-BCG	OTM	Low-ID	2	25	38	2.3	3.8	2000	5240	544	208	8	442	1.93	4.82	99.2
Wk 1	1wk post-BCG	O96	Low-ID	2	60	42	2.6	3.6	2696	2584	389	218	12	406	2.1	4.22	98.6
Wk 1	1wk post-BCG	DF7X	Low-ID	2	19	43	2.5	4.2	4001	6338	764	285	11	537	2.84	5.96	100.3
Wk 1	1wk post-BCG	DFZ4	Low-ID	2	35	31	2.5	4	1417	4602	371	98	13	323	17.25	4.42	100.3
Wk 1	1wk post-BCG	DF9I	Low-ID	2	20	25	2.2	4.3	2851	6869	541	329	11	318	1.64	6.22	100.1
Wk 1	1wk post-BCG	HCL	IV	2	53	47	2.7	3.8	4569	4443	621	49	19	311	137.69	4.06	100.9
Wk 1	1wk post-BCG	ONR	IV	2	46	56	2.8	3.9	1554	4753	665	7	21	292	24.47	3.86	101.9
Wk 1	1wk post-BCG	DFTA	IV	2	32	38	2.8	2.9	6724	3627	927	11	11	237	923.76	6.56	99.3
Wk 1	1wk post-BCG	DFG1	IV	2	20	48	3.2	3.8	4992	6707	1050	13	38	323	103.6	4.68	101.2
Wk 1	1wk post-BCG	DG75	IV	2	94	115	2.9	3.1	3083	9330	1206	14	69	257	128.38	4.34	101.9
Wk 1	1wk post-BCG	OHJ	AE	2	22	39	2.4	4.3	2195	6536	504	247	19	470	2.63	4.7	101.6
Wk 1	1wk post-BCG	HCA	AE	2	32	24	2.4	4	2589	5203	619	181	9	421	2.67	4.84	100.6
Wk 1	1wk post-BCG	CZRJR	AE	2	22	23	2.9	4.3	1543	3654	522	70	12	356	3.42	5.36	101.6
Wk 1	1wk post-BCG	DFJ3	AE	2	38	24	2	4.1	859	4309	162	59	11	329	1.59	4.66	100.9
Wk 1	1wk post-BCG	DFB3	AE	2	31	33	2.4	4.1	3690	4092	262	139	16	348	1.74	3.96	100.3
Wk 1	1wk post-BCG	HBN	ID/AE	2	28	29	2.5	4	1734	2378	329	249	9	361	5.77	4.48	99.6
Wk 1	1wk post-BCG	ONF	ID/AE	2	19	21	2.4	3.7	2156	4305	329	210	0	413	2.48	4.2	100.7
Wk 1	1wk post-BCG	DG82	ID/AE	2	32	31	2.3	4.4	1436	2482	181	101	0	339	5.75	4.62	100.4
Wk 1	1wk post-BCG	DFL6	ID/AE	2	39	29	2.3	4.2	2777	5598	338	178	9	418	3.41	4.14	102
Wk 1	1wk post-BCG	DFWG	ID/AE	2	20	30	2.3	4	5936	2590	329	36	9	389	7.15	4.44	101.2
Wk 1	1wk post-BCG	CTL-O69	Unvax	2	24	25	2.7	4	952	1814	267	68	0	368		4.18	100.9
Wk 1	1wk post-BCG	CTL-OEL	Unvax	2	41	29	3.1	3.6	1326	2223	289	51	12	726		4.3	101.9
Wk 1	1wk post-BCG	CTL-DFT3	Unvax	2	20	26	2.1	4.4	3359	2838	330	59	13	472		5.36	101.8
Wk 1	1wk post-BCG	CTL-DF16	Unvax	2	14	24	2.1	4.4	1549	3903	307	29	12	327		4.7	101.4
Wk 1	1wk post-BCG	CTL-DG44	Unvax	2	28	27	2.1	4	729	3636	495	230	10	355		4.26	101.3
Wk 2	2wk post-BCG	OTM	Low-ID	2	24	40	2.2	3.9	3477	5809	1039	265	11	430		4.86	100.2
Wk 2	2wk post-BCG	O96	Low-ID	2	55	35	2.5	4	2833	2796	378	180	12	408		4.26	100.5
Wk 2	2wk post-BCG	DF7X	Low-ID	2	15	43	2.5	4.2	6561	8051	1264	308	16	492		6.06	100.7
Wk 2	2wk post-BCG	DFZ4	Low-ID	2	30	32	2.5	4.3	1991	4773	629	0	7	278		4.4	100.6
Wk 2	2wk post-BCG	DF9I	Low-ID	2	18	28	2.2	4.2	2441	6777	577	484	21	323		6.2	100.1
Wk 2	2wk post-BCG	HCL	IV	2	89	152	2.8	3.7	2182	4543	418	29	29	294		4.18	100.4
Wk 2	2wk post-BCG	ONR	IV	2	54	83	3	3.8	2500	6830	630	20	20	380		3.84	100.5
Wk 2	2wk post-BCG	DFTA	IV	2	37	47	2.8	3.2	7407	6020	815	29	29	359		6.36	100.5
Wk 2	2wk post-BCG	DFG1	IV	2	17	46	3.1	3.4	2672	3665	435	7	20	324		4.9	100.2
Wk 2	2wk post-BCG	DG75	IV	2	39	72	2.7	2.9	2049	5330	656	32	32	331		4.42	100.3
Wk 2	2wk post-BCG	OHJ	AE	2	20	37	2.5	4.4	2214	8422	908	545	12	346		4.66	100.2
Wk 2	2wk post-BCG	HCA	AE	2	29	29	2.4	3.8	1901	6762	891	337	10	390		5.02	100.3
Wk 2	2wk post-BCG	CZRJR	AE	2	18	28	2.6	4.4	1197	2714	450	131	9	362		5.3	100.8
Wk 2	2wk post-BCG	DFJ3	AE	2	19	35	2.5	4.1	1699	5026	396	72	7	350		4.72	100.5
Wk 2	2wk post-BCG	DFB3	AE	2	34	28	2	4.4	3023	5543	493	233	9	339		4.02	101
Wk 2	2wk post-BCG	HBN	ID/AE	2	29	35	2.6	4.1	1239	3274	434	143	10	349		4.44	100.9
Wk 2	2wk post-BCG	ONF	ID/AE	2	18	26	2.3	3.9	3030	5342	564	155	9	380		4.26	101
Wk 2	2wk post-BCG	DG82	ID/AE	2	31	37	2.4	4.7	1370	4470	260	99	0	409		4.8	100.4
Wk 2	2wk post-BCG	DFL6	ID/AE	2	34	33	2.5	4.4	2818	7452	955	265	12	359		4.2	100.2
Wk 2	2wk post-BCG	DFWG	ID/AE	2	15	28	2.5	3.8	2534	3346	574	132	13	276		4.48	102.1
Wk 2	2wk post-BCG	CTL-O69	Unvax	2	20	24	2.2	3.7	2493	1607	293	99	9	315		4.26	99.8
Wk 2	2wk post-BCG	CTL-OEL	Unvax	2	37	26	2.9	3.6	2652	2111	364	73	0	559		4.6	99.8
Wk 2	2wk post-BCG	CTL-DFT3	Unvax	2	17	31	1.9	4.3	2452	5256	484	0	8	347		6.16	99.1
Wk 2	2wk post-BCG	CTL-DF16	Unvax	2	15	30	2	4.5	1854	3898	293	43	12	275		5.04	99.4
Wk 2	2wk post-BCG	CTL-DG44	Unvax	2	24	30	2	4.1	1882	4466	476	270	7	343		4.44	99
Wk 4	4wk post-BCG	O96	Low-ID	2	57	31	2.3	3.6	1754	2538	279	319	10	356	4.385	4.32	100.8
Wk 4	4wk post-BCG	HCL	IV	2	30	34	3	3.9	1714	4002	232	140	12	316	24.838	4.2	101.5
Wk 4	4wk post-BCG	HCA	AE	2	27	28	3	3.3	2746	7469	791	283	11	428	43.261	5.16	101.2
Wk 4	4wk post-BCG	CTL-O69	Unvax	2	55	32	2.9	3.4	2349	3233	390	128	0	864		4.28	100.3
Wk 4	4wk post-BCG	CTL-DFT3	Unvax	2	16	21	2.2	4.7	4101	4734	437	28	0	449		5.6	101
Wk 4	4wk post-BCG	OTM	Low-ID	2	23	42	2.4	3.8	2184	5426	571	210	8	470	6.61	4.94	100.8
Wk 4	4wk post-BCG	ONR	IV	2	66	47	3.2	3.7	2255	5281	484	172	8	392	12.272	4.06	101.6
Wk 4	4wk post-BCG	CTL-OEL	Unvax	2	23	22	2.9	4.2	3537	1634	259	61	11	420		4.42	102.1
Wk 4	4wk post-BCG	DFTA	IV	2	29	34	3.3	3.3	5474	6307	0	119	0	390	19.638	6.7	100.9
Wk 4	4wk post-BCG	OHJ	AE	2	21	34	2.5	4.2	2225	7301	648	616	11	406	2.685	4.84	101
Wk 4	4wk post-BCG	HBN	ID/AE	2	25	28	2.6	4.1	1340	2604	248	0	8	360	4.962	4.54	102.2
Wk 4	4wk post-BCG	ONF	ID/AE	2	17	22	2.5	3.7	2727	5535	531	198	9	467	3.709	4.54	100.9
Wk 4	4wk post-BCG	DG82	ID/AE	2	34	29	2.7	4.9	1496	3542	303	160	0	402	4.414	5	100.7
Wk 4	4wk post-BCG	DF7X	Low-ID	2	18	38	2.6	4.2	3671	6749	695	274	11	509	1.21	6.2	100.6
Wk 4	4wk post-BCG	DFZ4	Low-ID	2	29	29	2.5	4.1	1672	5464	236	228	0	435	17.3	4.58	100
Wk 4	4wk post-BCG	DF9I	Low-ID	2	17	24	2.1	4.1	2033	6631	542	276	19	307	5.666	6.42	102
Wk 4	4wk post-BCG	DFG1	IV	2	9	29	3.5	4	3904	3669	405	113	8	376	14.426	4.82	100.3
Wk 4	4wk post-BCG	DG75	IV	2	65	51	3.2	3.3	1528	3521	270	70	11	400	27.203	4.52	102.8
Wk 4	4wk post-BCG	CZRJR	AE	2	20	21	2.5	4	2988	3222	552	131	7	297	0	5.38	102.1
Wk 4	4wk post-BCG	DFJ3	AE	2	28	25	2.1	4	1613	5198	329	153	7	344	6.869	4.92	101.2
Wk 4	4wk post-BCG	DFB3	AE	2	21	28	2.6	4	2769	5005	361	447	17	361	1.612	4.12	102.8
Wk 4	4wk post-BCG	DFL6	ID/AE	2	31	31	2.4	4.1	2137	3906	402	255	0	362	4.717	4.26	103
Wk 4	4wk post-BCG	DFWG	ID/AE	2	16	29	2.6	3.6	2518	2406	207	170	0	381	7.183	4.76	101.7
Wk 4	4wk post-BCG	CTL-DF16	Unvax	2	13	29	2.3	4.5	3508	4037	284	63	8	277		4.94	100.4
Wk 4	4wk post-BCG	CTL-DG44	Unvax	2	21	27	2	4	3604	4514	564	410	9	337		4.5	100.9
Wk 4	4wk post-BCG	HCE	High-ID	2	19	22	2.9	4	2870	5391	616	313	9	433	6.265	4.66	99.3
Wk 4	4wk post-BCG	O5G	High-ID	2	27	24	2.9	3.6	2484	2646	216	0	0	259	7.081	5.44	100.4
Wk 4	4wk post-BCG	DG02	High-ID	2	20	19	2.5	3.8	4807	4720	828	534	11	404	4.006	4.22	101
Wk 4	4wk post-BCG	DF8J	High-ID	2	23	24	2.6	3.9	3991	6440	828	219	23	299	10.3	5.68	100.9
Wk 8	8wk post-BCG	ONF	ID/AE	2	16	20	2.4	4.1	2309	6210	423	248	9	483	2.941	4.54	101.3
Wk 8	8wk post-BCG	HBN	ID/AE	2	24	28	2.6	4.2	970	3211	370	240	10	382	5.453	4.72	100.8
Wk 8	8wk post-BCG	HCA	AE	2	27	23	2.7	3.7	2062	9776	931	519	13	453	4.7	5.36	101.2
Wk 8	8wk post-BCG	OHJ	AE	2	22	31	2.3	4.1	1668	6606	660	757	10	408	3.566	4.8	101.9
Wk 8	8wk post-BCG	DFTA	IV	2	28	31	3.2	3.8	5280	3907	403	0	10	408	8.007	6.84	100.8
Wk 8	8wk post-BCG	ONR	IV	2	38	35	3.3	4.5	2201	9864	825	183	26	403	14.647	4.1	101.3
Wk 8	8wk post-BCG	HCL	IV	2	28	34	2.7	4.2	1352	5009	359	159	21	389	13.732	4.18	101.8
Wk 8	8wk post-BCG	O96	Low-ID	2	56	27	2.3	3.8	2054	2237	250	250	10	404	3.284	4.4	100.2
Wk 8	8wk post-BCG	OTM	Low-ID	2	23	33	2.3	3.8	2890	4687	596	218	8	488	7.724	5.16	100.9
Wk 8	8wk post-BCG	DG82	ID/AE	2	48	30	2.2	4.4	1235	3386	250	20	10	208	8.558	5.12	102.3
Wk 8	8wk post-BCG	DF7X	Low-ID	2	16	30	2.4	4.3	4254	5564	437	135	10	496	6.717	6.2	102.4
Wk 8	8wk post-BCG	DFZ4	Low-ID	2	30	29	2.3	4.2	2263	4555	292	183	7	411	4.427	4.7	102.5
Wk 8	8wk post-BCG	DF9I	Low-ID	2	18	22	2.2	4.3	1584	5069	302	238	7	309	4.501	6.72	102.7
Wk 8	8wk post-BCG	DFG1	IV	2	13	23	2.4	3.8	2909	4360	445	78	8	326	8.016	4.9	102
Wk 8	8wk post-BCG	DG75	IV	2	53	41	2.8	3.7	2878	4462	382	70	8	414	15.277	4.6	102.2
Wk 8	8wk post-BCG	CZRJR	AE	2	19	23	2.6	4.2	2729	3550	785	130	7	321	5.21	5.6	101.9
Wk 8	8wk post-BCG	DFJ3	AE	2	28	25	2.1	4.2	1139	5636	358	161	7	376	0	5.1	102.5
Wk 8	8wk post-BCG	DFB3	AE	2	19	32	2.6	4.3	3852	6088	514	225	21	362	1.21	4.18	103.3
Wk 8	8wk post-BCG	DFL6	ID/AE	2	31	35	2.2	4.3	5620	3764	602	204	10	361	10.708	4.36	102.6
Wk 8	8wk post-BCG	DFWG	ID/AE	2	16	24	2.7	4	2262	2981	406	139	12	451	9.313	4.86	102.2
Wk 4	4wk post-BCG	DF9F	High-ID	2	10	29	3.3	4.6	2898	5535	549	0	18	352	12.998	4.96	100.2
Wk 4	4wk post-BCG	DG49	High-ID	2	13	16	2.3	3.9	8877	2731	914	152	25	445	31.242	5.34	102.7
Wk 4	4wk post-BCG	OMI	High-ID	2	10	18	2.5	4.4	2682	5103	684	522	9	384	7.297	5.06	99.6
Wk 4	4wk post-BCG	OTL	High-ID	2	29	24	2.6	3.8	1295	5803	538	156	8	298	3.973	5.08	100.3
Wk 12	12wk post-BCG	OTM	Low-ID	2	27	32	2.6	4.1	3101	5804	938	347	10	468	7.775	5.54	100.5
Wk 12	12wk post-BCG	O96	Low-ID	2	53	23	2.3	3.8	1826	3003	281	380	11	430	3.498	4.36	100.4
Wk 12	12wk post-BCG	HCL	IV	2	21	23	2.3	4.3	2548	6408	167	167	9	335	10.482	4.34	100.8
Wk 12	12wk post-BCG	ONR	IV	2	23	23	2.8	4.1	2288	5736	387	172	17	350	13.024	4.36	100.3
Wk 12	12wk post-BCG	DFTA	IV	2	25	24	2.6	4.2	5135	2616	340	0	8	359	2.62	7.36	100.1
Wk 12	12wk post-BCG	OHJ	AE	2	21	26	2.4	4.2	2356	8033	797	702	12	448	1.771	5.18	100.1
Wk 12	12wk post-BCG	HCA	AE	2	22	19	2.9	3.9	2589	8252	980	266	12	423	7.003	5.5	101.2
Wk 12	12wk post-BCG	HBN	ID/AE	2	25	30	2.7	4	1089	2966	288	149	9	399	5.645	4.8	100.5
Wk 12	12wk post-BCG	ONF	ID/AE	2	16	21	2.1	3.7	2259	5017	466	150	8	413	2.941	5.04	101.7
Wk 12	12wk post-BCG	DG82	ID/AE	2	38	22	2	4.6	1080	3231	149	32	9	354	5.889	5.08	101.9
Wk 8	8wk post-BCG	HCE	High-ID	2	15	17	2.6	4	2806	5511	635	239	9	440	3.129	4.86	101
Wk 8	8wk post-BCG	O5G	High-ID	2	20	19	2.8	3.9	1788	3492	444	264	12	273	5.01	5.48	100.1
Wk 8	8wk post-BCG	DG02	High-ID	2	22	22	2.3	4.1	2916	4624	621	332	9	348	1.663	5.22	101.4
Wk 8	8wk post-BCG	DF8J	High-ID	2	27	21	2.3	4.2	2491	6270	630	0	9	284	4.327	5.8	99.7
Wk 12	12wk post-BCG	DF7X	Low-ID	2	17	39	2.3	4.3	4329	8841	649	268	14	475	2.291	6.56	99.9
Wk 12	12wk post-BCG	DFZ4	Low-ID	2	29	32	2.2	4.1	1326	5959	398	117	0	407	9.561	4.96	99.5
Wk 12	12wk post-BCG	DF9I	Low-ID	2	20	24	2.1	4.4	3562	6843	638	146	11	316	6.155	6.92	100.1
Wk 12	12wk post-BCG	DFG1	IV	2	9	27	2.7	4.2	2193	6343	510	46	9	311	11.742	5.24	101.4
Wk 12	12wk post-BCG	DG75	IV	2	39	36	2.4	3.8	2436	7539	431	84	11	373	9.462	4.84	101.3
Wk 12	12wk post-BCG	CZRJR	AE	2	16	22	2.2	3.8	4305	3059	590	238	8	266	6.894	5.64	100.9
Wk 12	12wk post-BCG	DFJ3	AE	2	33	31	2	4.2	1035	5873	368	218	8	351	4.127	5.46	99.5
Wk 12	12wk post-BCG	DFB3	AE	2	20	35	2.5	4.3	2670	5913	461	338	19	383	9.805	4.4	102.2
Wk 12	12wk post-BCG	DFL6	ID/AE	2	27	30	2.3	4.2	6411	5379	671	426	13	364	6.658	4.5	101.6
Wk 12	12wk post-BCG	DFWG	ID/AE	2	17	31	2.3	3.6	1387	3134	130	139	10	422	4.427	5.26	101.4
Wk 8	8wk post-BCG	OMI	High-ID	2	12	20	2.3	4.2	2613	5738	642	307	0	347	0	5.4	99.3
Wk 8	8wk post-BCG	DF9F	High-ID	2	11	26	2.4	3.9	3379	5424	518	269	10	312	10.846	4.8	99
Wk 8	8wk post-BCG	OTL	High-ID	2	31	27	2.5	4	1245	6275	481	291	8	339	8.857	5.36	99.3
Wk 8	8wk post-BCG	DG49	High-ID	2	16	19	2	4.3	1605	4250	755	184	7	478	11.793	5.52	100.3
Wk 16	16wk post-BCG	OTM	Low-ID	2	35	42	2.2	4.1	2310	4238	773	173	8	435	0	4.82	100.2
Wk 16	16wk post-BCG	O96	Low-ID	2	57	39	2	3.6	1650	2637	287	118	9	417	3.908	4.2	99.2
Wk 16	16wk post-BCG	HCL	IV	2	21	32	2.1	4.3	1723	4833	533	204	7	374	6.689	4.3	99.5
Wk 16	16wk post-BCG	ONR	IV	2	29	34	2.5	4.3	1407	4321	347	112	12	357	2.423	4.08	99.7
Wk 16	16wk post-BCG	DFTA	IV	2	25	35	2.6	3.9	12410	3621	884	68	17	365	3.498	7.4	99
Wk 16	16wk post-BCG	OHJ	AE	2	24	33	2.7	4.4	4798	4202	677	414	10	493	1.328	5.06	101.2
Wk 16	16wk post-BCG	HCA	AE	2	20	19	2.2	3.5	4136	5786	902	176	0	375	2.017	5.74	99
Wk 16	16wk post-BCG	HBN	ID/AE	2	25	28	2.5	4.2	1768	1519	172	32	11	375	2.423	4.6	100.2
Wk 16	16wk post-BCG	ONF	ID/AE	2	17	20	2.3	3.9	4723	4128	586	154	10	417	1.878	4.78	99.9
Wk 16	16wk post-BCG	DG82	ID/AE	2	51	32	1.9	4.5	1919	1649	171	61	0	317	3.004	4.82	101.3
Wk 12	12wk post-BCG	HCE	High-ID	2	35	23	2.7	4.2	2974	4729	529	160	8	410	3.222	4.74	100
Wk 12	12wk post-BCG	O5G	High-ID	2	25	28	2.8	4.2	2061	2047	391	101	0	267	1.479	5.18	99.4
Wk 12	12wk post-BCG	DG02	High-ID	2	43	32	2	4	3792	3032	562	213	0	341	1.012	4.16	101
Wk 12	12wk post-BCG	DF8J	High-ID	2	27	27	2.2	4.1	3505	5465	663	248	20	332	4.065	6.06	100.5
Wk 16	16wk post-BCG	DF7X	Low-ID	2	15	43	2.4	4.2	6053	10337	1062	212	35	483	17.213	6.8	100.8
Wk 16	16wk post-BCG	DFZ4	Low-ID	2	36	41	2.2	4.2	2349	5362	440	141	8	385	13.464	5.12	100.6
Wk 16	16wk post-BCG	DF9I	Low-ID	2	16	28	2.1	4.1	2664	4681	465	490	0	284	6.234	6.92	101.4
Wk 16	16wk post-BCG	DFG1	IV	2	7	40	2.8	4.4	5279	5497	667	35	23	288	11.393	5.2	100.9
Wk 16	16wk post-BCG	DG75	IV	2	43	33	2.5	3.8	3436	9577	649	124	14	351	13.496	5.08	102.5
Wk 16	16wk post-BCG	CZRJR	AE	2	17	21	2.6	4.3	2160	2040	518	72	10	301	9.462	5.16	101.6
Wk 16	16wk post-BCG	DFJ3	AE	2	30	39	1.9	4.2	1713	7524	535	129	0	284	11.257	5.76	102.7
Wk 16	16wk post-BCG	DFB3	AE	2	31	43	2.3	4	5292	4633	680	184	11	253	6.471	4.46	103.2
Wk 16	16wk post-BCG	DFL6	ID/AE	2	25	40	2.3	4.4	4028	4769	570	124	10	390	17.837	4.66	102.6
Wk 16	16wk post-BCG	DFWG	ID/AE	2	18	30	2.3	3.9	3521	2926	385	161	7	390	5.922	5.38	102.7
Wk 12	12wk post-BCG	DF9F	High-ID	2	15	39	2.4	3.9	3557	6032	738	62	10	317	8.07	4.98	100.8
Wk 12	12wk post-BCG	DG49	High-ID	2	26	25	2.2	4.2	3743	3075	540	143	0	446	10.333	5.52	101.8
Wk 12	12wk post-BCG	OMI	High-ID	2	23	27	2.3	4.4	2648	4305	473	68	8	331	1.351	5.14	100.9
Wk 12	12wk post-BCG	OTL	High-ID	2	71	36	2.6	4.3	1561	4603	422	107	7	265	0	5.06	100.1
Pre	Pre-vax	HCE	High-ID	2	20	22	2.9	4.3	4339	5853	1006	90	11	405	3.918	4.88	101
Pre	Pre-vax	O5G	High-ID	2	21	32	2.9	3.7	1996	3416	527	248	12	290	5.754	5.74	100
Pre	Pre-vax	DG02	High-ID	2	24	23	2.1	3.9	5198	4200	872	210	21	368	0	4.08	101.4
Pre	Pre-vax	DF8J	High-ID	2	25	26	2.2	3.9	3080	4376	448	88	8	292	4.501	5.88	99.7
Pre	Pre-vax	OMI	High-ID	2	12	16	2.4	4.2	2911	5264	623	493	9	395	11.793	5.16	99.6
Pre	Pre-vax	DF9F	High-ID	2	13	21	2.4	4	5087	6161	939	0	12	343	28.582	4.66	101.5
Pre	Pre-vax	OTL	High-ID	2	32	27	2.8	4.2	4788	6750	825	125	13	365	7.51	5.1	101
Pre	Pre-vax	DG49	High-ID	2	18	20	2.3	4.1	3591	7333	1184	466	25	520	10.036	5.64	102.6
Day 1	1d post-BCG	HCE	High-ID	2	31	30	2.7	4	4180	3272	551	89	8	335	5.549	4.66	101.1
Day 1	1d post-BCG	O5G	High-ID	2	24	26	3	3.8	6311	2236	478	175	0	240	39.934	5.74	101.5
Day 1	1d post-BCG	DG02	High-ID	2	33	34	2.3	3.8	2957	2111	381	140	11	319	5.177	3.96	101.6
Day 1	1d post-BCG	DF8J	High-ID	2	29	28	2.3	4.1	6072	2997	621	0	10	264	7.545	5.56	100.9
Day 1	1d post-BCG	OMI	High-ID	2	20	26	2.6	4.6	6923	2808	594	454	22	377	13.126	4.88	102.8
Day 1	1d post-BCG	DF9F	High-ID	2	24	42	2.6	3.9	2465	4614	656	158	8	321	15.277	4.56	101.2
Day 1	1d post-BCG	OTL	High-ID	2	36	32	2.7	4.2	2256	5072	544	120	8	328	3.735	4.92	101.4
Day 1	1d post-BCG	DG49	High-ID	2	34	32	2.3	4.2	5692	2697	660	242	9	465	22.192	5.4	102.5
Day 2	2d post-BCG	DF9F	High-ID	2	25	37	2.7	4.1	3151	4150	398	94	8	358	39.922	4.4	101.7
Day 2	2d post-BCG	O5G	High-ID	2	22	31	2.9	3.6	5968	2004	490	129	9	270	7.081	5.46	101
Day 2	2d post-BCG	HCE	High-ID	2	26	23	2.6	4.2	6375	3432	499	83	10	398	6.265	4.62	101.2
Day 2	2d post-BCG	OMI	High-ID	2	20	21	2.6	4.2	6072	2538	517	263	9	371	14.976	4.92	101.7
Day 2	2d post-BCG	DG49	High-ID	2	38	29	2.2	4.1	6436	2362	335	167	0	494	32.476	5.34	102.8
Day 2	2d post-BCG	DF8J	High-ID	2	27	30	2.3	4	4450	2297	382	72	0	306	10.3	5.48	100.3
Day 2	2d post-BCG	OTL	High-ID	2	37	26	2.8	4.2	6577	3575	540	97	11	353	6.835	4.86	101.5
Day 2	2d post-BCG	DG02	High-ID	2	32	30	2.2	3.9	2980	2390	378	142	12	348	4.006	3.98	101
Wk 1	1wk post-BCG	O5G	High-ID	2	21	19	3.1	4	3672	2700	439	367	22	309	4.39	5.36	101
Wk 1	1wk post-BCG	DF8J	High-ID	2	21	21	2.6	4.1	3643	4885	570	92	9	331	8.51	5.5	101.8
Wk 1	1wk post-BCG	DF9F	High-ID	2	13	20	2.6	3.9	1456	4927	589	121	7	371	9.03	4.42	100.2
Wk 1	1wk post-BCG	DG02	High-ID	2	31	23	2.3	3.9	2372	2906	319	203	0	354	0	3.98	100.4
Wk 1	1wk post-BCG	DG49	High-ID	2	21	17	2.4	4.1	4814	3385	710	182	9	495	10.04	5.34	101.2
Wk 1	1wk post-BCG	HCE	High-ID	2	21	19	2.7	4	2394	3892	609	98	7	381	5.38	4.68	101.2
Wk 1	1wk post-BCG	OMI	High-ID	2	14	14	2.5	4.2	2268	3018	426	276	12	393	2.57	4.82	100.7
Wk 1	1wk post-BCG	OTL	High-ID	2	30	24	2.8	4.2	3258	5004	567	153	18	360	3.73	4.82	100.4
Wk 2	2wk post-BCG	HCE	High-ID	2	17	25	2.7	4	2894	4157	632	109	8	407		4.86	100.5
Wk 2	2wk post-BCG	O5G	High-ID	2	18	30	2.8	4	3136	3290	448	119	7	305		5.42	100.7
Wk 2	2wk post-BCG	DG02	High-ID	2	24	23	2.2	4	4420	4820	580	170	10	365		4.08	102.5
Wk 2	2wk post-BCG	DF8J	High-ID	2	22	27	2.6	4.2	3182	6070	758	71	20	310		5.68	102
Wk 2	2wk post-BCG	OMI	High-ID	2	12	24	2.3	4.2	2930	5157	537	167	9	373		5.04	100.6
Wk 2	2wk post-BCG	DF9F	High-ID	2	12	26	2.4	3.9	1266	4296	354	72	12	341		4.5	101.2
Wk 2	2wk post-BCG	OTL	High-ID	2	26	24	2.7	3.9	1845	5048	473	128	8	365		4.9	100.8
Wk 2	2wk post-BCG	DG49	High-ID	2	17	27	2.2	4	2392	3400	436	260	13	553		5.36	101.1
Wk 20	20wk post-BCG	DF9I	Low-ID	2	21	20	2.3	4.8	2134	2270	268	28	0	338		6.66	101
Wk 20	20wk post-BCG	DFG1	IV	2	8	30	3	4.9	3378	4253	462	0	8	352		4.92	97.6
Wk 20	20wk post-BCG	DFJ3	AE	2	46	22	2.1	4.7	1565	3050	365	20	0	362		5.22	100
Wk 20	20wk post-BCG	DFL6	ID/AE	2	29	44	2.5	4.5	2745	3007	329	18	0	437		4.6	100.7
Wk 16	16wk post-BCG	DG02	High-ID	2	38	26	2.3	4.3	4728	2704	488	72	8	339	0.802	4.2	99.5
Wk 16	16wk post-BCG	DF9F	High-ID	2	24	29	2.5	4.2	2598	2982	408	0	12	344	13.594	4.98	101.4
Wk 16	16wk post-BCG	OTL	High-ID	2	32	24	2.9	4.6	1242	3677	410	59	11	400	6.172	4.9	100.7
Wk 16	16wk post-BCG	DG49	High-ID	2	22	18	2.3	4.5	3590	2246	480	70	13	488	18.75	5.36	100
Wk 24	24wk post-BCG	DF9I	Low-ID	2	18	15	4.6	6.8	5138	350	371	7	288			7.12	102.3
Wk 24	24wk post-BCG	DFG1	IV	2	7	22	4.7	7.5	5986	738	180	8	375			5.46	102
Wk 24	24wk post-BCG	DFJ3	AE	2	25	22	4.4	6.3	4706	459	118	12	341			5.78	101.9
Wk 24	24wk post-BCG	DFL6	ID/AE	2	21	19	4.6	6.9	4048	504	168	8	366			4.96	101.8
Wk 20	20wk post-BCG	DG02	High-ID	2	24	22	4.1	6.4	4173	570	440	12	364			4.64	102.7
Wk 20	20wk post-BCG	DF9F	High-ID	2	14	23	4	6.5	5289	664	16	16	366			5.4	102.5
Wk 20	20wk post-BCG	OTL	High-ID	2	28	21	4.2	6.7	4327	394	81	12	345			5.32	101.9
Wk 20	20wk post-BCG	DG49	High-ID	2	20	19	4.2	6.2	4182	528	267	12	436			5.92	102.2
Pre	Pre-vax	DFHO	Unvax	2	25	44	2.4	4.1	3927	3026	944	595	9	293
Pre	Pre-vax	DGKW	Unvax	2	18	37	2.3	4.1	3572	3532	907	81	8	375
Pre	Pre-vax	DF7A	Unvax	2	27	34	2.4	4.2	5391	2999	580	221	9	341
Pre	Pre-vax	OPK	Unvax	2	24	32	2.7	4.2	4283	2363	765	83	8	425
Pre	Pre-vax	ORE	ID/AE	547.4	21	20	2.4	4.1	2927	3562	613	190	7	388	6.45387	4.84	101
Pre	Pre-vax	DFF3	IV	547.4	20	27	2.1	4.2	1776	3101	313	101	11	344	2.00307	6.3	100.7
Pre	Pre-vax	OLB	High-ID	547.4	23	30	2.3	4.1	3437	2452	516	295	0	221	1.45955	5.16	101.2
Pre	Pre-vax	OPH	AE	547.4	34	40	2.6	3.8	3160	3401	362	170	7	285	0	4.38	101.1
Pre	Pre-vax	DG88	ID/AE	547.4	22	28	2.4	3.7	1394	2403	303	0	0	381	0	5.78	100.9
Pre	Pre-vax	DF8P	AE	547.4	26	33	2.3	3.8	2904	2829	435	120	13	306	0	5.9	101.7
Pre	Pre-vax	O6T	IV	547.4	31	23	2.6	3.6	2548	3317	242	93	0	401	11.2476	4.86	101.1
Pre	Pre-vax	OVN	High-ID	547.4	28	34	2.6	3.7	7291	4315	484	285	25	305	0	5.08	102.7
Pre	Pre-vax	DFT3	High-ID	547.4	24	31	1.8	4.2	2288	3571	329	0	12	393	0	7.18	103.6
Pre	Pre-vax	DG44	Low-ID	547.4	22	32	1.7	3.6	1612	3492	464	220	12	332	0	6.26	102.5
Pre	Pre-vax	DF16	Low-ID	547.4	14	26	1.9	4.1	1184	2895	282	31	9	246	0	6.58	103.7
Pre	Pre-vax	OEL	ID/AE	547.4	19	26	2.6	3.7	2465	1940	343	142	10	340	14.52	5.6	103
Pre	Pre-vax	DFC3	AE	547.4	22	22	2.2	3.8	7370	2755	683	381	11	333	4.22736	6.46	102.7
Pre	Pre-vax	HBZ	Low-ID	547.4	25	15	2.5	3.8	5481	3220	728	262	10	341	0	5.2	101.4
Pre	Pre-vax	DFW7	IV	547.4	24	22	2.3	4.3	1694	3323	481	290	12	343	3.81838	6.5	101.4
6 hours	6h post-BCG	DF16	Low-ID	547.4	24	46	2.1	4.4	5022	3729	512	37	0	318	23.6481	6.74	102.4
6 hours	6h post-BCG	HBZ	Low-ID	547.4	40	54	2.4	3.8	7885	3891	666	346	13	309	22.113	5.4	100.3
6 hours	6h post-BCG	DG44	Low-ID	547.4	41	81	2.2	4.4	5439	3696	977	378	11	367	21.6299	6.26	100.6
6 hours	6h post-BCG	DFF3	IV	547.4	22	37	2.2	4.4	9461	832	497	0	11	319	45.6002	6.1	101.9
6 hours	6h post-BCG	DFW7	IV	547.4	34	61	2.2	4.4	10624	655	421	0	0	343	75.2737	6.82	102.7
6 hours	6h post-BCG	O6T	IV	547.4	39	42	2.8	3.8	10825	818	732	12	12	444	61.208	5.04	100.8
6 hours	6h post-BCG	DF8P	AE	547.4	45	136	2.5	4.3	5093	3444	883	272	10	341	2.28245	6.14	101.4
6 hours	6h post-BCG	OPH	AE	547.4	56	80	2.7	3.9	8080	4261	777	268	13	296	4.3675	4.94	102
6 hours	6h post-BCG	DFC3	AE	547.4	29	58	2.4	4.5	8060	4442	783	203	14	350	13.5398	6.6	101.9
6 hours	6h post-BCG	OEL	ID/AE	547.4	56	120	2.8	4.1	5650	1886	525	139	0	383	12.0879	5.84	102
6 hours	6h post-BCG	DG88	ID/AE	547.4	42	95	2.5	4.1	7353	1824	514	0	10	369	12.6731	5.76	100.4
6 hours	6h post-BCG	ORE	ID/AE	547.4	36	95	2.4	4.3	6410	2820	720	40	10	378	11.1578	5.02	101.5
6 hours	6h post-BCG	DFT3	High-ID	547.4	31	69	2.1	4.7	5904	2367	648	72	9	398	14.3205	7.5	101.8
6 hours	6h post-BCG	OLB	High-ID	547.4	48	99	2.2	4.1	3832	2955	877	229	8	196	5.66934	5.4	102.4
6 hours	6h post-BCG	OVN	High-ID	547.4	38	58	2.7	4	8178	5336	885	87	15	320	7.10356	5.2	101.9
Day 2	2d post-BCG	DF16	Low-ID	547.4	23	34	2.3	4.2	1851	2876	321	51	0	290	23.4092	6.64	102.7
Day 2	2d post-BCG	HBZ	Low-ID	547.4	47	24	2.7	4.1	4584	3480	409	418	9	315	12.0687	5.16	101.3
Day 2	2d post-BCG	DG44	Low-ID	547.4	44	30	2.2	4.2	1859	2827	512	292	11	350	24.8075	6.12	101.7
Day 2	2d post-BCG	DFF3	IV	547.4	24	28	2.6	3.8	2153	2616	302	120	10	399	548.603	6.28	102.9
Day 2	2d post-BCG	DFW7	IV	547.4	35	21	2.7	4	2876	1706	489	120	10	313	1500	6.82	101.3
Day 2	2d post-BCG	O6T	IV	547.4	35	30	3.3	3.5	3416	1758	531	183	12	353	1014.35	4.88	100.8
Day 2	2d post-BCG	DF8P	AE	547.4	45	35	2.5	4.3	2873	3370	590	360	7	342	19.3666	6.1	101.8
Day 2	2d post-BCG	OPH	AE	547.4	56	41	2.8	3.9	2915	3162	389	228	7	294	6.26647	4.48	102
Day 2	2d post-BCG	DFC3	AE	547.4	32	27	2.5	4.3	2860	3010	410	208	13	330	16.0286	6.52	102
Day 2	2d post-BCG	OEL	ID/AE	547.4	49	35	2.7	3.8	3064	1821	457	160	0	355	60.6999	5.52	100.7
Day 2	2d post-BCG	DG88	ID/AE	547.4	42	29	2.5	3.9	2597	1975	289	20	20	372	14.9766	5.68	101.8
Day 2	2d post-BCG	ORE	ID/AE	547.4	35	19	2.6	4.2	3796	2949	387	161	7	386	16.668	4.86	101.4
Day 2	2d post-BCG	DFT3	High-ID	547.4	32	28	2.2	4.5	2990	1590	270	150	0	275	16.6899	7.28	102.6
Day 2	2d post-BCG	OLB	High-ID	547.4	44	32	2.5	4	2539	1615	308	138	0	202	5.23954	5.1	100.7
Day 2	2d post-BCG	OVN	High-ID	547.4	43	30	2.7	3.8	6803	3661	678	147	11	297	43.0869	4.98	101.4
Wk 1	1wk post-BCG	DF16	Low-ID	547.4	14	48	2.3	4.2	843	2971	387	90	9	294	3.62552	6.58	101.9
Wk 1	1wk post-BCG	HBZ	Low-ID	547.4	25	23	2.6	4.1	2322	2976	372	318	12	420	3.78877	5.12	100.5
Wk 1	1wk post-BCG	DG44	Low-ID	547.4	21	49	2.3	4.2	1021	2631	475	264	9	419	22.5726	6.24	101
Wk 1	1wk post-BCG	DFF3	IV	547.4	56	59	2.8	3.5	4382	3279	481	141	17	371	25.6801	6.36	102.7
Wk 1	1wk post-BCG	DFW7	IV	547.4	78	59	3	3.7	5069	4284	826	0	20	341	51.7938	6.76	101
Wk 1	1wk post-BCG	O6T	IV	547.4	47	55	3.5	3.2	2686	3959	696	52	7	505	69.0509	4.88	100.6
Wk 1	1wk post-BCG	DF8P	AE	547.4	23	30	2.6	4.3	1393	3380	508	108	11	377	4.7387	6.18	101.5
Wk 1	1wk post-BCG	OPH	AE	547.4	28	37	2.5	3.9	2944	3291	381	184	0	353	0	4.38	99.9
Wk 1	1wk post-BCG	DFC3	AE	547.4	21	39	2.6	4.3	2905	3498	290	200	7	406	2.96526	6.48	100.9
Wk 1	1wk post-BCG	OEL	ID/AE	547.4	25	35	2.8	4	2255	2240	375	120	10	427	0.424473	5.56	102.2
Wk 1	1wk post-BCG	DG88	ID/AE	547.4	26	33	2.7	4.1	3944	2441	360	48	7	504	2.34538	5.7	102.4
Wk 1	1wk post-BCG	ORE	ID/AE	547.4	12	24	2.5	4.2	4067	2415	392	119	7	476	2.37128	4.84	101.3
Wk 1	1wk post-BCG	DFT3	High-ID	547.4	18	38	2.3	4.7	5508	2122	429	41	0	477	11.4405	7.28	101.5
Wk 1	1wk post-BCG	OLB	High-ID	547.4	23	27	2.3	4.1	1607	1397	284	214	0	230	8.41943	5.2	101.5
Wk 1	1wk post-BCG	OVN	High-ID	547.4	23	29	2.6	3.7	5527	3587	529	147	10	320	3.84899	5	100.3
Wk 2	2wk post-BCG	DF16	Low-ID	547.4	16	31	2.2	4.3	2030	4442	648	72	7	266	1.35926	6.46	103.9
Wk 2	2wk post-BCG	DFF3	IV	547.4	40	59	2.8	3.5	1663	3427	448	39	22	263	6.82583	6.4	102.4
Wk 2	2wk post-BCG	DF8P	AE	547.4	22	28	2.4	4.2	2412	3497	717	67	7	330	4.24656	6.08	96
Wk 2	2wk post-BCG	OEL	ID/AE	547.4	19	30	2.6	4.1	2732	2149	416	103	0	376	7.33361	5.4	102.3
Wk 2	2wk post-BCG	DFT3	High-ID	547.4	19	36	2.3	4.8	1536	2806	258	0	0	44	7.3925	7.24	103.3
Wk 2	2wk post-BCG	HBZ	Low-ID	547.4	30	25	2.5	4	2158	3491	469	469	13	369	23.9852	5.12	102.8
Wk 2	2wk post-BCG	DFW7	IV	547.4	343	174	3.2	3.4	2158	2564	458	0	21	357	52.4012	6.9	102.3
Wk 2	2wk post-BCG	OPH	AE	547.4	31	48	2.4	3.8	2283	2541	385	292	0	167	4.77467	4.22	100.4
Wk 2	2wk post-BCG	DG88	ID/AE	547.4	26	24	2.7	4.1	3752	2807	420	21	0	384	0	5.74	102.1
Wk 2	2wk post-BCG	OLB	High-ID	547.4	22	24	2.3	4.4	1476	2165	396	446	18	239	4.665	5.04	102.1
Wk 2	2wk post-BCG	DG44	Low-ID	547.4	20	32	2.1	4.3	1606	3926	618	338	13	377	6.26219	6.28	101.4
Wk 2	2wk post-BCG	O6T	IV	547.4	41	50	3.3	3.1	1980	4154	759	0	7	355	96.5709	4.72	100.5
Wk 2	2wk post-BCG	DFC3	AE	547.4	18	21	2.4	4.5	1906	3292	460	230	12	329	3.72073	6.42	101.7
Wk 2	2wk post-BCG	ORE	ID/AE	547.4	14	17	2.3	4	5568	2645	331	157	0	413	14.2699	4.72	101.6
Wk 2	2wk post-BCG	OVN	High-ID	547.4	44	53	3	3.6	9855	3781	774	175	15	303	675.275	4.96	103.3
Wk 8	8wk post-BCG	DF16	Low-ID	547.4	19	33	2.1	4.7	1226	3903	392	78	0	279		6.68	101
Wk 8	8wk post-BCG	DFF3	IV	547.4	24	42	2.3	4.5	1972	4264	401	163	0	357		6.5	101.1
Wk 8	8wk post-BCG	DF8P	AE	547.4	19	27	2.3	4.2	1991	3572	624	113	0	356		6.3	101.7
Wk 8	8wk post-BCG	OEL	ID/AE	547.4	21	28	2.6	4	1748	1759	232	61	0	429		5.58	101.9
Wk 8	8wk post-BCG	DFT3	High-ID	547.4	18	30	2	4.7	1775	3584	230	0	11	355		7.38	102.9
Wk 8	8wk post-BCG	HBZ	Low-ID	547.4	38	29	2.6	4.1	2326	3910	354	204	7	322		4.78	102
Wk 8	8wk post-BCG	DFW7	IV	547.4	79	39	3.3	4.1	2329	4175	412	178	7	359		6.7	101
Wk 8	8wk post-BCG	OPH	AE	547.4	19	27	2.8	3.7	1984	3590	403	211	12	267		3.7	102.3
Wk 8	8wk post-BCG	DG88	ID/AE	547.4	23	26	2.8	4.2	1955	2766	478	0	0	458		5.42	101.2
Wk 8	8wk post-BCG	OLB	High-ID	547.4	20	22	2.4	4.1	1627	2678	355	139	0	231		4.66	101.6
Wk 8	8wk post-BCG	DG44	Low-ID	547.4	19	31	2.1	4.2	2527	3423	644	399	7	365		5.88	101.4
Wk 8	8wk post-BCG	O6T	IV	547.4	28	37	3.7	3.3	2068	2970	302	49	11	538		4.32	99.9
Wk 8	8wk post-BCG	DFC3	AE	547.4	15	22	2.2	4.3	3750	3195	428	120	8	332		6.24	102.5
Wk 8	8wk post-BCG	ORE	ID/AE	547.4	10	14	2.2	4	4656	2832	448	56	8	333		4.44	102
Wk 8	8wk post-BCG	OVN	High-ID	547.4	26	27	2.5	3.8	4285	4389	542	285	0	317		4.56	101.4
Wk 12	12wk post-BCG	HBZ	Low-ID	547.4	61	38	2.3	4.2	2917	2384	325	162	12	373		4.86	102.5
Wk 12	12wk post-BCG	DFW7	IV	547.4	33	26	2.6	4.2	2331	3471	309	176	13	301		7.58	101.8
Wk 12	12wk post-BCG	OPH	AE	547.4	30	31	2.5	3.9	2670	2856	324	138	12	345		4.04	103.2
Wk 12	12wk post-BCG	DF8P	AE	547.4	27	31	2.4	4.4	2560	3705	545	83	7	349		6.12	101.1
Wk 12	12wk post-BCG	OLB	High-ID	547.4	17	25	2.4	4	1080	2059	277	484	0	238		4.8	102.9
Wk 12	12wk post-BCG	DG44	Low-ID	547.4	21	26	1.9	3.8	2269	3125	459	347	0	344		6.38	102.1
Wk 12	12wk post-BCG	O6T	IV	547.4	20	27	3.2	3.5	1858	2210	211	22	0	556		4.32	101.8
Wk 12	12wk post-BCG	DFC3	AE	547.4	22	22	2.2	4.3	4118	2450	291	241	0	347		6.66	103.4
Wk 12	12wk post-BCG	DF16	Low-ID	547.4	18	34	2	4.6	5310	3213	396	81	0	311		6.86	102.6
Wk 12	12wk post-BCG	OVN	High-ID	547.4	36	24	2.9	4.2	4888	4909	468	125	10	313		4.78	103.1
Wk 12	12wk post-BCG	DFT3	High-ID	547.4	19	26	2	4.6	1893	3047	260	0	0	387		7.32	102.1
Wk 12	12wk post-BCG	DFF3	IV	547.4	21	31	2	4.3	1677	4186	410	228	0	314		6.52	102
Wk 12	12wk post-BCG	ORE	ID/AE	547.4	15	18	2.1	4.3	4676	5173	702	227	22	402		4.94	100.8
Wk 12	12wk post-BCG	DG88	ID/AE	547.4	43	58	2.5	4.1	2933	4103	764	0	0	390		5.84	100.8
Wk 12	12wk post-BCG	OEL	ID/AE	547.4	22	24	2.8	4	1244	1630	317	109	0	381		5.26	101.2
Wk 16	16wk post-BCG	DF16	Low-ID	547.4	15	27	1.8	4.1	2112	2899	380	99	11	276		7.16	101.4
Wk 16	16wk post-BCG	DFF3	IV	547.4	23	36	1.9	3.9	2329	4912	615	336	8	308		6.8	100.5
Wk 16	16wk post-BCG	DF8P	AE	547.4	23	27	2.2	4	1299	3286	657	48	11	339		6.52	99.4
Wk 16	16wk post-BCG	OEL	ID/AE	547.4	22	30	2.7	3.8	1177	1976	385	152	11	342		5.42	101.5
Wk 16	16wk post-BCG	DFT3	High-ID	547.4	24	32	1.9	4.3	2800	3794	399	0	7	374		8.08	101.6
Wk 16	16wk post-BCG	HBZ	Low-ID	547.4	25	22	2.5	3.9	2790	3550	596	142	21	355		5.1	101.4
Wk 16	16wk post-BCG	DFW7	IV	547.4	37	33	2.6	4.1	4046	5418	655	270	10	311		8.2	101.4
Wk 16	16wk post-BCG	OPH	AE	547.4	26	36	2.7	3.5	1184	4429	435	239	13	335		4.32	100.6
Wk 16	16wk post-BCG	DG88	ID/AE	547.4	23	30	2.5	3.7	1070	3254	456	10	10	346		6.16	100.5
Wk 16	16wk post-BCG	OLB	High-ID	547.4	18	29	2.3	3.7	1542	2439	428	282	9	245		5	100.6
Wk 16	16wk post-BCG	DG44	Low-ID	547.4	35	32	2	4.2	1204	3640	649	407	0	358		6.32	101.2
Wk 16	16wk post-BCG	O6T	IV	547.4	28	33	3.1	3.4	1214	2202	285	0	0	292		4.34	101.2
Wk 16	16wk post-BCG	DFC3	AE	547.4	23	29	2.2	3.9	1701	3110	416	162	11	338		6.98	102.5
Wk 16	16wk post-BCG	ORE	ID/AE	547.4	12	19	1.9	3.9	2792	3307	389	99	13	383		4.94	102.7
Wk 16	16wk post-BCG	OVN	High-ID	547.4	25	28	2.6	3.7	2697	2858	533	99	12	273		4.94	101.6
Wk 20	20wk post-BCG	DF16	Low-ID	547.4	17	25	2	4.5	1214	2520	386	71	8	295		7.4	103.2
Wk 20	20wk post-BCG	DFF3	IV	547.4	18	27	1.9	3.9	1639	3394	297	160	11	368		7.44	103.4
Wk 20	20wk post-BCG	DF8P	AE	547.4	27	26	2.2	4	2934	3865	685	208	8	337		6.9	103.2
Wk 20	20wk post-BCG	OEL	ID/AE	547.4	26	29	2.7	3.7	973	2142	422	152	11	376		5.46	102.9
Wk 20	20wk post-BCG	DFT3	High-ID	547.4	22	28	1.8	4.2	2848	3251	288	0	13	427		8.84	101.7
Wk 20	20wk post-BCG	HBZ	Low-ID	547.4	27	21	2.5	3.9	2355	4178	503	465	0	367		5.42	100.8
Wk 20	20wk post-BCG	DFW7	IV	547.4	29	23	2.4	4.1	2760	3505	435	200	0	289		8.82	100.4
Wk 20	20wk post-BCG	OPH	AE	547.4	26	27	2.3	3.5	2215	4216	304	159	7	314		4.54	100.4
Wk 20	20wk post-BCG	DG88	ID/AE	547.4	19	25	2.2	3.7	2257	3118	302	11	11	490		6.46	100.9
Wk 20	20wk post-BCG	OLB	High-ID	547.4	15	23	2.2	3.7	1046	2481	283	283	8	234		5.12	102
Wk 20	20wk post-BCG	DG44	Low-ID	547.4	24	23	1.8	4	1484	2759	439	418	0	342		6.78	103.1
Wk 20	20wk post-BCG	O6T	IV	547.4	26	36	3.1	3.4	1569	3918	583	130	0	1116		4.6	101.6
Wk 20	20wk post-BCG	DFC3	AE	547.4	19	19	2	4.1	3178	3101	329	392	0	376		7.52	103.2
Wk 20	20wk post-BCG	ORE	ID/AE	547.4	12	15	2	4.2	2533	3739	308	121	0	373		5.06	102.5
Wk 20	20wk post-BCG	OVN	High-ID	547.4	32	24	2.7	3.7	3576	3760	432	232	0	282		5.42	101.2
Wk 24	24wk post-BCG	ORE	ID/AE	547.4	15	36	2.2	4	1852	3925	302	202	19	398		5.04	102
Wk 24	24wk post-BCG	DG88	ID/AE	547.4	17	30	2.6	3.5	882	2512	407	0	0	534		6.8	100.9
Wk 24	24wk post-BCG	OEL	ID/AE	547.4	22	29	2.7	3.6	722	2695	281	191	12	433		5.54	101.9
Wk 24	24wk post-BCG	HBZ	Low-ID	547.4	26	18	2.3	3.7	2842	3339	612	0	7	303		5.84	101.9
Wk 24	24wk post-BCG	DFW7	IV	547.4	25	24	2.6	3.9	3344	3287	462	0	7	317		9.64	102.4
Wk 24	24wk post-BCG	OPH	AE	547.4	23	29	2.6	3.6	1299	6684	490	418	9	305		4.62	101.6
Wk 24	24wk post-BCG	DFT3	High-ID	547.4	21	31	2	4.2	4554	4014	423	0	9	454		8.94	103.4
Wk 24	24wk post-BCG	OLB	High-ID	547.4	16	26	2.4	3.6	1127	2391	262	512	9	249		5.22	102.4
Wk 24	24wk post-BCG	DG44	Low-ID	547.4	24	28	2.1	3.9	1439	3136	398	616	11	366		7.44	100.6
Wk 24	24wk post-BCG	O6T	IV	547.4	36	33	3.2	3.2	1535	3137	388	31	10	372		5	100.4
Wk 24	24wk post-BCG	DFC3	AE	547.4	17	30	2.3	3.7	2872	3658	701	462	8	376		7.42	102.5
Wk 24	24wk post-BCG	DF16	Low-ID	547.4	17	31	2.2	4.2	4601	3836	383	71	9	301		7.54	103.9
Wk 24	24wk post-BCG	OVN	High-ID	547.4	37	28	3	3.6	2985	5214	637	255	9	328		5.82	103
Wk 24	24wk post-BCG	DFF3	IV	547.4	16	22	2.2	4	1400	2705	239	158	0	413		7.72	102.6
Wk 24	24wk post-BCG	DF8P	AE	547.4	20	27	2.3	3.8	3112	3848	768	248	24	300		7.45	101.6
Wk 4	4wk post-BCG	DF16	Low-ID	547.4	12	33	2.1	4.2	2577	3941	490	92	0	295	3.80724	6.52	102.2
Wk 4	4wk post-BCG	DFF3	IV	547.4	36	47	2.8	3.5	1950	2841	339	159	11	309	9.18467	6.6	102.7
Wk 4	4wk post-BCG	DF8P	AE	547.4	21	27	2.3	3.9	2940	2820	60	180	0	323	25.6981	6.24	100.7
Wk 4	4wk post-BCG	OEL	ID/AE	547.4	19	28	2.6	3.7	1821	1720	257	90	12	398	27.3005	5.56	101
Wk 4	4wk post-BCG	DFT3	High-ID	547.4	15	32	2.2	4.2	5638	2593	409	52	9	371	5.75937	7.52	102.3
Wk 4	4wk post-BCG	HBZ	Low-ID	547.4	24	26	2.4	3.8	1940	3703	462	482	13	323	11.7958	5.2	99.3
Wk 4	4wk post-BCG	DFW7	IV	547.4	87	82	3.2	3.3	2802	3509	483	0	7	308	12.4323	7.16	101.6
Wk 4	4wk post-BCG	OPH	AE	547.4	24	36	2.6	3.4	1914	2746	369	161	10	292	6.59616	4.36	102.3
Wk 4	4wk post-BCG	DG88	ID/AE	547.4	20	32	2.4	3.6	1505	1726	259	0	11	385	0	5.9	101.7
Wk 4	4wk post-BCG	OLB	High-ID	547.4	20	40	2.2	3.8	2442	2575	400	371	12	199	4.10808	5.14	102.1
Wk 4	4wk post-BCG	DG44	Low-ID	547.4	15	27	1.9	3.9	1566	3283	522	412	17	367	0	6.28	100.7
Wk 4	4wk post-BCG	O6T	IV	547.4	55	61	3.1	2.6	1683	3509	297	0	11	314	86.8775	4.52	101.6
Wk 4	4wk post-BCG	DFC3	AE	547.4	15	19	2.1	4	1627	2597	299	368	10	291	4.23559	6.5	102.4
Wk 4	4wk post-BCG	ORE	ID/AE	547.4	11	13	2.1	3.8	2834	3303	308	248	7	359	23.1344	4.84	102.6
Wk 4	4wk post-BCG	OVN	High-ID	547.4	21	23	2.6	3.3	5974	4748	571	583	24	305	16.4452	5.12	101.9
