# Supplementary material for: Prevention of tuberculosis in macaques after intravenous BCG immunization
Source: Nature. 2020 Jan 1;577(7788):95–102. doi: 10.1038/s41586-019-1817-8 (PMC7015856; doi:10.1038/s41586-019-1817-8)
Supplement: Supplementary file 13 — Source Data Extended Data Fig. 3 [file 41586_2019_1817_MOESM13_ESM.xlsx]

## Sheet: panel a, b
Extended Data Fig. 3 a, b: Proportions of leukocytes and T cells in BAL
NHP ID	Vaccine	Weeks after BCG	Challenge Cohort	Cell Subset	Absolute count
OEN	ID/AE	Pre	1	B	234270		B= B cells
OEN	ID/AE	Pre	1	Macs	5950800		Macs= macrophages
OEN	ID/AE	Pre	1	NK	43348.5		NK=NK cells
OEN	ID/AE	Pre	1	Neuts	125685		Neuts=neutrophils
OEN	ID/AE	Pre	1	mDC	341145		mDC= myeloid dendritic cells
OEN	ID/AE	Pre	1	pDC	16245		pDC=plasmacytoid dendritic cells
OEN	ID/AE	Pre	1	T	991800		T=T cells
OEN	ID/AE	Pre	1	CD4	301815		CD4=CD4 T cells
OEN	ID/AE	Pre	1	CD8	571995		CD8=CD8 T cells
OEN	ID/AE	Pre	1	MAIT	21289.5		MAIT= Mucosal Associated Invariant T cells
OEN	ID/AE	Pre	1	iNKT			iNKT=invariant NK T cells
OEN	ID/AE	Pre	1	Vg9pos
OEN	ID/AE	Pre	1	Vg9neg
DFVJ	Low-ID	Pre	1	B	54526
DFVJ	Low-ID	Pre	1	Macs	3266080
DFVJ	Low-ID	Pre	1	NK	24769.6
DFVJ	Low-ID	Pre	1	Neuts	61924
DFVJ	Low-ID	Pre	1	mDC	289344
DFVJ	Low-ID	Pre	1	pDC	6795.2
DFVJ	Low-ID	Pre	1	T	893240
DFVJ	Low-ID	Pre	1	CD4	161112
DFVJ	Low-ID	Pre	1	CD8	630200
DFVJ	Low-ID	Pre	1	MAIT	50196.8
DFVJ	Low-ID	Pre	1	iNKT
DFVJ	Low-ID	Pre	1	Vg9pos
DFVJ	Low-ID	Pre	1	Vg9neg
DFX2	Low-ID	Pre	1	B	84666
DFX2	Low-ID	Pre	1	Macs	4461960
DFX2	Low-ID	Pre	1	NK	18169.2
DFX2	Low-ID	Pre	1	Neuts	25276.2
DFX2	Low-ID	Pre	1	mDC	281808
DFX2	Low-ID	Pre	1	pDC	3392.82
DFX2	Low-ID	Pre	1	T	741600
DFX2	Low-ID	Pre	1	CD4	254616
DFX2	Low-ID	Pre	1	CD8	352878
DFX2	Low-ID	Pre	1	MAIT	7292.4
DFX2	Low-ID	Pre	1	iNKT
DFX2	Low-ID	Pre	1	Vg9pos
DFX2	Low-ID	Pre	1	Vg9neg
DF3A	IV	Pre	1	B	32756.7
DF3A	IV	Pre	1	Macs	4391470
DF3A	IV	Pre	1	NK	36502.6
DF3A	IV	Pre	1	Neuts	56188.5
DF3A	IV	Pre	1	mDC	380169
DF3A	IV	Pre	1	pDC	3419.13
DF3A	IV	Pre	1	T	2247540
DF3A	IV	Pre	1	CD4	548336
DF3A	IV	Pre	1	CD8	1235350
DF3A	IV	Pre	1	MAIT	4606.66
DF3A	IV	Pre	1	iNKT
DF3A	IV	Pre	1	Vg9pos
DF3A	IV	Pre	1	Vg9neg
DF4X	ID/AE	Pre	1	B	37129
DF4X	ID/AE	Pre	1	Macs	2068120
DF4X	ID/AE	Pre	1	NK	6280.7
DF4X	ID/AE	Pre	1	Neuts	16551.9
DF4X	ID/AE	Pre	1	mDC	258168
DF4X	ID/AE	Pre	1	pDC	1811.34
DF4X	ID/AE	Pre	1	T	676650
DF4X	ID/AE	Pre	1	CD4	265802
DF4X	ID/AE	Pre	1	CD8	302584
DF4X	ID/AE	Pre	1	MAIT	2019.54
DF4X	ID/AE	Pre	1	iNKT
DF4X	ID/AE	Pre	1	Vg9pos
DF4X	ID/AE	Pre	1	Vg9neg
DF2A	IV	Pre	1	B	60384
DF2A	IV	Pre	1	Macs	2273280
DF2A	IV	Pre	1	NK	8746.8
DF2A	IV	Pre	1	Neuts	67488
DF2A	IV	Pre	1	mDC	274836
DF2A	IV	Pre	1	pDC	3951.6
DF2A	IV	Pre	1	T	777000
DF2A	IV	Pre	1	CD4	259740
DF2A	IV	Pre	1	CD8	424908
DF2A	IV	Pre	1	MAIT	9856.8
DF2A	IV	Pre	1	iNKT
DF2A	IV	Pre	1	Vg9pos
DF2A	IV	Pre	1	Vg9neg
DFW0	AE	Pre	1	B	136192
DFW0	AE	Pre	1	Macs	3562880
DFW0	AE	Pre	1	NK	22678.4
DFW0	AE	Pre	1	Neuts	52288
DFW0	AE	Pre	1	mDC	204896
DFW0	AE	Pre	1	pDC	6019.2
DFW0	AE	Pre	1	T	1337600
DFW0	AE	Pre	1	CD4	508896
DFW0	AE	Pre	1	CD8	602528
DFW0	AE	Pre	1	MAIT	4967.36
DFW0	AE	Pre	1	iNKT
DFW0	AE	Pre	1	Vg9pos
DFW0	AE	Pre	1	Vg9neg
DFXL	Low-ID	Pre	1	B	55966.9
DFXL	Low-ID	Pre	1	Macs	4113230
DFXL	Low-ID	Pre	1	NK	12014.8
DFXL	Low-ID	Pre	1	Neuts	54679.6
DFXL	Low-ID	Pre	1	mDC	150185
DFXL	Low-ID	Pre	1	pDC	3445.06
DFXL	Low-ID	Pre	1	T	1060490
DFXL	Low-ID	Pre	1	CD4	357379
DFXL	Low-ID	Pre	1	CD8	540053
DFXL	Low-ID	Pre	1	MAIT	18267.4
DFXL	Low-ID	Pre	1	iNKT
DFXL	Low-ID	Pre	1	Vg9pos
DFXL	Low-ID	Pre	1	Vg9neg
DFI0	AE	Pre	1	B	80972
DFI0	AE	Pre	1	Macs	4342450
DFI0	AE	Pre	1	NK	15214.9
DFI0	AE	Pre	1	Neuts	126029
DFI0	AE	Pre	1	mDC	333030
DFI0	AE	Pre	1	pDC	4113.9
DFI0	AE	Pre	1	T	718300
DFI0	AE	Pre	1	CD4	176310
DFI0	AE	Pre	1	CD8	466242
DFI0	AE	Pre	1	MAIT	19328.8
DFI0	AE	Pre	1	iNKT
DFI0	AE	Pre	1	Vg9pos
DFI0	AE	Pre	1	Vg9neg
DG05	ID/AE	Pre	1	B	103776
DG05	ID/AE	Pre	1	Macs	5012160
DG05	ID/AE	Pre	1	NK	10451.2
DG05	ID/AE	Pre	1	Neuts	49606.4
DG05	ID/AE	Pre	1	mDC	359168
DG05	ID/AE	Pre	1	pDC	8022.4
DG05	ID/AE	Pre	1	T	971520
DG05	ID/AE	Pre	1	CD4	382720
DG05	ID/AE	Pre	1	CD8	427616
DG05	ID/AE	Pre	1	MAIT	8758.4
DG05	ID/AE	Pre	1	iNKT
DG05	ID/AE	Pre	1	Vg9pos
DG05	ID/AE	Pre	1	Vg9neg
DF5T	Low-ID	Pre	1	B	33192
DF5T	Low-ID	Pre	1	Macs	5762500
DF5T	Low-ID	Pre	1	NK	28950.8
DF5T	Low-ID	Pre	1	Neuts	77171.4
DF5T	Low-ID	Pre	1	mDC	388162
DF5T	Low-ID	Pre	1	pDC	8380.98
DF5T	Low-ID	Pre	1	T	1890100
DF5T	Low-ID	Pre	1	CD4	846396
DF5T	Low-ID	Pre	1	CD8	806750
DF5T	Low-ID	Pre	1	MAIT	67306
DF5T	Low-ID	Pre	1	iNKT
DF5T	Low-ID	Pre	1	Vg9pos
DF5T	Low-ID	Pre	1	Vg9neg
O7E	Low-ID	Pre	1	B	25370
O7E	Low-ID	Pre	1	Macs	2191850
O7E	Low-ID	Pre	1	NK	6667
O7E	Low-ID	Pre	1	Neuts	12065.5
O7E	Low-ID	Pre	1	mDC	76700
O7E	Low-ID	Pre	1	pDC	929.25
O7E	Low-ID	Pre	1	T	286150
O7E	Low-ID	Pre	1	CD4	137175
O7E	Low-ID	Pre	1	CD8	110625
O7E	Low-ID	Pre	1	MAIT	3215.5
O7E	Low-ID	Pre	1	iNKT
O7E	Low-ID	Pre	1	Vg9pos
O7E	Low-ID	Pre	1	Vg9neg
DFH1	AE	Pre	1	B	85800
DFH1	AE	Pre	1	Macs	3981120
DFH1	AE	Pre	1	NK	21278.4
DFH1	AE	Pre	1	Neuts	37466
DFH1	AE	Pre	1	mDC	169884
DFH1	AE	Pre	1	pDC	6692.4
DFH1	AE	Pre	1	T	777920
DFH1	AE	Pre	1	CD4	209924
DFH1	AE	Pre	1	CD8	434148
DFH1	AE	Pre	1	MAIT	17732
DFH1	AE	Pre	1	iNKT
DFH1	AE	Pre	1	Vg9pos
DFH1	AE	Pre	1	Vg9neg
OBD	AE	Pre	1	B	46200
OBD	AE	Pre	1	Macs	2021250
OBD	AE	Pre	1	NK	7700
OBD	AE	Pre	1	Neuts	26565
OBD	AE	Pre	1	mDC	75900
OBD	AE	Pre	1	pDC	3492.5
OBD	AE	Pre	1	T	319000
OBD	AE	Pre	1	CD4	132275
OBD	AE	Pre	1	CD8	150975
OBD	AE	Pre	1	MAIT	1468.5
OBD	AE	Pre	1	iNKT
OBD	AE	Pre	1	Vg9pos
OBD	AE	Pre	1	Vg9neg
DJF9	IV	Pre	1	B	73744
DJF9	IV	Pre	1	Macs	2815680
DJF9	IV	Pre	1	NK	9469.4
DJF9	IV	Pre	1	Neuts	36997.7
DJF9	IV	Pre	1	mDC	117320
DJF9	IV	Pre	1	pDC	1361.75
DJF9	IV	Pre	1	T	716490
DJF9	IV	Pre	1	CD4	376681
DJF9	IV	Pre	1	CD8	199444
DJF9	IV	Pre	1	MAIT	9846.5
DJF9	IV	Pre	1	iNKT
DJF9	IV	Pre	1	Vg9pos
DJF9	IV	Pre	1	Vg9neg
O77	ID/AE	Pre	1	B	17724.6
O77	ID/AE	Pre	1	Macs	1115230
O77	ID/AE	Pre	1	NK	7694.4
O77	ID/AE	Pre	1	Neuts	41907
O77	ID/AE	Pre	1	mDC	61830
O77	ID/AE	Pre	1	pDC	1969.4
O77	ID/AE	Pre	1	T	611430
O77	ID/AE	Pre	1	CD4	217550
O77	ID/AE	Pre	1	CD8	261060
O77	ID/AE	Pre	1	MAIT	13900.3
O77	ID/AE	Pre	1	iNKT
O77	ID/AE	Pre	1	Vg9pos
O77	ID/AE	Pre	1	Vg9neg
DFX6	AE	Pre	1	B	11886.3
DFX6	AE	Pre	1	Macs	3633570
DFX6	AE	Pre	1	NK	2935.62
DFX6	AE	Pre	1	Neuts	17766
DFX6	AE	Pre	1	mDC	109557
DFX6	AE	Pre	1	pDC	1501.65
DFX6	AE	Pre	1	T	156510
DFX6	AE	Pre	1	CD4	40015.8
DFX6	AE	Pre	1	CD8	91791
DFX6	AE	Pre	1	MAIT	6683.4
DFX6	AE	Pre	1	iNKT
DFX6	AE	Pre	1	Vg9pos
DFX6	AE	Pre	1	Vg9neg
OE1	IV	Pre	1	B	37288
OE1	IV	Pre	1	Macs	1832800
OE1	IV	Pre	1	NK	5530
OE1	IV	Pre	1	Neuts	221200
OE1	IV	Pre	1	mDC	105860
OE1	IV	Pre	1	pDC	3539.2
OE1	IV	Pre	1	T	575120
OE1	IV	Pre	1	CD4	150416
OE1	IV	Pre	1	CD8	284084
OE1	IV	Pre	1	MAIT	14472.8
OE1	IV	Pre	1	iNKT
OE1	IV	Pre	1	Vg9pos
OE1	IV	Pre	1	Vg9neg
DFXH	ID/AE	Pre	1	B	9165.6
DFXH	ID/AE	Pre	1	Macs	1709840
DFXH	ID/AE	Pre	1	NK	5145.6
DFXH	ID/AE	Pre	1	Neuts	9380
DFXH	ID/AE	Pre	1	mDC	53332
DFXH	ID/AE	Pre	1	pDC	1262.28
DFXH	ID/AE	Pre	1	T	694120
DFXH	ID/AE	Pre	1	CD4	137752
DFXH	ID/AE	Pre	1	CD8	485080
DFXH	ID/AE	Pre	1	MAIT	4984.8
DFXH	ID/AE	Pre	1	iNKT
DFXH	ID/AE	Pre	1	Vg9pos
DFXH	ID/AE	Pre	1	Vg9neg
O7C	IV	Pre	1	B	25755.6
O7C	IV	Pre	1	Macs	3330990
O7C	IV	Pre	1	NK	26211.9
O7C	IV	Pre	1	Neuts	26465.4
O7C	IV	Pre	1	mDC	126243
O7C	IV	Pre	1	pDC	2002.65
O7C	IV	Pre	1	T	1059630
O7C	IV	Pre	1	CD4	264654
O7C	IV	Pre	1	CD8	704730
O7C	IV	Pre	1	MAIT	5171.4
O7C	IV	Pre	1	iNKT
O7C	IV	Pre	1	Vg9pos
O7C	IV	Pre	1	Vg9neg
DFVJ	Low-ID	4	1	B	23700
DFVJ	Low-ID	4	1	Macs	1448070
DFVJ	Low-ID	4	1	NK	5237.7
DFVJ	Low-ID	4	1	Neuts	34839
DFVJ	Low-ID	4	1	mDC	165426
DFVJ	Low-ID	4	1	pDC	1820.16
DFVJ	Low-ID	4	1	T	232734
DFVJ	Low-ID	4	1	CD4	40290
DFVJ	Low-ID	4	1	CD8	162108
DFVJ	Low-ID	4	1	MAIT	9314.1
DFVJ	Low-ID	4	1	iNKT
DFVJ	Low-ID	4	1	Vg9pos
DFVJ	Low-ID	4	1	Vg9neg
DF3A	IV	4	1	B	52002
DF3A	IV	4	1	Macs	3061800
DF3A	IV	4	1	NK	83430
DF3A	IV	4	1	Neuts	71928
DF3A	IV	4	1	mDC	1031940
DF3A	IV	4	1	pDC	375.84
DF3A	IV	4	1	T	8537400
DF3A	IV	4	1	CD4	1553580
DF3A	IV	4	1	CD8	4957200
DF3A	IV	4	1	MAIT	7160.4
DF3A	IV	4	1	iNKT
DF3A	IV	4	1	Vg9pos
DF3A	IV	4	1	Vg9neg
DJF9	IV	4	1	B	150453
DJF9	IV	4	1	Macs	961800
DJF9	IV	4	1	NK	40807.8
DJF9	IV	4	1	Neuts	105111
DJF9	IV	4	1	mDC	216405
DJF9	IV	4	1	pDC	2287.71
DJF9	IV	4	1	T	4877700
DJF9	IV	4	1	CD4	2109090
DJF9	IV	4	1	CD8	1580100
DJF9	IV	4	1	MAIT	494640
DJF9	IV	4	1	iNKT
DJF9	IV	4	1	Vg9pos
DJF9	IV	4	1	Vg9neg
DFX6	AE	4	1	B	15198.5
DFX6	AE	4	1	Macs	1837270
DFX6	AE	4	1	NK	4519.2
DFX6	AE	4	1	Neuts	23510.6
DFX6	AE	4	1	mDC	118629
DFX6	AE	4	1	pDC	3604.6
DFX6	AE	4	1	T	203095
DFX6	AE	4	1	CD4	53262
DFX6	AE	4	1	CD8	91460
DFX6	AE	4	1	MAIT	14122.5
DFX6	AE	4	1	iNKT
DFX6	AE	4	1	Vg9pos
DFX6	AE	4	1	Vg9neg
DFI0	AE	4	1	B	22612.8
DFI0	AE	4	1	Macs	1827840
DFI0	AE	4	1	NK	11860.8
DFI0	AE	4	1	Neuts	22176
DFI0	AE	4	1	mDC	112896
DFI0	AE	4	1	pDC	2889.6
DFI0	AE	4	1	T	977760
DFI0	AE	4	1	CD4	352800
DFI0	AE	4	1	CD8	490560
DFI0	AE	4	1	MAIT	49392
DFI0	AE	4	1	iNKT
DFI0	AE	4	1	Vg9pos
DFI0	AE	4	1	Vg9neg
DFXH	ID/AE	4	1	B	7267.4
DFXH	ID/AE	4	1	Macs	2495260
DFXH	ID/AE	4	1	NK	3615.8
DFXH	ID/AE	4	1	Neuts	14212.6
DFXH	ID/AE	4	1	mDC	117424
DFXH	ID/AE	4	1	pDC	1761.36
DFXH	ID/AE	4	1	T	390220
DFXH	ID/AE	4	1	CD4	107758
DFXH	ID/AE	4	1	CD8	227330
DFXH	ID/AE	4	1	MAIT	3436.8
DFXH	ID/AE	4	1	iNKT
DFXH	ID/AE	4	1	Vg9pos
DFXH	ID/AE	4	1	Vg9neg
DF4X	ID/AE	4	1	B	4386.99
DF4X	ID/AE	4	1	Macs	452577
DF4X	ID/AE	4	1	NK	1688.49
DF4X	ID/AE	4	1	Neuts	3407.82
DF4X	ID/AE	4	1	mDC	31765.2
DF4X	ID/AE	4	1	pDC	786.42
DF4X	ID/AE	4	1	T	150345
DF4X	ID/AE	4	1	CD4	64147.2
DF4X	ID/AE	4	1	CD8	62836.5
DF4X	ID/AE	4	1	MAIT	1418.64
DF4X	ID/AE	4	1	iNKT
DF4X	ID/AE	4	1	Vg9pos
DF4X	ID/AE	4	1	Vg9neg
DG05	ID/AE	4	1	B	23299.5
DG05	ID/AE	4	1	Macs	1656200
DG05	ID/AE	4	1	NK	3258.5
DG05	ID/AE	4	1	Neuts	31115
DG05	ID/AE	4	1	mDC	104860
DG05	ID/AE	4	1	pDC	6296.5
DG05	ID/AE	4	1	T	296450
DG05	ID/AE	4	1	CD4	105350
DG05	ID/AE	4	1	CD8	131075
DG05	ID/AE	4	1	MAIT	4949
DG05	ID/AE	4	1	iNKT
DG05	ID/AE	4	1	Vg9pos
DG05	ID/AE	4	1	Vg9neg
O7E	Low-ID	4	1	B	10341.2
O7E	Low-ID	4	1	Macs	1592380
O7E	Low-ID	4	1	NK	1701.56
O7E	Low-ID	4	1	Neuts	4181.8
O7E	Low-ID	4	1	mDC	186430
O7E	Low-ID	4	1	pDC	1027.94
O7E	Low-ID	4	1	T	97026
O7E	Low-ID	4	1	CD4	52118
O7E	Low-ID	4	1	CD8	32548
O7E	Low-ID	4	1	MAIT	908.46
O7E	Low-ID	4	1	iNKT
O7E	Low-ID	4	1	Vg9pos
O7E	Low-ID	4	1	Vg9neg
DFX2	Low-ID	4	1	B	48788.2
DFX2	Low-ID	4	1	Macs	5848960
DFX2	Low-ID	4	1	NK	3008.84
DFX2	Low-ID	4	1	Neuts	7522.1
DFX2	Low-ID	4	1	mDC	209494
DFX2	Low-ID	4	1	pDC	1216.19
DFX2	Low-ID	4	1	T	182780
DFX2	Low-ID	4	1	CD4	59052
DFX2	Low-ID	4	1	CD8	89984
DFX2	Low-ID	4	1	MAIT	2678.43
DFX2	Low-ID	4	1	iNKT
DFX2	Low-ID	4	1	Vg9pos
DFX2	Low-ID	4	1	Vg9neg
DF5T	Low-ID	4	1	B	15980.9
DF5T	Low-ID	4	1	Macs	3649080
DF5T	Low-ID	4	1	NK	8475.7
DF5T	Low-ID	4	1	Neuts	32802.9
DF5T	Low-ID	4	1	mDC	440607
DF5T	Low-ID	4	1	pDC	5040.13
DF5T	Low-ID	4	1	T	957560
DF5T	Low-ID	4	1	CD4	356497
DF5T	Low-ID	4	1	CD8	391435
DF5T	Low-ID	4	1	MAIT	52795.2
DF5T	Low-ID	4	1	iNKT
DF5T	Low-ID	4	1	Vg9pos
DF5T	Low-ID	4	1	Vg9neg
OE1	IV	4	1	B	232360
OE1	IV	4	1	Macs	1962500
OE1	IV	4	1	NK	72848
OE1	IV	4	1	Neuts	376800
OE1	IV	4	1	mDC	376800
OE1	IV	4	1	pDC	12481.5
OE1	IV	4	1	T	11775000
OE1	IV	4	1	CD4	2276500
OE1	IV	4	1	CD8	6437000
OE1	IV	4	1	MAIT	1354910
OE1	IV	4	1	iNKT
OE1	IV	4	1	Vg9pos
OE1	IV	4	1	Vg9neg
O7C	IV	4	1	B	609000
O7C	IV	4	1	Macs	3161000
O7C	IV	4	1	NK	350900
O7C	IV	4	1	Neuts	533600
O7C	IV	4	1	mDC	1032400
O7C	IV	4	1	pDC	25578
O7C	IV	4	1	T	18734000
O7C	IV	4	1	CD4	3132000
O7C	IV	4	1	CD8	12934000
O7C	IV	4	1	MAIT	258100
O7C	IV	4	1	iNKT
O7C	IV	4	1	Vg9pos
O7C	IV	4	1	Vg9neg
OBD	AE	4	1	B	4824
OBD	AE	4	1	Macs	574056
OBD	AE	4	1	NK	1817.04
OBD	AE	4	1	Neuts	6367.68
OBD	AE	4	1	mDC	56440.8
OBD	AE	4	1	pDC	1591.92
OBD	AE	4	1	T	70430.4
OBD	AE	4	1	CD4	32803.2
OBD	AE	4	1	CD8	29828.4
OBD	AE	4	1	MAIT	792.744
OBD	AE	4	1	iNKT
OBD	AE	4	1	Vg9pos
OBD	AE	4	1	Vg9neg
DFH1	AE	4	1	B	83930
DFH1	AE	4	1	Macs	4312000
DFH1	AE	4	1	NK	24409
DFH1	AE	4	1	Neuts	38115
DFH1	AE	4	1	mDC	439670
DFH1	AE	4	1	pDC	21098
DFH1	AE	4	1	T	1709400
DFH1	AE	4	1	CD4	491260
DFH1	AE	4	1	CD8	885500
DFH1	AE	4	1	MAIT	46508
DFH1	AE	4	1	iNKT
DFH1	AE	4	1	Vg9pos
DFH1	AE	4	1	Vg9neg
DFW0	AE	4	1	B	25320
DFW0	AE	4	1	Macs	662400
DFW0	AE	4	1	NK	3804
DFW0	AE	4	1	Neuts	11412
DFW0	AE	4	1	mDC	27840
DFW0	AE	4	1	pDC	2472
DFW0	AE	4	1	T	339600
DFW0	AE	4	1	CD4	127200
DFW0	AE	4	1	CD8	151200
DFW0	AE	4	1	MAIT	1860
DFW0	AE	4	1	iNKT
DFW0	AE	4	1	Vg9pos
DFW0	AE	4	1	Vg9neg
O77	ID/AE	4	1	B	42018
O77	ID/AE	4	1	Macs	1269480
O77	ID/AE	4	1	NK	14125.2
O77	ID/AE	4	1	Neuts	58408
O77	ID/AE	4	1	mDC	50064
O77	ID/AE	4	1	pDC	10549.2
O77	ID/AE	4	1	T	1111540
O77	ID/AE	4	1	CD4	447000
O77	ID/AE	4	1	CD8	429120
O77	ID/AE	4	1	MAIT	69136
O77	ID/AE	4	1	iNKT
O77	ID/AE	4	1	Vg9pos
O77	ID/AE	4	1	Vg9neg
OEN	ID/AE	4	1	B	59365
OEN	ID/AE	4	1	Macs	2585250
OEN	ID/AE	4	1	NK	31712.4
OEN	ID/AE	4	1	Neuts	32210.3
OEN	ID/AE	4	1	mDC	114517
OEN	ID/AE	4	1	pDC	16200.9
OEN	ID/AE	4	1	T	746850
OEN	ID/AE	4	1	CD4	266568
OEN	ID/AE	4	1	CD8	357339
OEN	ID/AE	4	1	MAIT	33244.4
OEN	ID/AE	4	1	iNKT
OEN	ID/AE	4	1	Vg9pos
OEN	ID/AE	4	1	Vg9neg
DFXL	Low-ID	4	1	B	6279
DFXL	Low-ID	4	1	Macs	3239600
DFXL	Low-ID	4	1	NK	2871.05
DFXL	Low-ID	4	1	Neuts	16562
DFXL	Low-ID	4	1	mDC	141505
DFXL	Low-ID	4	1	pDC	1492.4
DFXL	Low-ID	4	1	T	285740
DFXL	Low-ID	4	1	CD4	80080
DFXL	Low-ID	4	1	CD8	171080
DFXL	Low-ID	4	1	MAIT	6006
DFXL	Low-ID	4	1	iNKT
DFXL	Low-ID	4	1	Vg9pos
DFXL	Low-ID	4	1	Vg9neg
O7E	Low-ID	8	1	B	20345
O7E	Low-ID	8	1	Macs	2413230
O7E	Low-ID	8	1	NK	3724.7
O7E	Low-ID	8	1	Neuts	973.43
O7E	Low-ID	8	1	mDC	34117
O7E	Low-ID	8	1	pDC	313
O7E	Low-ID	8	1	T	251965
O7E	Low-ID	8	1	CD4	133338
O7E	Low-ID	8	1	CD8	73242
O7E	Low-ID	8	1	MAIT	4882.8
O7E	Low-ID	8	1	iNKT
O7E	Low-ID	8	1	Vg9pos
O7E	Low-ID	8	1	Vg9neg
DFX2	Low-ID	8	1	B	67760
DFX2	Low-ID	8	1	Macs	3185600
DFX2	Low-ID	8	1	NK	4444
DFX2	Low-ID	8	1	Neuts	7700
DFX2	Low-ID	8	1	mDC	88440
DFX2	Low-ID	8	1	pDC	307.56
DFX2	Low-ID	8	1	T	397320
DFX2	Low-ID	8	1	CD4	132000
DFX2	Low-ID	8	1	CD8	169840
DFX2	Low-ID	8	1	MAIT	3537.6
DFX2	Low-ID	8	1	iNKT
DFX2	Low-ID	8	1	Vg9pos
DFX2	Low-ID	8	1	Vg9neg
DF5T	Low-ID	8	1	B	19476.8
DF5T	Low-ID	8	1	Macs	2083040
DF5T	Low-ID	8	1	NK	8309.6
DF5T	Low-ID	8	1	Neuts	18386.4
DF5T	Low-ID	8	1	mDC	107536
DF5T	Low-ID	8	1	pDC	1079.12
DF5T	Low-ID	8	1	T	906160
DF5T	Low-ID	8	1	CD4	439920
DF5T	Low-ID	8	1	CD8	341032
DF5T	Low-ID	8	1	MAIT	24966.4
DF5T	Low-ID	8	1	iNKT
DF5T	Low-ID	8	1	Vg9pos
DF5T	Low-ID	8	1	Vg9neg
OE1	IV	8	1	B	151572
OE1	IV	8	1	Macs	1219920
OE1	IV	8	1	NK	28968
OE1	IV	8	1	Neuts	98940
OE1	IV	8	1	mDC	109140
OE1	IV	8	1	pDC	6650.4
OE1	IV	8	1	T	17482800
OE1	IV	8	1	CD4	6630000
OE1	IV	8	1	CD8	7752000
OE1	IV	8	1	MAIT	318240
OE1	IV	8	1	iNKT
OE1	IV	8	1	Vg9pos
OE1	IV	8	1	Vg9neg
O7C	IV	8	1	B	199680
O7C	IV	8	1	Macs	1164800
O7C	IV	8	1	NK	74464
O7C	IV	8	1	Neuts	106496
O7C	IV	8	1	mDC	100880
O7C	IV	8	1	pDC	3868.8
O7C	IV	8	1	T	16515200
O7C	IV	8	1	CD4	5428800
O7C	IV	8	1	CD8	9006400
O7C	IV	8	1	MAIT	83824
O7C	IV	8	1	iNKT
O7C	IV	8	1	Vg9pos
O7C	IV	8	1	Vg9neg
OBD	AE	8	1	B	59648
OBD	AE	8	1	Macs	1279170
OBD	AE	8	1	NK	10252
OBD	AE	8	1	Neuts	7945.3
OBD	AE	8	1	mDC	19082.7
OBD	AE	8	1	pDC	5172.6
OBD	AE	8	1	T	612790
OBD	AE	8	1	CD4	272610
OBD	AE	8	1	CD8	256300
OBD	AE	8	1	MAIT	5312.4
OBD	AE	8	1	iNKT
OBD	AE	8	1	Vg9pos
OBD	AE	8	1	Vg9neg
DFH1	AE	8	1	B	192720
DFH1	AE	8	1	Macs	6006000
DFH1	AE	8	1	NK	41184
DFH1	AE	8	1	Neuts	3986.4
DFH1	AE	8	1	mDC	68640
DFH1	AE	8	1	pDC	18084
DFH1	AE	8	1	T	4765200
DFH1	AE	8	1	CD4	1465200
DFH1	AE	8	1	CD8	2323200
DFH1	AE	8	1	MAIT	134640
DFH1	AE	8	1	iNKT
DFH1	AE	8	1	Vg9pos
DFH1	AE	8	1	Vg9neg
DFW0	AE	8	1	B	180720
DFW0	AE	8	1	Macs	2498400
DFW0	AE	8	1	NK	28872
DFW0	AE	8	1	Neuts	57240
DFW0	AE	8	1	mDC	56592
DFW0	AE	8	1	pDC	7560
DFW0	AE	8	1	T	3405600
DFW0	AE	8	1	CD4	1180800
DFW0	AE	8	1	CD8	1576800
DFW0	AE	8	1	MAIT	59832
DFW0	AE	8	1	iNKT
DFW0	AE	8	1	Vg9pos
DFW0	AE	8	1	Vg9neg
O77	ID/AE	8	1	B	63840
O77	ID/AE	8	1	Macs	493920
O77	ID/AE	8	1	NK	16396.8
O77	ID/AE	8	1	Neuts	3034.08
O77	ID/AE	8	1	mDC	19017.6
O77	ID/AE	8	1	pDC	2291.52
O77	ID/AE	8	1	T	2207520
O77	ID/AE	8	1	CD4	1011360
O77	ID/AE	8	1	CD8	860160
O77	ID/AE	8	1	MAIT	37968
O77	ID/AE	8	1	iNKT
O77	ID/AE	8	1	Vg9pos
O77	ID/AE	8	1	Vg9neg
OEN	ID/AE	8	1	B	110539
OEN	ID/AE	8	1	Macs	3509420
OEN	ID/AE	8	1	NK	83484
OEN	ID/AE	8	1	Neuts	57124.7
OEN	ID/AE	8	1	mDC	72430.1
OEN	ID/AE	8	1	pDC	11131.2
OEN	ID/AE	8	1	T	2891020
OEN	ID/AE	8	1	CD4	1043550
OEN	ID/AE	8	1	CD8	1089930
OEN	ID/AE	8	1	MAIT	32079.5
OEN	ID/AE	8	1	iNKT
OEN	ID/AE	8	1	Vg9pos
OEN	ID/AE	8	1	Vg9neg
DFVJ	Low-ID	8	1	B	36350.9
DFVJ	Low-ID	8	1	Macs	2979180
DFVJ	Low-ID	8	1	NK	17041.4
DFVJ	Low-ID	8	1	Neuts	38680.3
DFVJ	Low-ID	8	1	mDC	207807
DFVJ	Low-ID	8	1	pDC	6497.8
DFVJ	Low-ID	8	1	T	986930
DFVJ	Low-ID	8	1	CD4	196773
DFVJ	Low-ID	8	1	CD8	631390
DFVJ	Low-ID	8	1	MAIT	13853.8
DFVJ	Low-ID	8	1	iNKT
DFVJ	Low-ID	8	1	Vg9pos
DFVJ	Low-ID	8	1	Vg9neg
DFXL	Low-ID	8	1	B	12322.3
DFXL	Low-ID	8	1	Macs	5375500
DFXL	Low-ID	8	1	NK	7459.54
DFXL	Low-ID	8	1	Neuts	23073.3
DFXL	Low-ID	8	1	mDC	145552
DFXL	Low-ID	8	1	pDC	3655.34
DFXL	Low-ID	8	1	T	1910370
DFXL	Low-ID	8	1	CD4	655811
DFXL	Low-ID	8	1	CD8	917970
DFXL	Low-ID	8	1	MAIT	25471.6
DFXL	Low-ID	8	1	iNKT
DFXL	Low-ID	8	1	Vg9pos
DFXL	Low-ID	8	1	Vg9neg
DF3A	IV	8	1	B	107930
DF3A	IV	8	1	Macs	3465800
DF3A	IV	8	1	NK	87720
DF3A	IV	8	1	Neuts	62780
DF3A	IV	8	1	mDC	372380
DF3A	IV	8	1	pDC	5590
DF3A	IV	8	1	T	32250000
DF3A	IV	8	1	CD4	11653000
DF3A	IV	8	1	CD8	14878000
DF3A	IV	8	1	MAIT	87290
DF3A	IV	8	1	iNKT
DF3A	IV	8	1	Vg9pos
DF3A	IV	8	1	Vg9neg
DF2A	IV	8	1	B	84074
DF2A	IV	8	1	Macs	2743200
DF2A	IV	8	1	NK	229870
DF2A	IV	8	1	Neuts	271780
DF2A	IV	8	1	mDC	205232
DF2A	IV	8	1	pDC	29210
DF2A	IV	8	1	T	17780000
DF2A	IV	8	1	CD4	6807200
DF2A	IV	8	1	CD8	9220200
DF2A	IV	8	1	MAIT	27940
DF2A	IV	8	1	iNKT
DF2A	IV	8	1	Vg9pos
DF2A	IV	8	1	Vg9neg
DJF9	IV	8	1	B	106191
DJF9	IV	8	1	Macs	1759500
DJF9	IV	8	1	NK	74106
DJF9	IV	8	1	Neuts	161874
DJF9	IV	8	1	mDC	235980
DJF9	IV	8	1	pDC	16477.2
DJF9	IV	8	1	T	16767000
DJF9	IV	8	1	CD4	10225800
DJF9	IV	8	1	CD8	5816700
DJF9	IV	8	1	MAIT	36225
DJF9	IV	8	1	iNKT
DJF9	IV	8	1	Vg9pos
DJF9	IV	8	1	Vg9neg
DFX6	AE	8	1	B	35386.4
DFX6	AE	8	1	Macs	4001440
DFX6	AE	8	1	NK	26344
DFX6	AE	8	1	Neuts	60591.2
DFX6	AE	8	1	mDC	99680
DFX6	AE	8	1	pDC	24777.6
DFX6	AE	8	1	T	1794240
DFX6	AE	8	1	CD4	553936
DFX6	AE	8	1	CD8	833040
DFX6	AE	8	1	MAIT	22570.4
DFX6	AE	8	1	iNKT
DFX6	AE	8	1	Vg9pos
DFX6	AE	8	1	Vg9neg
DFI0	AE	8	1	B	51260.7
DFI0	AE	8	1	Macs	2978760
DFI0	AE	8	1	NK	27184.8
DFI0	AE	8	1	Neuts	25883.4
DFI0	AE	8	1	mDC	195933
DFI0	AE	8	1	pDC	11206.5
DFI0	AE	8	1	T	2935380
DFI0	AE	8	1	CD4	1315860
DFI0	AE	8	1	CD8	1164030
DFI0	AE	8	1	MAIT	40777.2
DFI0	AE	8	1	iNKT
DFI0	AE	8	1	Vg9pos
DFI0	AE	8	1	Vg9neg
DFXH	ID/AE	8	1	B	10038.9
DFXH	ID/AE	8	1	Macs	2063370
DFXH	ID/AE	8	1	NK	16775.1
DFXH	ID/AE	8	1	Neuts	8502
DFXH	ID/AE	8	1	mDC	29724.3
DFXH	ID/AE	8	1	pDC	4218.3
DFXH	ID/AE	8	1	T	706320
DFXH	ID/AE	8	1	CD4	220071
DFXH	ID/AE	8	1	CD8	293319
DFXH	ID/AE	8	1	MAIT	6997.8
DFXH	ID/AE	8	1	iNKT
DFXH	ID/AE	8	1	Vg9pos
DFXH	ID/AE	8	1	Vg9neg
DF4X	ID/AE	8	1	B	8204.4
DF4X	ID/AE	8	1	Macs	686280
DF4X	ID/AE	8	1	NK	6759.6
DF4X	ID/AE	8	1	Neuts	8875.2
DF4X	ID/AE	8	1	mDC	30960
DF4X	ID/AE	8	1	pDC	2390.8
DF4X	ID/AE	8	1	T	662200
DF4X	ID/AE	8	1	CD4	240800
DF4X	ID/AE	8	1	CD8	347440
DF4X	ID/AE	8	1	MAIT	3491.6
DF4X	ID/AE	8	1	iNKT
DF4X	ID/AE	8	1	Vg9pos
DF4X	ID/AE	8	1	Vg9neg
DG05	ID/AE	8	1	B	22170.6
DG05	ID/AE	8	1	Macs	983100
DG05	ID/AE	8	1	NK	19831.5
DG05	ID/AE	8	1	Neuts	26136.9
DG05	ID/AE	8	1	mDC	61359
DG05	ID/AE	8	1	pDC	10780.2
DG05	ID/AE	8	1	T	1640760
DG05	ID/AE	8	1	CD4	593250
DG05	ID/AE	8	1	CD8	823770
DG05	ID/AE	8	1	MAIT	8203.8
DG05	ID/AE	8	1	iNKT
DG05	ID/AE	8	1	Vg9pos
DG05	ID/AE	8	1	Vg9neg
O7E	Low-ID	12	1	B	402960
O7E	Low-ID	12	1	Macs	17279100
O7E	Low-ID	12	1	NK	59568
O7E	Low-ID	12	1	Neuts	702990
O7E	Low-ID	12	1	mDC	72927
O7E	Low-ID	12	1	pDC	25185
O7E	Low-ID	12	1	T	1975380
O7E	Low-ID	12	1	CD4	1064340
O7E	Low-ID	12	1	CD8	510270
O7E	Low-ID	12	1	MAIT	12373.5
O7E	Low-ID	12	1	iNKT
O7E	Low-ID	12	1	Vg9pos
O7E	Low-ID	12	1	Vg9neg
DFX2	Low-ID	12	1	B	103272
DFX2	Low-ID	12	1	Macs	8529870
DFX2	Low-ID	12	1	NK	9383.85
DFX2	Low-ID	12	1	Neuts	86093.1
DFX2	Low-ID	12	1	mDC	16583.1
DFX2	Low-ID	12	1	pDC	4041.51
DFX2	Low-ID	12	1	T	868875
DFX2	Low-ID	12	1	CD4	308823
DFX2	Low-ID	12	1	CD8	392235
DFX2	Low-ID	12	1	MAIT	4240.11
DFX2	Low-ID	12	1	iNKT
DFX2	Low-ID	12	1	Vg9pos
DFX2	Low-ID	12	1	Vg9neg
DF5T	Low-ID	12	1	B	39384.8
DF5T	Low-ID	12	1	Macs	5430880
DF5T	Low-ID	12	1	NK	6027.84
DF5T	Low-ID	12	1	Neuts	240240
DF5T	Low-ID	12	1	mDC	9391.2
DF5T	Low-ID	12	1	pDC	7127.12
DF5T	Low-ID	12	1	T	1106560
DF5T	Low-ID	12	1	CD4	491400
DF5T	Low-ID	12	1	CD8	362544
DF5T	Low-ID	12	1	MAIT	42588
DF5T	Low-ID	12	1	iNKT
DF5T	Low-ID	12	1	Vg9pos
DF5T	Low-ID	12	1	Vg9neg
OE1	IV	12	1	B	43028
OE1	IV	12	1	Macs	1798000
OE1	IV	12	1	NK	24428
OE1	IV	12	1	Neuts	250480
OE1	IV	12	1	mDC	19592
OE1	IV	12	1	pDC	18724
OE1	IV	12	1	T	9486000
OE1	IV	12	1	CD4	3534000
OE1	IV	12	1	CD8	3286000
OE1	IV	12	1	MAIT	409200
OE1	IV	12	1	iNKT
OE1	IV	12	1	Vg9pos
OE1	IV	12	1	Vg9neg
O7C	IV	12	1	B	120930
O7C	IV	12	1	Macs	1374600
O7C	IV	12	1	NK	14442
O7C	IV	12	1	Neuts	127020
O7C	IV	12	1	mDC	11919
O7C	IV	12	1	pDC	2801.4
O7C	IV	12	1	T	6612000
O7C	IV	12	1	CD4	1583400
O7C	IV	12	1	CD8	3323400
O7C	IV	12	1	MAIT	142680
O7C	IV	12	1	iNKT
O7C	IV	12	1	Vg9pos
O7C	IV	12	1	Vg9neg
OBD	AE	12	1	B	31242
OBD	AE	12	1	Macs	1963080
OBD	AE	12	1	NK	5141.4
OBD	AE	12	1	Neuts	38868
OBD	AE	12	1	mDC	4674
OBD	AE	12	1	pDC	2607.6
OBD	AE	12	1	T	305040
OBD	AE	12	1	CD4	117342
OBD	AE	12	1	CD8	141696
OBD	AE	12	1	MAIT	769.98
OBD	AE	12	1	iNKT
OBD	AE	12	1	Vg9pos
OBD	AE	12	1	Vg9neg
DFH1	AE	12	1	B	99144
DFH1	AE	12	1	Macs	7333800
DFH1	AE	12	1	NK	7752
DFH1	AE	12	1	Neuts	249900
DFH1	AE	12	1	mDC	35496
DFH1	AE	12	1	pDC	12648
DFH1	AE	12	1	T	1774800
DFH1	AE	12	1	CD4	498780
DFH1	AE	12	1	CD8	818040
DFH1	AE	12	1	MAIT	133620
DFH1	AE	12	1	iNKT
DFH1	AE	12	1	Vg9pos
DFH1	AE	12	1	Vg9neg
DFW0	AE	12	1	B	85314
DFW0	AE	12	1	Macs	2552340
DFW0	AE	12	1	NK	3894
DFW0	AE	12	1	Neuts	44250
DFW0	AE	12	1	mDC	12319.2
DFW0	AE	12	1	pDC	3575.4
DFW0	AE	12	1	T	601800
DFW0	AE	12	1	CD4	181602
DFW0	AE	12	1	CD8	257712
DFW0	AE	12	1	MAIT	16638
DFW0	AE	12	1	iNKT
DFW0	AE	12	1	Vg9pos
DFW0	AE	12	1	Vg9neg
O77	ID/AE	12	1	B	28224
O77	ID/AE	12	1	Macs	678720
O77	ID/AE	12	1	NK	5891.2
O77	ID/AE	12	1	Neuts	235200
O77	ID/AE	12	1	mDC	3897.6
O77	ID/AE	12	1	pDC	3808
O77	ID/AE	12	1	T	1117760
O77	ID/AE	12	1	CD4	331520
O77	ID/AE	12	1	CD8	501760
O77	ID/AE	12	1	MAIT	36512
O77	ID/AE	12	1	iNKT
O77	ID/AE	12	1	Vg9pos
O77	ID/AE	12	1	Vg9neg
OEN	ID/AE	12	1	B	47508
OEN	ID/AE	12	1	Macs	4066000
OEN	ID/AE	12	1	NK	14445
OEN	ID/AE	12	1	Neuts	48952.5
OEN	ID/AE	12	1	mDC	9790.5
OEN	ID/AE	12	1	pDC	8399.5
OEN	ID/AE	12	1	T	1000450
OEN	ID/AE	12	1	CD4	338120
OEN	ID/AE	12	1	CD8	506110
OEN	ID/AE	12	1	MAIT	12572.5
OEN	ID/AE	12	1	iNKT
OEN	ID/AE	12	1	Vg9pos
OEN	ID/AE	12	1	Vg9neg
DFVJ	Low-ID	12	1	B	35392.6
DFVJ	Low-ID	12	1	Macs	4440400
DFVJ	Low-ID	12	1	NK	20896
DFVJ	Low-ID	12	1	Neuts	201124
DFVJ	Low-ID	12	1	mDC	359150
DFVJ	Low-ID	12	1	pDC	18218.7
DFVJ	Low-ID	12	1	T	946850
DFVJ	Low-ID	12	1	CD4	151496
DFVJ	Low-ID	12	1	CD8	645164
DFVJ	Low-ID	12	1	MAIT	32062.3
DFVJ	Low-ID	12	1	iNKT
DFVJ	Low-ID	12	1	Vg9pos
DFVJ	Low-ID	12	1	Vg9neg
DFXL	Low-ID	12	1	B	50457
DFXL	Low-ID	12	1	Macs	2727180
DFXL	Low-ID	12	1	NK	5129.1
DFXL	Low-ID	12	1	Neuts	57129
DFXL	Low-ID	12	1	mDC	45036
DFXL	Low-ID	12	1	pDC	3611.22
DFXL	Low-ID	12	1	T	817320
DFXL	Low-ID	12	1	CD4	218925
DFXL	Low-ID	12	1	CD8	319422
DFXL	Low-ID	12	1	MAIT	12968.7
DFXL	Low-ID	12	1	iNKT
DFXL	Low-ID	12	1	Vg9pos
DFXL	Low-ID	12	1	Vg9neg
DF3A	IV	12	1	B	101430
DF3A	IV	12	1	Macs	4292400
DF3A	IV	12	1	NK	49098
DF3A	IV	12	1	Neuts	254310
DF3A	IV	12	1	mDC	364560
DF3A	IV	12	1	pDC	6262.2
DF3A	IV	12	1	T	22314600
DF3A	IV	12	1	CD4	5321400
DF3A	IV	12	1	CD8	8761200
DF3A	IV	12	1	MAIT	266364
DF3A	IV	12	1	iNKT
DF3A	IV	12	1	Vg9pos
DF3A	IV	12	1	Vg9neg
DF2A	IV	12	1	B	71307
DF2A	IV	12	1	Macs	3790530
DF2A	IV	12	1	NK	112590
DF2A	IV	12	1	Neuts	738090
DF2A	IV	12	1	mDC	2681310
DF2A	IV	12	1	pDC	37279.8
DF2A	IV	12	1	T	32275800
DF2A	IV	12	1	CD4	10341600
DF2A	IV	12	1	CD8	11175600
DF2A	IV	12	1	MAIT	646350
DF2A	IV	12	1	iNKT
DF2A	IV	12	1	Vg9pos
DF2A	IV	12	1	Vg9neg
DJF9	IV	12	1	B	28730
DJF9	IV	12	1	Macs	1924000
DJF9	IV	12	1	NK	28340
DJF9	IV	12	1	Neuts	90870
DJF9	IV	12	1	mDC	253500
DJF9	IV	12	1	pDC	11726
DJF9	IV	12	1	T	9789000
DJF9	IV	12	1	CD4	6240000
DJF9	IV	12	1	CD8	1924000
DJF9	IV	12	1	MAIT	302900
DJF9	IV	12	1	iNKT
DJF9	IV	12	1	Vg9pos
DJF9	IV	12	1	Vg9neg
DFX6	AE	12	1	B	25576.5
DFX6	AE	12	1	Macs	7327800
DFX6	AE	12	1	NK	10177.5
DFX6	AE	12	1	Neuts	87261
DFX6	AE	12	1	mDC	185850
DFX6	AE	12	1	pDC	12036
DFX6	AE	12	1	T	828360
DFX6	AE	12	1	CD4	283200
DFX6	AE	12	1	CD8	290280
DFX6	AE	12	1	MAIT	28585.5
DFX6	AE	12	1	iNKT
DFX6	AE	12	1	Vg9pos
DFX6	AE	12	1	Vg9neg
DFI0	AE	12	1	B	88361
DFI0	AE	12	1	Macs	6160700
DFI0	AE	12	1	NK	16380
DFI0	AE	12	1	Neuts	151970
DFI0	AE	12	1	mDC	241150
DFI0	AE	12	1	pDC	11193
DFI0	AE	12	1	T	2038400
DFI0	AE	12	1	CD4	1010100
DFI0	AE	12	1	CD8	788060
DFI0	AE	12	1	MAIT	49049
DFI0	AE	12	1	iNKT
DFI0	AE	12	1	Vg9pos
DFI0	AE	12	1	Vg9neg
DFXH	ID/AE	12	1	B	13989.3
DFXH	ID/AE	12	1	Macs	3805620
DFXH	ID/AE	12	1	NK	17171.7
DFXH	ID/AE	12	1	Neuts	42100.5
DFXH	ID/AE	12	1	mDC	56288.7
DFXH	ID/AE	12	1	pDC	8552.7
DFXH	ID/AE	12	1	T	2320500
DFXH	ID/AE	12	1	CD4	782340
DFXH	ID/AE	12	1	CD8	1206660
DFXH	ID/AE	12	1	MAIT	4084.08
DFXH	ID/AE	12	1	iNKT
DFXH	ID/AE	12	1	Vg9pos
DFXH	ID/AE	12	1	Vg9neg
DF4X	ID/AE	12	1	B	20777.2
DF4X	ID/AE	12	1	Macs	3129280
DF4X	ID/AE	12	1	NK	6146.8
DF4X	ID/AE	12	1	Neuts	57404
DF4X	ID/AE	12	1	mDC	153924
DF4X	ID/AE	12	1	pDC	3048
DF4X	ID/AE	12	1	T	1402080
DF4X	ID/AE	12	1	CD4	609600
DF4X	ID/AE	12	1	CD8	528320
DF4X	ID/AE	12	1	MAIT	4368.8
DF4X	ID/AE	12	1	iNKT
DF4X	ID/AE	12	1	Vg9pos
DF4X	ID/AE	12	1	Vg9neg
DG05	ID/AE	12	1	B	43080
DG05	ID/AE	12	1	Macs	2337090
DG05	ID/AE	12	1	NK	5492.7
DG05	ID/AE	12	1	Neuts	100520
DG05	ID/AE	12	1	mDC	198886
DG05	ID/AE	12	1	pDC	12457.3
DG05	ID/AE	12	1	T	707230
DG05	ID/AE	12	1	CD4	295098
DG05	ID/AE	12	1	CD8	284687
DG05	ID/AE	12	1	MAIT	5600.4
DG05	ID/AE	12	1	iNKT
DG05	ID/AE	12	1	Vg9pos
DG05	ID/AE	12	1	Vg9neg
O7E	Low-ID	16	1	B	29176.4
O7E	Low-ID	16	1	Macs	5898100
O7E	Low-ID	16	1	NK	14797.6
O7E	Low-ID	16	1	Neuts	91438
O7E	Low-ID	16	1	mDC	22894.4
O7E	Low-ID	16	1	pDC	3517.92
O7E	Low-ID	16	1	T	468358
O7E	Low-ID	16	1	CD4	255468
O7E	Low-ID	16	1	CD8	140996
O7E	Low-ID	16	1	MAIT	3224.76
O7E	Low-ID	16	1	iNKT
O7E	Low-ID	16	1	Vg9pos
O7E	Low-ID	16	1	Vg9neg
DFX2	Low-ID	16	1	B	54600
DFX2	Low-ID	16	1	Macs	4252500
DFX2	Low-ID	16	1	NK	5722.5
DFX2	Low-ID	16	1	Neuts	64575
DFX2	Low-ID	16	1	mDC	12127.5
DFX2	Low-ID	16	1	pDC	2037
DFX2	Low-ID	16	1	T	561750
DFX2	Low-ID	16	1	CD4	221550
DFX2	Low-ID	16	1	CD8	243075
DFX2	Low-ID	16	1	MAIT	2068.5
DFX2	Low-ID	16	1	iNKT
DFX2	Low-ID	16	1	Vg9pos
DFX2	Low-ID	16	1	Vg9neg
DF5T	Low-ID	16	1	B	72576
DF5T	Low-ID	16	1	Macs	3104640
DF5T	Low-ID	16	1	NK	27888
DF5T	Low-ID	16	1	Neuts	89376
DF5T	Low-ID	16	1	mDC	237888
DF5T	Low-ID	16	1	pDC	6854.4
DF5T	Low-ID	16	1	T	1532160
DF5T	Low-ID	16	1	CD4	692160
DF5T	Low-ID	16	1	CD8	507360
DF5T	Low-ID	16	1	MAIT	37363.2
DF5T	Low-ID	16	1	iNKT
DF5T	Low-ID	16	1	Vg9pos
DF5T	Low-ID	16	1	Vg9neg
OE1	IV	16	1	B	12182.4
OE1	IV	16	1	Macs	771120
OE1	IV	16	1	NK	7322.4
OE1	IV	16	1	Neuts	230040
OE1	IV	16	1	mDC	7128
OE1	IV	16	1	pDC	4393.44
OE1	IV	16	1	T	4976640
OE1	IV	16	1	CD4	2235600
OE1	IV	16	1	CD8	1542240
OE1	IV	16	1	MAIT	180792
OE1	IV	16	1	iNKT
OE1	IV	16	1	Vg9pos
OE1	IV	16	1	Vg9neg
O7C	IV	16	1	B	19164.8
O7C	IV	16	1	Macs	2365920
O7C	IV	16	1	NK	20945.6
O7C	IV	16	1	Neuts	58172.8
O7C	IV	16	1	mDC	10006.4
O7C	IV	16	1	pDC	1662.08
O7C	IV	16	1	T	5003200
O7C	IV	16	1	CD4	1619680
O7C	IV	16	1	CD8	2179360
O7C	IV	16	1	MAIT	66228.8
O7C	IV	16	1	iNKT
O7C	IV	16	1	Vg9pos
O7C	IV	16	1	Vg9neg
OBD	AE	16	1	B	27767.5
OBD	AE	16	1	Macs	3117620
OBD	AE	16	1	NK	4557.7
OBD	AE	16	1	Neuts	50939
OBD	AE	16	1	mDC	7736.6
OBD	AE	16	1	pDC	3983.2
OBD	AE	16	1	T	448110
OBD	AE	16	1	CD4	203373
OBD	AE	16	1	CD8	194564
OBD	AE	16	1	MAIT	217.927
OBD	AE	16	1	iNKT
OBD	AE	16	1	Vg9pos
OBD	AE	16	1	Vg9neg
DFH1	AE	16	1	B	49642.6
DFH1	AE	16	1	Macs	5905900
DFH1	AE	16	1	NK	14042
DFH1	AE	16	1	Neuts	127204
DFH1	AE	16	1	mDC	25027.8
DFH1	AE	16	1	pDC	10985.8
DFH1	AE	16	1	T	1313340
DFH1	AE	16	1	CD4	499730
DFH1	AE	16	1	CD8	507164
DFH1	AE	16	1	MAIT	114814
DFH1	AE	16	1	iNKT
DFH1	AE	16	1	Vg9pos
DFH1	AE	16	1	Vg9neg
DFW0	AE	16	1	B	103284
DFW0	AE	16	1	Macs	4228000
DFW0	AE	16	1	NK	8999.6
DFW0	AE	16	1	Neuts	15281.2
DFW0	AE	16	1	mDC	18542.8
DFW0	AE	16	1	pDC	5272.92
DFW0	AE	16	1	T	1050960
DFW0	AE	16	1	CD4	456624
DFW0	AE	16	1	CD8	407096
DFW0	AE	16	1	MAIT	712.72
DFW0	AE	16	1	iNKT
DFW0	AE	16	1	Vg9pos
DFW0	AE	16	1	Vg9neg
O77	ID/AE	16	1	B	14527.5
O77	ID/AE	16	1	Macs	1511250
O77	ID/AE	16	1	NK	8092.5
O77	ID/AE	16	1	Neuts	169000
O77	ID/AE	16	1	mDC	6175
O77	ID/AE	16	1	pDC	3705
O77	ID/AE	16	1	T	1225250
O77	ID/AE	16	1	CD4	484250
O77	ID/AE	16	1	CD8	406250
O77	ID/AE	16	1	MAIT	28665
O77	ID/AE	16	1	iNKT
O77	ID/AE	16	1	Vg9pos
O77	ID/AE	16	1	Vg9neg
OEN	ID/AE	16	1	B	36460.8
OEN	ID/AE	16	1	Macs	5114640
OEN	ID/AE	16	1	NK	20572.5
OEN	ID/AE	16	1	Neuts	95583
OEN	ID/AE	16	1	mDC	18230.4
OEN	ID/AE	16	1	pDC	10950.9
OEN	ID/AE	16	1	T	702630
OEN	ID/AE	16	1	CD4	263961
OEN	ID/AE	16	1	CD8	356379
OEN	ID/AE	16	1	MAIT	8165.7
OEN	ID/AE	16	1	iNKT
OEN	ID/AE	16	1	Vg9pos
OEN	ID/AE	16	1	Vg9neg
DFVJ	Low-ID	16	1	B	20170.5
DFVJ	Low-ID	16	1	Macs	4480450
DFVJ	Low-ID	16	1	NK	13729.5
DFVJ	Low-ID	16	1	Neuts	262160
DFVJ	Low-ID	16	1	mDC	158200
DFVJ	Low-ID	16	1	pDC	6723.5
DFVJ	Low-ID	16	1	T	513020
DFVJ	Low-ID	16	1	CD4	110740
DFVJ	Low-ID	16	1	CD8	306230
DFVJ	Low-ID	16	1	MAIT	26724.5
DFVJ	Low-ID	16	1	iNKT
DFVJ	Low-ID	16	1	Vg9pos
DFVJ	Low-ID	16	1	Vg9neg
DFXL	Low-ID	16	1	B	6993
DFXL	Low-ID	16	1	Macs	3526740
DFXL	Low-ID	16	1	NK	2048.76
DFXL	Low-ID	16	1	Neuts	14779.8
DFXL	Low-ID	16	1	mDC	16367.4
DFXL	Low-ID	16	1	pDC	820.26
DFXL	Low-ID	16	1	T	149310
DFXL	Low-ID	16	1	CD4	42336
DFXL	Low-ID	16	1	CD8	72198
DFXL	Low-ID	16	1	MAIT	4611.6
DFXL	Low-ID	16	1	iNKT
DFXL	Low-ID	16	1	Vg9pos
DFXL	Low-ID	16	1	Vg9neg
DF3A	IV	16	1	B	105652
DF3A	IV	16	1	Macs	6392800
DF3A	IV	16	1	NK	21472
DF3A	IV	16	1	Neuts	407480
DF3A	IV	16	1	mDC	251320
DF3A	IV	16	1	pDC	2781.6
DF3A	IV	16	1	T	15030400
DF3A	IV	16	1	CD4	4709200
DF3A	IV	16	1	CD8	5660800
DF3A	IV	16	1	MAIT	73444
DF3A	IV	16	1	iNKT
DF3A	IV	16	1	Vg9pos
DF3A	IV	16	1	Vg9neg
DF2A	IV	16	1	B	48720
DF2A	IV	16	1	Macs	1484800
DF2A	IV	16	1	NK	32016
DF2A	IV	16	1	Neuts	401360
DF2A	IV	16	1	mDC	966280
DF2A	IV	16	1	pDC	12296
DF2A	IV	16	1	T	7992400
DF2A	IV	16	1	CD4	4744400
DF2A	IV	16	1	CD8	2053200
DF2A	IV	16	1	MAIT	106836
DF2A	IV	16	1	iNKT
DF2A	IV	16	1	Vg9pos
DF2A	IV	16	1	Vg9neg
DJF9	IV	16	1	B	19602
DJF9	IV	16	1	Macs	1182600
DJF9	IV	16	1	NK	10530
DJF9	IV	16	1	Neuts	13770
DJF9	IV	16	1	mDC	156330
DJF9	IV	16	1	pDC	3219.75
DJF9	IV	16	1	T	2421900
DJF9	IV	16	1	CD4	1676700
DJF9	IV	16	1	CD8	397710
DJF9	IV	16	1	MAIT	92340
DJF9	IV	16	1	iNKT
DJF9	IV	16	1	Vg9pos
DJF9	IV	16	1	Vg9neg
DFX6	AE	16	1	B	63960
DFX6	AE	16	1	Macs	2943800
DFX6	AE	16	1	NK	6478
DFX6	AE	16	1	Neuts	144730
DFX6	AE	16	1	mDC	88970
DFX6	AE	16	1	pDC	12341
DFX6	AE	16	1	T	316930
DFX6	AE	16	1	CD4	120130
DFX6	AE	16	1	CD8	111520
DFX6	AE	16	1	MAIT	11685
DFX6	AE	16	1	iNKT
DFX6	AE	16	1	Vg9pos
DFX6	AE	16	1	Vg9neg
DFI0	AE	16	1	B	34568
DFI0	AE	16	1	Macs	5341650
DFI0	AE	16	1	NK	16837
DFI0	AE	16	1	Neuts	145275
DFI0	AE	16	1	mDC	368775
DFI0	AE	16	1	pDC	11994.5
DFI0	AE	16	1	T	1318650
DFI0	AE	16	1	CD4	582590
DFI0	AE	16	1	CD8	578120
DFI0	AE	16	1	MAIT	34642.5
DFI0	AE	16	1	iNKT
DFI0	AE	16	1	Vg9pos
DFI0	AE	16	1	Vg9neg
DFXH	ID/AE	16	1	B	5752.8
DFXH	ID/AE	16	1	Macs	2684640
DFXH	ID/AE	16	1	NK	3985.6
DFXH	ID/AE	16	1	Neuts	188376
DFXH	ID/AE	16	1	mDC	17258.4
DFXH	ID/AE	16	1	pDC	3241.12
DFXH	ID/AE	16	1	T	729440
DFXH	ID/AE	16	1	CD4	255304
DFXH	ID/AE	16	1	CD8	371864
DFXH	ID/AE	16	1	MAIT	1579.2
DFXH	ID/AE	16	1	iNKT
DFXH	ID/AE	16	1	Vg9pos
DFXH	ID/AE	16	1	Vg9neg
DF4X	ID/AE	16	1	B	9165
DF4X	ID/AE	16	1	Macs	5466500
DF4X	ID/AE	16	1	NK	3035.5
DF4X	ID/AE	16	1	Neuts	120250
DF4X	ID/AE	16	1	mDC	90350
DF4X	ID/AE	16	1	pDC	1852.5
DF4X	ID/AE	16	1	T	689000
DF4X	ID/AE	16	1	CD4	313950
DF4X	ID/AE	16	1	CD8	265200
DF4X	ID/AE	16	1	MAIT	3094
DF4X	ID/AE	16	1	iNKT
DF4X	ID/AE	16	1	Vg9pos
DF4X	ID/AE	16	1	Vg9neg
DG05	ID/AE	16	1	B	28677
DG05	ID/AE	16	1	Macs	2257200
DG05	ID/AE	16	1	NK	4191
DG05	ID/AE	16	1	Neuts	196020
DG05	ID/AE	16	1	mDC	167310
DG05	ID/AE	16	1	pDC	6435
DG05	ID/AE	16	1	T	495000
DG05	ID/AE	16	1	CD4	184800
DG05	ID/AE	16	1	CD8	217470
DG05	ID/AE	16	1	MAIT	6039
DG05	ID/AE	16	1	iNKT
DG05	ID/AE	16	1	Vg9pos
DG05	ID/AE	16	1	Vg9neg
DG75	IV	Pre	2	B	22504
DG75	IV	Pre	2	Macs	4576200
DG75	IV	Pre	2	NK	5916
DG75	IV	Pre	2	Neuts	67860
DG75	IV	Pre	2	mDC	5521.6
DG75	IV	Pre	2	pDC	3190
DG75	IV	Pre	2	T	713400
DG75	IV	Pre	2	CD4	312040
DG75	IV	Pre	2	CD8	295220
DG75	IV	Pre	2	MAIT	11136
DG75	IV	Pre	2	iNKT
DG75	IV	Pre	2	Vg9pos
DG75	IV	Pre	2	Vg9neg
DFL6	ID/AE	Pre	3	B	323361
DFL6	ID/AE	Pre	3	Macs	2585710
DFL6	ID/AE	Pre	3	NK	19672.6
DFL6	ID/AE	Pre	3	Neuts	63023
DFL6	ID/AE	Pre	3	mDC	25268.1
DFL6	ID/AE	Pre	3	pDC	5583.72
DFL6	ID/AE	Pre	3	T	1690430
DFL6	ID/AE	Pre	3	CD4	491226
DFL6	ID/AE	Pre	3	CD8	977740
DFL6	ID/AE	Pre	3	MAIT	9365.1
DFL6	ID/AE	Pre	3	iNKT
DFL6	ID/AE	Pre	3	Vg9pos
DFL6	ID/AE	Pre	3	Vg9neg
DFZ4	Low-ID	Pre	2	B	57241.3
DFZ4	Low-ID	Pre	2	Macs	5198510
DFZ4	Low-ID	Pre	2	NK	8653.5
DFZ4	Low-ID	Pre	2	Neuts	252554
DFZ4	Low-ID	Pre	2	mDC	11345.7
DFZ4	Low-ID	Pre	2	pDC	5467.73
DFZ4	Low-ID	Pre	2	T	541004
DFZ4	Low-ID	Pre	2	CD4	163455
DFZ4	Low-ID	Pre	2	CD8	273707
DFZ4	Low-ID	Pre	2	MAIT	4826.73
DFZ4	Low-ID	Pre	2	iNKT
DFZ4	Low-ID	Pre	2	Vg9pos
DFZ4	Low-ID	Pre	2	Vg9neg
DFG1	IV	Pre	3	B	33195.4
DFG1	IV	Pre	3	Macs	7977900
DFG1	IV	Pre	3	NK	2622.62
DFG1	IV	Pre	3	Neuts	23933.7
DFG1	IV	Pre	3	mDC	33103.7
DFG1	IV	Pre	3	pDC	2026.57
DFG1	IV	Pre	3	T	355796
DFG1	IV	Pre	3	CD4	115542
DFG1	IV	Pre	3	CD8	163226
DFG1	IV	Pre	3	MAIT	4722.55
DFG1	IV	Pre	3	iNKT
DFG1	IV	Pre	3	Vg9pos
DFG1	IV	Pre	3	Vg9neg
DG82	ID/AE	Pre	2	B	33654.4
DG82	ID/AE	Pre	2	Macs	7135380
DG82	ID/AE	Pre	2	NK	10759.7
DG82	ID/AE	Pre	2	Neuts	18121.6
DG82	ID/AE	Pre	2	mDC	71030.2
DG82	ID/AE	Pre	2	pDC	1795.98
DG82	ID/AE	Pre	2	T	418253
DG82	ID/AE	Pre	2	CD4	255644
DG82	ID/AE	Pre	2	CD8	114069
DG82	ID/AE	Pre	2	MAIT	5460.75
DG82	ID/AE	Pre	2	iNKT
DG82	ID/AE	Pre	2	Vg9pos
DG82	ID/AE	Pre	2	Vg9neg
DFB3	AE	Pre	2	B	13818
DFB3	AE	Pre	2	Macs	3949400
DFB3	AE	Pre	2	NK	9996
DFB3	AE	Pre	2	Neuts	61740
DFB3	AE	Pre	2	mDC	5047
DFB3	AE	Pre	2	pDC	1244.6
DFB3	AE	Pre	2	T	276850
DFB3	AE	Pre	2	CD4	115150
DFB3	AE	Pre	2	CD8	120540
DFB3	AE	Pre	2	MAIT	5880
DFB3	AE	Pre	2	iNKT
DFB3	AE	Pre	2	Vg9pos
DFB3	AE	Pre	2	Vg9neg
OHJ	AE	Pre	2	B	25558.3
OHJ	AE	Pre	2	Macs	2831670
OHJ	AE	Pre	2	NK	15343.6
OHJ	AE	Pre	2	Neuts	64650
OHJ	AE	Pre	2	mDC	13102.4
OHJ	AE	Pre	2	pDC	6077.1
OHJ	AE	Pre	2	T	866310
OHJ	AE	Pre	2	CD4	364626
OHJ	AE	Pre	2	CD8	315492
OHJ	AE	Pre	2	MAIT	26894.4
OHJ	AE	Pre	2	iNKT
OHJ	AE	Pre	2	Vg9pos
OHJ	AE	Pre	2	Vg9neg
DF7X	Low-ID	Pre	2	B	122092
DF7X	Low-ID	Pre	2	Macs	4228680
DF7X	Low-ID	Pre	2	NK	13728.8
DF7X	Low-ID	Pre	2	Neuts	70740
DF7X	Low-ID	Pre	2	mDC	18025.6
DF7X	Low-ID	Pre	2	pDC	880.32
DF7X	Low-ID	Pre	2	T	503040
DF7X	Low-ID	Pre	2	CD4	215364
DF7X	Low-ID	Pre	2	CD8	215888
DF7X	Low-ID	Pre	2	MAIT	6497.6
DF7X	Low-ID	Pre	2	iNKT
DF7X	Low-ID	Pre	2	Vg9pos
DF7X	Low-ID	Pre	2	Vg9neg
HCE	High-ID	Pre	2	B	175794
HCE	High-ID	Pre	2	Macs	1577910
HCE	High-ID	Pre	2	NK	11966.7
HCE	High-ID	Pre	2	Neuts	115431
HCE	High-ID	Pre	2	mDC	287342
HCE	High-ID	Pre	2	pDC	2580.43
HCE	High-ID	Pre	2	T	288754
HCE	High-ID	Pre	2	CD4	144730
HCE	High-ID	Pre	2	CD8	61775
HCE	High-ID	Pre	2	MAIT	3106.4
HCE	High-ID	Pre	2	iNKT
HCE	High-ID	Pre	2	Vg9pos
HCE	High-ID	Pre	2	Vg9neg
O5G	High-ID	Pre	2	B	247722
O5G	High-ID	Pre	2	Macs	1217940
O5G	High-ID	Pre	2	NK	10939.2
O5G	High-ID	Pre	2	Neuts	60102
O5G	High-ID	Pre	2	mDC	11638.8
O5G	High-ID	Pre	2	pDC	4229.4
O5G	High-ID	Pre	2	T	1186140
O5G	High-ID	Pre	2	CD4	287472
O5G	High-ID	Pre	2	CD8	709140
O5G	High-ID	Pre	2	MAIT	4102.2
O5G	High-ID	Pre	2	iNKT
O5G	High-ID	Pre	2	Vg9pos
O5G	High-ID	Pre	2	Vg9neg
DFJ3	AE	Pre	3	B	65850
DFJ3	AE	Pre	3	Macs	12615000
DFJ3	AE	Pre	3	NK	57450
DFJ3	AE	Pre	3	Neuts	101250
DFJ3	AE	Pre	3	mDC	27150
DFJ3	AE	Pre	3	pDC	6930
DFJ3	AE	Pre	3	T	520500
DFJ3	AE	Pre	3	CD4	122700
DFJ3	AE	Pre	3	CD8	283500
DFJ3	AE	Pre	3	MAIT	2460
DFJ3	AE	Pre	3	iNKT
DFJ3	AE	Pre	3	Vg9pos
DFJ3	AE	Pre	3	Vg9neg
DG02	High-ID	Pre	3	B	14598.5
DG02	High-ID	Pre	3	Macs	5825820
DG02	High-ID	Pre	3	NK	23086
DG02	High-ID	Pre	3	Neuts	90307
DG02	High-ID	Pre	3	mDC	24851.4
DG02	High-ID	Pre	3	pDC	903.07
DG02	High-ID	Pre	3	T	369376
DG02	High-ID	Pre	3	CD4	116788
DG02	High-ID	Pre	3	CD8	164318
DG02	High-ID	Pre	3	MAIT	15617
DG02	High-ID	Pre	3	iNKT
DG02	High-ID	Pre	3	Vg9pos
DG02	High-ID	Pre	3	Vg9neg
HCL	IV	Pre	2	B	57070
HCL	IV	Pre	2	Macs	3656870
HCL	IV	Pre	2	NK	3432.98
HCL	IV	Pre	2	Neuts	35339.5
HCL	IV	Pre	2	mDC	5531.4
HCL	IV	Pre	2	pDC	2326.7
HCL	IV	Pre	2	T	408709
HCL	IV	Pre	2	CD4	115018
HCL	IV	Pre	2	CD8	216866
HCL	IV	Pre	2	MAIT	1066.77
HCL	IV	Pre	2	iNKT
HCL	IV	Pre	2	Vg9pos
HCL	IV	Pre	2	Vg9neg
OTM	Low-ID	Pre	2	B	259361
OTM	Low-ID	Pre	2	Macs	3924460
OTM	Low-ID	Pre	2	NK	33364.1
OTM	Low-ID	Pre	2	Neuts	136799
OTM	Low-ID	Pre	2	mDC	34540.2
OTM	Low-ID	Pre	2	pDC	4438.23
OTM	Low-ID	Pre	2	T	897550
OTM	Low-ID	Pre	2	CD4	372019
OTM	Low-ID	Pre	2	CD8	416587
OTM	Low-ID	Pre	2	MAIT	9346.9
OTM	Low-ID	Pre	2	iNKT
OTM	Low-ID	Pre	2	Vg9pos
OTM	Low-ID	Pre	2	Vg9neg
ONF	ID/AE	Pre	2	B	32193
ONF	ID/AE	Pre	2	Macs	4961250
ONF	ID/AE	Pre	2	NK	5056.8
ONF	ID/AE	Pre	2	Neuts	116865
ONF	ID/AE	Pre	2	mDC	22932
ONF	ID/AE	Pre	2	pDC	6850.2
ONF	ID/AE	Pre	2	T	1447950
ONF	ID/AE	Pre	2	CD4	482895
ONF	ID/AE	Pre	2	CD8	742350
ONF	ID/AE	Pre	2	MAIT	23667
ONF	ID/AE	Pre	2	iNKT
ONF	ID/AE	Pre	2	Vg9pos
ONF	ID/AE	Pre	2	Vg9neg
O96	Low-ID	Pre	2	B	22002.5
O96	Low-ID	Pre	2	Macs	5619100
O96	Low-ID	Pre	2	NK	3831.82
O96	Low-ID	Pre	2	Neuts	56394.1
O96	Low-ID	Pre	2	mDC	82594
O96	Low-ID	Pre	2	pDC	1882.06
O96	Low-ID	Pre	2	T	307358
O96	Low-ID	Pre	2	CD4	64992
O96	Low-ID	Pre	2	CD8	193622
O96	Low-ID	Pre	2	MAIT	7785.5
O96	Low-ID	Pre	2	iNKT
O96	Low-ID	Pre	2	Vg9pos
O96	Low-ID	Pre	2	Vg9neg
HCA	AE	Pre	2	B	34668
HCA	AE	Pre	2	Macs	8902400
HCA	AE	Pre	2	NK	25573
HCA	AE	Pre	2	Neuts	89773
HCA	AE	Pre	2	mDC	30174
HCA	AE	Pre	2	pDC	5264.4
HCA	AE	Pre	2	T	1144900
HCA	AE	Pre	2	CD4	273920
HCA	AE	Pre	2	CD8	677310
HCA	AE	Pre	2	MAIT	11556
HCA	AE	Pre	2	iNKT
HCA	AE	Pre	2	Vg9pos
HCA	AE	Pre	2	Vg9neg
0NR	IV	Pre	2	B	11406.3
0NR	IV	Pre	2	Macs	4655160
0NR	IV	Pre	2	NK	12622.2
0NR	IV	Pre	2	Neuts	79902
0NR	IV	Pre	2	mDC	12506.4
0NR	IV	Pre	2	pDC	1528.56
0NR	IV	Pre	2	T	677430
0NR	IV	Pre	2	CD4	294711
0NR	IV	Pre	2	CD8	269814
0NR	IV	Pre	2	MAIT	5755.26
0NR	IV	Pre	2	iNKT
0NR	IV	Pre	2	Vg9pos
0NR	IV	Pre	2	Vg9neg
HBN	ID/AE	Pre	2	B	37967.4
HBN	ID/AE	Pre	2	Macs	3834120
HBN	ID/AE	Pre	2	NK	11854.8
HBN	ID/AE	Pre	2	Neuts	53186.4
HBN	ID/AE	Pre	2	mDC	26753.4
HBN	ID/AE	Pre	2	pDC	3497.7
HBN	ID/AE	Pre	2	T	726240
HBN	ID/AE	Pre	2	CD4	305982
HBN	ID/AE	Pre	2	CD8	258456
HBN	ID/AE	Pre	2	MAIT	4037.04
HBN	ID/AE	Pre	2	iNKT
HBN	ID/AE	Pre	2	Vg9pos
HBN	ID/AE	Pre	2	Vg9neg
DF8J	High-ID	Pre	2	B	31036.8
DF8J	High-ID	Pre	2	Macs	7320000
DF8J	High-ID	Pre	2	NK	20496
DF8J	High-ID	Pre	2	Neuts	158112
DF8J	High-ID	Pre	2	mDC	105408
DF8J	High-ID	Pre	2	pDC	50752
DF8J	High-ID	Pre	2	T	1415200
DF8J	High-ID	Pre	2	CD4	344528
DF8J	High-ID	Pre	2	CD8	815936
DF8J	High-ID	Pre	2	MAIT	14054.4
DF8J	High-ID	Pre	2	iNKT
DF8J	High-ID	Pre	2	Vg9pos
DF8J	High-ID	Pre	2	Vg9neg
OMI	High-ID	Pre	2	B	269344
OMI	High-ID	Pre	2	Macs	2680150
OMI	High-ID	Pre	2	NK	14796.2
OMI	High-ID	Pre	2	Neuts	100118
OMI	High-ID	Pre	2	mDC	183402
OMI	High-ID	Pre	2	pDC	5759
OMI	High-ID	Pre	2	T	699940
OMI	High-ID	Pre	2	CD4	240106
OMI	High-ID	Pre	2	CD8	311872
OMI	High-ID	Pre	2	MAIT	7265.2
OMI	High-ID	Pre	2	iNKT
OMI	High-ID	Pre	2	Vg9pos
OMI	High-ID	Pre	2	Vg9neg
DF9F	High-ID	Pre	3	B	51240
DF9F	High-ID	Pre	3	Macs	2835280
DF9F	High-ID	Pre	3	NK	5124
DF9F	High-ID	Pre	3	Neuts	76006
DF9F	High-ID	Pre	3	mDC	279258
DF9F	High-ID	Pre	3	pDC	12895.4
DF9F	High-ID	Pre	3	T	666120
DF9F	High-ID	Pre	3	CD4	290360
DF9F	High-ID	Pre	3	CD8	282247
DF9F	High-ID	Pre	3	MAIT	6362.3
DF9F	High-ID	Pre	3	iNKT
DF9F	High-ID	Pre	3	Vg9pos
DF9F	High-ID	Pre	3	Vg9neg
0TL	High-ID	Pre	3	B	110331
0TL	High-ID	Pre	3	Macs	6368700
0TL	High-ID	Pre	3	NK	59740.2
0TL	High-ID	Pre	3	Neuts	182988
0TL	High-ID	Pre	3	mDC	296907
0TL	High-ID	Pre	3	pDC	44132.4
0TL	High-ID	Pre	3	T	1462110
0TL	High-ID	Pre	3	CD4	531024
0TL	High-ID	Pre	3	CD8	713115
0TL	High-ID	Pre	3	MAIT	10494.9
0TL	High-ID	Pre	3	iNKT
0TL	High-ID	Pre	3	Vg9pos
0TL	High-ID	Pre	3	Vg9neg
DG49	High-ID	Pre	3	B	114162
DG49	High-ID	Pre	3	Macs	5650660
DG49	High-ID	Pre	3	NK	23406.8
DG49	High-ID	Pre	3	Neuts	127804
DG49	High-ID	Pre	3	mDC	49470.2
DG49	High-ID	Pre	3	pDC	26925
DG49	High-ID	Pre	3	T	825700
DG49	High-ID	Pre	3	CD4	307304
DG49	High-ID	Pre	3	CD8	402798
DG49	High-ID	Pre	3	MAIT	1306.76
DG49	High-ID	Pre	3	iNKT
DG49	High-ID	Pre	3	Vg9pos
DG49	High-ID	Pre	3	Vg9neg
DF9I	Low-ID	Pre	3	B	132345
DF9I	Low-ID	Pre	3	Macs	3347550
DF9I	Low-ID	Pre	3	NK	14791.5
DF9I	Low-ID	Pre	3	Neuts	48682.2
DF9I	Low-ID	Pre	3	mDC	181650
DF9I	Low-ID	Pre	3	pDC	6383.7
DF9I	Low-ID	Pre	3	T	799260
DF9I	Low-ID	Pre	3	CD4	308805
DF9I	Low-ID	Pre	3	CD8	359667
DF9I	Low-ID	Pre	3	MAIT	17801.7
DF9I	Low-ID	Pre	3	iNKT
DF9I	Low-ID	Pre	3	Vg9pos
DF9I	Low-ID	Pre	3	Vg9neg
DFTA	IV	Pre	2	B	109947
DFTA	IV	Pre	2	Macs	3123370
DFTA	IV	Pre	2	NK	18379.2
DFTA	IV	Pre	2	Neuts	111041
DFTA	IV	Pre	2	mDC	335858
DFTA	IV	Pre	2	pDC	7658
DFTA	IV	Pre	2	T	842380
DFTA	IV	Pre	2	CD4	275688
DFTA	IV	Pre	2	CD8	449087
DFTA	IV	Pre	2	MAIT	15480.1
DFTA	IV	Pre	2	iNKT
DFTA	IV	Pre	2	Vg9pos
DFTA	IV	Pre	2	Vg9neg
CZRJR	AE	Pre	2	B	21168
CZRJR	AE	Pre	2	Macs	633780
CZRJR	AE	Pre	2	NK	4788
CZRJR	AE	Pre	2	Neuts	33894
CZRJR	AE	Pre	2	mDC	136080
CZRJR	AE	Pre	2	pDC	2948.4
CZRJR	AE	Pre	2	T	238140
CZRJR	AE	Pre	2	CD4	95382
CZRJR	AE	Pre	2	CD8	97146
CZRJR	AE	Pre	2	MAIT	10369.8
CZRJR	AE	Pre	2	iNKT
CZRJR	AE	Pre	2	Vg9pos
CZRJR	AE	Pre	2	Vg9neg
DFWG	ID/AE	Pre	2	B	45018
DFWG	ID/AE	Pre	2	Macs	2568240
DFWG	ID/AE	Pre	2	NK	15276.6
DFWG	ID/AE	Pre	2	Neuts	66420
DFWG	ID/AE	Pre	2	mDC	207747
DFWG	ID/AE	Pre	2	pDC	5940.9
DFWG	ID/AE	Pre	2	T	483390
DFWG	ID/AE	Pre	2	CD4	134316
DFWG	ID/AE	Pre	2	CD8	242433
DFWG	ID/AE	Pre	2	MAIT	4723.2
DFWG	ID/AE	Pre	2	iNKT
DFWG	ID/AE	Pre	2	Vg9pos
DFWG	ID/AE	Pre	2	Vg9neg
OTM	Low-ID	4	2	B	178640
OTM	Low-ID	4	2	Macs	4997300
OTM	Low-ID	4	2	NK	57596
OTM	Low-ID	4	2	Neuts	220990
OTM	Low-ID	4	2	mDC	31262
OTM	Low-ID	4	2	pDC	12012
OTM	Low-ID	4	2	T	1293600
OTM	Low-ID	4	2	CD4	460460
OTM	Low-ID	4	2	CD8	651420
OTM	Low-ID	4	2	MAIT	16016
OTM	Low-ID	4	2	iNKT
OTM	Low-ID	4	2	Vg9pos
OTM	Low-ID	4	2	Vg9neg
O96	Low-ID	4	2	B	34029.4
O96	Low-ID	4	2	Macs	5877130
O96	Low-ID	4	2	NK	5297.59
O96	Low-ID	4	2	Neuts	294971
O96	Low-ID	4	2	mDC	32097.6
O96	Low-ID	4	2	pDC	7504.3
O96	Low-ID	4	2	T	424253
O96	Low-ID	4	2	CD4	104763
O96	Low-ID	4	2	CD8	253363
O96	Low-ID	4	2	MAIT	17534.8
O96	Low-ID	4	2	iNKT
O96	Low-ID	4	2	Vg9pos
O96	Low-ID	4	2	Vg9neg
HCL	IV	4	2	B	1048820
HCL	IV	4	2	Macs	2656400
HCL	IV	4	2	NK	58395
HCL	IV	4	2	Neuts	405330
HCL	IV	4	2	mDC	52899
HCL	IV	4	2	pDC	32289
HCL	IV	4	2	T	16785700
HCL	IV	4	2	CD4	6847100
HCL	IV	4	2	CD8	5954000
HCL	IV	4	2	MAIT	1044240
HCL	IV	4	2	iNKT
HCL	IV	4	2	Vg9pos
HCL	IV	4	2	Vg9neg
0NR	IV	4	2	B	201190
0NR	IV	4	2	Macs	5959000
0NR	IV	4	2	NK	510350
0NR	IV	4	2	Neuts	944000
0NR	IV	4	2	mDC	410050
0NR	IV	4	2	pDC	18083.5
0NR	IV	4	2	T	17936000
0NR	IV	4	2	CD4	6018000
0NR	IV	4	2	CD8	7493000
0NR	IV	4	2	MAIT	1091500
0NR	IV	4	2	iNKT
0NR	IV	4	2	Vg9pos
0NR	IV	4	2	Vg9neg
DFTA	IV	4	2	B	1144000
DFTA	IV	4	2	Macs	9035000
DFTA	IV	4	2	NK	395850
DFTA	IV	4	2	Neuts	3711500
DFTA	IV	4	2	mDC	476450
DFTA	IV	4	2	pDC	84500
DFTA	IV	4	2	T	44980000
DFTA	IV	4	2	CD4	15080000
DFTA	IV	4	2	CD8	20865000
DFTA	IV	4	2	MAIT	2216500
DFTA	IV	4	2	iNKT
DFTA	IV	4	2	Vg9pos
DFTA	IV	4	2	Vg9neg
OHJ	AE	4	2	B	477420
OHJ	AE	4	2	Macs	3109800
OHJ	AE	4	2	NK	78548
OHJ	AE	4	2	Neuts	772340
OHJ	AE	4	2	mDC	140452
OHJ	AE	4	2	pDC	108332
OHJ	AE	4	2	T	8906000
OHJ	AE	4	2	CD4	1752000
OHJ	AE	4	2	CD8	4467600
OHJ	AE	4	2	MAIT	200020
OHJ	AE	4	2	iNKT
OHJ	AE	4	2	Vg9pos
OHJ	AE	4	2	Vg9neg
HCA	AE	4	2	B	119700
HCA	AE	4	2	Macs	8493000
HCA	AE	4	2	NK	24282
HCA	AE	4	2	Neuts	70110
HCA	AE	4	2	mDC	46056
HCA	AE	4	2	pDC	11970
HCA	AE	4	2	T	2223000
HCA	AE	4	2	CD4	542640
HCA	AE	4	2	CD8	1254000
HCA	AE	4	2	MAIT	37962
HCA	AE	4	2	iNKT
HCA	AE	4	2	Vg9pos
HCA	AE	4	2	Vg9neg
HBN	ID/AE	4	2	B	101790
HBN	ID/AE	4	2	Macs	2571140
HBN	ID/AE	4	2	NK	38454
HBN	ID/AE	4	2	Neuts	89726
HBN	ID/AE	4	2	mDC	33326.8
HBN	ID/AE	4	2	pDC	26314.6
HBN	ID/AE	4	2	T	3837860
HBN	ID/AE	4	2	CD4	1839760
HBN	ID/AE	4	2	CD8	1296880
HBN	ID/AE	4	2	MAIT	85956
HBN	ID/AE	4	2	iNKT
HBN	ID/AE	4	2	Vg9pos
HBN	ID/AE	4	2	Vg9neg
ONF	ID/AE	4	2	B	34775.4
ONF	ID/AE	4	2	Macs	6658100
ONF	ID/AE	4	2	NK	9148.9
ONF	ID/AE	4	2	Neuts	157112
ONF	ID/AE	4	2	mDC	29219
ONF	ID/AE	4	2	pDC	23566.8
ONF	ID/AE	4	2	T	1963900
ONF	ID/AE	4	2	CD4	885192
ONF	ID/AE	4	2	CD8	772148
ONF	ID/AE	4	2	MAIT	72616.4
ONF	ID/AE	4	2	iNKT
ONF	ID/AE	4	2	Vg9pos
ONF	ID/AE	4	2	Vg9neg
DG82	ID/AE	4	2	B	77964.6
DG82	ID/AE	4	2	Macs	5514180
DG82	ID/AE	4	2	NK	46603.2
DG82	ID/AE	4	2	Neuts	119700
DG82	ID/AE	4	2	mDC	55062
DG82	ID/AE	4	2	pDC	28887.6
DG82	ID/AE	4	2	T	1707720
DG82	ID/AE	4	2	CD4	732564
DG82	ID/AE	4	2	CD8	615258
DG82	ID/AE	4	2	MAIT	21466.2
DG82	ID/AE	4	2	iNKT
DG82	ID/AE	4	2	Vg9pos
DG82	ID/AE	4	2	Vg9neg
DF7X	Low-ID	4	2	B	72639.2
DF7X	Low-ID	4	2	Macs	7086160
DF7X	Low-ID	4	2	NK	13736
DF7X	Low-ID	4	2	Neuts	60519.2
DF7X	Low-ID	4	2	mDC	15594.4
DF7X	Low-ID	4	2	pDC	1252.4
DF7X	Low-ID	4	2	T	576104
DF7X	Low-ID	4	2	CD4	252904
DF7X	Low-ID	4	2	CD8	225432
DF7X	Low-ID	4	2	MAIT	8726.4
DF7X	Low-ID	4	2	iNKT
DF7X	Low-ID	4	2	Vg9pos
DF7X	Low-ID	4	2	Vg9neg
DFZ4	Low-ID	4	2	B	76199.4
DFZ4	Low-ID	4	2	Macs	7499430
DFZ4	Low-ID	4	2	NK	19930.5
DFZ4	Low-ID	4	2	Neuts	99189
DFZ4	Low-ID	4	2	mDC	24750.9
DFZ4	Low-ID	4	2	pDC	12236.4
DFZ4	Low-ID	4	2	T	854694
DFZ4	Low-ID	4	2	CD4	274392
DFZ4	Low-ID	4	2	CD8	392121
DFZ4	Low-ID	4	2	MAIT	13256.1
DFZ4	Low-ID	4	2	iNKT
DFZ4	Low-ID	4	2	Vg9pos
DFZ4	Low-ID	4	2	Vg9neg
DF9I	Low-ID	4	3	B	107160
DF9I	Low-ID	4	3	Macs	5929050
DF9I	Low-ID	4	3	NK	11139
DF9I	Low-ID	4	3	Neuts	128310
DF9I	Low-ID	4	3	mDC	12478.5
DF9I	Low-ID	4	3	pDC	3891.6
DF9I	Low-ID	4	3	T	537210
DF9I	Low-ID	4	3	CD4	220665
DF9I	Low-ID	4	3	CD8	224190
DF9I	Low-ID	4	3	MAIT	10998
DF9I	Low-ID	4	3	iNKT
DF9I	Low-ID	4	3	Vg9pos
DF9I	Low-ID	4	3	Vg9neg
DFG1	IV	4	3	B	866700
DFG1	IV	4	3	Macs	5292000
DFG1	IV	4	3	NK	140670
DFG1	IV	4	3	Neuts	348300
DFG1	IV	4	3	mDC	219510
DFG1	IV	4	3	pDC	16848
DFG1	IV	4	3	T	18738000
DFG1	IV	4	3	CD4	6048000
DFG1	IV	4	3	CD8	7641000
DFG1	IV	4	3	MAIT	1336500
DFG1	IV	4	3	iNKT
DFG1	IV	4	3	Vg9pos
DFG1	IV	4	3	Vg9neg
DG75	IV	4	2	B	695800
DG75	IV	4	2	Macs	9114000
DG75	IV	4	2	NK	622300
DG75	IV	4	2	Neuts	1675800
DG75	IV	4	2	mDC	328790
DG75	IV	4	2	pDC	9359
DG75	IV	4	2	T	32781000
DG75	IV	4	2	CD4	10094000
DG75	IV	4	2	CD8	13916000
DG75	IV	4	2	MAIT	1087800
DG75	IV	4	2	iNKT
DG75	IV	4	2	Vg9pos
DG75	IV	4	2	Vg9neg
CZRJR	AE	4	2	B	10676.4
CZRJR	AE	4	2	Macs	647280
CZRJR	AE	4	2	NK	7874
CZRJR	AE	4	2	Neuts	36332
CZRJR	AE	4	2	mDC	4860.8
CZRJR	AE	4	2	pDC	714.24
CZRJR	AE	4	2	T	378200
CZRJR	AE	4	2	CD4	140120
CZRJR	AE	4	2	CD8	142600
CZRJR	AE	4	2	MAIT	8890.8
CZRJR	AE	4	2	iNKT
CZRJR	AE	4	2	Vg9pos
CZRJR	AE	4	2	Vg9neg
DFJ3	AE	4	3	B	139932
DFJ3	AE	4	3	Macs	17105400
DFJ3	AE	4	3	NK	125892
DFJ3	AE	4	3	Neuts	549900
DFJ3	AE	4	3	mDC	67626
DFJ3	AE	4	3	pDC	14203.8
DFJ3	AE	4	3	T	3135600
DFJ3	AE	4	3	CD4	957060
DFJ3	AE	4	3	CD8	1308060
DFJ3	AE	4	3	MAIT	9828
DFJ3	AE	4	3	iNKT
DFJ3	AE	4	3	Vg9pos
DFJ3	AE	4	3	Vg9neg
DFB3	AE	4	2	B	37186.8
DFB3	AE	4	2	Macs	4459620
DFB3	AE	4	2	NK	43967.1
DFB3	AE	4	2	Neuts	194322
DFB3	AE	4	2	mDC	26352.3
DFB3	AE	4	2	pDC	3690.72
DFB3	AE	4	2	T	1621680
DFB3	AE	4	2	CD4	719970
DFB3	AE	4	2	CD8	615819
DFB3	AE	4	2	MAIT	19432.2
DFB3	AE	4	2	iNKT
DFB3	AE	4	2	Vg9pos
DFB3	AE	4	2	Vg9neg
DFL6	ID/AE	4	3	B	131330
DFL6	ID/AE	4	3	Macs	1764390
DFL6	ID/AE	4	3	NK	19585.3
DFL6	ID/AE	4	3	Neuts	79940
DFL6	ID/AE	4	3	mDC	55501.2
DFL6	ID/AE	4	3	pDC	9193.1
DFL6	ID/AE	4	3	T	2815030
DFL6	ID/AE	4	3	CD4	850790
DFL6	ID/AE	4	3	CD8	1427500
DFL6	ID/AE	4	3	MAIT	33003.8
DFL6	ID/AE	4	3	iNKT
DFL6	ID/AE	4	3	Vg9pos
DFL6	ID/AE	4	3	Vg9neg
DFWG	ID/AE	4	2	B	57504.7
DFWG	ID/AE	4	2	Macs	4833480
DFWG	ID/AE	4	2	NK	66931.7
DFWG	ID/AE	4	2	Neuts	134549
DFWG	ID/AE	4	2	mDC	55447.9
DFWG	ID/AE	4	2	pDC	6958.84
DFWG	ID/AE	4	2	T	2810960
DFWG	ID/AE	4	2	CD4	1071250
DFWG	ID/AE	4	2	CD8	1156950
DFWG	ID/AE	4	2	MAIT	4533.53
DFWG	ID/AE	4	2	iNKT
DFWG	ID/AE	4	2	Vg9pos
DFWG	ID/AE	4	2	Vg9neg
OTM	Low-ID	8	2	B	25201.8
OTM	Low-ID	8	2	Macs	2232980
OTM	Low-ID	8	2	NK	41644
OTM	Low-ID	8	2	Neuts	105905
OTM	Low-ID	8	2	mDC	19673.2
OTM	Low-ID	8	2	pDC	1841.67
OTM	Low-ID	8	2	T	682100
OTM	Low-ID	8	2	CD4	277148
OTM	Low-ID	8	2	CD8	291149
OTM	Low-ID	8	2	MAIT	11847
OTM	Low-ID	8	2	iNKT
OTM	Low-ID	8	2	Vg9pos
OTM	Low-ID	8	2	Vg9neg
O96	Low-ID	8	2	B	27971
O96	Low-ID	8	2	Macs	7005200
O96	Low-ID	8	2	NK	6133.7
O96	Low-ID	8	2	Neuts	69305
O96	Low-ID	8	2	mDC	17347
O96	Low-ID	8	2	pDC	2348.9
O96	Low-ID	8	2	T	681430
O96	Low-ID	8	2	CD4	201690
O96	Low-ID	8	2	CD8	336980
O96	Low-ID	8	2	MAIT	45152
O96	Low-ID	8	2	iNKT
O96	Low-ID	8	2	Vg9pos
O96	Low-ID	8	2	Vg9neg
HCL	IV	8	2	B	195840
HCL	IV	8	2	Macs	4953600
HCL	IV	8	2	NK	35520
HCL	IV	8	2	Neuts	146880
HCL	IV	8	2	mDC	45504
HCL	IV	8	2	pDC	33600
HCL	IV	8	2	T	12729600
HCL	IV	8	2	CD4	6432000
HCL	IV	8	2	CD8	3801600
HCL	IV	8	2	MAIT	289920
HCL	IV	8	2	iNKT
HCL	IV	8	2	Vg9pos
HCL	IV	8	2	Vg9neg
0NR	IV	8	2	B	78792
0NR	IV	8	2	Macs	4116000
0NR	IV	8	2	NK	246960
0NR	IV	8	2	Neuts	250880
0NR	IV	8	2	mDC	86632
0NR	IV	8	2	pDC	18933.6
0NR	IV	8	2	T	13426000
0NR	IV	8	2	CD4	4958800
0NR	IV	8	2	CD8	4625600
0NR	IV	8	2	MAIT	482160
0NR	IV	8	2	iNKT
0NR	IV	8	2	Vg9pos
0NR	IV	8	2	Vg9neg
DFTA	IV	8	2	B	545600
DFTA	IV	8	2	Macs	5995000
DFTA	IV	8	2	NK	350350
DFTA	IV	8	2	Neuts	1166000
DFTA	IV	8	2	mDC	106700
DFTA	IV	8	2	pDC	100650
DFTA	IV	8	2	T	44165000
DFTA	IV	8	2	CD4	18755000
DFTA	IV	8	2	CD8	17215000
DFTA	IV	8	2	MAIT	1221000
DFTA	IV	8	2	iNKT
DFTA	IV	8	2	Vg9pos
DFTA	IV	8	2	Vg9neg
OHJ	AE	8	2	B	326310
OHJ	AE	8	2	Macs	4642800
OHJ	AE	8	2	NK	150891
OHJ	AE	8	2	Neuts	170601
OHJ	AE	8	2	mDC	68985
OHJ	AE	8	2	pDC	61539
OHJ	AE	8	2	T	14629200
OHJ	AE	8	2	CD4	2825100
OHJ	AE	8	2	CD8	6986100
OHJ	AE	8	2	MAIT	167316
OHJ	AE	8	2	iNKT
OHJ	AE	8	2	Vg9pos
OHJ	AE	8	2	Vg9neg
HCA	AE	8	2	B	38986
HCA	AE	8	2	Macs	13170400
HCA	AE	8	2	NK	77164
HCA	AE	8	2	Neuts	422180
HCA	AE	8	2	mDC	65044
HCA	AE	8	2	pDC	30300
HCA	AE	8	2	T	5696400
HCA	AE	8	2	CD4	1440260
HCA	AE	8	2	CD8	2969400
[truncated: 3,384 more rows]

## Sheet: panel c
Extended Data Fig 3c: Cell subsets in PBMC after BCG
			% of live cells
Timepoint	Vaccine	NHP	T cells	Monocytes	B cells	myeloid DC	plasmacytoid DC	NK cells
0	Low-ID	DF16	55	5.18	22.6	0.806	0.111	1.94
0	Low-ID	DG44	44.9	8.12	32.3	0.421	0.179	4.06
0	Low-ID	HBZ	58.8	5.25	19.2	0.552	0.22	7.15
0	High-ID	DFT3	61.8	4.2	23.1	0.193	0.0861	2.36
0	High-ID	OLB	57.5	6.57	20	0.438	0.145	1.58
0	High-ID	OVN	44.5	3.42	41.7	0.851	0.15	2.91
0	IV	DFF3	60.9	4.02	20.9	0.367	0.0801	8.03
0	IV	DFW7	55.7	4.34	20	0.579	0.0683	5.87
0	IV	O6T	55.4	7.45	22.9	0.708	0.148	4.71
0	AE	DFC3	71.1	5.37	12.6	0.47	0.0822	3.33
0	AE	DF8P	59.7	7.09	20.1	0.64	0.195	3.95
0	AE	OPH	65.1	3.22	22.9	0.44	0.178	1.71
2	Low-ID	DF16	55.3	7.11	17	1.07	0.111	5.57
2	Low-ID	DG44	43.5	12	14.4	0.644	0.141	18.9
2	Low-ID	HBZ	50.8	10.1	7.04	0.493	0.215	18.1
2	High-ID	DFT3	62.8	4.84	15.8	0.287	0.0749	5.85
2	High-ID	OLB	56	8.79	5.2	0.462	0.213	7.16
2	High-ID	OVN	57.3	5.56	21.2	1.21	0.0978	9.66
2	IV	DFF3	70.4	5.07	9.71	0.879	0.038	8.02
2	IV	DFW7	65.3	6.16	10.6	0.618	0.0196	6.39
2	IV	O6T	66.6	9.57	9.35	0.993	0.0177	5.55
2	AE	DFC3	59.6	8.96	10.1	1.03	0.141	12.3
2	AE	DF8P	58.2	9.78	12.4	0.73	0.203	12.8
2	AE	OPH	59.5	10.8	13.4	0.448	0.384	8.26
4	Low-ID	DF16	49.1	3.48	17.2	0.367	0.0529	2.71
4	Low-ID	DG44	44.6	9.5	29.1	0.413	0.228	6.32
4	Low-ID	HBZ	56.9	7.15	15.3	0.459	0.184	8.31
4	High-ID	DFT3	51.3	9.15	24.7	0.235	0.0749	1.6
4	High-ID	OLB	52.6	8.06	11.4	0.342	0.119	1.83
4	High-ID	OVN	54.8	5.34	24.2	0.872	0.111	6.02
4	IV	DFF3	69.7	3.1	10.6	0.286	0.0389	6.89
4	IV	DFW7	73.1	4.52	8.23	0.196	0.0338	2.39
4	IV	O6T	73.4	2.01	14.4	0.621	0.275	3.62
4	AE	DFC3	61.6	7.91	17	0.755	0.118	4.14
4	AE	DF8P	53.3	8.44	20.6	0.763	0.189	6.48
4	AE	OPH	59.1	4.97	18.2	0.265	0.255	2.65
24	Low-ID	DF16	52.3	7.73	20.8	0.383	0.158	3.17
24	Low-ID	DG44	41.7	10.6	29.4	0.407	0.207	4.63
24	Low-ID	HBZ	55.2	11.1	13.1	0.537	0.125	12.4
24	High-ID	DFT3	47.3	6.38	25.7	0.237	0.0724	3.09
24	High-ID	OLB	54.4	6.56	17.5	0.21	0.105	2.02
24	High-ID	OVN	49	4.97	36.8	0.372	0.151	2.8
24	IV	DFF3	54.2	5.7	26.2	0.334	0.107	6.11
24	IV	DFW7	50.4	6.91	20	0.567	0.054	4.95
24	IV	O6T	63.5	6.02	14.4	0.363	0.0827	5.19
24	AE	DFC3	60.6	10.6	13.3	0.95	0.102	9.39
24	AE	DF8P	52.3	13	21.7	0.748	0.188	4.9
24	AE	OPH	75	3.43	12.3	0.49	0	3.92

## Sheet: panel d
Extended Data Fig 3d: T cell subsets in PBMC after BCG
			% of Live CD3 T cells
Timepoint	Vaccine	NHP	CD4	CD8	Vg9 positive gamma delta T cells	Vg9 negative gamma delta T cells	MAIT	iNKT
0	Low-ID	DF16	65	24.4	1.19	3.93	0.183	0.0082
0	Low-ID	HBZ	68.5	19.6	0.846	5.09	0.09	0.0109
0	Low-ID	DG44	55.3	25.2	1.99	10.2	0.125	0.00269
0	High-ID	DFT3	57.2	34.2	1.3	2.29	0.106	0.0209
0	High-ID	OLB	59.3	29.7	1.12	5.76	0.074	0.0035
0	High-ID	OVN	67.6	23.6	1.3	2.87	0.388	0.00169
0	IV	DFF3	66	22.3	1.25	4.23	0.24	0.00935
0	IV	DFW7	58.9	30.9	0.344	4.26	0.324	0.00366
0	IV	O6T	52.3	36.5	2.44	3.05	0.107	0.0302
0	AE	DF8P	57.5	27.7	2.89	7.03	0.228	0.00276
0	AE	OPH	61.5	25.4	0.966	4.8	0.0884	0.00386
0	AE	DFC3	68.6	23.5	0.919	2.44	0.256	0.00473
2	Low-ID	DF16	61.4	27.8	1.25	4.6	0.348	0.00706
2	Low-ID	HBZ	61.6	23	3.25	5.45	0.379	0.0122
2	Low-ID	DG44	58.2	23.9	1.88	7.83	0.134	0.00213
2	High-ID	DFT3	54.9	36	1.6	1.61	0.28	0.0177
2	High-ID	OLB	39.9	34	7.06	12.5	1.78	0.00368
2	High-ID	OVN	56.5	31.5	4.34	3.74	3.88	0.00229
2	IV	DFF3	43.3	22.6	22.3	2.23	2.28	0.00364
2	IV	DFW7	53.2	36.2	1.55	2.08	0.704	0.00219
2	IV	O6T	38.1	32.5	18.8	3.26	2.83	0.0183
2	AE	DF8P	56	30.7	2.06	5.59	0.212	0.00312
2	AE	OPH	53.5	32.5	1.72	4.88	0.247	0.00511
2	AE	DFC3	68	23.7	1.31	2.89	0.613	0.00324
4	Low-ID	DF16	61.6	28.3	1.16	4.14	0.279	0.00525
4	Low-ID	HBZ	69.8	19.5	1.26	3.83	0.215	0.00644
4	Low-ID	DG44	57.5	25.4	1.99	7.93	0.224	0.0049
4	High-ID	DFT3	54.1	36.5	1.06	2.5	0.217	0.0189
4	High-ID	OLB	53.9	28.4	3.37	7.02	0.267	0.00583
4	High-ID	OVN	60.1	27	2.78	3.44	1.95	0.00252
4	IV	DFF3	47.5	23.9	19.7	1.47	1.32	0.00492
4	IV	DFW7	64.2	24.8	0.792	1.73	0.514	0.00195
4	IV	O6T	50.6	32.9	4.9	1.88	0.312	0.00932
4	AE	DF8P	57.6	28.8	2.1	6.21	0.383	0.00417
4	AE	OPH	60.7	26.2	2.04	3.72	0.356	0.00344
4	AE	DFC3	70.7	20.2	0.907	2.92	0.397	0.00315
24	Low-ID	DF16	59.9	28.5	1.1	5.13	0.3	0.00492
24	Low-ID	HBZ	70.6	18.5	1.48	4.3	0.134	0.0053
24	Low-ID	DG44	56.2	24.1	1.34	9.39	0.19	0.00329
24	High-ID	DFT3	50.8	35.2	1.72	3.38	0.139	0.0194
24	High-ID	OLB	56.4	30.1	1.38	6.63	0.55	0.00554
24	High-ID	OVN	61.8	28	1.65	2.62	1.07	0.00291
24	IV	DFF3	55.1	30.6	2.64	4.08	0.587	0.00632
24	IV	DFW7	48.9	40.3	0.264	2.54	0.571	0.00405
24	IV	O6T	47.7	38.5	3.38	2.72	0.744	0.0482
24	AE	DF8P	54.1	30	2.3	6.67	0.396	0.0042
24	AE	OPH	57.2	29.6	2.63	5.92	0	0
24	AE	DFC3	70.5	20.1	1.6	2.77	0.431	0.00285
