# Supplementary material for: Prevention of tuberculosis in macaques after intravenous BCG immunization
Source: Nature. 2020 Jan 1;577(7788):95–102. doi: 10.1038/s41586-019-1817-8 (PMC7015856; doi:10.1038/s41586-019-1817-8)
Supplement: Supplementary file 14 — Source Data Extended Data Fig. 4 [file 41586_2019_1817_MOESM14_ESM.xlsx]

## Sheet: Panel a
Ext Data Fig.4: Additional immune data from PBMC and BAL
	Wks after BCG	Low-ID											High-ID									AE											AE/ID											IV
CD4 PPD	0	0.2812	0.0754	0.0315	0.01623	0.1107	0.0183	0.0152	0.0756	0.024	0.0078		0.0733	0.05608	0.0297	0.0226	0.0118	0.0535	0.0018	0.0511		0.0446	0.01484	0.0165	0.0116	0.0958	0.0222	0.0168	0.00533	0.0451	0		0.01034	0.0233	0.0525	0.0444	0.107	0.052	0.0144	0.04516	0.06054	0.0427		0.0271	0.0704	0.02278	0.0491	0.0304	0.0135
PBMC	4	0.5546	0.5263	0.1619	0.011	0.3024	0.3587	0.2308	0.9479	0.4283	0.1678		1.1416	5.0797	1.4653	1.4035	2.1645	2.3269	2.4032	2.356		0.4518	0.0044	0.0783	0.3111	2.6614	0.3998	0.01604	0.05099	0.4718	0.3972		0.05147	0.1815	0.09099	0.0406	0.15	0.2522	0.43551	0.2236	0.3189	0.0225		1.3659	2.4714	2.22	0.1597	1.6789	3.885
Cohorts 1-3	8	0.2846	0.3731	0.1728	0.1464	0.7287	0.3116	0.3003	0.5342	0.05	0.09348		1.669	1.4708	0.8161	0.3472	1.6456	2.329	2.204	1.723		0.5747	0.3556	0.1688	0.1397	0.058	1.0085	0.1199	0.0854	0.05789	0.3286		0.10353	0.253	0.2193	0.2698	0.4475	0.1931	0.1182	0.2692	0.6949	0.2703		2.7777	1.7836	0.9581	1.3215	2.5418	2.5818
	16	0.2859	0.1848	0.0892	0.0554	0.3766	0.02578	0.1897	0.3221	0.20614	0.147						0.8033	2.1649	1.4973	0.4071		0.3397	0.06007	0.1089	0.07	0.0499	0.7198	0.1294	0.05194	0.297	0.0719		0.04437	0.1354	0.0912	0.0745	0.2509	0.1893	0.1885	0.1226	0.2655	0.1578		0.6063	1.3488	0.593	0.7751	0.4795	3.4733
	24	0.1565	0.0809	0.0394	0.1401	0.0733	0.1089	0.2045	0.1867	0.0409	0.0396		0.6317	0.38564	0.1078	0.13519	0.3376	0.5062	0.4573	0.0762		0.2909	0.0782	0.0647	0.0346	0.0384	0.0954	0.1037	0.00194	0.1034	0.0612		0.06702	0.044	0.02521	0.0201	0.0957	0.1387	0.0359	0.02161	0.0841	0.053		0.6041	0.8543	0.5057	0.3616	0.37534	0.7234
[truncated: 4 more columns]

## Sheet: Panel b
Ext Data Fig.4: Additional immune data from PBMC and BAL
		Low-ID											High-ID									AE											AE/ID											IV
	Wks after BCG
CD8 PPD	0	0.01796	0.0211	0.0236	0.04395	0.01531	0.02524	0.00229	0.014	0.09117	0.0472		0.0208	0.0491	0.0129	0.0137	0	0.0408	0	0.0022		0.0164	0.0202	0.00245	0.01351	0.04207	0.03817	0	0.003	0.0319	0		0.0127	0.0291	0.00528	0.0453	0.0106	0.013	0.0412	0.0026	0.00857	0		0.0125	0.0063	0.00144	0.0134	0.0079	0.0134
PBMC	4	0.0462	0.0277	0.0512	0.0856	0.00803	0.0652	0.0049	0.0104	0.1971	0.0598		0.1696	0.2374	0.649	0.1876	0.1744	0.3372	0.2733	0.8062		0.0114	0.0405	0.1084	0.6768	0.00522	0.02966	0.0325	0.0198	0.0214	0.008		0.16985	0.03691	0.00714	0.0289	0.01757	0.0392	0.15334	0.0961	0.01796	0.0103		0.3612	0.7377	0.1596	0.06308	0.0645	1.1501
Cohorts 1-3	8	0.0155	0.0156	0.0325	0.0967	0.0188	0.0686	0.0496	0.0475	0.1612	0.04815		0.1286	0.1481	0.15	0.0641	0.1681	0.1859	0.2023	0.2902		0.0259	0.01667	0.04446	0.00734	0.0997	0.04801	0	0.1849	0.236	0.022		0.075	0.08148	0.02215	0.1656	0.0151	0.116	0.3095	0.1403	0.02128	0		0.8469	1.2298	0.9736	0.595	0.204	0.5548
	16	0.01607	0.00858	0.0339	0.05311	0.0233	0.0157	0.02399	0.0512	0.0655	0						0.0515	0.1086	0.0832	0.0619		0.0308	0.01634	0.0196	0.0107	0.0799	0.0351	0.024	0.14813	0.154	0.0028		0.04353	0.0347	0.01736	0.0184	0.0125	0.0179	0.1795	0.1246	0.00539	0.21		0.34958	1.4779	0.3073	0.3241	0.0869	0.49
	24	0.0104	0.00014	0.0101	0.0245	0.0047	0.0193	0.02212	0.0217	0.00378	0.2014		0.0115	0.016	0.0095	0.0222	0.03197	0.0138	0.0334	0		0.0142	0.0107	0.00628	0.0102	0.02582	0	0.0105	0.02356	0.0464	0.0019		0.0278	0.0206	0.00719	0.01932	0.00328	0	0.0456	0.0591	0	0.0095		0.2506	0.55356	0.10679	0.0614	0.055	0.18124
[truncated: 4 more columns]

## Sheet: Panel c
Ext Data Fig.4: Additional immune data from PBMC and BAL
		Weeks after BCG		Low-ID				High-ID				AE				AE/ID				IV
CD4 PPD		0		0.324	0.751	0.7103		0.077	0.101	2.64		0.275	1.284	0.178		0.775	0.205	1.397		0.2197	0.591	1.562
BAL		2		1.687	1.731	1.219		0.958	2.446	3.132		5.41	8.4	26.072		8.308	12.663	14.375		31.64	15.834	17.7
% of CD4 Memory (cytokine pos)		4		3.44	7.209	4.126		12.635	18.059	29.029		13.921	7.167	34.43		19.19	22.559	43.66		50.916	60.554	46.159
Cohort 4		8		10.697	22.55	9.153		18.653	35.26	49.47		24.542	55.05	57.68		49.06	62.85	52.59		52.09	67.918	75.218
		12		17.709	18.749	6.377		32.524	32.475	51.387		25.13	44.135	55.481		31.9	20.9	32.07		40.45	65.871	50.009
		16		16.222	25.837	4.673		18.883	26.453	50.81		12.97	38.703	46.856		17.833	21.025	28.36		38.634	64.43	69.57
		20		14.617	25.22	5.51		21.132	22.605	33.79		8.013	38.223	23.698		35.572	14.615	29.86		35.931	57.571	59.552
		24		19.84	8.618	5.177		18.177	18.213	37.32		7.223	26.197	35.283		28.762	16.127	19.79		26.704	66.876	54.173
		Weeks after BCG		Low-ID				High-ID				AE				AE/ID				IV
CD4 PPD		0		1438	1500	2296		347	127	5207		405	781	160		4373	450	3239		856	822	2620
BAL		2		826.7	2227	990		2291	3391	6120		15559	9008	57538		32482	75410	33764		373000	105000	62516
Number of CD4 Memory (cytokine pos)		4		43772	11543	7049		47970	43908	136000		56401	25929	64468		58348	84549	251000		2060000	5130000	734000
Cohort 4		8		83402	61196	20148		42007	69344	587000		129000	303000	1360000		534000	694000	673000		1790000	12900000	3470000
		12		100000	64187	11626		221000	92923	885000		70966	121000	408000		266000	71226	77746		1030000	11600000	895000
		16		219000	226000	8616		95678	108000	1370000		62252	280000	402000		172000	73862	85922		1080000	9180000	1570000
		20		194000	118000	10336		239000	154000	337000		26349	288000	289000		431000	60998	85701		834000	7600000	1600000
		24		228000	61691	10270		128000	185000	359000		11297	76740	173000		384000	60222	82268		492000	10200000	814000

## Sheet: Panel d
Ext Data Fig.4: Additional immune data from PBMC and BAL
		Weeks after BCG		Low-ID				High-ID				AE				AE/ID				IV
CD8 PPD		0		0.1224	0.081	0.446		0.447	0.421	0.504		0.321	0.45	0.1926		0.54	0.362	0.491		0.1145	0.406	0.08
BAL		2		0.347	0.512	1.23		0.315	0.542	0.57		0.389	0.373	0.739		0.787	0.535	1.12		4.07	1.183	-3
% of CD4 Memory (cytokine pos)		4		0.592	1.347	0.656		2.49	6.55	3.62		1.106	0.128	1.535		1.79	1.451	4.33		5.64	11.835	9.08
Cohort 4		8		1.155	1.401	1.176		2.55	4.616	2.28		0.705	7.16	2.75		1.6	1.689	5.996		4.89	12.967	14.32
		12		0.886	0.63	0.341		2.45	2.56	2.202		0.938	6.182	1.426		0.56	-2.6	-0.3		4.547	10.473	11.478
		16		0.68	0.34	0.408		1.167	1.441	4.481		0.75	4.815	1.08		0.807	1.241	2.21		4.081	9.443	15.25
		20		0.919	0.726	1.76		3.355	2.193	5.19		0.887	4.77	1.19		1.87	1.674	5.44		3.894	10.867	18.78
		24		2.031	0.411	0.387		3.849	1.788	5.94		0.58	2.83	1.702		0.701	1.153	1.65		2.486	14.05	16.33
		Weeks after BCG		Low-ID				High-ID				AE				AE/ID				IV
CD8 PPD		0		964	506	852		2992	1175	1149		709	692	238.7		4900	1031	1358		2495	910	437
BAL		2		295.7	788	226		1242	1227	4033		1617	839	1716		3993	5078	3030		254000	43268	-12000
Number of CD4 Memory (cytokine pos)		4		8257	2242	592		13272	23452	20615		7820	751	2636		11276	8228	29200		578000	786000	304000
Cohort 4		8		6051	4054	1356		9670	12991	28397		16973	45249	56087		20000	32379	116000		336000	1860000	790000
		12		4950	2224	418		19032	7902	31782		6627	16188	11788		8847	-6911	-482		185000	770000	226000
		16		8461	3176	485		6888	6270	87571		6680	27727	7931		10172	5078	8959		142000	423000	233000
		20		10428	3231	1611		43850	17002	44128		3781	30994	10989		25909	8617	20024		118000	496000	412000
		24		19986	3137	325		30855	18367	47013		783	8345	5991		7983	4652	9238		57770	758000	228000

## Sheet: Panel e
Ext Data Fig. 4: Memory phenotype
									%												%
	CD4 Memory Phenotype		NHP	Time Point	Study Point	Stim	Vaccine	Challenge Cohort	Tcm	Ttm	Tem	Teff		CD4 Memory Phenotype	NHP	Time Point	Study Point	Stim	Vaccine	Challenge Cohort	Tcm	Ttm	Tem	Teff
	PBMC		DFH1	4wk Post BCG	Peak	PPD	AE	1	46	47.6	1	0.2		PBMC	DFH1	24w Post BCG	Time of Challenge	PPD	AE	1	57.784	36.228	0	0
	Peak		DFW0	4wk Post BCG	Peak	PPD	AE	1	61.438	33.333	0.654	0		Time of Challenge	DFW0	24w Post BCG	Time of Challenge	PPD	AE	1	62.245	29.592	0	0
			DFX6	4wk Post BCG	Peak	PPD	AE	1	61.491	33.851	0	1.242			DFX6	24w Post BCG	Time of Challenge	PPD	AE	1	84.884	12.791	0	0
			OBD	4wk Post BCG	Peak	PPD	AE	1	18.27	59.694	16.592	0.298			OBD	24w Post BCG	Time of Challenge	PPD	AE	1	59.804	34.314	1.961	0
			DFXH	4wk Post BCG	Peak	PPD	ID/AE	1	53.125	40.625	0.625	0.312			DFXH	24w Post BCG	Time of Challenge	PPD	ID/AE	1	67.105	27.632	0	0
			OEN	4wk Post BCG	Peak	PPD	ID/AE	1	51.984	44.048	0.794	0.397			OEN	24w Post BCG	Time of Challenge	PPD	ID/AE	1	61.006	32.704	0	0
			O77	4wk Post BCG	Peak	PPD	ID/AE	1	74.684	18.987	2.532	1.266			O77	24w Post BCG	Time of Challenge	PPD	ID/AE	1	77.465	16.901	0.704	0
			DF2A	4wk Post BCG	Peak	PPD	IV	1	12.2	74.673	9.314	0.109			DF2A	24w Post BCG	Time of Challenge	PPD	IV	1	34.356	56.237	4.294	0.204
			DF3A	4wk Post BCG	Peak	PPD	IV	1	14.557	80.063	1.723	0.035			DF3A	24w Post BCG	Time of Challenge	PPD	IV	1	37.942	45.23	9.003	1.715
			OE1	4wk Post BCG	Peak	PPD	IV	1	21.563	70.399	4.157	0			OE1	24w Post BCG	Time of Challenge	PPD	IV	1	32.267	49.2	11.6	0.133
			O7C	4wk Post BCG	Peak	PPD	IV	1	70.1	24.585	1.495	0.166			O7C	24w Post BCG	Time of Challenge	PPD	IV	1	42.643	41.141	9.61	0.601
			DFVJ	4wk Post BCG	Peak	PPD	Low-ID	1	53.754	40.991	1.802	0.15			DFVJ	24w Post BCG	Time of Challenge	PPD	Low-ID	1	71.635	24.519	0.481	0
			DFX2	4wk Post BCG	Peak	PPD	Low-ID	1	56.902	36.364	0.337	1.684			DFX2	24w Post BCG	Time of Challenge	PPD	Low-ID	1	79.487	17.949	0	0
			DF5T	4wk Post BCG	Peak	PPD	Low-ID	1	59.718	36.05	0	0.313			DF5T	24w Post BCG	Time of Challenge	PPD	Low-ID	1	79.167	14.815	0	0
			O7E	4wk Post BCG	Peak	PPD	Low-ID	1	61.818	33.535	0.404	0.606			O7E	24w Post BCG	Time of Challenge	PPD	Low-ID	1	69.767	16.279	0	2.326
			DFI0	4wk Post BCG	Peak	PPD	AE	1	63.636	36.364	0	0			DFI0	24w Post BCG	Time of Challenge	PPD	AE	1	74.138	15.517	0.862	0.862
			HCA	4wk Post BCG	Peak	PPD	AE	2	57.143	37.5	0	0.893			HCA	24w Post BCG	Time of Challenge	PPD	AE	2	77.778	11.111	0	11.111
			OHJ	4wk Post BCG	Peak	PPD	AE	2	31.632	58.824	3.885	0			OHJ	24w Post BCG	Time of Challenge	PPD	AE	2	63.839	29.018	0.446	0
			HCE	4wk Post BCG	Peak	PPD	High-ID	2	22.439	65.434	5.253	0.029			HCE	24w Post BCG	Time of Challenge	PPD	High-ID	2	42.7	48.485	1.24	0
			O5G	4wk Post BCG	Peak	PPD	High-ID	2	32.624	56.777	4.214	0.043			O5G	24w Post BCG	Time of Challenge	PPD	High-ID	2	71.429	25.974	0	0
			DF4X	4wk Post BCG	Peak	PPD	ID/AE	1	52.679	41.964	0	0.893			DF4X	24w Post BCG	Time of Challenge	PPD	ID/AE	1	59	36	2	0
			DG05	4wk Post BCG	Peak	PPD	ID/AE	1	35.227	59.659	1.705	0			DG05	24w Post BCG	Time of Challenge	PPD	ID/AE	1	77.273	19.697	0	0
			HBN	4wk Post BCG	Peak	PPD	ID/AE	2	42.952	48.59	2.156	0.166			HBN	24w Post BCG	Time of Challenge	PPD	ID/AE	2	85.714	9.89	1.099	0
			ONF	4wk Post BCG	Peak	PPD	ID/AE	2	38.874	52.747	0.687	0			ONF	24w Post BCG	Time of Challenge	PPD	ID/AE	2	70.635	23.016	0	0
			DJF9	4wk Post BCG	Peak	PPD	IV	1	12.34	65.39	17.224	0.203			DJF9	24w Post BCG	Time of Challenge	PPD	IV	1	36.325	49.088	7.293	0.281
			HCL	4wk Post BCG	Peak	PPD	IV	2	14.226	64.692	13.386	0.28			HCL	24w Post BCG	Time of Challenge	PPD	IV	2	47.917	37.5	6.25	0
			ONR	4wk Post BCG	Peak	PPD	IV	2	12.272	58.045	23.664	0.117			ONR	24w Post BCG	Time of Challenge	PPD	IV	2	29.082	52.722	9.953	0
			DFXL	4wk Post BCG	Peak	PPD	Low-ID	1	47.059	35.294	5.882	5.882			DFXL	24w Post BCG	Time of Challenge	PPD	Low-ID	1	57.073	34.146	1.463	0.488
			OTM	4wk Post BCG	Peak	PPD	Low-ID	2	45.295	44.742	2.952	0.185			OTM	24w Post BCG	Time of Challenge	PPD	Low-ID	2	84.286	8.571	0	0
			O96	4wk Post BCG	Peak	PPD	Low-ID	2	29.935	60.165	1.886	0			O96	24w Post BCG	Time of Challenge	PPD	Low-ID	2	51.471	41.912	0	0
			CZRJR	4wk Post BCG	Peak	PPD	AE	2	49.123	42.105	0	0			CZRJR	24w Post BCG	Time of Challenge	PPD	AE	2	66.46	25.466	0	0
			DFB3	4wk Post BCG	Peak	PPD	AE	2	71.429	14.286	0	0			DFB3	24w Post BCG	Time of Challenge	PPD	AE	2	64.045	25.843	0	0.562
			DF8J	4wk Post BCG	Peak	PPD	High-ID	2	51.296	39.903	1.782	0.216			DF8J	24w Post BCG	Time of Challenge	PPD	High-ID	2	58.637	35.182	1.268	0.158
			OMI	4wk Post BCG	Peak	PPD	High-ID	2	45.978	47.213	0.673	0.075			OMI	24w Post BCG	Time of Challenge	PPD	High-ID	2	79.042	14.371	0	0
			DFWG	4wk Post BCG	Peak	PPD	ID/AE	2	48.777	45.755	0.144	0			DFWG	24w Post BCG	Time of Challenge	PPD	ID/AE	2	60.656	31.694	0.273	0.273
			DG82	4wk Post BCG	Peak	PPD	ID/AE	2	43.199	51.008	0.882	0			DG82	24w Post BCG	Time of Challenge	PPD	ID/AE	2	66.667	27.778	0	0
			DFTA	4wk Post BCG	Peak	PPD	IV	2	29.545	58.453	5.161	0.041			DFTA	24w Post BCG	Time of Challenge	PPD	IV	2	56.923	34.872	1.368	0.171
			DG75	4wk Post BCG	Peak	PPD	IV	2	11.765	70.588	8.824	0			DG75	24w Post BCG	Time of Challenge	PPD	IV	2	39.175	50.957	3.387	0.147
			DFZ4	4wk Post BCG	Peak	PPD	Low-ID	2	50.552	44.199	0.276	0.276			DFZ4	24w Post BCG	Time of Challenge	PPD	Low-ID	2	53.261	42.391	0.543	0
			DF7X	4wk Post BCG	Peak	PPD	Low-ID	2	79.121	16.044	0	0			DF7X	24w Post BCG	Time of Challenge	PPD	Low-ID	2	89.855	5.797	0	0
			DFJ3	4wk Post BCG	Peak	PPD	AE	3	54.913	41.319	0.673	0.135			DFJ3	24w Post BCG	Time of Challenge	PPD	AE	3	66.316	32.632	1.053	0
			DF9F	4wk Post BCG	Peak	PPD	High-ID	3	20.497	75.704	0.281	0			DF9F	24w Post BCG	Time of Challenge	PPD	High-ID	3	38.202	60.674	0	0
			DG02	4wk Post BCG	Peak	PPD	High-ID	3	42.904	52.284	0.653	0.204			DG02	24w Post BCG	Time of Challenge	PPD	High-ID	3	61.672	33.449	0.348	0.348
			DG49	4wk Post BCG	Peak	PPD	High-ID	3	21.495	74.299	0.389	0			DG49	24w Post BCG	Time of Challenge	PPD	High-ID	3	37.879	54.545	0	0
			OTL	4wk Post BCG	Peak	PPD	High-ID	3	28.625	66.471	0.629	0			OTL	24w Post BCG	Time of Challenge	PPD	High-ID	3	58.929	32.143	0	0
			DFL6	4wk Post BCG	Peak	PPD	ID/AE	3	62.264	28.302	0	0			DFL6	24w Post BCG	Time of Challenge	PPD	ID/AE	3	58.824	39.706	0	0
			DFG1	4wk Post BCG	Peak	PPD	IV	3	30.065	61.275	4.085	0.327			DFG1	24w Post BCG	Time of Challenge	PPD	IV	3	57.333	29.333	8	1.333
			DF9I	4wk Post BCG	Peak	PPD	Low-ID	3	51.19	42.857	0	0			DF9I	24w Post BCG	Time of Challenge	PPD	Low-ID	3	70.769	21.538	1.538	0
	CD4 Memory Phenotype		NHP	Tissue	Study Point	Vaccine	Stim	Tcm/Ttm	Tem	Teff
	BAL		07E	BAL	Peak	Low-ID	PPD	86.1	13.7	0.162
	Peak		DFX2	BAL	Peak	Low-ID	PPD	93.6	6.35	0
			DF5T	BAL	Peak	Low-ID	PPD	96.1	3.78	0
			DFVJ	BAL	Peak	Low-ID	PPD	88.4	11.3	0.203
			DFXL	BAL	Peak	Low-ID	PPD	97.5	2.51	0
			0E1-	BAL	Peak	IV	PPD	87.9	12.1	0.0162
			07C	BAL	Peak	IV	PPD	82.6	17.4	0.0171
			DF3A	BAL	Peak	IV	PPD	94.8	5.14	0.00822
			DF2A	BAL	Peak	IV	PPD	82.5	17.4	0.0782
			DJF9	BAL	Peak	IV	PPD	86.1	13.8	0.0446
			0BD	BAL	Peak	AE	PPD	91.3	8.65	0.0159
			DFH1	BAL	Peak	AE	PPD	96.8	3.15	0.00463
			DFW0	BAL	Peak	AE	PPD	96.7	3.25	0.0293
			DFX6	BAL	Peak	AE	PPD	97.2	2.62	0.0153
			DFI0	BAL	Peak	AE	PPD	98.4	1.46	0.00917
			077-	BAL	Peak	ID/AE	PPD	95.7	4.2	0.0198
			0EN	BAL	Peak	ID/AE	PPD	93.5	6.34	0.0641
			DFXH	BAL	Peak	ID/AE	PPD	96.4	3.33	0
			DF4X	BAL	Peak	ID/AE	PPD	92.8	6.79	0.0123
			DG05	BAL	Peak	ID/AE	PPD	97.5	2.24	0.0352
			OTM	BAL	Peak	Low-ID	PPD	87.4	12	0.394
			O96	BAL	Peak	Low-ID	PPD	90.2	9.81	0
			HCL	BAL	Peak	IV	PPD	90.6	9.33	0.0186
			ONR	BAL	Peak	IV	PPD	69.5	30.4	0.0142
			DFTA	BAL	Peak	IV	PPD	85.1	14.9	0.0153
			OHJ	BAL	Peak	AE	PPD	98.7	1.23	0.0311
			HCA	BAL	Peak	AE	PPD	95.2	4.77	0.0207
			HBN	BAL	Peak	ID/AE	PPD	88.8	11.1	0.0242
			ONF	BAL	Peak	ID/AE	PPD	96.6	3.39	0.00172
			DG82	BAL	Peak	ID/AE	PPD	91.1	8.91	0.0146
			HCE	BAL	Peak	High-ID	PPD	96.2	3.71	0.0351
			OG5	BAL	Peak	High-ID	PPD	98.2	1.22	0.0243
			DGO2	BAL	Peak	High-ID	PPD	97.9	2.07	0
			DF8J	BAL	Peak	High-ID	PPD	95.4	4.48	0.0339
			DF7X	BAL	Peak	Low-ID	PPD	94.2	5.45	0.26
			DFZ4	BAL	Peak	Low-ID	PPD	92.1	7.77	0.058
			DF9I	BAL	Peak	Low-ID	PPD	94.7	5.17	0.111
			DFG1	BAL	Peak	IV	PPD	87.5	12.5	0.0109
			DG75	BAL	Peak	IV	PPD	66.6	33.3	0.103
			CZRJR	BAL	Peak	AE	PPD	96.2	3.42	0.0232
			DFJ3	BAL	Peak	AE	PPD	90.4	9.55	0.00542
			DFB3	BAL	Peak	AE	PPD	95	4.96	0.025
			DFL6	BAL	Peak	ID/AE	PPD	97.2	2.73	0.00733
			DFWG	BAL	Peak	ID/AE	PPD	95.9	4.05	0.012
			OMI	BAL	Peak	High-ID	PPD	95	4.65	0.184
			DF9F	BAL	Peak	High-ID	PPD	98	1.94	0
			OTL	BAL	Peak	High-ID	PPD	96.9	3.1	0.0233
			DG49	BAL	Peak	High-ID	PPD	94.7	5.29	0

## Sheet: Panel f
Ext Data Fig. 4: Memory phenotype
CD8 Memory Phenotype									%					CD8 Memory Phenotype
PBMC		NHP	Tissue	Time Point	Study Point	Stim	Vaccine	Challenge Cohort	Tcm	Ttm	Tem	Teff		PBMC									%
Peak		HCE	PBMC	4/5w Post BCG	Peak	PPD	High-ID	2	13.383	67.286	12.639	2.602		Time of challenge		NHP	Tissue	Time Point	Study Point	Stim	Vaccine	Challenge Cohort	Tcm	Ttm	Tem	Teff
		O5G	PBMC	4/5w Post BCG	Peak	PPD	High-ID	2	22.179	57.198	14.397	3.891
		DF8J	PBMC	4/5w Post BCG	Peak	PPD	High-ID	2	25.562	55.243	7.022	5.337				DF2A	PBMC	24w Post BCG	Time of challenge	PPD	IV	1	14.286	48.571	30.476	0.952
		OMI	PBMC	4/5w Post BCG	Peak	PPD	High-ID	2	33.987	49.673	4.575	5.882				DF3A	PBMC	24w Post BCG	Time of challenge	PPD	IV	1	24.711	60.549	9.971	0.578
		DF9F	PBMC	4/5w Post BCG	Peak	PPD	High-ID	3	19.048	75	2.381	1.19				OE1	PBMC	24w Post BCG	Time of challenge	PPD	IV	1	29.231	47.692	20	1.538
		DG02	PBMC	4/5w Post BCG	Peak	PPD	High-ID	3	21.488	66.529	7.025	1.24				O7C	PBMC	24w Post BCG	Time of challenge	PPD	IV	1	16	24	24	28
		DG49	PBMC	4/5w Post BCG	Peak	PPD	High-ID	3	12	80.8	2.4	3.2				DJF9	PBMC	24w Post BCG	Time of challenge	PPD	IV	1	9.091	59.091	9.091	9.091
		OTL	PBMC	4/5w Post BCG	Peak	PPD	High-ID	3	13.559	76.083	5.838	1.695				HCL	PBMC	24w Post BCG	Time of challenge	PPD	IV	2	6.25	65.625	21.875	3.125
		DFT3	PBMC	4/5w Post BCG	Peak	PPD	High-ID	N/A	22.34	62.766	3.191	5.319				ONR	PBMC	24w Post BCG	Time of challenge	PPD	IV	2	9.091	77.273	13.636	0
		OLB	PBMC	4/5w Post BCG	Peak	PPD	High-ID	N/A	5.325	28.698	2.367	60.059				DFTA	PBMC	24w Post BCG	Time of challenge	PPD	IV	2	28.481	44.304	23.418	0.633
		OVN	PBMC	4/5w Post BCG	Peak	PPD	High-ID	N/A	20.853	65.64	6.872	2.133				DG75	PBMC	24w Post BCG	Time of challenge	PPD	IV	2	21.246	59.49	10.765	0.567
		DF2A	PBMC	4/5w Post BCG	Peak	PPD	IV	1	8.094	40.731	43.603	1.044				DFG1	PBMC	24w Post BCG	Time of challenge	PPD	IV	3	30	70	0	0
		DF3A	PBMC	4/5w Post BCG	Peak	PPD	IV	1	16.425	60.335	19.218	0				DFF3	PBMC	24w Post BCG	Time of challenge	PPD	IV	N/A	15.865	68.51	10.337	0
		OE1	PBMC	4/5w Post BCG	Peak	PPD	IV	1	15.385	42.308	30.769	3.846				DFW7	PBMC	24w Post BCG	Time of challenge	PPD	IV	N/A	12.36	61.049	20.599	1.373
		O7C	PBMC	4/5w Post BCG	Peak	PPD	IV	1	31.818	44.545	15.455	4.545				O6T	PBMC	24w Post BCG	Time of challenge	PPD	IV	N/A	8.861	50.633	16.456	17.722
		DJF9	PBMC	4/5w Post BCG	Peak	PPD	IV	1	2.326	55.814	36.047	2.326				DF8J	PBMC	24w Post BCG	Time of challenge	PPD	High-ID	2	32.432	62.162	2.703	0
		HCL	PBMC	4/5w Post BCG	Peak	PPD	IV	2	5.896	32.195	52.987	4.81				DG49	PBMC	24w Post BCG	Time of challenge	PPD	High-ID	3	44.444	44.444	0	11.111
		ONR	PBMC	4/5w Post BCG	Peak	PPD	IV	2	7.5	52.143	30.714	4.643				OLB	PBMC	24w Post BCG	Time of challenge	PPD	High-ID	N/A	14.286	44.048	2.381	33.333
		DFTA	PBMC	4/5w Post BCG	Peak	PPD	IV	2	27.153	45.891	21.433	0.657				OVN	PBMC	24w Post BCG	Time of challenge	PPD	High-ID	N/A	25	56.25	3.125	6.25
		DG75	PBMC	4/5w Post BCG	Peak	PPD	IV	2	13.793	59.77	19.54	0
		DFG1	PBMC	4/5w Post BCG	Peak	PPD	IV	3	22.222	58.73	12.698	0
		DFF3	PBMC	4/5w Post BCG	Peak	PPD	IV	N/A	7.914	64.173	23.165	0.288				Animals with CD8 responses less than 0.05% are excluded
		DFW7	PBMC	4/5w Post BCG	Peak	PPD	IV	N/A	11.705	60.405	21.676	1.301
		Animals with CD8 responses less than 0.05% are excluded
CD8 Memory Phenotype		NHP	Tissue	Study Point	Vaccine	Stim	Tcm/Ttm	Tem	Teff
BAL
Peak		0E1-	BAL	Peak	IV	PPD	63.8	35.9	0.227
		07C	BAL	Peak	IV	PPD	51.2	48.6	0.151
		DF3A	BAL	Peak	IV	PPD	77.5	22.3	0.0653
		DF2A	BAL	Peak	IV	PPD	45.9	53.4	0.517
		DJF9	BAL	Peak	IV	PPD	56.6	42.6	0.668
		HCL	BAL	Peak	IV	PPD	65.7	33.8	0.329
		ONR	BAL	Peak	IV	PPD	60.3	39.5	0.139
		DFTA	BAL	Peak	IV	PPD	50	49.6	0.245
		HCE	BAL	Peak	High-ID	PPD	83.3	16	0.186
		OG5	BAL	Peak	High-ID	PPD	77.8	20	0.521
		DGO2	BAL	Peak	High-ID	PPD	54.1	39.1	6.36
		DF8J	BAL	Peak	High-ID	PPD	72.4	25.6	0.59
		DFG1	BAL	Peak	IV	PPD	68.9	31	0.0478
		DG75	BAL	Peak	IV	PPD	32.4	67.2	0.245
		OMI	BAL	Peak	High-ID	PPD	76.9	21.1	0.897
		DF9F	BAL	Peak	High-ID	PPD	75.4	24.5	0.0323
		OTL	BAL	Peak	High-ID	PPD	71.5	27.9	0.175
		DG49	BAL	Peak	High-ID	PPD	83.2	16.4	0.22

## Sheet: Panel g
Ext Data Fig.4: Additional immune data from PBMC and BAL
				Low-ID				High-ID				AE				AE/ID				IV
CD4 PPD	0		0.0092	0.0401	0.0686		0.0238	0.0828	0.0236		0.0589	0.0115	0.0507		0.0751	0.0228	0.016		0.0321	0.0393	0.0244
PBMC	2		0.4713	0.4558	0.7249		0.8543	3.9768	1.4338		0.3735	0.5023	0.3326		1.1812	0.5129	2.0999		13.1349	2.4936	3.6168
Cohort 4	4		0.6205	4.0176	0.6742		0.8531	2.3796	5.7005		0.7659	0.9455	0.8961			0.8861	0.7915		9.2104	18.658
	8		1.0418	2.7781	0.3097		1.3067	3.4766	3.558		0.3818	0.3056	0.6246			0.3116	0.4231		4.6263	5.3927
	12		0.5805	1.9895	0.2613		1.2411	3.384	3.1107		0.2739	0.2196	0.2448		0.26874	0.2022	0.3096		2.3411	4.1948	1.4552
	16		0.6455	2.1268	0.2102		0.8107	2.2682	1.2864		0.1968	0.1404	0.1828		0.4556	0.2056	0.1557		2.077	4.9664	2.5733
	20		0.7094	1.7913	0.1299		0.974	1.0777	1.2871		0.1551	0.1127	0.1068		-0.0336	0.1104	0.1473		1.188	1.6013	0.0058
	24		0.4092	0.9961	0.1474		0.3289	0.5856	0.9186		0.1591	0.0977	0.1165		0.1452	0.0911	0.1498		1.262	3.3342	1.0564

## Sheet: Panel h
Ext Data Fig.4: Additional immune data from PBMC and BAL
				Low-ID				High-ID				AE				AE/ID				IV
CD8 PPD	0		0.015	0.002	0.016		0.024	0.031	0		0.034	0	0.012		0.018	0.032	0		0	0.034	0
PBMC	2		0.048	0.038	0.031		0.102	0.212	0.063		0.019	0.036	0.021		0.088	0.067	0.328		0.614	0.272	0.126
Cohort 4	4		0.123	0.512	0.029		0.207	0.367	0.499		0.213	0.147	0.162			0.199	0.12		0.99	1.12
	8		0.055	0.24	0.006		0.113	0.185	0.189		0.039	0.289	0.069			0.077	0.113		0.833	0.383
	12		0.044	0.145	0.009		0.086	0.165	0.124		0.037	0.105	0.024		0.091	0.035	0.083		0.857	0.606	0.32
	16		0.076	0.185	0.027		0.05	0.12	0.148		0.049	0.078	0.053		0.022	0.075	0.06		0.609	0	0.567
	20		0.033	0.104	0.028		0.409	0.073	0.052		0.013	0.055	0.007		0.047	0.039	0.048		0.28	0.305	0.001
	24		0.029	0.116	0.028		0.04	0.046	0.06		0.042	0.043	0.019		0.042	0.048	0.065		0.393	0.573	0.232

## Sheet: Panel i
Ext Data Fig. 4: Ki67
		% Ki67 positive of antigen-responsive or non-responsive T cells in PBMC: CD4
	Wks after BCG	Low-ID (cytokine +)				High-ID (cytokine +)				IV (cytokine +)				AE (cytokine +)				Low-ID (cytokine neg)				High-ID (cytokine neg)				IV (cytokine neg)				AE (cytokine neg)
	0	N/A	N/A	N/A		N/A	N/A	N/A		N/A	N/A	N/A		N/A	N/A	N/A		7.28	9.55	8.1		10.3	24.4	8.04		8.8	6.05	8.77		21.9	6.93	7.08
	2	42.7	57.7	69.4		69.3	79.8	71.1		92.9	73.8	94.3		53.2	39.9	20.3		7.05	9.75	20.3		11.7	34.2	12.7		26.7	8.55	25.8		21.7	6.4	11.4
	4	36.5	22	12.4		40.2	38.1	55.7		67	84.3	58.3		58	17.5	55.9		7.83	7.76	7.79		9.56	12.8	14.4		25.9	40.7	12		20.6	2.53	11.1
	24	7.19	5.85	8.57		2.22	16.4	9.58		1.37	9.04	10.2		15.2	7.96	13		5.86	8.43	8.25		2.49	29.9	9.26		3.65	8.09	9.9		18.8	6.06	8.64

## Sheet: Panel j
Ext Data Fig. 4: Ki67
		% Ki67 positive of antigen-responsive or non-responsive T cells in PBMC: CD8
	Wks after BCG	Low-ID (cytokine +)				High-ID (cytokine +)				IV (cytokine +)				AE (cytokine +)				Low-ID (cytokine neg)				High-ID (cytokine neg)				IV (cytokine neg)				AE (cytokine neg)
	0																	11	9.44	9.14		12.2	16.7	10.2		12.2	8.1	11		25.2	6.44	11.4
	2	11.4	17.5	17.1		16.1	44.6	19.6		56.2	23.4	78.2		20.7	4.32	10.4		12.9	9.98	19.5		15.7	29	15.6		22.4	19	21.7		25.7	6.2	17.4
	4	17.2	20.2	5.15		17.1	4.03	29.3		45.9	55.5	50		27.7	1.32	25.7		12.9	10.7	9.65		15.5	7.85	20.3		36.9	44.3	17.9		25	3.28	19.4
	24	2.96	4.89	3.95		0.741	18.2	7.17		0.96	8.07	7.01		15.8	2.02	13.4		6.26	8.49	10.7		3.54	26.2	12		4.07	11	15.2		19.7	6.18	16.8
