# Supplementary material for: Prevention of tuberculosis in macaques after intravenous BCG immunization
Source: Nature. 2020 Jan 1;577(7788):95–102. doi: 10.1038/s41586-019-1817-8 (PMC7015856; doi:10.1038/s41586-019-1817-8)
Supplement: Supplementary file 15 — Source Data Extended Data Fig. 5 [file 41586_2019_1817_MOESM15_ESM.xlsx]

## Sheet: panel a
Ext. Data Fig. 5a: Quality of Peak CD4 and CD8 T cell cytokine responses in PBMC after BCG
									TNF positive
									IL-2 positive
			CD4 (% cytokine positive)						IFNg positive
										IL-17 positive																						(IL-17 single pos)
									CD154 positive														(CD154 single pos)
	154 = CD154		NHP	Wks after BCG	Stim	Vaccine	Tissue	Challenge Cohort	154+ 17+ g+ 2+ T+	154+ 17+ g+ 2+ T-	154+ 17+ g+ 2- T+	154+ 17+ g+ 2- T-	154+ 17+ g- 2+ T+	154+ 17+ g- 2+ T-	154+ 17+ g- 2- T+	154+ 17+ g- 2- T-	154+ 17- g+ 2+ T+	154+ 17- g+ 2+ T-	154+ 17- g+ 2- T+	154+ 17- g+ 2- T-	154+ 17- g- 2+ T+	154+ 17- g- 2+ T-	154+ 17- g- 2- T+	154+ 17- g- 2- T-	154- 17+ g+ 2+ T+	154- 17+ g+ 2+ T-	154- 17+ g+ 2- T+	154- 17+ g+ 2- T-	154- 17+ g- 2+ T+	154- 17+ g- 2+ T-	154- 17+ g- 2- T+	154- 17+ g- 2- T-	154- 17- g+ 2+ T+	154- 17- g+ 2+ T-	154- 17- g+ 2- T+	154- 17- g+ 2- T-	154- 17- g- 2+ T+	154- 17- g- 2+ T-	154- 17- g- 2- T+
	17 = IL-17		DFH1	4	PPD	AE	PBMC	1	0.006	0.001	0.003	0.001	0.002	0	0.003	0.008	0.17	0.002	0.128	0.022	0.017	0.005	0.034	0.021	0	0	0	0	0.001	0	0.001	0	0	0	0.012	0.006	0	0.001	0.033
	g = IFNg		DFW0	4	PPD	AE	PBMC	1	0.004	0	0	0	0	0	0	0.003	0.027	0	0.015	0.002	0.006	0	0.01	0.031	0	0	0	0	0	0	0	0	0	0	0.004	0.001	0	0	0.012
	2 = IL-2		DFX6	4	PPD	AE	PBMC	1	0.003	0	0.003	0	0.003	0	0	0.003	0.136	0.003	0.086	0.009	0.011	0	0.026	0.059	0	0	0	0	0	0	0	0	0.003	0	0.006	0.011	0	0	0.011
	T = TNF		OBD	4	PPD	AE	PBMC	1	0.058	0	0.034	0	0.006	0.001	0.01	0.006	0.935	0.005	1.072	0.104	0.043	0	0.22	0.244	0	0	0.001	0	0	0	0	0	0.007	0.001	0.068	0.044	0.001	0	0.045
			DFXH	4	PPD	ID/AE	PBMC	1	0.002	0	0	0	0.002	0	0.001	0	0.054	0.001	0.063	0.009	0.004	0	0.019	0.026	0	0	0	0.001	0	0	0	0	0.001	0	0.004	0.005	0	0	0.016
			OEN	4	PPD	ID/AE	PBMC	1	0.012	0	0	0	0	0	0	0.002	0.056	0.001	0.034	0.006	0.003	0.006	0.011	0.035	0	0	0.001	0.001	0	0	0	0.001	0	0	0.003	0.002	0	0	0.01
			O77	4	PPD	ID/AE	PBMC	1	0	0	0	0	0	0	0.002	0.002	0.01	0.002	0.005	0	0.001	0	0.005	0.035	0	0	0	0	0	0	0	0	0	0	0.002	0.003	0	0	0.009
			DF2A	4	PPD	IV	PBMC	1	0.023	0	0.013	0	0.004	0	0.012	0.002	0.302	0.005	0.479	0.098	0.018	0.006	0.159	0.186	0	0	0.006	0	0	0	0.002	0	0.003	0	0.073	0.073	0.001	0	0.089
			DF3A	4	PPD	IV	PBMC	1	0.006	0	0.011	0.001	0	0	0	0.001	0.53	0.004	1.163	0.099	0.012	0	0.269	0.242	0	0	0	0	0	0	0	0.002	0.003	0	0.125	0.064	0	0	0.18
			OE1	4	PPD	IV	PBMC	1	0.043	0	0.011	0	0.002	0	0.002	0	0.773	0.002	0.461	0.018	0.026	0.004	0.207	0.129	0	0	0.001	0	0	0	0	0	0.012	0.001	0.035	0.013	0	0.001	0.065
			O7C	4	PPD	IV	PBMC	1	0.007	0.001	0.003	0.001	0	0.001	0	0.006	0.054	0.005	0.035	0.01	0.001	0.003	0.01	0.082	0	0	0	0.001	0	0	0	0.007	0	0	0.001	0.003	0	0	0.012
			DFVJ	4	PPD	Low-ID	PBMC	1	0.013	0	0	0	0.003	0	0.004	0.005	0.253	0.004	0.12	0.006	0.025	0.002	0.049	0.018	0	0	0	0	0	0	0	0.002	0.001	0.001	0.014	0.002	0	0.001	0.023
			DFX2	4	PPD	Low-ID	PBMC	1	0.002	0	0.002	0	0.002	0	0.001	0	0.087	0.001	0.025	0.008	0.009	0.001	0.008	0.027	0	0	0	0	0	0	0	0.001	0	0	0.003	0.001	0	0.005	0.006
			DF5T	4	PPD	Low-ID	PBMC	1	0.068	0	0.015	0	0.015	0.001	0.005	0.008	0.247	0.006	0.061	0.005	0.03	0.004	0.043	0.07	0	0.001	0	0.001	0	0	0.001	0.004	0.002	0	0.004	0.01	0	0.001	0.02
			O7E	4	PPD	Low-ID	PBMC	1	0.009	0	0	0	0.005	0.001	0	0	0.152	0.003	0.059	0.008	0.011	0.006	0.028	0.028	0	0	0	0	0	0	0	0.001	0.001	0	0.005	0.008	0	0	0.011
			DFI0	4	PPD	AE	PBMC	1	0	0	0	0	0	0	0	0	0	0	0.002	0	0	0	0.002	0.006	0	0	0	0	0	0	0	0	0	0	0	0.003	0	0	0.001
			HCA	4	PPD	AE	PBMC	2	0	0	0	0	0	0	0.001	0.001	0.014	0.001	0.014	0	0.002	0.004	0.006	0.022	0	0	0	0	0	0	0	0.001	0	0	0.001	0.003	0	0	0.003
			OHJ	4	PPD	AE	PBMC	2	0.008	0	0.001	0	0	0	0.001	0.001	0.231	0.002	0.142	0.006	0.008	0	0.021	0.011	0	0	0	0	0	0	0	0	0.003	0	0.022	0.002	0	0	0.024
			HCE	4	PPD	High-ID	PBMC	2	0.185	0	0.02	0	0.042	0	0.007	0.001	3.199	0.007	0.85	0.031	0.295	0.01	0.267	0.107	0	0	0	0.001	0	0	0	0.002	0.006	0	0.031	0.013	0.003	0	0.111
			O5G	4	PPD	High-ID	PBMC	2	0.084	0	0.008	0	0.006	0	0.005	0.001	0.911	0.002	0.246	0.01	0.052	0.002	0.099	0.044	0.001	0	0	0	0	0	0.001	0	0	0.001	0.008	0.002	0	0	0.023
			DF4X	4	PPD	ID/AE	PBMC	1	0	0	0	0	0	0	0	0	0.011	0.001	0.018	0.004	0.002	0.001	0.002	0.011	0	0	0	0	0	0	0	0	0	0	0.005	0.001	0	0	0.008
			DG05	4	PPD	ID/AE	PBMC	1	0.002	0	0.002	0	0	0	0.001	0.001	0.021	0	0.033	0.002	0.001	0.001	0.012	0	0.001	0	0.001	0	0	0	0	0	0	0	0.004	0.004	0	0	0.006
			HBN	4	PPD	ID/AE	PBMC	2	0.003	0	0.003	0.001	0	0	0.002	0	0.076	0.001	0.078	0.001	0.006	0	0.028	0.022	0	0	0	0	0	0	0	0.001	0	0	0.008	0.003	0	0.001	0.011
			ONF	4	PPD	ID/AE	PBMC	2	0.005	0.001	0.004	0.001	0.001	0	0.001	0	0.127	0.001	0.106	0.005	0.006	0.004	0.03	0.026	0	0	0	0	0	0	0.001	0.002	0.001	0	0.007	0.001	0	0.001	0.013
			DJF9	4	PPD	IV	PBMC	1	0.017	0	0.009	0	0	0	0.001	0	0.664	0.003	1.028	0.084	0.006	0	0.125	0.106	0	0	0	0	0	0	0	0	0.008	0	0.133	0.053	0	0	0.085
			HCL	4	PPD	IV	PBMC	2	0.006	0	0.009	0.001	0	0	0.005	0.002	0.204	0.001	0.397	0.023	0.004	0	0.094	0.073	0	0	0	0	0.001	0	0	0	0.002	0	0.028	0.012	0	0.001	0.045
			ONR	4	PPD	IV	PBMC	2	0.081	0	0.041	0.004	0.004	0	0.01	0.003	1.107	0.001	1.053	0.061	0.023	0	0.235	0.115	0	0	0.002	0.002	0	0	0.001	0.004	0.004	0	0.061	0.015	0	0	0.082
			DFXL	4	PPD	Low-ID	PBMC	1	0	0	0	0	0	0	0	0	0	0	0.004	0.001	0	0	0.001	0.001	0	0	0	0	0	0	0	0.001	0	0	0.001	0	0	0	0.001
			OTM	4	PPD	Low-ID	PBMC	2	0.016	0	0.004	0	0.006	0	0.001	0	0.221	0.002	0.098	0.007	0.012	0.005	0.027	0.039	0	0	0	0	0	0	0	0.001	0.002	0	0.008	0.004	0	0.001	0.017
			O96	4	PPD	Low-ID	PBMC	2	0.025	0	0.004	0	0.004	0	0.003	0	0.602	0.004	0.187	0.012	0.02	0.004	0.038	0.015	0	0	0	0	0	0	0.001	0.002	0.002	0	0.013	0.008	0.001	0	0.023
			CZRJR	4	PPD	AE	PBMC	2	0.008	0	0	0	0	0	0	0	0.193	0	0.101	0.008	0.017	0	0.05	0	0	0	0	0	0	0	0	0	0	0	0.008	0.008	0	0	0.011
			DFB3	4	PPD	AE	PBMC	2	0	0	0	0	0	0	0	0	0.008	0	0	0	0	0	0.004	0.02	0	0	0	0	0	0	0	0.004	0	0	0	0.004	0	0	0
			DF8J	4	PPD	High-ID	PBMC	2	0.047	0	0.02	0	0.003	0	0.003	0.001	0.388	0.003	0.438	0.012	0.017	0.003	0.076	0.071	0	0	0.001	0	0	0	0.001	0.003	0.003	0	0.037	0.01	0	0.001	0.071
			OMI	4	PPD	High-ID	PBMC	2	0.083	0	0.022	0	0.014	0	0.006	0.005	0.855	0.001	0.284	0.004	0.027	0.005	0.042	0.035	0	0	0.001	0.001	0	0	0.002	0.005	0.005	0	0.018	0	0	0	0.025
			DFWG	4	PPD	ID/AE	PBMC	2	0.013	0	0.004	0	0.002	0.001	0	0.001	0.107	0.002	0.042	0.006	0.01	0.004	0.023	0.057	0	0	0	0	0	0	0	0.001	0	0	0.003	0.01	0.001	0	0.02
			DG82	4	PPD	ID/AE	PBMC	2	0.018	0	0.007	0.001	0.001	0.003	0.003	0	0.21	0.001	0.105	0.01	0.016	0.005	0.03	0.047	0	0	0	0	0	0	0.001	0.001	0.001	0	0.006	0.003	0.001	0.001	0.017
			DFTA	4	PPD	IV	PBMC	2	0.116	0	0.085	0.001	0.006	0.001	0.048	0.002	1.327	0.002	1.454	0.067	0.04	0.001	0.311	0.19	0.001	0	0.007	0.001	0	0	0.005	0.011	0.027	0	0.139	0.055	0	0.001	0.175
			DG75	4	PPD	IV	PBMC	2	0.016	0	0	0	0	0	0	0	0.098	0	0.107	0	0	0	0.008	0.016	0	0	0	0	0	0	0	0	0	0	0.016	0	0	0	0.008
			DFZ4	4	PPD	Low-ID	PBMC	2	0.004	0	0	0	0.003	0	0.001	0	0.13	0.003	0.056	0.002	0.008	0	0.006	0.025	0	0	0	0	0	0	0	0	0	0	0.004	0.001	0	0	0.015
			DF7X	4	PPD	Low-ID	PBMC	2	0.014	0	0.005	0	0.008	0	0	0.008	0.169	0	0.064	0.004	0.019	0.004	0.031	0.041	0	0	0	0	0	0	0.002	0.002	0	0	0	0.005	0	0	0.023
			DFJ3	4	PPD	AE	PBMC	3	0.003	0	0.003	0	0	0	0	0.005	0.198	0.007	0.097	0.011	0.011	0	0.037	0.101	0	0	0	0	0	0	0	0	0.001	0	0.004	0.007	0	0	0.015
			DF9F	4	PPD	High-ID	PBMC	3	0.093	0	0.014	0	0.019	0	0.014	0.001	1.149	0.001	0.53	0.012	0.084	0.005	0.163	0.041	0	0	0	0	0	0	0.001	0	0.006	0	0.014	0	0.001	0	0.064
			DG02	4	PPD	High-ID	PBMC	3	0.102	0	0.018	0.001	0.009	0	0.013	0.007	1.169	0.006	0.575	0.05	0.085	0.011	0.173	0.19	0	0	0	0	0	0	0.001	0.002	0.008	0	0.025	0.027	0	0	0.039
			DG49	4	PPD	High-ID	PBMC	3	0.096	0	0.024	0	0.006	0	0	0.002	1.372	0	0.515	0.002	0.054	0.002	0.164	0.027	0	0	0	0	0	0	0	0.004	0.012	0	0.052	0	0.002	0	0.095
			OTL	4	PPD	High-ID	PBMC	3	0.015	0	0.01	0.001	0.001	0	0	0	1.159	0.004	0.804	0.029	0.028	0.002	0.13	0.057	0	0	0.002	0	0	0	0.001	0	0.002	0	0.056	0.025	0.001	0	0.088
			DFL6	4	PPD	ID/AE	PBMC	3	0.006	0	0	0	0.003	0	0	0	0.028	0	0.003	0	0.002	0	0	0.019	0	0	0	0	0	0	0	0	0	0	0.003	0	0	0	0
			DFG1	4	PPD	IV	PBMC	3	0.013	0	0.01	0	0.001	0	0	0	0.217	0.001	0.243	0.013	0.015	0	0.068	0.054	0	0	0	0	0	0	0	0	0.007	0.001	0.013	0.012	0	0	0.024
			DF9I	4	PPD	Low-ID	PBMC	3	0.002	0	0	0	0	0	0	0	0.079	0.001	0.045	0.003	0.006	0	0.013	0.016	0	0	0	0	0	0	0	0.002	0.003	0	0.003	0.003	0	0	0.009
			CD8 (% cytokine positive)
			NHP	Wks after BCG	Stim	Vaccine	Tissue	Challenge Cohort	g+ 2+ T+	g+ 2+ T-	g+ 2- T+	g+ 2- T-	g- 2+ T+	g- 2+ T-	g- 2- T+
	g = IFNg		HCE	4	PPD	High-ID	PBMC	2	0.061	0.001	0.053	0.024	0.003	0.002	0.027
	2 = IL-2		O5G	4	PPD	High-ID	PBMC	2	0.12	0	0.066	0.016	0.002	0.005	0.029
	T = TNF		DF8J	4	PPD	High-ID	PBMC	2	0.072	0.003	0.112	0.468	0.001	0	0
			OMI	4	PPD	High-ID	PBMC	2	0.067	0.006	0.051	0.054	0.001	0.007	0
			DF9F	4	PPD	High-ID	PBMC	3	0.1	0	0.041	0	0	0.011	0.028
			DG02	4	PPD	High-ID	PBMC	3	0.086	0	0.131	0.075	0.002	0.003	0.04
			DG49	4	PPD	High-ID	PBMC	3	0.164	0	0.076	0.007	0	0.002	0.023
			OTL	4	PPD	High-ID	PBMC	3	0.286	0.002	0.205	0.246	0.003	0	0.064
			DF2A	4	PPD	IV	PBMC	1	0.082	0	0.229	0.036	0.001	0.001	0.013
			DF3A	4	PPD	IV	PBMC	1	0.113	0.003	0.469	0.078	0	0.001	0.074
			OE1	4	PPD	IV	PBMC	1	0.103	0	0.05	0	0	0	0.007
			O7C	4	PPD	IV	PBMC	1	0.01	0.001	0.033	0.008	0.001	0	0.01
			DJF9	4	PPD	IV	PBMC	1	0.015	0	0.015	0.029	0	0	0.007
			HCL	4	PPD	IV	PBMC	2	0.356	0.001	0.67	0.069	0.005	0.001	0.05
			ONR	4	PPD	IV	PBMC	2	0.049	0	0.269	0.059	0	0	0.055
			DFTA	4	PPD	IV	PBMC	2	0.345	0	0.379	0.049	0.001	0.004	0.03
			DG75	4	PPD	IV	PBMC	2	0.437	0	0.979	0	0	0	0.087
			DFG1	4	PPD	IV	PBMC	3	0.01	0	0.154	0	0.003	0.007	0.021

## Sheet: panel b
Ext Data Fig 5b: Quality of Peak CD4 and CD8 T cell cytokine responses in BAL after BCG
	CD4 (% cytokine positive)				TNF positive
	BAL				IL-2 positive
					IFNg positive
					IL-17 positive							IL-17 single positive
	NHP ID	Stim	Vaccine	Wks after BCG	IL17+ IFNg+ IL2+ TNF+	IL17+ IFNg+ IL2+ TNF-	IL17+ IFNg+ IL2- TNF+	IL17+ IFNg+ IL2- TNF-	IL17+ IFNg- IL2+ TNF+	IL17+ IFNg- IL2+ TNF-	IL17+ IFNg- IL2- TNF+	IL17+ IFNg- IL2- TNF-	IL17- IFNg+ IL2+ TNF+	IL17- IFNg+ IL2+ TNF-	IL17- IFNg+ IL2- TNF+	IL17- IFNg+ IL2- TNF-	IL17- IFNg- IL2+ TNF+	IL17- IFNg- IL2+ TNF-	IL17- IFNg- IL2- TNF+
	OEN	PPD	ID/AE	8	0.8848	0.00868	0.90887	0.0619	0.0901	0.00651	0.494	0.1942	5.297	0.15293	9.637	2.127	0.63174	0.09747	6.439
	DFVJ	PPD	Low-ID	8	0.43159	0	0.2463	0.00628	0.004	0	0.0597	0.1579	3.5552	0	3.967	0.158	0.2858	0	1.448
	DFX2	PPD	Low-ID	8	0	0	0.00409	0	0.00447	0	0.0082	0	0.3239	0.01755	0.656	0.028	0.0432	0.0082	0.191
	DF3A	PPD	IV	8	0.045473	0.000316	0.082045	0.00884	0.00189	0.000631	0.013218	0.010745	2.26869	0.146	5.8263	5.4982	0.0625	0.015445	0.6491
	DF4X	PPD	ID/AE	8	1.7	0	1.5331	0.14	0.01362	0.00635	0.0458	0.0664	14.0731	0.102	22.952	3.942	0.159	0	1.784
	DF2A	PPD	IV	8	0.2379	0.00306	0.892172	0.155	0.0697	0.000836	0.52758	0.40748	3.46255	0.089748	11.371	5.6605	0.656172	0.02069	5.1582
	DFW0	PPD	AE	8	0.44795	0.00424	0.50179	0.03399	0.11895	0.00848	0.3348	0.1388	2.2631	0.15595	5.691	2.2747	0.46179	0.09435	3.123
	DFXL	PPD	Low-ID	8	0.0618	0	0.0154	0	0.0154	0	0.11563	0.0801	0.78663	0.0232	1.4065	0.5727	0.12263	0	0.316
	DFI0	PPD	AE	8	0.429	0.0018	0.786	0.0528	0.142	0.003	0.83181	0.2152	2.7688	0.1306	8.325	3.9114	0.796401	0.128401	6.8999
	DFTA	PPD	IV	8	1.35882	0.0235	1.16863	0.096704	0.199607	0.00827	0.66484	0.152215	16.4721	0.60563	23.291	3.3358	2.0574	0.0753	13.902
	DG05	PPD	ID/AE	8	1.72778	0.00224	1.44113	0.0606	0.105	0.00224	0.2987	0.0811	8.30113	0.08758	11.982	1.425	0.42156	0.00676	3.019
	DF5T	PPD	Low-ID	8	0.05843	0	0.02657	0.00133	0.0186	0	0.0144	0.0325	0.3051	0.00931	0.6692	0.1606	0.0916	0.00392	0.316
	O7E	PPD	Low-ID	8	0.2409	0	0	0.0372	0	0	0	0.08	4.03	0.0055	4.81	0.324	0.153	0.018	0
	DFH1	PPD	AE	8	0.46188	0.00529	0.80764	0.0836	0.0603	0.00212	0.2094	0.0836	4.8677	0.52352	8.9718	7.207	0.33788	0.1194	1.7639
	OBD	PPD	AE	8	2.924	0.00495	3.144	0.0843	0.0151	0.00989	0.0406	0.1044	12.982	0.114	7.415	1.146	0.2092	0.04955	0.467
	DJF9	PPD	IV	8	0.19186	0.00257	0.2717	0.028113	0.026538	0.000513	0.10186	0.05225	8.5496	0.33861	19.53	9.481	0.56208	0.086088	4.18
	O77	PPD	ID/AE	8	2.25487	0.00177	2.5421	0.0381	0.21216	0.000887	0.5542	0.0505	9.9475	0.04624	15.744	0.7555	0.9773	0.02677	7.117
	DFX6	PPD	AE	8	0.67666	0.00175	0.683	0.0245	0.03513	0.0035	0.13565	0.0557	9.23499	0.15733	22.8282	4.2014	0.72233	0.04746	6.373
	OE1	PPD	IV	8	0.61237	0.00057	1.06347	0.0339	0.051028	0	0.47784	0.13192	9.4558	0.044156	23.164	2.681	0.83537	0.02199	11.652
	DFXH	PPD	ID/AE	8	1.4	0.00552	0.86179	0.0442	0.182	0	0.261	0.1047	7.3019	0.149	6.804	0.811	0.5916	0.05549	2.927
	O7C	PPD	IV	8	1.19898	0.00671	1.29542	0.094392	0.248492	0.00403	0.76541	0.2513	11.0908	0.21397	15.342	3.2951	1.58492	0.11098	7.508
	DG82	PPD	ID/AE	8	0.123123	0.0243	0.22174	0.09323	0.0152	0.00406	0.06945	0.0768	2.85123	0.92711	7.294	15.449	0.218123	0.1338	1.3969
	OHJ	PPD	AE	8	0.9939	0.00709	0.5529	0.0186	0.0753	0.00492	0.1208	0.0196	15.4021	0.8504	13.986	2.328	0.8287	0.1674	3.386
	HCE	PPD	High-ID	8	1.30837	0.00182	0.40137	0.00365	0.182	0.00182	0.11783	0.01003	14.1886	0.03487	14.0575	0.4315	3.7602	0.0324	7.939
	O5G	PPD	High-ID	8	1.92187	0	0.88094	0.0497	0.23994	0	0.3088	0.0524	14.0553	0.0181	4.9612	0.105	1.6475	0.00497	3.211
	DG02	PPD	High-ID	8	0.07571	0	0.0507	0	0.0169	0	0.0414	0	1.6945	0.0169	1.47	0.0729	0.2013	0.016	0.778
	HCL	PPD	IV	8	0.77815	0.000742	0.30561	0.00742	0.067607	0.000371	0.08437	0.0111	25.979	0.1325	14.151	1.054	2.3597	0.0507	7.002
	OTM	PPD	Low-ID	8	0.076	0	0.0001	0.00745	0.0026	0	0	0.032	0.906	0.0125	0.513	0.172	0.109	0.0258	0.06
	ONF	PPD	ID/AE	8	0.6367	0.0224	0.4547	0.04422	0.09499	0.0112	0.1498	0.1003	5.07055	0.82856	6.4599	5.8658	0.7041	0.3092	2.219
	O96	PPD	Low-ID	8	0.074	0	0.00779	0.0039	0.00797	0	0.0166	0.0553	3.3939	0.09727	6.319	1.484	0.34754	0.0124	2.015
	HCA	PPD	AE	8	0.0286	0	0.0164	0.00409	0.00019	0.00204	0.00204	0.00243	3.1019	0.594	3.162	3.807	0.08844	0.0591	0.523
	ONR	PPD	IV	8	1.15868	0.0222	1.20737	0.0964	0.156013	0.005541	0.45471	0.1447	23.2628	0.5727	20.883	3.4093	1.9436	0.1753	8.721
	HBN	PPD	ID/AE	8	0.932358	0.0256	0.63872	0.0889	0.12372	0.00427	0.18272	0.10072	13.4583	0.64687	13.136	2.809	1.064	0.1286	2.691
	DF8J	PPD	High-ID	8	0.73631	0.00302	0.311	0.0241	0.154	0	0.10331	0	5.13462	0.07302	11.0704	1.4116	0.85794	0.05492	3.7847
	DF9F	PPD	High-ID	8	0.19164	0.00263	0.0975	0.0198	0.039	0.00074	0.125	0.155	4.74286	0.05667	9.491	0.751	1.3875	0.03144	5.419
	DG49	PPD	High-ID	8	0.3522	0	0.1525	0.00803	0.0237	0.00803	0.0153	0	3.677	0.09585	7.035	1.54	0.4569	0	1.554
	OMI	PPD	High-ID	8	0.8469	0.00418	0.2802	0	0.0936	0.00836	0.041	0.0622	8.793	0.0244	6.701	0.284	1.055	0.0281	1.754
	OTL	PPD	High-ID	8	0.042	0	0.03915	0.00557	0.00314	0.00557	0.0117	0.02824	1.899	0.0745	4.864	0.961	0.2018	0.0123	1.011
	CD8 (% cytokine positive)				TNF positive
	BAL				IL-2 positive
					IFNg positive
					IL-17 positive							IL-17 single positive
	NHP	Stim	Vaccine	Wks after BCG	IL17+ IFNg+ IL2+ TNF+	IL17+ IFNg+ IL2+ TNF-	IL17+ IFNg+ IL2- TNF+	IL17+ IFNg+ IL2- TNF-	IL17+ IFNg- IL2+ TNF+	IL17+ IFNg- IL2+ TNF-	IL17+ IFNg- IL2- TNF+	IL17+ IFNg- IL2- TNF-	IL17- IFNg+ IL2+ TNF+	IL17- IFNg+ IL2+ TNF-	IL17- IFNg+ IL2- TNF+	IL17- IFNg+ IL2- TNF-	IL17- IFNg- IL2+ TNF+	IL17- IFNg- IL2+ TNF-	IL17- IFNg- IL2- TNF+
	OEN	PPD	ID/AE	8	0.01636	0	0.00707	0.00143	0	0	0.00177	0.0295	0.567	0.0315	1.021	0.861	0.008562	0.00701	0.073
	DFVJ	PPD	Low-ID	8	0.00945	0	0.01477	0.0025	0	0	0.0141	0.1811	0.1625	0.00223	0.461	0.3766	0.00016	0	0.39
	DFX2	PPD	Low-ID	8	0.00796	0	0	0	0	0	0.0023	0	0.03967	0.00248	0.05	0	0.00265	0	0.054
	DF3A	PPD	IV	8	0.00396	0	0.00548	0.000566	0	0	0	0	0.415433	0.067011	1.5375	1.8322	0.00208	0.002832	0.0677
	DF4X	PPD	ID/AE	8	0	0.00402	0.0227	0	0.00804	0	0.032	0.0958	0.04091	0	0.373	0.091	0.00402	0	0.31
	DF2A	PPD	IV	8	0.036976	0	0.097776	0.006746	0.00544	0	0.018703	0.010228	0.92253	0.03628	5.0668	5.384	0.036328	0.001713	0.545
	DFW0	PPD	AE	8	0.01886	0	0.00936	0.00053	0.00227	0.00059	0.0062	0.01	0.0706	0.00522	0.264	0.917	0.00504	0	0
	DFXL	PPD	Low-ID	8	0	0	0	0.00593	0	0	0.02929	0.1206	0.0268	0	0.307	1.224	0.00296	0	0.229
	DFI0	PPD	AE	8	0.003359	0	0.011219	0.00732	0	0	0.0176	0.0927	0.0329	0	0.147	0.892	0	0.00169	0.238
	DFTA	PPD	IV	8	0.117	0.0011	0.070681	0.00658	0.00111	0.000219	0.005951	0.00308	0.86139	0.057081	2.531	4.337	0.017162	0.00717	0.782
	DG05	PPD	ID/AE	8	0.00662	0	0.0132	0.00165	0.00165	0	0.021	0.0439	0.1169	0.00496	0.282	0.518	0.00158	0	0
	DF5T	PPD	Low-ID	8	0.0074	0	0	0.001	0.00437	0.00154	0.0298	0.142	0.0155	0.00456	0.342	1.202	0	0.00598	0.02
	O7E	PPD	Low-ID	8	0.0279	0	0.02842	0.00579	0.00579	0	0.0989	0.0571	0.0508	0	0.655	0.44	0	0.00532	1.13
	DFH1	PPD	AE	8	0.00224	0	0.00363	0.005606	0	0	0	0	0.02306	0.00596	0.099	0.337	0.000946	0.00104	0
	OBD	PPD	AE	8	0.0949	0	0.06454	0.0129	0	0	0.0379	0.1282	0.7144	0.02128	0.915	0.955	0.01714	0.0129	0.349
	DJF9	PPD	IV	8	0.00397	0	0.0059	0.00195	0	0	0.00092	0.00223	0.26256	0.01424	0.763	2.09	0.004959	0.001309	0
	O77	PPD	ID/AE	8	0.09929	0	0.1179	0.0107	0.00065	0.000627	0.0131	0.0263	0.4418	0.00378	1.671	1.124	0.01197	0.00631	0.1
	DFX6	PPD	AE	8	0	0	0	0	0	0	0.00234	0.0901	0.10679	0.00581	0.805	1.524	0.00348	0	0.112
	OE1	PPD	IV	8	0.116833	0	0.1035	0.00641	0.001183	0	0.0184	0.0307	1.0795	0.014466	4.025	3.411	0.01247	0.00171	0.8
	DFXH	PPD	ID/AE	8	0.05629	0	0.0269	0.0122	2e-05	0	0.0811	0.334	0.27	0.00247	0.507	0.441	0.0074	0.00978	0.32
	O7C	PPD	IV	8	0.018411	0.000419	0.015147	0.002067	0.000535	0	0.0067	0.00715	0.85003	0.01723	1.876	1.923	0.01527	0.00349	0.382
	DG82	PPD	ID/AE	8	0.00302	0	0.0157	0.0014	0	0	0.0014	0	0.03935	0.00311	0.1	0.565	0.000741	0	0.02
	OHJ	PPD	AE	8	0.03151	0	0.01448	0.000916	0	0	0.0032	0.00621	0.3612	0.00603	0.528	0.605	0	0.00162	0.258
	HCE	PPD	High-ID	8	0.06237	0	0.0458	0	0.00742	0	0.00051	0.01491	0.50608	0.00732	0.9409	0.0906	0.06646	0.00203	0.264
	O5G	PPD	High-ID	8	0.3263	0.00173	0.0977	0.00852	0.01	0	0.03	0.0037	2.287	0.00689	1.28	0.209	0.0844	0.00339	0.12
	DG02	PPD	High-ID	8	0	0	0	0	0.0102	0	0	0.00512	0.167	0	0.1	0.0575	0	0	0
	HCL	PPD	IV	8	0.22971	0.00145	0.04203	0.000969	0.00387	0.000483	0.00725	0.003379	2.996	0.0396	2.272	1.887	0.058	0.0087	1.022
	OTM	PPD	Low-ID	8	0.0115	0	0.04	0.0111	0	0	0.085	0.077	0.117	0.0027	0.31	0.67	0	0	0
	ONF	PPD	ID/AE	8	0.058534	0	0.02321	0.00771	0.004544	0	0.04324	0.03954	0.34414	0.0474	0.9075	1.28	0.00798	0	0.408
	O96	PPD	Low-ID	8	0.0095	0	0.00314	0.00635	0.00635	0	0.0204	0.5717	0.06348	0	0.1253	0.3219	0.00159	0	0.2
	HCA	PPD	AE	8	0.00581	0	0.00291	0.00218	0.00145	0	0.001453	0.03047	0.08709	0.0225	0.2173	1.013	0.002173	0.00874	0.156
	ONR	PPD	IV	8	0.12266	0.00202	0.07542	0.00741	0.004089	0	0.00675	0.0163	1.5651	0.0322	3.228	3.168	0.0415	0.01819	1.22
	HBN	PPD	ID/AE	8	0.095455	0.00163	0.04972	0.0139	0.00653	0.000816	0.02674	0.069	0.34455	0.01381	0.642	1.113	0.00553	0.01043	0.632
	DF8J	PPD	High-ID	8	0.0417	0	0.01162	0.00144	0.00431	0	0.00457	0	0.2376	0	0.584	0.317	0.02895	0.00159	0.108
	DF9F	PPD	High-ID	8	0.0331	0	0.0197	0.0051	0.00731	0.00174	0.1	0.172	0.4272	0	0.982	0.437	0.02045	0.00042	0.48
	DG49	PPD	High-ID	8	0.0543	0	0.0121	0.00513	0.0035	0	0.0213	0.0676	0.659	0.0297	1.32	0.482	0.0235	0.0138	0
	OMI	PPD	High-ID	8	0.0579	0	0.0505	0.0167	0.0177	0.00238	0.09	0.249	0.351	0.0267	0.6	0.588	0.041	0.017	0.36
	OTL	PPD	High-ID	8	0.00824	0	0.00967	0	0	0	0.01097	0.0454	0.418	0.0139	1.194	0.593	0.018	0	0.098
