# Supplementary material for: Prevention of tuberculosis in macaques after intravenous BCG immunization
Source: Nature. 2020 Jan 1;577(7788):95–102. doi: 10.1038/s41586-019-1817-8 (PMC7015856; doi:10.1038/s41586-019-1817-8)
Supplement: Supplementary file 16 — Source Data Extended Data Fig. 6 [file 41586_2019_1817_MOESM16_ESM.xlsx]

## Sheet: Panel a
Ext Data Fig. 6
Timepoint	Unique Identifier	Cell_Types	Stimulation	X_umap1	X_umap2
Week13	DF16_100	Epithelial Cells	Unstimulated	-6.36411	-12.1824
Week13	DF16_1000	B Cells	Unstimulated	5.38118	-8.35789
Week13	DF16_1002	Macrophages	Unstimulated	-6.07325	-6.99289
Week13	DF16_1004	Macrophages	Unstimulated	-6.34362	-6.6478
Week13	DF16_1005	Mast Cells	Unstimulated	-6.14905	12.1148
Week13	DF16_1006	T Cells	Unstimulated	9.74038	-1.83392
Week13	DF16_1007	T Cells	Unstimulated	9.13595	-2.78684
Week13	DF16_1008	Eosinophils	Unstimulated	3.0295	14.6054
Week13	DF16_1009	Macrophages	Unstimulated	-5.53747	-5.67966
Week13	DF16_101	Macrophages	Unstimulated	-6.00665	-7.95379
Week13	DF16_1011	Macrophages	Unstimulated	-6.49009	-7.57921
Week13	DF16_1012	Macrophages	Unstimulated	-6.15975	-7.7119
Week13	DF16_1013	Eosinophils	Unstimulated	2.96029	13.2782
Week13	DF16_1014	Macrophages	Unstimulated	-5.85442	-7.57705
Week13	DF16_1015	Macrophages	Unstimulated	-2.70816	-9.45616
Week13	DF16_1016	T Cells	Unstimulated	10.0299	-2.54438
Week13	DF16_1017	Macrophages	Unstimulated	-3.97571	-6.97302
Week13	DF16_1018	Macrophages	Unstimulated	-4.31106	-8.27836
Week13	DF16_1019	Macrophages	Unstimulated	-7.29387	-6.15998
Week13	DF16_102	Macrophages	Unstimulated	0.682677	-3.26063
Week13	DF16_1020	T Cells	Unstimulated	9.48699	-2.56879
Week13	DF16_1021	T Cells	Unstimulated	6.7399	-0.718847
Week13	DF16_1022	Mast Cells	Unstimulated	-5.82677	11.8791
Week13	DF16_1023	T Cells	Unstimulated	10.5272	-2.00987
Week13	DF16_1024	Macrophages	Unstimulated	-6.40508	-7.37239
Week13	DF16_1025	Macrophages	Unstimulated	-5.78097	-7.90532
Week13	DF16_1026	T Cells	Unstimulated	9.39686	-3.17357
Week13	DF16_1028	T Cells	Unstimulated	9.43114	-1.96158
Week13	DF16_1029	Macrophages	Unstimulated	-6.01372	-6.20679
Week13	DF16_103	Macrophages	Unstimulated	-6.61374	-8.08978
Week13	DF16_1030	T Cells	Unstimulated	9.50319	-3.24808
Week13	DF16_1031	Macrophages	Unstimulated	-6.22237	-7.88509
Week13	DF16_1032	T Cells	Unstimulated	10.2704	-2.97623
Week13	DF16_1033	T Cells	Unstimulated	9.55823	-1.14179
Week13	DF16_1034	Macrophages	Unstimulated	-5.60463	-6.26122
Week13	DF16_1035	Macrophages	Unstimulated	-6.05074	-6.8915
Week13	DF16_1036	Mast Cells	Unstimulated	-5.77054	12.0189
Week13	DF16_1037	Mast Cells	Unstimulated	-6.19175	11.6934
Week13	DF16_1038	Mast Cells	Unstimulated	-6.06987	11.8348
Week13	DF16_1039	Mast Cells	Unstimulated	-6.10571	12.0667
Week13	DF16_104	Macrophages	Unstimulated	-6.11951	-7.7018
Week13	DF16_1040	Macrophages	Unstimulated	-6.02559	-8.57782
Week13	DF16_1041	Mast Cells	Unstimulated	-5.8231	11.9027
Week13	DF16_1042	Macrophages	Unstimulated	-6.61537	-7.65237
Week13	DF16_1043	Mast Cells	Unstimulated	-5.58776	10.2953
Week13	DF16_1044	Macrophages	Unstimulated	-5.9613	-7.80572
Week13	DF16_1045	Macrophages	Unstimulated	-5.56473	-6.76113
Week13	DF16_1046	Macrophages	Unstimulated	-5.17609	-8.85472
Week13	DF16_1047	Macrophages	Unstimulated	-6.5093	-7.77976
Week13	DF16_1048	Macrophages	Unstimulated	-6.18088	-6.2359
Week13	DF16_1049	Macrophages	Unstimulated	-7.03635	-8.03879
Week13	DF16_105	Macrophages	Unstimulated	-6.69868	-8.17029
Week13	DF16_1050	B Cells	Unstimulated	5.49567	-8.2735
Week13	DF16_1051	Macrophages	Unstimulated	-6.26531	-6.91125
Week13	DF16_1052	Macrophages	Unstimulated	-2.53809	-9.36031
Week13	DF16_1053	Mast Cells	Unstimulated	-5.80588	11.6951
Week13	DF16_1054	Macrophages	Unstimulated	-6.65859	-8.28204
Week13	DF16_1055	Macrophages	Unstimulated	-5.32411	-6.43675
Week13	DF16_1056	Macrophages	Unstimulated	-6.35147	-6.89558
Week13	DF16_1057	Mast Cells	Unstimulated	-6.1864	12.027
Week13	DF16_1058	Macrophages	Unstimulated	-5.8855	-8.09534
Week13	DF16_1059	Macrophages	Unstimulated	-6.46915	-8.51608
Week13	DF16_106	Macrophages	Unstimulated	-6.34286	-8.25048
Week13	DF16_1061	Mast Cells	Unstimulated	-6.0098	11.6885
Week13	DF16_1062	Macrophages	Unstimulated	-0.0766979	-4.77337
Week13	DF16_1063	Macrophages	Unstimulated	-6.6842	-7.57713
Week13	DF16_1064	Macrophages	Unstimulated	-4.3214	-5.22515
Week13	DF16_1065	Macrophages	Unstimulated	-6.94803	-8.17729
Week13	DF16_1066	Macrophages	Unstimulated	-5.04363	-8.65322
Week13	DF16_1067	Macrophages	Unstimulated	-5.87304	-8.32112
Week13	DF16_1068	T Cells	Unstimulated	9.26685	-2.07833
Week13	DF16_1069	T Cells	Unstimulated	10.1087	-3.00145
Week13	DF16_107	Macrophages	Unstimulated	-6.18542	-8.46813
Week13	DF16_1070	Macrophages	Unstimulated	-5.98407	-6.76607
Week13	DF16_1071	Macrophages	Unstimulated	-6.29726	-6.94088
Week13	DF16_1072	Macrophages	Unstimulated	-5.40804	-6.48317
Week13	DF16_1073	Macrophages	Unstimulated	-6.00647	-6.6339
Week13	DF16_1074	Macrophages	Unstimulated	-6.77811	-7.9186
Week13	DF16_1075	Eosinophils	Unstimulated	2.95124	14.5768
Week13	DF16_1076	B Cells	Unstimulated	5.74839	-8.55947
Week13	DF16_1077	B Cells	Unstimulated	3.73782	-6.78678
Week13	DF16_1078	Macrophages	Unstimulated	-5.78625	-5.96312
Week13	DF16_1079	T Cells	Unstimulated	9.78023	-3.30685
Week13	DF16_108	Macrophages	Unstimulated	-6.54418	-8.13504
Week13	DF16_1081	Macrophages	Unstimulated	-6.31169	-6.79043
Week13	DF16_1082	Macrophages	Unstimulated	-6.33024	-6.79604
Week13	DF16_1083	T Cells	Unstimulated	6.63248	-0.621644
Week13	DF16_1084	Macrophages	Unstimulated	-2.90528	-9.6944
Week13	DF16_1085	T Cells	Unstimulated	9.47881	-1.59541
Week13	DF16_1086	Mast Cells	Unstimulated	-5.87546	11.9381
Week13	DF16_1087	Macrophages	Unstimulated	-6.16049	-6.73174
Week13	DF16_1088	T Cells	Unstimulated	9.58769	-1.97614
Week13	DF16_1089	T Cells	Unstimulated	8.92391	-3.28504
Week13	DF16_109	Macrophages	Unstimulated	-6.4166	-7.50595
Week13	DF16_1090	Macrophages	Unstimulated	-6.46382	-7.90374
Week13	DF16_1091	Mast Cells	Unstimulated	-6.50267	11.4692
Week13	DF16_1092	Macrophages	Unstimulated	-6.11679	-7.094
Week13	DF16_1093	Macrophages	Unstimulated	-0.658654	-4.22981
Week13	DF16_1094	T Cells	Unstimulated	6.58822	-0.556557
Week13	DF16_1095	Macrophages	Unstimulated	-0.591224	-4.06532
Week13	DF16_1096	Macrophages	Unstimulated	-3.33407	-9.51718
Week13	DF16_1097	Mast Cells	Unstimulated	-5.50918	10.8976
Week13	DF16_1098	Macrophages	Unstimulated	-6.43875	-7.99555
Week13	DF16_1099	Macrophages	Unstimulated	-6.81166	-7.95216
Week13	DF16_110	Macrophages	Unstimulated	-7.08037	-8.04108
Week13	DF16_1100	Macrophages	Unstimulated	-6.65231	-8.62061
Week13	DF16_1101	Macrophages	Unstimulated	-6.03867	-7.39145
Week13	DF16_1102	Macrophages	Unstimulated	-6.55842	-7.82854
Week13	DF16_1103	Macrophages	Unstimulated	-5.9179	-7.90713
Week13	DF16_1104	Mast Cells	Unstimulated	-5.93487	12.114
Week13	DF16_1105	Macrophages	Unstimulated	-6.06204	-8.05175
Week13	DF16_1106	Macrophages	Unstimulated	-5.89933	-7.69228
Week13	DF16_1107	Macrophages	Unstimulated	-5.91861	-6.38676
Week13	DF16_1108	Macrophages	Unstimulated	-6.81508	-7.69788
Week13	DF16_1109	T Cells	Unstimulated	10.3803	-1.82629
Week13	DF16_111	Macrophages	Unstimulated	-7.05953	-8.0832
Week13	DF16_1110	Mast Cells	Unstimulated	-5.85301	11.0501
Week13	DF16_1111	Eosinophils	Unstimulated	2.84272	14.225
Week13	DF16_1112	T Cells	Unstimulated	9.46803	-1.34886
Week13	DF16_1113	Macrophages	Unstimulated	-4.70747	-4.30325
Week13	DF16_1114	Macrophages	Unstimulated	-5.65333	-6.53108
Week13	DF16_1115	Proliferating Cells	Unstimulated	3.82803	-3.79036
Week13	DF16_1116	Macrophages	Unstimulated	-6.19415	-7.73849
Week13	DF16_1117	T Cells	Unstimulated	9.73275	-1.51988
Week13	DF16_1118	Macrophages	Unstimulated	-4.93574	-3.96967
Week13	DF16_1119	Mast Cells	Unstimulated	-6.29305	11.4396
Week13	DF16_112	Macrophages	Unstimulated	-7.01458	-8.21401
Week13	DF16_1120	Mast Cells	Unstimulated	-6.29272	11.8719
Week13	DF16_1121	Macrophages	Unstimulated	-6.2349	-6.87417
Week13	DF16_1122	Macrophages	Unstimulated	-6.77221	-8.2925
Week13	DF16_1123	Macrophages	Unstimulated	-5.95307	-7.07453
Week13	DF16_1124	Macrophages	Unstimulated	-6.47767	-7.62344
Week13	DF16_1125	T Cells	Unstimulated	9.76223	-2.78602
Week13	DF16_1126	Macrophages	Unstimulated	-6.08218	-8.91805
Week13	DF16_1127	T Cells	Unstimulated	9.11316	-0.804329
Week13	DF16_1128	Macrophages	Unstimulated	-5.91311	-8.79733
Week13	DF16_1129	Macrophages	Unstimulated	-6.59333	-8.01288
Week13	DF16_113	Macrophages	Unstimulated	-6.77084	-8.40931
Week13	DF16_1130	Epithelial Cells	Unstimulated	-5.14556	-13.6532
Week13	DF16_1131	Macrophages	Unstimulated	-6.33879	-7.94095
Week13	DF16_1132	Macrophages	Unstimulated	-6.78511	-7.85926
Week13	DF16_1133	Macrophages	Unstimulated	-6.27065	-6.82308
Week13	DF16_1134	Eosinophils	Unstimulated	2.91778	14.2934
Week13	DF16_1135	Macrophages	Unstimulated	-5.0482	-8.46793
Week13	DF16_1136	Macrophages	Unstimulated	-6.4133	-7.69878
Week13	DF16_1137	Epithelial Cells	Unstimulated	-4.91426	-13.8878
Week13	DF16_1138	Macrophages	Unstimulated	-6.19908	-8.17926
Week13	DF16_1139	Macrophages	Unstimulated	-5.8889	-7.03601
Week13	DF16_114	Macrophages	Unstimulated	-6.92132	-8.18812
Week13	DF16_1140	Macrophages	Unstimulated	-5.98361	-7.32393
Week13	DF16_1141	Eosinophils	Unstimulated	3.15597	14.6589
Week13	DF16_1142	Macrophages	Unstimulated	-5.88721	-8.18074
Week13	DF16_1143	Macrophages	Unstimulated	-6.65222	-7.64367
Week13	DF16_1144	Macrophages	Unstimulated	-5.83058	-8.6857
Week13	DF16_1145	Macrophages	Unstimulated	-6.20533	-6.70173
Week13	DF16_1147	Macrophages	Unstimulated	-3.49909	-6.99565
Week13	DF16_1149	B Cells	Unstimulated	5.56482	-8.25376
Week13	DF16_115	Macrophages	Unstimulated	-6.15631	-8.99367
Week13	DF16_1150	Macrophages	Unstimulated	-4.67263	-7.09136
Week13	DF16_1151	T Cells	Unstimulated	9.4842	-1.13217
Week13	DF16_1152	Macrophages	Unstimulated	-6.18555	-6.87436
Week13	DF16_1153	T Cells	Unstimulated	9.44227	-2.32099
Week13	DF16_1154	T Cells	Unstimulated	9.71832	-3.93514
Week13	DF16_1155	Mast Cells	Unstimulated	-5.66526	11.6858
Week13	DF16_1156	Eosinophils	Unstimulated	2.34515	13.8886
Week13	DF16_1157	T Cells	Unstimulated	8.89196	-3.51241
Week13	DF16_1158	Mast Cells	Unstimulated	-5.86175	12.0809
Week13	DF16_1159	Macrophages	Unstimulated	-4.55481	-6.54005
Week13	DF16_116	Macrophages	Unstimulated	-7.26611	0.971243
Week13	DF16_1160	Mast Cells	Unstimulated	-6.33672	11.4912
Week13	DF16_1161	T Cells	Unstimulated	9.38204	-3.56
Week13	DF16_1162	Mast Cells	Unstimulated	-6.27453	11.9403
Week13	DF16_1163	Mast Cells	Unstimulated	-6.03144	12.0299
Week13	DF16_1164	Mast Cells	Unstimulated	-6.1365	11.7525
Week13	DF16_1165	Mast Cells	Unstimulated	-5.62015	10.2909
Week13	DF16_1166	Macrophages	Unstimulated	-5.50708	-6.08503
Week13	DF16_1167	Macrophages	Unstimulated	-5.94693	-8.00595
Week13	DF16_1168	T Cells	Unstimulated	9.37674	-2.38455
Week13	DF16_1169	B Cells	Unstimulated	5.46068	-8.56869
Week13	DF16_117	Macrophages	Unstimulated	-7.23923	-8.22367
Week13	DF16_1170	Macrophages	Unstimulated	-6.20583	-7.33003
Week13	DF16_1171	Mast Cells	Unstimulated	-6.22918	11.9683
Week13	DF16_1172	Macrophages	Unstimulated	-6.29799	-8.23341
Week13	DF16_1173	Macrophages	Unstimulated	-6.2086	-8.36039
Week13	DF16_1174	Macrophages	Unstimulated	-5.17827	-7.73843
Week13	DF16_1175	Macrophages	Unstimulated	-3.85322	-3.88946
Week13	DF16_1176	Macrophages	Unstimulated	-5.6799	-8.60884
Week13	DF16_1177	Macrophages	Unstimulated	-6.51122	-8.21851
Week13	DF16_1178	T Cells	Unstimulated	8.2115	-2.52663
Week13	DF16_1179	Macrophages	Unstimulated	-6.22849	-6.57835
Week13	DF16_118	Macrophages	Unstimulated	-6.74611	-8.17786
Week13	DF16_1180	Proliferating Cells	Unstimulated	-2.27329	-5.80556
Week13	DF16_1181	T Cells	Unstimulated	8.55463	-3.02841
Week13	DF16_1182	Macrophages	Unstimulated	-6.19437	-6.64638
Week13	DF16_1183	Macrophages	Unstimulated	-4.67731	-8.68858
Week13	DF16_1184	Macrophages	Unstimulated	-5.80885	-8.21485
Week13	DF16_1185	Macrophages	Unstimulated	-6.12573	-6.42777
Week13	DF16_1186	Macrophages	Unstimulated	-6.45753	-6.83904
Week13	DF16_1187	Macrophages	Unstimulated	-6.0787	-6.42427
Week13	DF16_1188	Macrophages	Unstimulated	-6.00863	-7.99094
Week13	DF16_1189	Macrophages	Unstimulated	-6.08978	-6.93228
Week13	DF16_119	Macrophages	Unstimulated	-6.66829	-8.18032
Week13	DF16_1190	Macrophages	Unstimulated	-6.46444	-8.06278
Week13	DF16_1191	Eosinophils	Unstimulated	2.68436	13.9007
Week13	DF16_1192	B Cells	Unstimulated	5.05516	-8.03129
Week13	DF16_1193	Macrophages	Unstimulated	-5.13581	-7.3504
Week13	DF16_1194	Macrophages	Unstimulated	-5.68077	-7.97321
Week13	DF16_1195	Macrophages	Unstimulated	-5.9066	-5.97296
Week13	DF16_1196	Macrophages	Unstimulated	-5.96132	-7.54633
Week13	DF16_1197	Macrophages	Unstimulated	-6.95196	-7.73574
Week13	DF16_1198	Macrophages	Unstimulated	-5.77415	-6.85811
Week13	DF16_1199	Macrophages	Unstimulated	-6.53653	-7.59111
Week13	DF16_12	Macrophages	Unstimulated	-6.56512	-8.76109
Week13	DF16_120	Macrophages	Unstimulated	-7.08873	-8.44378
Week13	DF16_1200	T Cells	Unstimulated	9.316	-2.37058
Week13	DF16_1201	Macrophages	Unstimulated	-5.78047	-6.13313
Week13	DF16_1202	Macrophages	Unstimulated	-5.59031	-5.0051
Week13	DF16_1203	Epithelial Cells	Unstimulated	-4.63447	-7.45674
Week13	DF16_1204	Macrophages	Unstimulated	-5.92088	-6.4636
Week13	DF16_1205	Mast Cells	Unstimulated	-6.25944	11.934
Week13	DF16_1206	Macrophages	Unstimulated	-5.94971	-7.02027
Week13	DF16_1207	Mast Cells	Unstimulated	-5.74962	12.3428
Week13	DF16_1208	Macrophages	Unstimulated	-5.99006	-6.6415
Week13	DF16_1209	Eosinophils	Unstimulated	2.99853	14.6631
Week13	DF16_121	Macrophages	Unstimulated	-7.13263	-8.27781
Week13	DF16_1210	Macrophages	Unstimulated	-7.2169	0.802554
Week13	DF16_1211	Macrophages	Unstimulated	-3.66817	-8.74394
Week13	DF16_1212	Macrophages	Unstimulated	-6.32285	-6.9074
Week13	DF16_1213	Eosinophils	Unstimulated	3.07181	14.2742
Week13	DF16_1214	Macrophages	Unstimulated	-5.9708	-7.83829
Week13	DF16_1215	Macrophages	Unstimulated	-5.78058	-6.81936
Week13	DF16_1216	T Cells	Unstimulated	8.98384	-4.03114
Week13	DF16_1217	Macrophages	Unstimulated	-5.66304	-7.34349
Week13	DF16_1218	Eosinophils	Unstimulated	2.83889	13.3463
Week13	DF16_1219	Macrophages	Unstimulated	-4.68817	-7.13364
Week13	DF16_122	Macrophages	Unstimulated	-7.22882	-8.04837
Week13	DF16_1220	T Cells	Unstimulated	7.82991	-1.12801
Week13	DF16_1221	Macrophages	Unstimulated	-6.20153	-7.2342
Week13	DF16_1222	T Cells	Unstimulated	10.1076	-3.49281
Week13	DF16_1223	T Cells	Unstimulated	8.08301	3.2954
Week13	DF16_1224	T Cells	Unstimulated	9.71523	-1.77666
Week13	DF16_1225	Macrophages	Unstimulated	-6.02487	-7.20095
Week13	DF16_1226	Macrophages	Unstimulated	-6.20054	-7.57968
Week13	DF16_1227	Macrophages	Unstimulated	-6.38136	-6.89368
Week13	DF16_1229	Mast Cells	Unstimulated	-6.47018	11.5027
Week13	DF16_123	Macrophages	Unstimulated	-5.76668	-9.15312
Week13	DF16_1230	Macrophages	Unstimulated	-5.52449	-6.41771
Week13	DF16_1231	T Cells	Unstimulated	9.10574	-2.05636
Week13	DF16_1232	Eosinophils	Unstimulated	2.78973	13.582
Week13	DF16_1233	Macrophages	Unstimulated	-6.04736	-6.69295
Week13	DF16_1235	T Cells	Unstimulated	9.69975	-2.12757
Week13	DF16_1236	Macrophages	Unstimulated	-5.44136	-5.67927
Week13	DF16_1237	T Cells	Unstimulated	9.52662	-1.76777
Week13	DF16_1238	Macrophages	Unstimulated	-6.05818	-6.82237
Week13	DF16_1239	Macrophages	Unstimulated	-6.40228	-7.39477
Week13	DF16_124	Macrophages	Unstimulated	-6.99229	-7.82465
Week13	DF16_1241	Mast Cells	Unstimulated	-5.77197	12.0101
Week13	DF16_1242	Macrophages	Unstimulated	-6.22792	-7.41026
Week13	DF16_1243	T Cells	Unstimulated	9.66154	-1.10289
Week13	DF16_1244	Macrophages	Unstimulated	-3.1983	-9.56603
Week13	DF16_1245	T Cells	Unstimulated	9.41215	-2.34489
Week13	DF16_1246	Eosinophils	Unstimulated	2.90319	14.2664
Week13	DF16_1247	Proliferating Cells	Unstimulated	-0.147694	-4.73468
Week13	DF16_1248	Macrophages	Unstimulated	-5.98963	-6.99371
Week13	DF16_1249	Mast Cells	Unstimulated	-6.23285	11.7344
Week13	DF16_125	Macrophages	Unstimulated	-6.51478	-8.33412
Week13	DF16_1250	T Cells	Unstimulated	9.43673	-2.32424
Week13	DF16_1251	Macrophages	Unstimulated	-6.14417	-6.38183
Week13	DF16_1252	Macrophages	Unstimulated	-5.71356	-7.74166
Week13	DF16_1253	Epithelial Cells	Unstimulated	-5.04929	-13.0777
Week13	DF16_1254	Macrophages	Unstimulated	-4.81159	-5.70788
Week13	DF16_1255	Macrophages	Unstimulated	-2.24905	-4.72599
Week13	DF16_1256	Macrophages	Unstimulated	-6.28271	-6.66821
Week13	DF16_1258	Eosinophils	Unstimulated	2.95807	13.5076
Week13	DF16_1259	Macrophages	Unstimulated	-6.18995	-7.99762
Week13	DF16_126	Macrophages	Unstimulated	-7.00786	-8.39518
Week13	DF16_1260	Macrophages	Unstimulated	-0.66098	-4.38585
Week13	DF16_1261	Epithelial Cells	Unstimulated	-4.64524	-8.14354
Week13	DF16_1262	Macrophages	Unstimulated	-5.37087	-7.46554
Week13	DF16_1263	T Cells	Unstimulated	9.06469	-3.71878
Week13	DF16_1264	T Cells	Unstimulated	9.29589	-3.17092
Week13	DF16_1265	Macrophages	Unstimulated	-6.14856	-6.37642
Week13	DF16_1266	Macrophages	Unstimulated	-5.86457	-6.06132
Week13	DF16_1267	T Cells	Unstimulated	9.20959	-2.58814
Week13	DF16_1268	T Cells	Unstimulated	9.33524	-2.66355
Week13	DF16_1269	Mast Cells	Unstimulated	-6.0949	11.6228
Week13	DF16_127	Macrophages	Unstimulated	-7.71045	-6.68191
Week13	DF16_1270	Macrophages	Unstimulated	-5.76361	-6.53791
Week13	DF16_1271	Macrophages	Unstimulated	1.48932	-3.43338
Week13	DF16_1272	T Cells	Unstimulated	9.47729	-2.63086
Week13	DF16_1273	Macrophages	Unstimulated	-6.31804	-6.62769
Week13	DF16_1274	T Cells	Unstimulated	9.94923	-1.79872
Week13	DF16_1275	Macrophages	Unstimulated	-6.12322	-7.00634
Week13	DF16_1276	Macrophages	Unstimulated	-4.06873	-8.55171
Week13	DF16_1277	Macrophages	Unstimulated	-6.20362	-7.66505
Week13	DF16_1278	Macrophages	Unstimulated	-5.5405	-7.32099
Week13	DF16_1279	T Cells	Unstimulated	8.62281	1.33117
Week13	DF16_128	Macrophages	Unstimulated	-6.78172	-8.27787
Week13	DF16_1280	Macrophages	Unstimulated	-5.07949	-8.2579
Week13	DF16_1281	T Cells	Unstimulated	9.33403	-1.38333
Week13	DF16_1282	Macrophages	Unstimulated	-5.83198	-5.66071
Week13	DF16_1283	Macrophages	Unstimulated	-1.34456	-4.65176
Week13	DF16_1284	Macrophages	Unstimulated	-5.86208	-7.81513
Week13	DF16_1285	T Cells	Unstimulated	9.66346	-1.94559
Week13	DF16_1286	Macrophages	Unstimulated	-0.91499	-5.23765
Week13	DF16_1287	Mast Cells	Unstimulated	-6.30379	11.6538
Week13	DF16_1288	T Cells	Unstimulated	9.06406	-0.894319
Week13	DF16_1289	Macrophages	Unstimulated	-6.27133	-6.79588
Week13	DF16_129	Macrophages	Unstimulated	-6.9775	-8.2629
Week13	DF16_1290	T Cells	Unstimulated	10.1375	-1.51678
Week13	DF16_1291	Macrophages	Unstimulated	-6.05688	-5.79927
Week13	DF16_1292	Eosinophils	Unstimulated	3.08255	14.3807
Week13	DF16_1293	Macrophages	Unstimulated	-6.07141	-7.99013
Week13	DF16_1294	Macrophages	Unstimulated	-0.969659	-4.31294
Week13	DF16_1295	Macrophages	Unstimulated	-6.06627	-6.4473
Week13	DF16_1296	T Cells	Unstimulated	9.89281	-3.90963
Week13	DF16_1297	Macrophages	Unstimulated	-5.93014	-6.67703
Week13	DF16_1298	T Cells	Unstimulated	8.56716	-1.84735
Week13	DF16_1299	T Cells	Unstimulated	9.30591	-2.54608
Week13	DF16_130	Macrophages	Unstimulated	-5.48351	-9.63582
Week13	DF16_1300	Macrophages	Unstimulated	-0.97599	-4.12935
Week13	DF16_1301	Macrophages	Unstimulated	-5.93304	-7.35635
Week13	DF16_1302	Macrophages	Unstimulated	-4.98622	-5.69097
Week13	DF16_1303	T Cells	Unstimulated	10.1995	-1.5285
Week13	DF16_1304	Macrophages	Unstimulated	-6.44945	-7.49185
Week13	DF16_1305	Macrophages	Unstimulated	0.722616	-4.06088
Week13	DF16_1306	Macrophages	Unstimulated	-5.69502	-7.50166
Week13	DF16_1307	T Cells	Unstimulated	9.23942	-2.64096
Week13	DF16_1308	Macrophages	Unstimulated	-6.93242	-7.90845
Week13	DF16_1309	Macrophages	Unstimulated	-6.15851	-7.04064
Week13	DF16_131	Macrophages	Unstimulated	-6.83815	-8.65977
Week13	DF16_1311	T Cells	Unstimulated	9.66133	-0.839908
Week13	DF16_1312	Macrophages	Unstimulated	-6.29872	-7.25598
Week13	DF16_1313	Mast Cells	Unstimulated	-6.24251	11.8926
Week13	DF16_1314	Macrophages	Unstimulated	-6.19212	-6.29102
Week13	DF16_1315	Eosinophils	Unstimulated	2.8992	14.4914
Week13	DF16_1316	T Cells	Unstimulated	9.42949	0.271148
Week13	DF16_1317	Macrophages	Unstimulated	-6.45547	-7.11221
Week13	DF16_1318	Macrophages	Unstimulated	-5.65748	-6.69752
Week13	DF16_1319	Mast Cells	Unstimulated	-6.1771	11.4614
Week13	DF16_132	Macrophages	Unstimulated	-6.67651	-8.50912
Week13	DF16_1320	Macrophages	Unstimulated	-5.55835	-6.00621
Week13	DF16_1321	Macrophages	Unstimulated	-6.41365	-6.87427
Week13	DF16_1322	Eosinophils	Unstimulated	2.95631	14.0255
Week13	DF16_1323	Macrophages	Unstimulated	-5.82813	-5.97997
Week13	DF16_1324	Eosinophils	Unstimulated	3.56822	14.4673
Week13	DF16_1325	Macrophages	Unstimulated	-4.56439	-8.11211
Week13	DF16_1326	Macrophages	Unstimulated	-5.85285	-7.12381
Week13	DF16_1327	T Cells	Unstimulated	9.41756	-2.42793
Week13	DF16_1328	Mast Cells	Unstimulated	-6.217	11.8464
Week13	DF16_1329	Macrophages	Unstimulated	-6.09393	-6.97049
Week13	DF16_133	Proliferating Cells	Unstimulated	-0.165812	-5.14274
Week13	DF16_1330	Macrophages	Unstimulated	-6.04233	-6.43185
Week13	DF16_1331	Epithelial Cells	Unstimulated	-5.07881	-12.7436
Week13	DF16_1332	Mast Cells	Unstimulated	-6.15333	11.8325
Week13	DF16_1333	T Cells	Unstimulated	9.0139	-1.51682
Week13	DF16_1334	Macrophages	Unstimulated	-6.07909	-6.99708
Week13	DF16_1335	Macrophages	Unstimulated	-6.2822	-6.79148
Week13	DF16_1336	Eosinophils	Unstimulated	3.05089	14.5948
Week13	DF16_1337	Mast Cells	Unstimulated	-6.46091	11.2235
Week13	DF16_1338	Macrophages	Unstimulated	-5.05857	-5.81456
Week13	DF16_1339	Mast Cells	Unstimulated	-5.72133	11.9987
Week13	DF16_134	Macrophages	Unstimulated	-6.41676	-8.59324
Week13	DF16_1340	Eosinophils	Unstimulated	3.04674	14.5162
Week13	DF16_1341	Macrophages	Unstimulated	-6.07991	-7.21323
Week13	DF16_1342	T Cells	Unstimulated	9.17116	-3.66027
Week13	DF16_1343	T Cells	Unstimulated	7.10936	0.0655073
Week13	DF16_1344	Macrophages	Unstimulated	-6.11325	-6.58242
Week13	DF16_1345	Mast Cells	Unstimulated	-5.64286	10.3905
Week13	DF16_1346	T Cells	Unstimulated	9.87112	-1.2634
Week13	DF16_1347	Macrophages	Unstimulated	-0.60428	-4.19384
Week13	DF16_1348	Macrophages	Unstimulated	-5.4586	-5.96271
Week13	DF16_1349	Macrophages	Unstimulated	-6.41206	-8.19269
Week13	DF16_135	Macrophages	Unstimulated	-7.17237	-8.02889
Week13	DF16_1350	Macrophages	Unstimulated	-2.35682	-4.75463
Week13	DF16_1351	Macrophages	Unstimulated	-5.62148	-5.90397
Week13	DF16_1352	Macrophages	Unstimulated	-4.49875	-6.80533
Week13	DF16_1353	Macrophages	Unstimulated	-5.69559	-8.16015
Week13	DF16_1354	Macrophages	Unstimulated	-5.99173	-8.08825
Week13	DF16_1355	Macrophages	Unstimulated	-6.04794	-6.73624
Week13	DF16_1356	Macrophages	Unstimulated	-6.76045	-8.10971
Week13	DF16_1358	Eosinophils	Unstimulated	2.79027	13.9252
Week13	DF16_136	Macrophages	Unstimulated	-7.12848	-8.41473
Week13	DF16_1360	Macrophages	Unstimulated	-6.11591	-6.95687
Week13	DF16_1361	T Cells	Unstimulated	9.53827	-0.701008
Week13	DF16_1362	T Cells	Unstimulated	6.81892	0.163901
Week13	DF16_1363	Macrophages	Unstimulated	-5.2066	-5.33616
Week13	DF16_1364	Macrophages	Unstimulated	-5.27642	-6.56052
Week13	DF16_1365	Macrophages	Unstimulated	-6.10967	-6.47413
Week13	DF16_1366	Macrophages	Unstimulated	-3.24331	-7.7531
Week13	DF16_1367	T Cells	Unstimulated	8.83476	-1.9843
Week13	DF16_1368	Macrophages	Unstimulated	-5.88769	-6.9156
Week13	DF16_1369	Macrophages	Unstimulated	-5.425	-5.3819
Week13	DF16_137	Macrophages	Unstimulated	-6.36714	-8.21395
Week13	DF16_1370	Mast Cells	Unstimulated	-5.79104	11.6663
Week13	DF16_1371	T Cells	Unstimulated	7.3172	-1.08491
Week13	DF16_1372	Macrophages	Unstimulated	-6.30343	-7.04585
Week13	DF16_1373	T Cells	Unstimulated	9.69144	-1.60112
Week13	DF16_1374	Eosinophils	Unstimulated	2.68695	14.2126
Week13	DF16_1375	Macrophages	Unstimulated	-5.10197	-5.54752
Week13	DF16_1376	T Cells	Unstimulated	10.398	-2.05348
Week13	DF16_1377	Macrophages	Unstimulated	-6.24035	-6.93007
Week13	DF16_1378	Eosinophils	Unstimulated	2.98289	14.6009
Week13	DF16_1379	Macrophages	Unstimulated	-5.97628	-7.94271
Week13	DF16_138	Macrophages	Unstimulated	-6.79184	-8.20529
Week13	DF16_1380	Macrophages	Unstimulated	-6.50275	-7.29848
Week13	DF16_1381	Macrophages	Unstimulated	-4.68415	-5.44732
Week13	DF16_1382	T Cells	Unstimulated	9.2187	-2.61902
Week13	DF16_1383	Macrophages	Unstimulated	-5.95118	-6.7512
Week13	DF16_1384	T Cells	Unstimulated	9.51224	-0.824999
Week13	DF16_1385	Macrophages	Unstimulated	-6.32718	-6.46639
Week13	DF16_1386	Macrophages	Unstimulated	-6.15961	-6.61148
Week13	DF16_1388	Macrophages	Unstimulated	-3.69102	-1.76545
Week13	DF16_1389	Mast Cells	Unstimulated	-6.39886	11.4405
Week13	DF16_139	Macrophages	Unstimulated	-6.18077	-8.11178
Week13	DF16_1390	T Cells	Unstimulated	8.39372	-1.14058
Week13	DF16_1391	Mast Cells	Unstimulated	-4.24533	-3.50005
Week13	DF16_1392	Mast Cells	Unstimulated	-5.83012	11.9213
Week13	DF16_1393	Macrophages	Unstimulated	-5.5045	-6.64994
Week13	DF16_1394	Macrophages	Unstimulated	-5.78568	-5.93708
Week13	DF16_1395	T Cells	Unstimulated	9.14419	-1.45022
Week13	DF16_1396	T Cells	Unstimulated	9.29392	-3.39912
Week13	DF16_1397	Epithelial Cells	Unstimulated	-5.09363	-13.3763
Week13	DF16_1399	Eosinophils	Unstimulated	2.935	14.5311
Week13	DF16_140	Macrophages	Unstimulated	-6.00528	-8.651
Week13	DF16_1400	Macrophages	Unstimulated	-6.08378	-6.60274
Week13	DF16_1401	T Cells	Unstimulated	9.68912	-2.17117
Week13	DF16_1402	Macrophages	Unstimulated	-5.75819	-6.59296
Week13	DF16_1403	Macrophages	Unstimulated	-5.86329	-7.1504
Week13	DF16_1404	Macrophages	Unstimulated	-5.53954	-6.04528
Week13	DF16_1405	Eosinophils	Unstimulated	2.50081	13.1707
Week13	DF16_1406	Mast Cells	Unstimulated	-6.08744	11.2855
Week13	DF16_1407	Macrophages	Unstimulated	-6.3167	-6.92571
Week13	DF16_1408	Macrophages	Unstimulated	-6.06624	-7.89371
Week13	DF16_1409	Neutrophils	Unstimulated	6.93784	9.42082
Week13	DF16_141	Macrophages	Unstimulated	-6.91801	-8.01547
Week13	DF16_1410	Macrophages	Unstimulated	-6.06426	-6.68118
Week13	DF16_1411	Macrophages	Unstimulated	-5.73638	-4.47995
Week13	DF16_1412	Eosinophils	Unstimulated	2.97037	14.6191
Week13	DF16_1413	Macrophages	Unstimulated	-6.39355	-6.88407
Week13	DF16_1414	Mast Cells	Unstimulated	-6.34002	11.5156
Week13	DF16_1415	Macrophages	Unstimulated	-6.0029	-6.86791
Week13	DF16_1416	Macrophages	Unstimulated	-1.18387	-3.86615
Week13	DF16_1417	Epithelial Cells	Unstimulated	-4.42332	-7.55672
Week13	DF16_1418	Mast Cells	Unstimulated	-5.76826	11.7939
Week13	DF16_1419	Macrophages	Unstimulated	-6.68269	-7.6112
Week13	DF16_142	Macrophages	Unstimulated	-6.75127	-8.25304
Week13	DF16_1420	Macrophages	Unstimulated	-5.17547	-4.54428
Week13	DF16_1421	Macrophages	Unstimulated	-5.94595	-7.08989
Week13	DF16_1422	Macrophages	Unstimulated	-5.8558	-6.47455
Week13	DF16_1423	Macrophages	Unstimulated	-5.57111	-5.41974
Week13	DF16_1424	T Cells	Unstimulated	8.83903	-3.68289
Week13	DF16_1425	T Cells	Unstimulated	9.0888	-3.04027
Week13	DF16_1426	Macrophages	Unstimulated	-5.58079	-6.76909
Week13	DF16_1427	Macrophages	Unstimulated	-3.4888	-4.92251
Week13	DF16_1428	T Cells	Unstimulated	9.26095	-2.89541
Week13	DF16_1429	Macrophages	Unstimulated	-6.02724	-7.5569
Week13	DF16_143	Macrophages	Unstimulated	-6.67303	-8.17492
Week13	DF16_1430	Macrophages	Unstimulated	-5.33411	-4.44578
Week13	DF16_1431	Macrophages	Unstimulated	-6.16128	-6.67254
Week13	DF16_1432	Macrophages	Unstimulated	-6.23042	-5.57882
Week13	DF16_1433	Macrophages	Unstimulated	-6.28708	-8.11857
Week13	DF16_1434	Macrophages	Unstimulated	-5.86552	-6.66367
Week13	DF16_1435	Macrophages	Unstimulated	-5.33102	-7.08718
Week13	DF16_1436	Macrophages	Unstimulated	-5.6604	-6.80445
Week13	DF16_1437	Macrophages	Unstimulated	-5.37333	-7.31407
Week13	DF16_1438	Macrophages	Unstimulated	-5.64363	-5.97414
Week13	DF16_1439	Mast Cells	Unstimulated	-5.80877	11.3979
Week13	DF16_144	Macrophages	Unstimulated	-6.49272	-6.92525
Week13	DF16_1440	Eosinophils	Unstimulated	2.86951	14.1424
Week13	DF16_1441	Macrophages	Unstimulated	-6.0005	-5.88426
Week13	DF16_1442	Mast Cells	Unstimulated	-5.73379	11.2303
Week13	DF16_1443	T Cells	Unstimulated	9.21403	-1.36724
Week13	DF16_1444	T Cells	Unstimulated	9.58639	1.12286
Week13	DF16_1445	T Cells	Unstimulated	9.1568	-0.82992
Week13	DF16_1446	Macrophages	Unstimulated	-5.9895	-6.0078
Week13	DF16_1447	Epithelial Cells	Unstimulated	-4.74493	-12.7473
Week13	DF16_1448	Macrophages	Unstimulated	-6.12933	-6.76163
Week13	DF16_1449	Macrophages	Unstimulated	-5.61372	-7.82433
Week13	DF16_145	Macrophages	Unstimulated	-6.54101	-8.41691
Week13	DF16_1450	Macrophages	Unstimulated	-5.48521	-4.81923
Week13	DF16_1451	T Cells	Unstimulated	9.75849	-1.4513
Week13	DF16_1452	Macrophages	Unstimulated	-5.48368	-5.96633
Week13	DF16_1453	Macrophages	Unstimulated	-5.73163	-6.61057
Week13	DF16_1454	Macrophages	Unstimulated	-5.29813	-6.45358
Week13	DF16_1455	Macrophages	Unstimulated	-2.01532	-4.38435
Week13	DF16_1456	Macrophages	Unstimulated	-6.12117	-7.69617
Week13	DF16_1457	Macrophages	Unstimulated	-5.89573	-6.30896
Week13	DF16_1458	T Cells	Unstimulated	9.58831	-0.185693
Week13	DF16_1459	Macrophages	Unstimulated	-6.72109	-8.1222
Week13	DF16_146	Macrophages	Unstimulated	-7.04626	-8.16143
Week13	DF16_1460	Macrophages	Unstimulated	-5.41289	-5.00982
Week13	DF16_1461	Macrophages	Unstimulated	-5.37021	-5.78916
Week13	DF16_1462	Macrophages	Unstimulated	-5.56004	-7.19241
Week13	DF16_1463	Macrophages	Unstimulated	-5.99344	-6.6083
Week13	DF16_1464	Mast Cells	Unstimulated	-6.23092	11.5118
Week13	DF16_1465	T Cells	Unstimulated	8.37547	-1.19344
Week13	DF16_1466	Macrophages	Unstimulated	-6.04623	-6.09287
Week13	DF16_1467	T Cells	Unstimulated	9.522	-0.809953
Week13	DF16_1468	Macrophages	Unstimulated	-6.11428	-6.88005
Week13	DF16_1469	Macrophages	Unstimulated	-2.42468	-9.31505
Week13	DF16_147	Macrophages	Unstimulated	-6.99214	-8.45347
Week13	DF16_1470	Macrophages	Unstimulated	-6.21489	-6.98421
Week13	DF16_1471	Macrophages	Unstimulated	-5.36459	-5.28946
Week13	DF16_1472	Macrophages	Unstimulated	-5.82004	-6.95628
Week13	DF16_1473	Macrophages	Unstimulated	-6.21338	-7.048
Week13	DF16_1474	Macrophages	Unstimulated	-5.72248	-5.19326
Week13	DF16_1475	T Cells	Unstimulated	6.89368	-0.848665
Week13	DF16_1476	Macrophages	Unstimulated	-5.78729	-6.92807
Week13	DF16_1477	T Cells	Unstimulated	9.79559	-2.41935
Week13	DF16_1478	Macrophages	Unstimulated	-5.8454	-6.23156
Week13	DF16_1479	Macrophages	Unstimulated	-6.19214	-6.68219
Week13	DF16_148	Macrophages	Unstimulated	-5.1186	-8.82346
Week13	DF16_1480	Epithelial Cells	Unstimulated	-6.35281	-10.4785
Week13	DF16_1481	Macrophages	Unstimulated	-6.42253	-7.77489
Week13	DF16_1482	T Cells	Unstimulated	10.0646	-1.75174
Week13	DF16_1483	Macrophages	Unstimulated	-2.06068	-7.72342
Week13	DF16_1484	T Cells	Unstimulated	9.79407	-2.27392
Week13	DF16_1485	Eosinophils	Unstimulated	2.82616	14.2712
Week13	DF16_1486	Macrophages	Unstimulated	-5.80923	-5.7824
Week13	DF16_1487	Macrophages	Unstimulated	-6.18301	-6.41288
Week13	DF16_1488	T Cells	Unstimulated	9.05606	-1.00017
Week13	DF16_1489	T Cells	Unstimulated	9.58947	-3.00256
Week13	DF16_149	Macrophages	Unstimulated	-6.82733	-7.96974
Week13	DF16_1490	Macrophages	Unstimulated	-5.81015	-6.27202
Week13	DF16_1491	Macrophages	Unstimulated	-6.12903	-6.43992
Week13	DF16_1492	Macrophages	Unstimulated	-5.92331	-5.94309
Week13	DF16_1494	Macrophages	Unstimulated	-6.1678	-6.90415
Week13	DF16_1495	Mast Cells	Unstimulated	-6.11573	11.9441
Week13	DF16_1496	Macrophages	Unstimulated	-5.2712	-5.52803
Week13	DF16_1497	Macrophages	Unstimulated	-5.71882	-6.4889
Week13	DF16_1498	Macrophages	Unstimulated	-6.16399	-6.53285
Week13	DF16_1499	Mast Cells	Unstimulated	-5.76849	11.1642
Week13	DF16_15	Macrophages	Unstimulated	-6.20479	-8.26162
Week13	DF16_1500	Macrophages	Unstimulated	-6.25632	-7.44227
Week13	DF16_1501	Macrophages	Unstimulated	-2.29877	-8.71841
Week13	DF16_1502	Macrophages	Unstimulated	-5.55497	-6.06775
Week13	DF16_1503	Macrophages	Unstimulated	-5.5142	-5.77168
Week13	DF16_1504	B Cells	Unstimulated	4.85696	-6.59531
Week13	DF16_1505	Macrophages	Unstimulated	-5.78074	-6.58469
Week13	DF16_1506	Macrophages	Unstimulated	-5.77446	-6.30299
Week13	DF16_1507	Macrophages	Unstimulated	-5.76646	-6.52515
Week13	DF16_1508	Macrophages	Unstimulated	-4.47963	-7.43688
Week13	DF16_1509	Macrophages	Unstimulated	-5.5742	-5.54163
Week13	DF16_151	Macrophages	Unstimulated	-6.16368	-8.4106
Week13	DF16_1510	Macrophages	Unstimulated	-5.4225	-4.75827
Week13	DF16_1511	Mast Cells	Unstimulated	-5.73912	10.216
Week13	DF16_1512	Macrophages	Unstimulated	-6.10558	-6.65588
Week13	DF16_1513	Mast Cells	Unstimulated	-6.12209	11.9196
Week13	DF16_1514	Macrophages	Unstimulated	-6.0727	-6.23527
Week13	DF16_1515	Macrophages	Unstimulated	-6.41705	-7.1713
Week13	DF16_1516	T Cells	Unstimulated	10.3169	-3.3562
Week13	DF16_1517	Macrophages	Unstimulated	-5.96094	-7.49684
Week13	DF16_1518	Macrophages	Unstimulated	-5.56459	-6.13413
Week13	DF16_1519	Macrophages	Unstimulated	-5.02412	-6.03127
Week13	DF16_1521	Macrophages	Unstimulated	-5.67046	-7.29583
Week13	DF16_1522	Macrophages	Unstimulated	-5.87507	-6.47129
Week13	DF16_1523	Macrophages	Unstimulated	-5.7011	-7.33102
Week13	DF16_1524	Macrophages	Unstimulated	-5.76098	-5.76636
Week13	DF16_1525	T Cells	Unstimulated	9.01057	-2.83662
Week13	DF16_1526	Macrophages	Unstimulated	-5.58163	-6.16305
Week13	DF16_1527	Macrophages	Unstimulated	-6.12055	-5.73013
Week13	DF16_1528	Proliferating Cells	Unstimulated	-1.5957	-5.04243
Week13	DF16_1529	Mast Cells	Unstimulated	-6.21409	11.8596
Week13	DF16_153	Macrophages	Unstimulated	-6.90261	-8.38895
Week13	DF16_1530	Macrophages	Unstimulated	-6.04682	-6.91932
Week13	DF16_1531	Eosinophils	Unstimulated	3.27693	14.5771
Week13	DF16_1532	Macrophages	Unstimulated	-5.83519	-6.66448
Week13	DF16_1533	Macrophages	Unstimulated	-5.4707	-5.72299
Week13	DF16_1534	Macrophages	Unstimulated	-3.25445	-5.33756
Week13	DF16_1535	Macrophages	Unstimulated	-5.7753	-5.81651
Week13	DF16_1536	Macrophages	Unstimulated	-5.69407	-5.88673
Week13	DF16_1537	Neutrophils	Unstimulated	6.85399	9.54362
Week13	DF16_1538	Eosinophils	Unstimulated	3.04277	14.6225
Week13	DF16_1539	Macrophages	Unstimulated	-5.68845	-7.24416
Week13	DF16_154	Macrophages	Unstimulated	-6.77411	-8.23768
Week13	DF16_1540	Macrophages	Unstimulated	-0.231315	-4.74584
Week13	DF16_1541	Eosinophils	Unstimulated	3.51556	14.6616
Week13	DF16_1542	T Cells	Unstimulated	9.5323	-1.56198
Week13	DF16_1543	Macrophages	Unstimulated	-6.20923	-6.63978
Week13	DF16_1544	Macrophages	Unstimulated	-5.11659	-6.52261
Week13	DF16_1545	Macrophages	Unstimulated	-5.4559	-5.65241
Week13	DF16_1546	Macrophages	Unstimulated	-5.38855	-5.98748
Week13	DF16_1547	Macrophages	Unstimulated	0.863096	-3.76086
Week13	DF16_1548	Macrophages	Unstimulated	-2.07196	-1.86348
Week13	DF16_1549	Macrophages	Unstimulated	-4.53577	-4.66684
Week13	DF16_1550	T Cells	Unstimulated	9.6295	-3.40859
Week13	DF16_1551	Macrophages	Unstimulated	-2.36721	-4.69539
Week13	DF16_1552	T Cells	Unstimulated	9.76617	-1.2433
Week13	DF16_1553	T Cells	Unstimulated	9.10453	-2.9143
Week13	DF16_1554	Macrophages	Unstimulated	-2.94178	-4.60698
Week13	DF16_1555	Macrophages	Unstimulated	-4.92909	-6.39914
Week13	DF16_1556	Macrophages	Unstimulated	-6.23415	-6.39986
Week13	DF16_1557	Eosinophils	Unstimulated	3.06768	14.5822
Week13	DF16_1558	Macrophages	Unstimulated	-5.64114	-5.70248
Week13	DF16_1559	Macrophages	Unstimulated	-4.19375	-7.86433
Week13	DF16_156	Macrophages	Unstimulated	-6.51789	-8.3606
Week13	DF16_1560	Macrophages	Unstimulated	-5.47087	-5.52446
Week13	DF16_1561	Macrophages	Unstimulated	-6.09626	-8.23638
Week13	DF16_1562	Mast Cells	Unstimulated	-5.8902	11.5945
Week13	DF16_1563	T Cells	Unstimulated	7.04423	-0.201809
Week13	DF16_1565	Macrophages	Unstimulated	-3.79657	-5.4011
Week13	DF16_1566	Macrophages	Unstimulated	-2.84765	-9.12429
Week13	DF16_1567	Macrophages	Unstimulated	-5.03479	-6.77003
Week13	DF16_1568	B Cells	Unstimulated	5.59486	-8.19598
Week13	DF16_1569	Macrophages	Unstimulated	-6.17245	-7.01954
Week13	DF16_157	Macrophages	Unstimulated	-5.44308	-9.43951
Week13	DF16_1570	Macrophages	Unstimulated	-6.3237	-6.77263
Week13	DF16_1571	Macrophages	Unstimulated	-5.62973	-4.9239
Week13	DF16_1572	T Cells	Unstimulated	8.69288	-2.83895
Week13	DF16_1573	T Cells	Unstimulated	8.53694	-0.745574
Week13	DF16_1574	Macrophages	Unstimulated	-5.56262	-6.04706
Week13	DF16_1575	Macrophages	Unstimulated	-4.42447	-4.84484
Week13	DF16_1576	Eosinophils	Unstimulated	2.91184	14.4908
Week13	DF16_1578	Macrophages	Unstimulated	-5.93088	-7.07139
Week13	DF16_1579	Macrophages	Unstimulated	-6.24497	-7.53856
Week13	DF16_158	Macrophages	Unstimulated	-6.14225	-9.08606
Week13	DF16_1580	Macrophages	Unstimulated	-6.5834	-7.10016
Week13	DF16_1581	Macrophages	Unstimulated	-5.86307	-6.24642
Week13	DF16_1582	Macrophages	Unstimulated	-6.3378	-7.62177
Week13	DF16_1583	Macrophages	Unstimulated	-6.1021	-7.24401
Week13	DF16_1584	Macrophages	Unstimulated	-4.0455	-4.25228
Week13	DF16_1585	Macrophages	Unstimulated	-3.83656	-7.18256
Week13	DF16_1586	Macrophages	Unstimulated	-6.08385	-6.27591
Week13	DF16_1587	T Cells	Unstimulated	8.07511	-1.18025
Week13	DF16_1588	Macrophages	Unstimulated	-6.19227	-6.54321
Week13	DF16_1589	Macrophages	Unstimulated	-0.600756	-4.90403
Week13	DF16_159	Macrophages	Unstimulated	-7.32367	-7.8315
Week13	DF16_1590	T Cells	Unstimulated	9.3572	-3.17338
Week13	DF16_1591	Macrophages	Unstimulated	-6.2196	-6.63795
Week13	DF16_1592	Macrophages	Unstimulated	-4.15237	-5.69449
Week13	DF16_1593	Macrophages	Unstimulated	-1.18242	-5.17392
Week13	DF16_1594	Mast Cells	Unstimulated	-6.11851	11.5849
Week13	DF16_1595	Macrophages	Unstimulated	-5.84296	-6.97385
Week13	DF16_1596	Mast Cells	Unstimulated	-5.52497	11.3779
Week13	DF16_1597	Macrophages	Unstimulated	-5.74121	-6.36101
Week13	DF16_1598	Mast Cells	Unstimulated	-6.04138	11.7603
Week13	DF16_1599	Macrophages	Unstimulated	-5.25182	-7.62032
Week13	DF16_16	Macrophages	Unstimulated	-7.12942	-8.0443
Week13	DF16_160	Macrophages	Unstimulated	-0.201245	-4.83261
Week13	DF16_1600	Macrophages	Unstimulated	-5.39077	-4.85434
Week13	DF16_1601	Macrophages	Unstimulated	-4.63236	-6.08484
Week13	DF16_1602	Macrophages	Unstimulated	-3.75664	-7.09666
Week13	DF16_1603	Macrophages	Unstimulated	-5.99794	-7.23177
Week13	DF16_1604	T Cells	Unstimulated	8.85256	-3.60324
Week13	DF16_1605	Macrophages	Unstimulated	-6.27806	-6.7767
Week13	DF16_1606	Macrophages	Unstimulated	-5.74599	-7.22373
Week13	DF16_1607	Macrophages	Unstimulated	-5.93257	-7.72271
Week13	DF16_1608	Epithelial Cells	Unstimulated	-4.95458	-13.497
Week13	DF16_1609	Macrophages	Unstimulated	-1.77472	-5.02817
Week13	DF16_161	Macrophages	Unstimulated	-6.94629	-8.20009
Week13	DF16_1610	Macrophages	Unstimulated	-1.56774	-3.62704
Week13	DF16_1611	Macrophages	Unstimulated	-5.98469	-7.11068
Week13	DF16_1612	T Cells	Unstimulated	9.88137	-1.36647
Week13	DF16_1613	Eosinophils	Unstimulated	2.8643	14.087
Week13	DF16_1614	Macrophages	Unstimulated	-2.09809	-2.05292
Week13	DF16_1615	Macrophages	Unstimulated	-5.32032	-5.39727
Week13	DF16_1616	Macrophages	Unstimulated	-6.06417	-6.99945
Week13	DF16_1617	Macrophages	Unstimulated	-6.85592	-8.06196
Week13	DF16_1618	Macrophages	Unstimulated	-5.05894	-4.61213
Week13	DF16_1619	Mast Cells	Unstimulated	-6.31647	11.4572
Week13	DF16_162	Macrophages	Unstimulated	-7.04424	-8.29017
Week13	DF16_1620	Macrophages	Unstimulated	-5.71922	-6.96115
Week13	DF16_1622	Macrophages	Unstimulated	-6.33666	-7.31802
Week13	DF16_1623	T Cells	Unstimulated	8.79905	-0.49638
Week13	DF16_1624	Macrophages	Unstimulated	-5.84907	-5.85464
Week13	DF16_1625	T Cells	Unstimulated	9.46243	-0.954879
Week13	DF16_1626	Macrophages	Unstimulated	-6.21762	-6.40721
Week13	DF16_1627	Macrophages	Unstimulated	-5.9508	-6.15886
Week13	DF16_1628	Macrophages	Unstimulated	-5.67566	-6.52942
Week13	DF16_1629	Macrophages	Unstimulated	-6.31818	-6.97991
Week13	DF16_163	Macrophages	Unstimulated	-6.80491	-8.36814
Week13	DF16_1630	Macrophages	Unstimulated	-3.91263	-6.9789
Week13	DF16_1631	Eosinophils	Unstimulated	2.85068	14.4854
Week13	DF16_1632	Macrophages	Unstimulated	-5.65154	-6.96177
Week13	DF16_1633	Macrophages	Unstimulated	-1.12544	-5.06277
Week13	DF16_1634	Macrophages	Unstimulated	0.850721	-3.71374
Week13	DF16_1635	T Cells	Unstimulated	9.71313	-1.48439
Week13	DF16_1636	T Cells	Unstimulated	10.033	-2.63538
Week13	DF16_1637	Macrophages	Unstimulated	-6.10036	-6.37428
Week13	DF16_1639	Macrophages	Unstimulated	-5.61111	-7.39426
Week13	DF16_164	Macrophages	Unstimulated	-5.99847	-9.10677
Week13	DF16_1640	Macrophages	Unstimulated	-4.97717	-6.76262
Week13	DF16_1641	Macrophages	Unstimulated	-5.63569	-6.56393
Week13	DF16_1642	T Cells	Unstimulated	9.88094	-2.63696
Week13	DF16_1643	Macrophages	Unstimulated	-5.71531	-6.36921
Week13	DF16_1644	Macrophages	Unstimulated	-1.99256	-5.00749
Week13	DF16_1645	Eosinophils	Unstimulated	3.10591	13.9854
Week13	DF16_1646	Eosinophils	Unstimulated	3.09115	14.3653
Week13	DF16_1647	T Cells	Unstimulated	9.30185	-1.5185
Week13	DF16_1648	Macrophages	Unstimulated	-5.61227	-5.15118
Week13	DF16_1649	T Cells	Unstimulated	9.06703	-3.35381
Week13	DF16_1650	Macrophages	Unstimulated	2.0345	-3.77885
Week13	DF16_1651	Macrophages	Unstimulated	-5.87687	-6.9087
Week13	DF16_1652	Macrophages	Unstimulated	-3.40054	-5.93444
Week13	DF16_1653	Macrophages	Unstimulated	-6.11115	-6.11848
Week13	DF16_1654	T Cells	Unstimulated	10.1235	-2.53428
Week13	DF16_1655	Mast Cells	Unstimulated	-5.86613	11.9852
Week13	DF16_1656	Macrophages	Unstimulated	-5.95187	-6.55923
Week13	DF16_1657	Macrophages	Unstimulated	-5.77808	-6.21943
Week13	DF16_1658	Macrophages	Unstimulated	-4.26128	-8.1201
Week13	DF16_1659	T Cells	Unstimulated	9.65302	-1.56871
Week13	DF16_166	Macrophages	Unstimulated	-6.79036	-8.81342
Week13	DF16_1660	Macrophages	Unstimulated	-5.70796	-5.94094
Week13	DF16_1661	Eosinophils	Unstimulated	3.09444	14.6509
Week13	DF16_1662	Macrophages	Unstimulated	-6.00665	-6.14498
Week13	DF16_1663	Macrophages	Unstimulated	-4.02339	-4.95608
Week13	DF16_1664	Macrophages	Unstimulated	-6.3448	-7.17285
Week13	DF16_1665	Macrophages	Unstimulated	-5.58374	-7.17909
Week13	DF16_1666	T Cells	Unstimulated	9.18543	-0.840262
Week13	DF16_1667	Macrophages	Unstimulated	-6.02038	-7.14946
Week13	DF16_1668	Macrophages	Unstimulated	-5.18964	-5.31209
Week13	DF16_1669	Macrophages	Unstimulated	-5.97945	-6.80609
Week13	DF16_167	Macrophages	Unstimulated	-7.21662	-7.66103
Week13	DF16_1670	T Cells	Unstimulated	9.4156	-2.61166
Week13	DF16_1671	Macrophages	Unstimulated	-5.69712	-5.54529
Week13	DF16_1672	T Cells	Unstimulated	7.10916	-1.2712
Week13	DF16_1673	Macrophages	Unstimulated	-5.633	-7.28527
Week13	DF16_1674	Macrophages	Unstimulated	-5.5416	-6.82472
Week13	DF16_1675	T Cells	Unstimulated	10.4071	-1.8631
Week13	DF16_1676	Mast Cells	Unstimulated	-6.10113	11.6485
Week13	DF16_1677	T Cells	Unstimulated	9.56439	-1.55587
Week13	DF16_1678	T Cells	Unstimulated	8.70881	-0.575488
Week13	DF16_1679	Macrophages	Unstimulated	-2.91284	-9.48593
Week13	DF16_168	Macrophages	Unstimulated	-6.88207	-7.82557
Week13	DF16_1680	Macrophages	Unstimulated	-6.06204	-6.61158
Week13	DF16_1681	Macrophages	Unstimulated	-5.71983	-6.34999
Week13	DF16_1682	Macrophages	Unstimulated	-6.05715	-6.28603
Week13	DF16_1683	Macrophages	Unstimulated	-6.09815	-7.18219
Week13	DF16_1684	Macrophages	Unstimulated	-5.95016	-6.76769
Week13	DF16_1685	T Cells	Unstimulated	8.84342	-2.36868
Week13	DF16_1686	Macrophages	Unstimulated	-3.7176	-8.74639
Week13	DF16_1687	Macrophages	Unstimulated	-5.68987	-5.67846
Week13	DF16_1688	Macrophages	Unstimulated	-5.70696	-6.34648
Week13	DF16_1689	Macrophages	Unstimulated	-5.5926	-5.28659
Week13	DF16_169	Macrophages	Unstimulated	-7.35111	1.07792
Week13	DF16_1690	Eosinophils	Unstimulated	2.77531	14.0746
Week13	DF16_1691	T Cells	Unstimulated	9.86316	-3.26566
Week13	DF16_1692	Macrophages	Unstimulated	-6.22811	-6.15279
Week13	DF16_1693	Macrophages	Unstimulated	-5.54725	-6.79461
Week13	DF16_1694	Macrophages	Unstimulated	-3.00556	-5.18449
Week13	DF16_1695	Macrophages	Unstimulated	-6.12396	-4.87959
Week13	DF16_1696	Macrophages	Unstimulated	-5.93027	-6.94333
Week13	DF16_1697	Mast Cells	Unstimulated	-5.5529	12.1332
Week13	DF16_1698	T Cells	Unstimulated	9.47684	-2.69214
Week13	DF16_1699	Macrophages	Unstimulated	-5.35572	-7.43373
Week13	DF16_170	Macrophages	Unstimulated	-6.59802	-8.75182
Week13	DF16_1700	Macrophages	Unstimulated	-6.31265	-7.82943
Week13	DF16_1701	T Cells	Unstimulated	10.247	-1.56901
Week13	DF16_1702	Macrophages	Unstimulated	-3.47628	-1.801
Week13	DF16_1703	Macrophages	Unstimulated	0.533	-5.17666
Week13	DF16_1704	T Cells	Unstimulated	9.28306	-0.895556
Week13	DF16_1705	Macrophages	Unstimulated	-5.65613	-5.92285
Week13	DF16_1706	Macrophages	Unstimulated	-6.08476	-6.53686
Week13	DF16_1707	Macrophages	Unstimulated	-5.69744	-6.25131
Week13	DF16_1708	Mast Cells	Unstimulated	-5.6601	10.5859
Week13	DF16_1709	Macrophages	Unstimulated	-5.88154	-6.35397
Week13	DF16_171	Macrophages	Unstimulated	-6.86293	-8.3336
Week13	DF16_1710	Macrophages	Unstimulated	-6.05276	-7.81862
Week13	DF16_1711	T Cells	Unstimulated	9.73127	-1.21339
Week13	DF16_1713	Mast Cells	Unstimulated	-5.82276	12.1973
Week13	DF16_1714	Macrophages	Unstimulated	-5.4853	-6.8696
Week13	DF16_1715	Eosinophils	Unstimulated	2.74456	14.1624
Week13	DF16_1716	Mast Cells	Unstimulated	-5.86378	12.138
Week13	DF16_1717	Macrophages	Unstimulated	-4.28853	-5.23473
Week13	DF16_1718	Macrophages	Unstimulated	-5.0178	-5.21495
Week13	DF16_1719	Macrophages	Unstimulated	-5.63141	-6.06218
Week13	DF16_172	Macrophages	Unstimulated	-5.30402	-9.12489
Week13	DF16_1720	Epithelial Cells	Unstimulated	-4.40251	-7.43295
Week13	DF16_1721	Macrophages	Unstimulated	-5.71408	-6.52408
Week13	DF16_1722	T Cells	Unstimulated	9.66067	-2.14165
Week13	DF16_1724	Macrophages	Unstimulated	-1.1844	-0.645878
Week13	DF16_1725	Macrophages	Unstimulated	-6.50122	-7.61068
Week13	DF16_1726	Macrophages	Unstimulated	-6.56305	-7.53541
Week13	DF16_1727	Eosinophils	Unstimulated	2.88962	14.2819
Week13	DF16_1728	Macrophages	Unstimulated	-6.15001	-7.76958
Week13	DF16_1729	T Cells	Unstimulated	9.43734	-1.56421
Week13	DF16_173	Macrophages	Unstimulated	-0.394466	-4.77582
Week13	DF16_1730	Macrophages	Unstimulated	-6.42525	-7.97911
Week13	DF16_1731	T Cells	Unstimulated	8.30419	-3.16477
Week13	DF16_1732	Mast Cells	Unstimulated	-5.61333	11.9865
Week13	DF16_1733	Mast Cells	Unstimulated	-5.90963	11.2028
Week13	DF16_1734	T Cells	Unstimulated	9.04039	-1.71203
Week13	DF16_1735	T Cells	Unstimulated	9.02213	-0.794588
Week13	DF16_1736	Macrophages	Unstimulated	-5.99328	-6.16162
Week13	DF16_1737	T Cells	Unstimulated	8.82295	-1.60771
Week13	DF16_1738	Macrophages	Unstimulated	-6.28937	-6.95774
Week13	DF16_1739	Macrophages	Unstimulated	-5.49552	-6.24689
Week13	DF16_174	Macrophages	Unstimulated	-6.86473	-7.84947
Week13	DF16_1740	Macrophages	Unstimulated	-4.76937	-5.32379
Week13	DF16_1741	Mast Cells	Unstimulated	-6.1754	11.8087
Week13	DF16_1742	Macrophages	Unstimulated	-5.87518	-6.10731
Week13	DF16_1743	Macrophages	Unstimulated	-5.02519	-5.76986
Week13	DF16_1745	Macrophages	Unstimulated	-5.10773	-4.22943
Week13	DF16_1746	Macrophages	Unstimulated	-5.54514	-7.83447
Week13	DF16_1747	Macrophages	Unstimulated	-5.7249	-7.72766
Week13	DF16_1748	Macrophages	Unstimulated	-5.76815	-5.46609
Week13	DF16_1749	Macrophages	Unstimulated	-5.22176	-5.45067
Week13	DF16_175	Macrophages	Unstimulated	-5.4184	-8.96432
Week13	DF16_1751	Macrophages	Unstimulated	-5.67061	-6.37882
Week13	DF16_1752	Macrophages	Unstimulated	-5.93288	-5.67178
Week13	DF16_1753	Macrophages	Unstimulated	-0.855506	-4.42817
Week13	DF16_1754	Macrophages	Unstimulated	-5.96708	-7.474
Week13	DF16_1755	Macrophages	Unstimulated	-5.67267	-5.84336
Week13	DF16_1756	Macrophages	Unstimulated	-5.74586	-6.00285
Week13	DF16_1757	Macrophages	Unstimulated	-6.06116	-6.5323
Week13	DF16_1758	T Cells	Unstimulated	8.38749	-3.72941
Week13	DF16_1759	Macrophages	Unstimulated	-5.5403	-6.46781
Week13	DF16_176	Macrophages	Unstimulated	-6.53038	-8.4615
Week13	DF16_1760	T Cells	Unstimulated	8.94202	-1.05197
Week13	DF16_1761	Macrophages	Unstimulated	-5.76236	-6.07996
Week13	DF16_1762	Eosinophils	Unstimulated	2.69379	13.6127
Week13	DF16_1763	Mast Cells	Unstimulated	-5.51869	10.2667
Week13	DF16_1764	Macrophages	Unstimulated	-3.10049	-9.46289
Week13	DF16_1765	T Cells	Unstimulated	9.33237	-1.13814
Week13	DF16_1766	Macrophages	Unstimulated	-5.44698	-6.18105
Week13	DF16_1767	T Cells	Unstimulated	9.9223	-1.92572
Week13	DF16_1768	Macrophages	Unstimulated	-4.64176	-5.64571
Week13	DF16_1769	Macrophages	Unstimulated	-5.53998	-4.10871
Week13	DF16_177	Macrophages	Unstimulated	-7.15058	-7.94377
Week13	DF16_1770	Macrophages	Unstimulated	-2.71107	-8.94601
Week13	DF16_1771	T Cells	Unstimulated	9.12449	-1.99658
Week13	DF16_1772	Macrophages	Unstimulated	-5.24511	-4.89688
Week13	DF16_1773	B Cells	Unstimulated	5.44718	-8.30658
Week13	DF16_1774	Macrophages	Unstimulated	-1.44814	-9.74718
Week13	DF16_1776	Macrophages	Unstimulated	-6.01624	-6.21262
Week13	DF16_1777	Macrophages	Unstimulated	-5.86089	-6.27669
Week13	DF16_1778	Macrophages	Unstimulated	-0.501463	-4.44952
Week13	DF16_178	Macrophages	Unstimulated	-7.02572	-8.4198
Week13	DF16_1780	Macrophages	Unstimulated	-5.58163	-6.27878
Week13	DF16_1781	Macrophages	Unstimulated	-5.82217	-6.40416
Week13	DF16_1782	Mast Cells	Unstimulated	-5.85897	11.6762
Week13	DF16_1783	Macrophages	Unstimulated	-5.28215	-5.91183
Week13	DF16_1784	T Cells	Unstimulated	6.61605	0.0932095
Week13	DF16_1785	Macrophages	Unstimulated	-5.31744	-7.95093
Week13	DF16_1786	Macrophages	Unstimulated	-6.38849	-7.40658
Week13	DF16_1787	T Cells	Unstimulated	9.2789	-1.44631
Week13	DF16_1788	Epithelial Cells	Unstimulated	-5.13773	-12.9714
Week13	DF16_1789	Macrophages	Unstimulated	-6.07364	-6.97681
Week13	DF16_179	Macrophages	Unstimulated	-6.90268	-8.33545
Week13	DF16_1790	Macrophages	Unstimulated	-5.80581	-6.13112
Week13	DF16_1791	Macrophages	Unstimulated	-4.9797	-5.95246
Week13	DF16_1792	Macrophages	Unstimulated	-5.54243	-5.83818
Week13	DF16_1793	T Cells	Unstimulated	8.85727	-2.7161
Week13	DF16_1794	Macrophages	Unstimulated	-3.77189	-8.19949
Week13	DF16_1795	Macrophages	Unstimulated	-5.30616	-4.63478
Week13	DF16_1796	Macrophages	Unstimulated	-6.19271	-6.02163
Week13	DF16_1797	Macrophages	Unstimulated	-5.99439	-6.15341
Week13	DF16_1798	Macrophages	Unstimulated	-6.07291	-6.32951
Week13	DF16_1799	Mast Cells	Unstimulated	-5.90396	11.932
Week13	DF16_18	Macrophages	Unstimulated	-7.26019	0.729801
Week13	DF16_180	Macrophages	Unstimulated	-6.65004	-8.44766
Week13	DF16_1801	Macrophages	Unstimulated	-5.7726	-6.81197
Week13	DF16_1802	Eosinophils	Unstimulated	2.79221	13.8773
Week13	DF16_1803	Epithelial Cells	Unstimulated	-4.74368	-11.7208
Week13	DF16_1804	T Cells	Unstimulated	9.15973	-3.60703
Week13	DF16_1805	Macrophages	Unstimulated	-4.88824	-4.74033
Week13	DF16_1806	Macrophages	Unstimulated	-5.80176	-6.15264
Week13	DF16_1807	Macrophages	Unstimulated	-5.91372	-6.75229
Week13	DF16_1808	T Cells	Unstimulated	8.61775	-3.67785
Week13	DF16_1809	Macrophages	Unstimulated	-6.36657	-7.14592
Week13	DF16_181	Macrophages	Unstimulated	-6.67917	-8.33419
Week13	DF16_1810	Macrophages	Unstimulated	-5.86007	-5.62097
Week13	DF16_1811	Epithelial Cells	Unstimulated	-4.98595	-12.3998
Week13	DF16_1812	Macrophages	Unstimulated	-6.01794	-5.92471
Week13	DF16_1813	Macrophages	Unstimulated	-5.64988	-6.19089
Week13	DF16_1814	Macrophages	Unstimulated	-6.1113	-5.88567
Week13	DF16_1815	T Cells	Unstimulated	-4.74029	9.91309
Week13	DF16_1816	Macrophages	Unstimulated	-3.66333	-7.13577
Week13	DF16_1817	Macrophages	Unstimulated	-5.78637	-6.14397
Week13	DF16_1819	Macrophages	Unstimulated	-2.47306	-8.65644
Week13	DF16_182	Macrophages	Unstimulated	-6.06204	-8.29993
Week13	DF16_1820	Macrophages	Unstimulated	-6.05851	-6.28034
Week13	DF16_1821	Macrophages	Unstimulated	-6.18096	-7.02241
Week13	DF16_1822	Macrophages	Unstimulated	-4.85649	-4.11826
Week13	DF16_1823	T Cells	Unstimulated	10.171	-1.71501
Week13	DF16_1824	Macrophages	Unstimulated	-6.61346	-6.87291
Week13	DF16_1825	Macrophages	Unstimulated	-6.07128	-6.73492
Week13	DF16_1826	Macrophages	Unstimulated	-1.6042	-4.52525
Week13	DF16_1827	T Cells	Unstimulated	9.02022	-1.71076
Week13	DF16_1828	T Cells	Unstimulated	9.67468	-1.79276
Week13	DF16_1829	Macrophages	Unstimulated	-5.20849	-5.65659
Week13	DF16_183	Macrophages	Unstimulated	-6.28117	-8.85211
Week13	DF16_1830	Macrophages	Unstimulated	-5.76362	-5.54718
Week13	DF16_1831	T Cells	Unstimulated	9.4191	-0.9241
Week13	DF16_1832	Macrophages	Unstimulated	-5.88195	-6.181
Week13	DF16_1833	Macrophages	Unstimulated	-5.79972	-5.86592
Week13	DF16_1834	Eosinophils	Unstimulated	2.81578	14.1305
Week13	DF16_1835	Eosinophils	Unstimulated	3.06831	14.5323
Week13	DF16_1836	Macrophages	Unstimulated	-5.38213	-5.60984
Week13	DF16_1837	Macrophages	Unstimulated	-5.81218	-6.80774
Week13	DF16_1838	Macrophages	Unstimulated	-5.4032	-4.96662
Week13	DF16_1839	T Cells	Unstimulated	9.27809	-3.39809
Week13	DF16_184	Macrophages	Unstimulated	-6.63388	-8.51
Week13	DF16_1840	Mast Cells	Unstimulated	-5.89682	12.0059
Week13	DF16_1841	Macrophages	Unstimulated	-5.88563	-5.76155
Week13	DF16_1842	Mast Cells	Unstimulated	-6.06659	11.6159
Week13	DF16_1843	Macrophages	Unstimulated	-6.00684	-6.65299
Week13	DF16_1844	Macrophages	Unstimulated	-4.04074	-4.36371
Week13	DF16_1845	Macrophages	Unstimulated	-4.39736	-5.58377
Week13	DF16_1847	Mast Cells	Unstimulated	-5.57198	10.223
Week13	DF16_1848	Macrophages	Unstimulated	-5.65793	-6.57536
Week13	DF16_1849	Macrophages	Unstimulated	-5.84364	-7.40989
Week13	DF16_185	Macrophages	Unstimulated	-6.50335	-8.9422
Week13	DF16_1851	T Cells	Unstimulated	8.93432	-2.58684
Week13	DF16_1852	Macrophages	Unstimulated	-5.54077	-5.18399
Week13	DF16_1853	Macrophages	Unstimulated	-5.14314	-5.69406
Week13	DF16_1854	Macrophages	Unstimulated	-5.79302	-6.18455
Week13	DF16_1855	Macrophages	Unstimulated	-5.12995	-5.36646
Week13	DF16_1856	Macrophages	Unstimulated	-5.84228	-6.20388
Week13	DF16_1857	Macrophages	Unstimulated	-5.74756	-5.65903
Week13	DF16_1858	Macrophages	Unstimulated	-4.97276	-4.27572
Week13	DF16_1859	Eosinophils	Unstimulated	2.81819	14.208
Week13	DF16_186	Macrophages	Unstimulated	-6.96089	-8.34298
Week13	DF16_1860	T Cells	Unstimulated	7.5859	-1.46954
Week13	DF16_1861	Macrophages	Unstimulated	-6.16141	-6.90653
Week13	DF16_1862	Mast Cells	Unstimulated	-5.39728	10.4622
Week13	DF16_1863	B Cells	Unstimulated	5.49753	-8.30455
Week13	DF16_1864	T Cells	Unstimulated	9.48324	-1.04205
Week13	DF16_1865	Macrophages	Unstimulated	-5.66603	-5.91332
Week13	DF16_1866	Macrophages	Unstimulated	-5.25101	-5.48536
Week13	DF16_1867	Macrophages	Unstimulated	-4.90984	-5.34146
Week13	DF16_1868	Macrophages	Unstimulated	-5.04256	-4.5168
Week13	DF16_1869	Macrophages	Unstimulated	-5.69345	-5.71534
Week13	DF16_187	Macrophages	Unstimulated	-6.066	-8.24734
Week13	DF16_1870	Macrophages	Unstimulated	-5.82942	-6.94709
Week13	DF16_1871	Macrophages	Unstimulated	-5.52058	-3.10943
Week13	DF16_1872	Macrophages	Unstimulated	-5.4147	-6.78777
Week13	DF16_1873	Macrophages	Unstimulated	-5.2744	-6.4213
Week13	DF16_1874	Macrophages	Unstimulated	-5.77877	-6.81359
Week13	DF16_1875	Proliferating Cells	Unstimulated	-2.34161	-4.59123
Week13	DF16_1876	T Cells	Unstimulated	9.41773	-1.71706
Week13	DF16_1877	Macrophages	Unstimulated	-5.57377	-6.09999
Week13	DF16_1878	T Cells	Unstimulated	8.6734	-0.905418
Week13	DF16_1879	Macrophages	Unstimulated	-5.88801	-5.98184
Week13	DF16_188	Macrophages	Unstimulated	-7.07792	-8.13416
Week13	DF16_1880	Mast Cells	Unstimulated	-4.47109	-3.64444
Week13	DF16_1881	Macrophages	Unstimulated	-4.81346	-5.69823
Week13	DF16_1882	Macrophages	Unstimulated	-5.35063	-7.35008
Week13	DF16_1883	Macrophages	Unstimulated	-3.68923	-6.84799
Week13	DF16_1884	Macrophages	Unstimulated	1.92477	-3.73856
Week13	DF16_1885	Macrophages	Unstimulated	-5.52823	-6.56328
Week13	DF16_1886	Macrophages	Unstimulated	-6.17352	-6.36748
Week13	DF16_1887	Macrophages	Unstimulated	-6.52879	-7.66287
Week13	DF16_1888	Macrophages	Unstimulated	-5.33059	-6.19181
Week13	DF16_1889	Macrophages	Unstimulated	-4.37457	-4.69209
Week13	DF16_189	Macrophages	Unstimulated	-6.54151	-8.08207
Week13	DF16_1890	Macrophages	Unstimulated	-4.42003	-3.85775
Week13	DF16_1891	Macrophages	Unstimulated	-5.94151	-5.02739
Week13	DF16_1892	T Cells	Unstimulated	6.56842	-0.402148
Week13	DF16_1893	T Cells	Unstimulated	9.56751	-1.87591
Week13	DF16_1894	Macrophages	Unstimulated	-4.88398	-5.54554
Week13	DF16_1895	T Cells	Unstimulated	7.45806	-1.29435
Week13	DF16_1896	T Cells	Unstimulated	8.48628	-1.57989
Week13	DF16_1897	T Cells	Unstimulated	8.02268	-1.40829
Week13	DF16_1898	Macrophages	Unstimulated	-5.37328	-5.31626
Week13	DF16_1899	Macrophages	Unstimulated	-5.45497	-6.39647
Week13	DF16_190	Macrophages	Unstimulated	-6.81835	-8.61962
Week13	DF16_1900	T Cells	Unstimulated	9.97952	-3.71665
Week13	DF16_1901	Macrophages	Unstimulated	-5.91035	-6.68613
Week13	DF16_1902	Macrophages	Unstimulated	-6.34924	-5.15291
Week13	DF16_1903	Macrophages	Unstimulated	-6.3332	-6.57805
Week13	DF16_1905	Mast Cells	Unstimulated	-5.05419	11.6274
Week13	DF16_1906	Macrophages	Unstimulated	-5.33613	-4.65025
Week13	DF16_1907	Macrophages	Unstimulated	-2.43779	-6.51193
Week13	DF16_1908	Macrophages	Unstimulated	-5.79239	-5.2233
Week13	DF16_1909	Macrophages	Unstimulated	-5.89624	-6.26382
Week13	DF16_1910	Macrophages	Unstimulated	-5.61393	-5.75463
Week13	DF16_1912	Mast Cells	Unstimulated	-5.52259	11.4505
Week13	DF16_1913	Mast Cells	Unstimulated	-6.11906	11.543
Week13	DF16_1914	Macrophages	Unstimulated	-6.20083	-7.63246
Week13	DF16_1915	Macrophages	Unstimulated	-6.24447	-6.64217
Week13	DF16_1916	Macrophages	Unstimulated	-5.17548	-4.26913
Week13	DF16_1917	Macrophages	Unstimulated	-5.84175	-6.84238
Week13	DF16_1918	T Cells	Unstimulated	8.89841	-1.9576
Week13	DF16_192	Macrophages	Unstimulated	-6.98007	-8.43388
Week13	DF16_1920	Macrophages	Unstimulated	-3.42302	-5.82661
Week13	DF16_1921	Macrophages	Unstimulated	-5.56761	-5.31208
Week13	DF16_1922	Macrophages	Unstimulated	-6.3188	-6.87559
Week13	DF16_1923	Macrophages	Unstimulated	-0.021985	-4.07653
Week13	DF16_1924	Neutrophils	Unstimulated	6.46304	9.33604
Week13	DF16_1925	Mast Cells	Unstimulated	-5.70808	10.2871
Week13	DF16_1926	Macrophages	Unstimulated	-4.87169	-7.52798
Week13	DF16_1927	T Cells	Unstimulated	8.62225	-2.72558
Week13	DF16_1928	Macrophages	Unstimulated	-5.39407	-5.22247
Week13	DF16_1929	Macrophages	Unstimulated	-4.61134	-3.6556
Week13	DF16_193	Macrophages	Unstimulated	-6.70278	-8.62502
Week13	DF16_1930	Macrophages	Unstimulated	-3.72517	-8.53688
Week13	DF16_1931	Macrophages	Unstimulated	-5.46681	-5.25352
Week13	DF16_1932	Macrophages	Unstimulated	-5.62437	-6.07645
Week13	DF16_1933	Macrophages	Unstimulated	-5.37462	-4.9852
Week13	DF16_1934	Macrophages	Unstimulated	-4.80591	-6.30409
Week13	DF16_1935	Macrophages	Unstimulated	-5.21904	-6.44186
Week13	DF16_1936	Macrophages	Unstimulated	-5.37488	-6.02856
Week13	DF16_1937	Macrophages	Unstimulated	-4.98246	-4.96631
Week13	DF16_1938	Eosinophils	Unstimulated	3.17436	14.4654
Week13	DF16_1939	Macrophages	Unstimulated	-5.66261	-6.49067
Week13	DF16_194	Macrophages	Unstimulated	-6.58205	-8.05365
Week13	DF16_1940	Epithelial Cells	Unstimulated	-4.50194	-7.52367
Week13	DF16_1941	T Cells	Unstimulated	7.24211	-0.917495
Week13	DF16_1942	Macrophages	Unstimulated	-6.1423	-6.56337
Week13	DF16_1943	Eosinophils	Unstimulated	2.80973	14.3839
Week13	DF16_1944	T Cells	Unstimulated	9.0119	-1.78319
Week13	DF16_1945	Macrophages	Unstimulated	-5.51032	-6.06494
Week13	DF16_1946	Macrophages	Unstimulated	-5.7004	-5.96342
Week13	DF16_1947	Macrophages	Unstimulated	-3.89986	-6.52384
Week13	DF16_1948	Macrophages	Unstimulated	-4.60653	-4.23473
Week13	DF16_1949	Macrophages	Unstimulated	-4.38455	-6.68708
Week13	DF16_195	Macrophages	Unstimulated	-6.87258	-8.21984
Week13	DF16_1950	Macrophages	Unstimulated	-5.44003	-5.36696
Week13	DF16_1951	Macrophages	Unstimulated	-5.59508	-6.96134
Week13	DF16_1952	Macrophages	Unstimulated	-5.31103	-5.25704
Week13	DF16_1953	Macrophages	Unstimulated	-5.13101	-6.21205
Week13	DF16_1954	Eosinophils	Unstimulated	2.72946	14.0846
Week13	DF16_1955	T Cells	Unstimulated	9.43504	-1.31142
Week13	DF16_1956	Macrophages	Unstimulated	-5.40292	-5.49608
Week13	DF16_1957	Macrophages	Unstimulated	-2.88304	-4.23761
Week13	DF16_1958	Macrophages	Unstimulated	-4.90147	-5.26907
Week13	DF16_1959	Macrophages	Unstimulated	-5.80974	-6.62276
Week13	DF16_196	Macrophages	Unstimulated	-6.22848	-8.35593
Week13	DF16_1960	T Cells	Unstimulated	9.79254	-1.39621
Week13	DF16_1961	T Cells	Unstimulated	6.8139	-0.475731
Week13	DF16_1962	Macrophages	Unstimulated	-6.18445	-6.59137
Week13	DF16_1963	Macrophages	Unstimulated	-4.78642	-4.60178
Week13	DF16_1964	Macrophages	Unstimulated	-4.48618	-6.85735
Week13	DF16_1965	Macrophages	Unstimulated	-5.09747	-5.88399
Week13	DF16_1966	Macrophages	Unstimulated	-6.01996	-6.41276
Week13	DF16_1967	T Cells	Unstimulated	8.44687	2.5964
Week13	DF16_1968	Macrophages	Unstimulated	-6.1219	-6.3359
Week13	DF16_1969	Macrophages	Unstimulated	-2.10995	-8.95433
Week13	DF16_197	Macrophages	Unstimulated	-7.14214	-8.12755
Week13	DF16_1970	Macrophages	Unstimulated	-5.7179	-6.49916
Week13	DF16_1971	Macrophages	Unstimulated	-5.81788	-6.53724
Week13	DF16_1972	Macrophages	Unstimulated	-4.72534	-6.64539
Week13	DF16_1973	Macrophages	Unstimulated	-4.79542	-4.89687
Week13	DF16_1974	T Cells	Unstimulated	9.50995	-2.5103
Week13	DF16_1975	T Cells	Unstimulated	3.02363	12.9306
Week13	DF16_1976	Mast Cells	Unstimulated	-5.68297	12.1202
Week13	DF16_1977	Macrophages	Unstimulated	-6.42474	-7.27778
Week13	DF16_1978	Macrophages	Unstimulated	-5.20011	-4.82369
Week13	DF16_1979	Eosinophils	Unstimulated	2.92196	14.4045
Week13	DF16_198	Macrophages	Unstimulated	-6.16637	-8.70357
Week13	DF16_1980	Macrophages	Unstimulated	-5.9909	-6.89401
Week13	DF16_1981	Macrophages	Unstimulated	-5.12467	-4.66972
Week13	DF16_1982	Macrophages	Unstimulated	-6.08983	-6.71734
Week13	DF16_1983	Macrophages	Unstimulated	-5.78735	-5.75395
Week13	DF16_1984	Macrophages	Unstimulated	-4.95243	-4.76363
Week13	DF16_1985	Eosinophils	Unstimulated	2.79675	14.2385
Week13	DF16_1986	Mast Cells	Unstimulated	-5.87209	11.3588
Week13	DF16_1987	Macrophages	Unstimulated	-5.74185	-5.98518
Week13	DF16_1988	Eosinophils	Unstimulated	2.91577	14.5816
Week13	DF16_1989	Macrophages	Unstimulated	-2.96534	-7.7778
Week13	DF16_199	Macrophages	Unstimulated	-7.25423	-8.02521
Week13	DF16_1990	Macrophages	Unstimulated	-5.72489	-6.93126
Week13	DF16_1991	Macrophages	Unstimulated	-5.96025	-5.93392
Week13	DF16_1992	Macrophages	Unstimulated	-5.62959	-5.83423
Week13	DF16_1993	Macrophages	Unstimulated	-5.7127	-5.67168
Week13	DF16_1994	Proliferating Cells	Unstimulated	-0.771249	-5.10844
Week13	DF16_1995	Eosinophils	Unstimulated	2.83977	14.3273
Week13	DF16_1996	Macrophages	Unstimulated	-6.24785	-6.52446
Week13	DF16_1998	Mast Cells	Unstimulated	-6.63058	11.0363
Week13	DF16_1999	Macrophages	Unstimulated	-5.63069	-5.98317
Week13	DF16_200	Macrophages	Unstimulated	-7.12136	-8.23886
Week13	DF16_2000	Epithelial Cells	Unstimulated	-5.08837	-12.8166
Week13	DF16_2001	Eosinophils	Unstimulated	2.77801	14.1082
Week13	DF16_2002	Macrophages	Unstimulated	-5.66342	-6.09591
Week13	DF16_2003	Macrophages	Unstimulated	-6.0995	-6.36329
Week13	DF16_2004	Macrophages	Unstimulated	-5.82878	-5.24247
Week13	DF16_2005	Macrophages	Unstimulated	-6.20251	-6.54136
Week13	DF16_2007	Macrophages	Unstimulated	-5.37138	-6.31403
Week13	DF16_2008	T Cells	Unstimulated	8.80132	-0.727137
Week13	DF16_2009	Macrophages	Unstimulated	-3.72221	-4.93962
Week13	DF16_201	Macrophages	Unstimulated	-6.80857	-8.81513
Week13	DF16_2010	Macrophages	Unstimulated	-5.63058	-6.8589
Week13	DF16_2011	Mast Cells	Unstimulated	-5.42352	11.4611
Week13	DF16_2012	Eosinophils	Unstimulated	3.01345	14.5562
Week13	DF16_2013	Macrophages	Unstimulated	-3.49921	-5.26776
Week13	DF16_2014	Macrophages	Unstimulated	-5.0056	-6.51633
Week13	DF16_2015	Macrophages	Unstimulated	-6.00643	-6.61597
Week13	DF16_2016	Macrophages	Unstimulated	-5.04844	-5.73929
Week13	DF16_2017	Mast Cells	Unstimulated	-5.64413	11.7805
Week13	DF16_2018	Macrophages	Unstimulated	-5.7906	-6.53711
Week13	DF16_2019	Mast Cells	Unstimulated	-5.67307	10.6575
Week13	DF16_202	Macrophages	Unstimulated	-6.98904	-8.47099
Week13	DF16_2020	Macrophages	Unstimulated	-5.35902	-5.43156
Week13	DF16_2021	Macrophages	Unstimulated	-4.76716	-5.70928
Week13	DF16_2022	T Cells	Unstimulated	9.30514	-1.5449
Week13	DF16_2023	Macrophages	Unstimulated	-5.86234	-7.07624
Week13	DF16_2024	Macrophages	Unstimulated	-5.53381	-8.32844
Week13	DF16_2025	Macrophages	Unstimulated	-5.02048	-3.71721
Week13	DF16_2026	Macrophages	Unstimulated	-4.95409	-5.03059
Week13	DF16_2027	Mast Cells	Unstimulated	-6.06041	11.6948
Week13	DF16_2028	T Cells	Unstimulated	10.2989	-2.04843
Week13	DF16_2029	Macrophages	Unstimulated	-5.83601	-5.55004
Week13	DF16_203	Macrophages	Unstimulated	-6.33983	-8.46945
Week13	DF16_2030	Macrophages	Unstimulated	-5.8127	-6.29761
Week13	DF16_2031	Eosinophils	Unstimulated	2.87107	14.1007
Week13	DF16_2032	Macrophages	Unstimulated	-4.99345	-5.85807
Week13	DF16_2033	Eosinophils	Unstimulated	2.80362	14.1492
Week13	DF16_2035	Macrophages	Unstimulated	-5.56522	-5.61909
Week13	DF16_2036	Macrophages	Unstimulated	-5.26257	-4.84616
Week13	DF16_2037	Macrophages	Unstimulated	-5.341	-5.40891
Week13	DF16_2038	Macrophages	Unstimulated	-5.47167	-5.71397
Week13	DF16_2039	Eosinophils	Unstimulated	2.83565	14.0065
Week13	DF16_204	Macrophages	Unstimulated	-6.99118	-7.90038
Week13	DF16_2040	Macrophages	Unstimulated	-6.21382	-7.2477
Week13	DF16_2042	Macrophages	Unstimulated	-5.86453	-5.98421
Week13	DF16_2043	Macrophages	Unstimulated	-5.87425	-6.77277
Week13	DF16_2044	Macrophages	Unstimulated	-5.78206	-5.79468
Week13	DF16_2045	Macrophages	Unstimulated	-6.17263	-6.59734
Week13	DF16_2046	Macrophages	Unstimulated	-5.70612	-6.05478
Week13	DF16_2047	T Cells	Unstimulated	7.57444	-1.81567
Week13	DF16_2048	Macrophages	Unstimulated	-4.89949	-4.71272
Week13	DF16_2049	Neutrophils	Unstimulated	6.84315	9.46568
Week13	DF16_205	Macrophages	Unstimulated	-6.96046	-8.20766
Week13	DF16_2050	Macrophages	Unstimulated	-5.97301	-7.5235
Week13	DF16_2051	Macrophages	Unstimulated	-5.25354	-6.34137
Week13	DF16_2052	Macrophages	Unstimulated	-5.95483	-6.35088
Week13	DF16_2053	Macrophages	Unstimulated	-5.49457	-5.54561
Week13	DF16_2054	Macrophages	Unstimulated	-5.83782	-7.57441
Week13	DF16_2055	Eosinophils	Unstimulated	3.16892	14.4941
Week13	DF16_2056	T Cells	Unstimulated	8.10016	-1.98268
Week13	DF16_2057	Macrophages	Unstimulated	-5.75082	-6.32277
Week13	DF16_2058	Macrophages	Unstimulated	-5.67958	-7.20283
Week13	DF16_2059	Macrophages	Unstimulated	-4.46702	-7.04276
Week13	DF16_206	Macrophages	Unstimulated	-7.16726	-8.00423
Week13	DF16_2060	Macrophages	Unstimulated	-5.94268	-7.38543
Week13	DF16_2061	T Cells	Unstimulated	9.44059	-1.22011
Week13	DF16_2062	Macrophages	Unstimulated	-5.09181	-5.52841
Week13	DF16_2063	Macrophages	Unstimulated	-2.7221	-3.03914
Week13	DF16_2064	Mast Cells	Unstimulated	-5.54463	11.0653
Week13	DF16_2065	Macrophages	Unstimulated	-5.84501	-7.46527
Week13	DF16_2066	T Cells	Unstimulated	9.65261	-1.34466
Week13	DF16_2067	Macrophages	Unstimulated	-5.12468	-5.87088
Week13	DF16_2068	Macrophages	Unstimulated	-5.36182	-5.3416
Week13	DF16_2069	T Cells	Unstimulated	6.59917	-0.252737
Week13	DF16_207	Mast Cells	Unstimulated	-6.15121	12.0232
Week13	DF16_2070	T Cells	Unstimulated	9.30345	-1.60926
Week13	DF16_2071	Macrophages	Unstimulated	-4.82882	-5.77361
Week13	DF16_2072	Macrophages	Unstimulated	-2.59971	-4.24435
Week13	DF16_2073	Macrophages	Unstimulated	-5.83583	-6.13005
Week13	DF16_2075	Macrophages	Unstimulated	-5.98479	-5.97544
Week13	DF16_2076	Macrophages	Unstimulated	-5.32759	-6.71347
Week13	DF16_2077	Macrophages	Unstimulated	-5.71079	-5.81664
Week13	DF16_2078	Macrophages	Unstimulated	-5.86315	-6.42184
Week13	DF16_2079	Macrophages	Unstimulated	-6.15982	-7.92467
Week13	DF16_208	Macrophages	Unstimulated	-6.77367	-8.35446
Week13	DF16_2080	Macrophages	Unstimulated	-5.40309	-4.20908
Week13	DF16_2081	Macrophages	Unstimulated	-5.50744	-6.58716
Week13	DF16_2082	Macrophages	Unstimulated	-6.08171	-7.6118
Week13	DF16_2083	Neutrophils	Unstimulated	6.90661	9.52986
Week13	DF16_2084	Macrophages	Unstimulated	-5.766	-5.01553
Week13	DF16_2085	T Cells	Unstimulated	8.96325	-1.54149
Week13	DF16_2086	Macrophages	Unstimulated	-4.70322	-4.04566
Week13	DF16_2087	Macrophages	Unstimulated	-5.69522	-5.97127
Week13	DF16_2088	T Cells	Unstimulated	7.96986	-1.51005
Week13	DF16_2089	Eosinophils	Unstimulated	3.00832	14.2976
Week13	DF16_209	Macrophages	Unstimulated	-0.879597	-5.15262
Week13	DF16_2090	Macrophages	Unstimulated	-5.40541	-5.3721
Week13	DF16_2091	Macrophages	Unstimulated	-4.97034	-6.09162
Week13	DF16_2092	Eosinophils	Unstimulated	2.76986	12.4057
Week13	DF16_2093	Macrophages	Unstimulated	-4.16533	-4.83488
Week13	DF16_2094	Macrophages	Unstimulated	-5.82344	-5.85675
Week13	DF16_2095	Macrophages	Unstimulated	-4.74199	-5.01285
Week13	DF16_2096	Macrophages	Unstimulated	-0.741992	-3.37013
Week13	DF16_2097	Mast Cells	Unstimulated	-5.53936	11.1724
Week13	DF16_2098	Macrophages	Unstimulated	-5.69223	-6.31972
Week13	DF16_2099	Macrophages	Unstimulated	-5.37894	-6.31994
Week13	DF16_210	Macrophages	Unstimulated	-6.55977	-8.59033
Week13	DF16_2100	Mast Cells	Unstimulated	-5.8637	11.8764
Week13	DF16_2101	Macrophages	Unstimulated	-5.47134	-4.77655
Week13	DF16_2102	Macrophages	Unstimulated	-5.60034	-6.10632
Week13	DF16_2103	Macrophages	Unstimulated	-5.24679	-5.71154
Week13	DF16_2104	Eosinophils	Unstimulated	2.84128	14.0953
Week13	DF16_2105	Macrophages	Unstimulated	-5.09147	-5.42582
Week13	DF16_2106	Macrophages	Unstimulated	-5.71417	-6.16757
Week13	DF16_2108	Macrophages	Unstimulated	-5.50073	-5.93709
Week13	DF16_2109	Macrophages	Unstimulated	-5.35467	-4.7908
Week13	DF16_211	Macrophages	Unstimulated	-7.21908	1.11934
Week13	DF16_2110	Macrophages	Unstimulated	-6.02003	-6.54633
Week13	DF16_2111	T Cells	Unstimulated	7.18937	-0.758853
Week13	DF16_2112	Macrophages	Unstimulated	-4.47622	-4.57773
Week13	DF16_2113	Macrophages	Unstimulated	-5.32563	-5.90849
Week13	DF16_2115	Macrophages	Unstimulated	-2.60145	-4.0755
Week13	DF16_2116	Macrophages	Unstimulated	-5.27615	-5.60652
Week13	DF16_2117	Proliferating Cells	Unstimulated	-4.41469	-5.73666
Week13	DF16_2118	Eosinophils	Unstimulated	2.98869	14.5518
Week13	DF16_2119	Proliferating Cells	Unstimulated	-3.8558	-5.59281
Week13	DF16_212	Macrophages	Unstimulated	-6.2337	-8.82605
Week13	DF16_2120	T Cells	Unstimulated	9.03325	-1.39646
Week13	DF16_2121	T Cells	Unstimulated	10.4719	-2.42436
Week13	DF16_2122	Macrophages	Unstimulated	-5.72142	-7.62614
Week13	DF16_2123	T Cells	Unstimulated	9.27493	-0.88061
Week13	DF16_2124	Macrophages	Unstimulated	-5.77492	-6.50119
Week13	DF16_2125	Macrophages	Unstimulated	-5.1136	-5.46447
Week13	DF16_2126	Neutrophils	Unstimulated	6.65077	9.48491
Week13	DF16_2127	Macrophages	Unstimulated	-4.26722	-6.65497
Week13	DF16_2128	Macrophages	Unstimulated	-5.02683	-5.23718
Week13	DF16_2129	Macrophages	Unstimulated	-5.53261	-3.98801
Week13	DF16_213	Macrophages	Unstimulated	-6.59258	-8.43623
Week13	DF16_2130	T Cells	Unstimulated	9.2102	-0.93513
Week13	DF16_2132	T Cells	Unstimulated	6.87499	-0.745342
Week13	DF16_2133	T Cells	Unstimulated	9.43699	0.1785
Week13	DF16_2134	Macrophages	Unstimulated	-5.39896	-6.08892
Week13	DF16_2135	Macrophages	Unstimulated	-2.4246	-3.72224
Week13	DF16_2136	Mast Cells	Unstimulated	-6.12213	11.7387
Week13	DF16_2137	Eosinophils	Unstimulated	3.05174	14.6696
Week13	DF16_2138	Macrophages	Unstimulated	-5.92629	-6.03005
Week13	DF16_2139	Macrophages	Unstimulated	-5.74343	-6.19588
Week13	DF16_2140	Macrophages	Unstimulated	-5.26423	-5.61794
Week13	DF16_2141	Macrophages	Unstimulated	-6.32026	-4.64282
Week13	DF16_2142	Macrophages	Unstimulated	-5.94542	-6.65981
Week13	DF16_2143	Macrophages	Unstimulated	-4.99883	-4.80498
Week13	DF16_2144	T Cells	Unstimulated	8.80191	-2.40191
Week13	DF16_2145	Macrophages	Unstimulated	-5.31673	-7.00096
Week13	DF16_2146	Eosinophils	Unstimulated	2.85405	14.3734
Week13	DF16_2147	Macrophages	Unstimulated	-5.37004	-6.26729
Week13	DF16_2149	Macrophages	Unstimulated	-5.08251	-5.10225
Week13	DF16_215	Macrophages	Unstimulated	-6.60097	-7.7658
Week13	DF16_2150	Macrophages	Unstimulated	-4.42036	-5.08701
Week13	DF16_2151	Macrophages	Unstimulated	-5.0061	-5.43617
Week13	DF16_2152	Macrophages	Unstimulated	-4.86555	-6.42554
Week13	DF16_2153	Macrophages	Unstimulated	-6.12729	-6.20637
Week13	DF16_2154	Macrophages	Unstimulated	-6.09925	-7.02746
Week13	DF16_2155	Eosinophils	Unstimulated	2.74091	14.2326
Week13	DF16_2157	Mast Cells	Unstimulated	-5.98827	11.6306
Week13	DF16_2158	Macrophages	Unstimulated	-5.75897	-6.48416
Week13	DF16_2159	Macrophages	Unstimulated	-5.23487	-5.5943
Week13	DF16_216	Macrophages	Unstimulated	-7.34582	0.708528
Week13	DF16_2160	Macrophages	Unstimulated	-5.30534	-5.79235
Week13	DF16_2161	Macrophages	Unstimulated	-5.22283	-5.90722
Week13	DF16_2162	Macrophages	Unstimulated	-5.25475	-5.20737
Week13	DF16_2163	Macrophages	Unstimulated	-5.3725	-5.56063
Week13	DF16_2164	Macrophages	Unstimulated	-4.84373	-4.73629
Week13	DF16_2165	Macrophages	Unstimulated	-4.93745	-5.7302
Week13	DF16_2166	Macrophages	Unstimulated	-5.92786	-6.57002
Week13	DF16_2167	Macrophages	Unstimulated	-2.81719	-4.35163
Week13	DF16_2168	Macrophages	Unstimulated	-4.9823	-6.65095
Week13	DF16_2169	Macrophages	Unstimulated	-5.59438	-5.98573
Week13	DF16_217	Macrophages	Unstimulated	-6.74092	-8.10085
Week13	DF16_2170	Macrophages	Unstimulated	-4.94658	-5.45522
Week13	DF16_2171	Macrophages	Unstimulated	-4.35084	-4.25699
Week13	DF16_2172	Macrophages	Unstimulated	-5.44054	-6.33822
Week13	DF16_2173	Macrophages	Unstimulated	-5.63808	-6.3716
Week13	DF16_2174	Mast Cells	Unstimulated	-5.76587	11.6406
Week13	DF16_2175	T Cells	Unstimulated	8.47836	-3.39191
Week13	DF16_2176	Macrophages	Unstimulated	-5.93798	-5.72716
Week13	DF16_2177	T Cells	Unstimulated	9.05202	-1.94833
Week13	DF16_2178	Macrophages	Unstimulated	-5.02814	-7.14268
Week13	DF16_2179	Macrophages	Unstimulated	-2.89991	-7.01722
Week13	DF16_218	Macrophages	Unstimulated	-6.85797	-8.39617
Week13	DF16_2180	Macrophages	Unstimulated	-4.5065	-5.92065
Week13	DF16_2181	Macrophages	Unstimulated	-5.22368	-5.05715
Week13	DF16_2182	Mast Cells	Unstimulated	-6.02798	11.5738
Week13	DF16_2183	Eosinophils	Unstimulated	2.77524	14.5135
Week13	DF16_2184	Macrophages	Unstimulated	-5.4251	-5.85882
Week13	DF16_2185	T Cells	Unstimulated	9.33317	-0.946386
Week13	DF16_2186	Macrophages	Unstimulated	-4.87322	-5.94221
Week13	DF16_2187	Macrophages	Unstimulated	-5.98493	-5.09698
Week13	DF16_2188	T Cells	Unstimulated	9.24964	-2.48187
Week13	DF16_2189	T Cells	Unstimulated	8.92543	-3.04097
Week13	DF16_219	Macrophages	Unstimulated	-6.77222	-7.93372
Week13	DF16_2191	Macrophages	Unstimulated	-5.50078	-5.17059
Week13	DF16_2192	Macrophages	Unstimulated	-5.28329	-4.59178
Week13	DF16_2193	Macrophages	Unstimulated	-5.5617	-6.69636
Week13	DF16_2194	Macrophages	Unstimulated	-1.91831	-4.83049
Week13	DF16_2195	Macrophages	Unstimulated	-5.46785	-6.37165
Week13	DF16_2196	Macrophages	Unstimulated	-2.19645	-8.23123
Week13	DF16_2197	Macrophages	Unstimulated	-5.20468	-5.13035
Week13	DF16_2198	Macrophages	Unstimulated	-5.61454	-5.88125
Week13	DF16_2199	Macrophages	Unstimulated	-5.31628	-5.52344
Week13	DF16_2200	Macrophages	Unstimulated	-4.13962	-5.25525
Week13	DF16_2201	Macrophages	Unstimulated	-5.7094	-5.6991
Week13	DF16_2202	Macrophages	Unstimulated	-5.13662	-6.16051
Week13	DF16_2205	Macrophages	Unstimulated	-0.813941	-4.52159
Week13	DF16_2206	T Cells	Unstimulated	9.40277	-0.896915
Week13	DF16_2207	Macrophages	Unstimulated	-5.69248	-5.20567
Week13	DF16_2208	Proliferating Cells	Unstimulated	3.99406	-3.74143
Week13	DF16_2209	Macrophages	Unstimulated	-5.86455	-6.146
Week13	DF16_221	Macrophages	Unstimulated	-6.65526	-8.39786
Week13	DF16_2210	Macrophages	Unstimulated	-6.23556	-5.71058
Week13	DF16_2211	Macrophages	Unstimulated	-5.37672	-6.6846
Week13	DF16_2212	Macrophages	Unstimulated	-5.70737	-5.84782
Week13	DF16_2213	Macrophages	Unstimulated	-6.03401	-6.297
Week13	DF16_2214	Mast Cells	Unstimulated	-3.77146	-3.10909
Week13	DF16_2215	Macrophages	Unstimulated	-5.35636	-4.95538
Week13	DF16_2216	T Cells	Unstimulated	9.77548	-1.53015
Week13	DF16_2217	Macrophages	Unstimulated	-3.73531	-3.49588
Week13	DF16_2218	Macrophages	Unstimulated	-5.32728	-6.57971
Week13	DF16_2219	B Cells	Unstimulated	5.26871	-8.22821
Week13	DF16_222	Macrophages	Unstimulated	-6.96472	-8.40758
Week13	DF16_2220	Macrophages	Unstimulated	-5.08581	-5.64546
Week13	DF16_2221	Macrophages	Unstimulated	-4.71516	-4.99056
Week13	DF16_2222	T Cells	Unstimulated	9.17806	-1.05503
Week13	DF16_2223	Macrophages	Unstimulated	-5.72	-5.61987
Week13	DF16_2224	T Cells	Unstimulated	9.06145	-0.977233
Week13	DF16_2225	T Cells	Unstimulated	9.93695	-3.17479
Week13	DF16_2226	T Cells	Unstimulated	9.90971	-2.39981
Week13	DF16_2227	Eosinophils	Unstimulated	2.96504	14.5682
Week13	DF16_2228	Macrophages	Unstimulated	-4.90731	-5.22324
Week13	DF16_2229	Eosinophils	Unstimulated	2.78706	13.992
Week13	DF16_2230	Macrophages	Unstimulated	-5.48001	-4.77693
Week13	DF16_2231	Macrophages	Unstimulated	-5.85583	-6.17045
Week13	DF16_2232	Macrophages	Unstimulated	-5.27128	-5.85689
Week13	DF16_2233	Macrophages	Unstimulated	-4.41019	-5.82088
Week13	DF16_2234	T Cells	Unstimulated	6.05055	-0.696292
Week13	DF16_2235	T Cells	Unstimulated	9.58416	-2.77996
Week13	DF16_2236	Macrophages	Unstimulated	-5.29463	-5.4011
Week13	DF16_2237	Macrophages	Unstimulated	-6.01594	-5.92401
Week13	DF16_2238	Macrophages	Unstimulated	-5.68481	-5.87565
Week13	DF16_2239	Macrophages	Unstimulated	-4.40447	-6.02356
Week13	DF16_224	Macrophages	Unstimulated	-7.04958	-7.67167
Week13	DF16_2240	Macrophages	Unstimulated	-4.93143	-4.54312
Week13	DF16_2241	Macrophages	Unstimulated	-5.61248	-6.01578
Week13	DF16_2242	Macrophages	Unstimulated	-4.48277	-6.80347
Week13	DF16_2243	Macrophages	Unstimulated	-5.32176	-5.50604
Week13	DF16_2244	Macrophages	Unstimulated	-4.68968	-6.331
Week13	DF16_2245	Macrophages	Unstimulated	-4.35869	-4.88769
Week13	DF16_2246	Macrophages	Unstimulated	-5.07522	-5.27853
Week13	DF16_2247	Macrophages	Unstimulated	-4.55359	-6.30858
Week13	DF16_2248	Macrophages	Unstimulated	-5.82217	-6.36436
Week13	DF16_225	Macrophages	Unstimulated	-5.59159	-9.09834
Week13	DF16_2250	Macrophages	Unstimulated	-5.20632	-5.83468
Week13	DF16_2251	Eosinophils	Unstimulated	2.78144	14.2673
Week13	DF16_2252	Macrophages	Unstimulated	-4.9431	-5.54308
Week13	DF16_2253	Macrophages	Unstimulated	-5.80816	-5.74232
Week13	DF16_2254	Macrophages	Unstimulated	-5.70126	-7.04081
Week13	DF16_2255	Macrophages	Unstimulated	-5.6209	-6.07938
Week13	DF16_2256	Macrophages	Unstimulated	-5.56047	-6.41325
Week13	DF16_2257	Eosinophils	Unstimulated	2.81373	13.9424
Week13	DF16_2258	Macrophages	Unstimulated	-5.21729	-4.56218
Week13	DF16_2259	Macrophages	Unstimulated	-2.89551	-6.93871
Week13	DF16_226	Macrophages	Unstimulated	-6.84229	-8.44353
Week13	DF16_2260	Eosinophils	Unstimulated	2.43233	13.6143
Week13	DF16_2261	Macrophages	Unstimulated	-4.53742	-4.74394
Week13	DF16_2262	Macrophages	Unstimulated	-4.29901	-3.68671
Week13	DF16_2263	T Cells	Unstimulated	8.7149	-1.83016
Week13	DF16_2264	Macrophages	Unstimulated	-5.3661	-5.21481
Week13	DF16_2265	Macrophages	Unstimulated	-5.46193	-5.17057
Week13	DF16_2266	Macrophages	Unstimulated	-4.68363	-5.48701
Week13	DF16_2267	Macrophages	Unstimulated	-5.78413	-5.59487
Week13	DF16_2268	Macrophages	Unstimulated	-5.85357	-6.33425
Week13	DF16_2269	Macrophages	Unstimulated	-5.14169	-5.90538
Week13	DF16_227	Macrophages	Unstimulated	-7.21703	-8.02568
Week13	DF16_2270	Eosinophils	Unstimulated	2.70687	14.2002
Week13	DF16_2271	Macrophages	Unstimulated	-6.11037	-5.60374
Week13	DF16_2272	T Cells	Unstimulated	8.65667	-1.99366
Week13	DF16_2273	Mast Cells	Unstimulated	-5.9481	11.5196
Week13	DF16_2274	Macrophages	Unstimulated	-5.74894	-6.27798
Week13	DF16_2275	Macrophages	Unstimulated	-5.45835	-5.35823
Week13	DF16_2276	Macrophages	Unstimulated	-5.14666	-6.22346
Week13	DF16_2277	Macrophages	Unstimulated	-4.9244	-6.37904
Week13	DF16_2278	Macrophages	Unstimulated	-5.34109	-5.67263
Week13	DF16_2279	T Cells	Unstimulated	8.97563	-2.71347
Week13	DF16_228	Macrophages	Unstimulated	-0.689139	-4.89489
Week13	DF16_2280	Macrophages	Unstimulated	-4.81563	-5.81013
Week13	DF16_2281	Macrophages	Unstimulated	-5.93328	-5.96052
Week13	DF16_2282	Macrophages	Unstimulated	-5.03534	-5.90479
Week13	DF16_2283	Macrophages	Unstimulated	-5.65202	-6.55723
Week13	DF16_2284	Macrophages	Unstimulated	-4.08743	-6.62538
Week13	DF16_2285	T Cells	Unstimulated	9.45625	-1.64059
Week13	DF16_2286	Macrophages	Unstimulated	-5.16221	-4.71683
Week13	DF16_2287	Macrophages	Unstimulated	-5.87246	-5.76038
Week13	DF16_2288	Macrophages	Unstimulated	-5.74661	-6.80535
Week13	DF16_2289	Macrophages	Unstimulated	-5.84993	-6.39467
Week13	DF16_229	Macrophages	Unstimulated	-6.09968	-8.34594
Week13	DF16_2291	Macrophages	Unstimulated	-3.91859	-6.18742
Week13	DF16_2292	Macrophages	Unstimulated	-6.13171	-6.32183
Week13	DF16_2293	Macrophages	Unstimulated	-4.89283	-6.24721
Week13	DF16_2294	Macrophages	Unstimulated	-5.87177	-6.49075
Week13	DF16_2295	Macrophages	Unstimulated	-4.97071	-6.66425
Week13	DF16_2296	Macrophages	Unstimulated	-5.37924	-8.13984
Week13	DF16_2297	T Cells	Unstimulated	9.70712	-2.60605
Week13	DF16_2298	Macrophages	Unstimulated	-4.78457	-6.51789
Week13	DF16_2299	Macrophages	Unstimulated	-5.36444	-5.73744
Week13	DF16_230	Macrophages	Unstimulated	-6.71983	-7.84655
Week13	DF16_2300	Macrophages	Unstimulated	-4.71427	-5.52128
Week13	DF16_2301	Eosinophils	Unstimulated	3.05466	14.2789
Week13	DF16_2302	Macrophages	Unstimulated	-5.24008	-5.07889
Week13	DF16_2303	Macrophages	Unstimulated	-5.59719	-5.41175
Week13	DF16_2304	Macrophages	Unstimulated	-4.66421	-4.09151
Week13	DF16_2305	Macrophages	Unstimulated	-5.3942	-5.89617
Week13	DF16_2306	Macrophages	Unstimulated	-5.33075	-6.09288
Week13	DF16_2307	Macrophages	Unstimulated	-5.30293	-5.16983
Week13	DF16_2308	Macrophages	Unstimulated	-5.43914	-6.22538
Week13	DF16_2309	Eosinophils	Unstimulated	2.85162	14.436
Week13	DF16_231	Macrophages	Unstimulated	-6.58066	-8.38874
Week13	DF16_2310	Macrophages	Unstimulated	-5.31058	-4.75865
Week13	DF16_2311	T Cells	Unstimulated	9.2214	-1.04185
Week13	DF16_2312	Macrophages	Unstimulated	-5.17955	-4.0706
Week13	DF16_2313	T Cells	Unstimulated	9.49325	-1.82887
Week13	DF16_2314	T Cells	Unstimulated	9.58847	-2.04266
Week13	DF16_2315	Macrophages	Unstimulated	-5.73112	-5.04033
Week13	DF16_2316	Mast Cells	Unstimulated	-5.93898	11.3944
Week13	DF16_2317	Macrophages	Unstimulated	-3.2394	-7.30143
Week13	DF16_2318	B Cells	Unstimulated	3.60521	-6.78032
Week13	DF16_2319	Macrophages	Unstimulated	-5.93756	-6.74515
Week13	DF16_232	Macrophages	Unstimulated	-7.01111	-8.4431
Week13	DF16_2320	Macrophages	Unstimulated	-5.47955	-5.5266
Week13	DF16_2321	Macrophages	Unstimulated	-0.98535	-3.55319
Week13	DF16_2322	Macrophages	Unstimulated	-4.92623	-5.62553
Week13	DF16_2323	Macrophages	Unstimulated	-5.58033	-5.26906
Week13	DF16_2324	Macrophages	Unstimulated	-4.98138	-5.4207
Week13	DF16_2325	Macrophages	Unstimulated	-5.19299	-5.22584
Week13	DF16_2326	T Cells	Unstimulated	8.52378	-2.46274
Week13	DF16_2327	Macrophages	Unstimulated	-6.01792	-5.53684
Week13	DF16_2328	Macrophages	Unstimulated	-5.45161	-6.32249
Week13	DF16_2329	Macrophages	Unstimulated	-3.94609	-5.19238
Week13	DF16_2330	Macrophages	Unstimulated	-5.23315	-5.92287
Week13	DF16_2331	Macrophages	Unstimulated	-3.69687	-6.18162
Week13	DF16_2332	Macrophages	Unstimulated	-4.96917	-6.1232
Week13	DF16_2333	Macrophages	Unstimulated	-5.12963	-4.90824
Week13	DF16_2334	T Cells	Unstimulated	8.0452	-2.82006
Week13	DF16_2335	Macrophages	Unstimulated	-4.99109	-4.45418
Week13	DF16_2336	Macrophages	Unstimulated	-4.48751	-6.24405
Week13	DF16_2337	T Cells	Unstimulated	8.96874	-3.61288
Week13	DF16_2338	Macrophages	Unstimulated	-5.5401	-6.01219
Week13	DF16_2339	T Cells	Unstimulated	9.53678	-1.74872
Week13	DF16_234	Macrophages	Unstimulated	-7.20069	-8.14956
Week13	DF16_2340	Macrophages	Unstimulated	-4.67241	-6.73466
Week13	DF16_2341	Macrophages	Unstimulated	-5.31946	-7.22568
Week13	DF16_2342	Macrophages	Unstimulated	-5.33232	-5.97575
Week13	DF16_2343	Macrophages	Unstimulated	-4.90259	-6.20471
Week13	DF16_2344	Macrophages	Unstimulated	-4.6018	-5.29584
Week13	DF16_2345	Mast Cells	Unstimulated	-5.77478	11.5732
Week13	DF16_2346	Macrophages	Unstimulated	-5.3164	-5.95637
Week13	DF16_2347	Macrophages	Unstimulated	-5.69248	-5.81557
Week13	DF16_2348	T Cells	Unstimulated	9.01315	-2.41885
Week13	DF16_2349	T Cells	Unstimulated	7.94719	-1.21294
Week13	DF16_235	Macrophages	Unstimulated	-6.45204	-8.68045
Week13	DF16_2350	Macrophages	Unstimulated	7.59115	-2.97094
Week13	DF16_2351	Macrophages	Unstimulated	-4.9996	-4.67556
Week13	DF16_2352	T Cells	Unstimulated	7.96363	-2.00934
Week13	DF16_2354	Eosinophils	Unstimulated	2.83467	13.9474
Week13	DF16_2355	Macrophages	Unstimulated	-5.67161	-5.54233
Week13	DF16_2356	Macrophages	Unstimulated	-1.53143	-3.85669
Week13	DF16_2357	Macrophages	Unstimulated	-5.53177	-5.4847
Week13	DF16_2358	T Cells	Unstimulated	8.72048	-2.89072
Week13	DF16_2359	Epithelial Cells	Unstimulated	-4.64038	-7.18591
Week13	DF16_236	Macrophages	Unstimulated	-7.22826	0.799248
Week13	DF16_2360	Macrophages	Unstimulated	-4.79589	-4.36138
Week13	DF16_2361	Macrophages	Unstimulated	-3.97875	-4.04933
Week13	DF16_2362	Macrophages	Unstimulated	-5.23263	-5.76732
Week13	DF16_2363	Mast Cells	Unstimulated	-3.8368	-3.11519
Week13	DF16_2364	Macrophages	Unstimulated	-5.45127	-5.84295
Week13	DF16_2365	Macrophages	Unstimulated	-4.84666	-5.74239
Week13	DF16_2366	Macrophages	Unstimulated	-5.38196	-5.91156
Week13	DF16_2367	Eosinophils	Unstimulated	2.79633	14.2463
Week13	DF16_2368	Neutrophils	Unstimulated	6.70325	9.22873
Week13	DF16_2369	Macrophages	Unstimulated	-5.73459	-5.83715
Week13	DF16_237	Macrophages	Unstimulated	-6.53494	-8.66827
Week13	DF16_2370	Macrophages	Unstimulated	-5.35617	-5.12832
Week13	DF16_2371	Macrophages	Unstimulated	-5.76094	-5.89206
Week13	DF16_2372	Mast Cells	Unstimulated	-5.99131	8.88901
Week13	DF16_2373	T Cells	Unstimulated	9.4422	-1.03998
Week13	DF16_2374	Macrophages	Unstimulated	-5.81081	-6.24651
Week13	DF16_2375	Macrophages	Unstimulated	-5.53009	-5.83855
Week13	DF16_2376	Macrophages	Unstimulated	-5.8055	-6.43548
Week13	DF16_2377	Macrophages	Unstimulated	-4.96052	-6.3202
Week13	DF16_2378	Macrophages	Unstimulated	-5.96215	-6.27095
Week13	DF16_2379	Eosinophils	Unstimulated	2.71953	13.9938
Week13	DF16_238	Macrophages	Unstimulated	1.52447	3.72464
Week13	DF16_2380	Macrophages	Unstimulated	-5.31997	-5.99265
Week13	DF16_2381	Macrophages	Unstimulated	-3.8469	-5.12149
Week13	DF16_2382	Macrophages	Unstimulated	-4.35111	-4.09979
Week13	DF16_2383	Macrophages	Unstimulated	-5.7368	-5.78805
Week13	DF16_2384	Macrophages	Unstimulated	-5.66344	-5.38151
Week13	DF16_2385	Macrophages	Unstimulated	-5.39174	-5.45573
Week13	DF16_2386	Macrophages	Unstimulated	-2.54669	-4.78311
Week13	DF16_2387	Macrophages	Unstimulated	-5.87281	-6.20341
Week13	DF16_2388	Macrophages	Unstimulated	-4.86363	-5.02219
Week13	DF16_2389	Macrophages	Unstimulated	-5.455	-6.51799
Week13	DF16_239	Macrophages	Unstimulated	-6.60664	-8.25623
Week13	DF16_2390	Macrophages	Unstimulated	-6.83855	-6.35106
Week13	DF16_2391	Macrophages	Unstimulated	-5.49221	-5.47162
Week13	DF16_2392	Macrophages	Unstimulated	-6.28302	-6.50323
Week13	DF16_2393	Macrophages	Unstimulated	-5.60809	-6.77098
Week13	DF16_2394	Macrophages	Unstimulated	-5.59064	-6.63667
Week13	DF16_2395	Macrophages	Unstimulated	-4.96441	-5.32073
Week13	DF16_2396	Macrophages	Unstimulated	-4.53122	-5.27458
Week13	DF16_2397	Macrophages	Unstimulated	-5.52554	-5.72404
Week13	DF16_2398	Eosinophils	Unstimulated	2.52987	13.9277
Week13	DF16_2399	Macrophages	Unstimulated	-5.16961	-5.60745
Week13	DF16_240	Macrophages	Unstimulated	-6.7261	-8.12265
Week13	DF16_2400	Macrophages	Unstimulated	-5.66832	-5.63914
Week13	DF16_2401	Macrophages	Unstimulated	-4.2284	-4.7277
Week13	DF16_2402	Macrophages	Unstimulated	-1.5962	-4.29307
Week13	DF16_2403	T Cells	Unstimulated	7.16988	-0.921639
Week13	DF16_2404	Macrophages	Unstimulated	-0.769972	-4.60655
Week13	DF16_2405	Macrophages	Unstimulated	-5.399	-5.8525
Week13	DF16_2406	Macrophages	Unstimulated	-6.01699	-6.21367
Week13	DF16_2407	Macrophages	Unstimulated	-5.83435	-6.33237
Week13	DF16_2408	Macrophages	Unstimulated	-5.66043	-5.59847
Week13	DF16_2409	Mast Cells	Unstimulated	-4.02848	-2.68776
Week13	DF16_241	Macrophages	Unstimulated	-6.8277	-8.56481
Week13	DF16_2410	Macrophages	Unstimulated	-4.44046	-5.00004
Week13	DF16_2411	Macrophages	Unstimulated	-5.40442	-5.16764
Week13	DF16_2412	Macrophages	Unstimulated	-5.12521	-5.97653
Week13	DF16_2413	T Cells	Unstimulated	8.90719	-0.744902
Week13	DF16_2414	Eosinophils	Unstimulated	2.73771	13.9325
Week13	DF16_2415	Macrophages	Unstimulated	-5.13313	-6.07036
Week13	DF16_2416	Macrophages	Unstimulated	-5.42637	-5.43002
Week13	DF16_2417	Macrophages	Unstimulated	-4.67132	-4.42461
Week13	DF16_2418	Macrophages	Unstimulated	-5.43035	-5.458
Week13	DF16_2419	Macrophages	Unstimulated	-2.75962	-6.433
Week13	DF16_242	Macrophages	Unstimulated	-6.11622	-8.25426
Week13	DF16_2420	Macrophages	Unstimulated	-5.63841	-5.71084
Week13	DF16_2421	Macrophages	Unstimulated	-5.88313	-5.82819
Week13	DF16_2422	Macrophages	Unstimulated	-2.13731	-2.63279
Week13	DF16_2423	Macrophages	Unstimulated	-5.41711	-5.72169
Week13	DF16_2424	Macrophages	Unstimulated	-5.80277	-5.18554
Week13	DF16_2425	Macrophages	Unstimulated	-5.61814	-5.54204
Week13	DF16_2426	Mast Cells	Unstimulated	-5.88803	11.4047
Week13	DF16_2427	Macrophages	Unstimulated	-4.21477	-6.91142
Week13	DF16_2428	Macrophages	Unstimulated	-5.60121	-5.7915
Week13	DF16_2429	Macrophages	Unstimulated	-4.87124	-5.60798
Week13	DF16_243	Macrophages	Unstimulated	-6.75621	-8.01129
Week13	DF16_2430	Macrophages	Unstimulated	-6.39034	-8.27626
Week13	DF16_2431	Macrophages	Unstimulated	-6.02485	-5.81769
Week13	DF16_2432	Macrophages	Unstimulated	-5.46549	-6.35169
Week13	DF16_2433	Macrophages	Unstimulated	-4.80095	-4.96269
Week13	DF16_2434	T Cells	Unstimulated	8.54243	-1.67827
Week13	DF16_2435	Macrophages	Unstimulated	-2.5643	-7.3518
Week13	DF16_2436	Macrophages	Unstimulated	-5.38804	-6.14516
Week13	DF16_2437	Macrophages	Unstimulated	-4.05628	-7.24266
Week13	DF16_2438	Macrophages	Unstimulated	-5.13905	-4.94393
Week13	DF16_244	Macrophages	Unstimulated	-6.70603	-8.01033
Week13	DF16_2440	Mast Cells	Unstimulated	-3.97462	-3.37305
Week13	DF16_2441	Macrophages	Unstimulated	-5.46784	-5.93238
Week13	DF16_2442	Macrophages	Unstimulated	-5.50137	-6.11194
Week13	DF16_2443	Eosinophils	Unstimulated	2.73934	13.874
Week13	DF16_2444	Macrophages	Unstimulated	-6.02295	-6.15551
Week13	DF16_2445	Macrophages	Unstimulated	-6.8869	-6.85331
Week13	DF16_2446	Macrophages	Unstimulated	-5.85318	-6.49606
Week13	DF16_2447	Macrophages	Unstimulated	-4.38585	-6.07268
Week13	DF16_2449	Macrophages	Unstimulated	-4.69935	-4.46537
Week13	DF16_245	Macrophages	Unstimulated	-6.93348	-8.43622
Week13	DF16_2450	Macrophages	Unstimulated	-5.01668	-5.90922
Week13	DF16_2451	Macrophages	Unstimulated	-4.44062	-6.54892
Week13	DF16_2452	Macrophages	Unstimulated	-5.73219	-6.50879
Week13	DF16_2453	Macrophages	Unstimulated	-5.09266	-4.00049
Week13	DF16_2454	Macrophages	Unstimulated	-5.83383	-5.377
Week13	DF16_2455	Macrophages	Unstimulated	-5.25664	-5.92249
Week13	DF16_2456	Macrophages	Unstimulated	-5.6653	-6.51201
Week13	DF16_2457	Macrophages	Unstimulated	-1.64617	-5.0409
Week13	DF16_2458	T Cells	Unstimulated	7.24781	-1.64792
Week13	DF16_2459	T Cells	Unstimulated	8.68863	-0.965817
Week13	DF16_2460	Macrophages	Unstimulated	-5.75424	-7.73771
Week13	DF16_2461	Macrophages	Unstimulated	-5.21885	-6.46491
Week13	DF16_2462	Macrophages	Unstimulated	-5.49163	-5.42754
Week13	DF16_2463	Macrophages	Unstimulated	-3.69811	-4.42587
Week13	DF16_2464	Macrophages	Unstimulated	-4.90019	-5.9592
Week13	DF16_2465	Macrophages	Unstimulated	-5.22038	-4.60352
Week13	DF16_2466	Macrophages	Unstimulated	-4.40408	-5.98725
Week13	DF16_2467	Macrophages	Unstimulated	-5.11699	-4.9529
Week13	DF16_2468	Macrophages	Unstimulated	-5.92887	-5.96942
Week13	DF16_2469	T Cells	Unstimulated	8.84216	-3.42666
Week13	DF16_247	Macrophages	Unstimulated	-6.94682	-8.44692
Week13	DF16_2470	T Cells	Unstimulated	9.81194	-1.48787
Week13	DF16_2471	Macrophages	Unstimulated	-4.75597	-4.86838
Week13	DF16_2472	Proliferating Cells	Unstimulated	-3.22191	-4.368
Week13	DF16_2473	Macrophages	Unstimulated	-5.34132	-5.55129
Week13	DF16_2474	Macrophages	Unstimulated	-5.42408	-5.85813
Week13	DF16_2475	T Cells	Unstimulated	8.7237	-1.30383
Week13	DF16_2476	Macrophages	Unstimulated	-5.1011	-5.42218
Week13	DF16_2477	Mast Cells	Unstimulated	-4.27599	-3.64131
Week13	DF16_2478	Macrophages	Unstimulated	-5.61709	-5.47445
Week13	DF16_2479	Macrophages	Unstimulated	-5.34249	-6.20636
Week13	DF16_248	Macrophages	Unstimulated	-6.13729	-8.24056
Week13	DF16_2480	Macrophages	Unstimulated	-6.26974	-7.12415
Week13	DF16_2481	Macrophages	Unstimulated	-5.91226	-6.80999
Week13	DF16_2482	Mast Cells	Unstimulated	-5.87641	11.544
Week13	DF16_2483	Macrophages	Unstimulated	-4.89636	-5.69456
Week13	DF16_2484	Macrophages	Unstimulated	-5.60696	-6.05882
Week13	DF16_2485	Mast Cells	Unstimulated	-3.58757	-2.91989
Week13	DF16_2486	Macrophages	Unstimulated	-4.64978	-4.36784
Week13	DF16_2487	T Cells	Unstimulated	9.03797	-2.35838
Week13	DF16_2488	Macrophages	Unstimulated	-4.09049	-4.04609
Week13	DF16_2489	Macrophages	Unstimulated	-5.80057	-5.81398
Week13	DF16_249	Macrophages	Unstimulated	-7.16566	-8.18151
Week13	DF16_2490	Macrophages	Unstimulated	-5.49851	-5.45451
Week13	DF16_2491	Epithelial Cells	Unstimulated	-7.48993	-11.4547
Week13	DF16_2492	Macrophages	Unstimulated	-5.27738	-6.48051
Week13	DF16_2493	Macrophages	Unstimulated	-5.46343	-6.20468
Week13	DF16_2494	Macrophages	Unstimulated	-4.69418	-4.25427
Week13	DF16_2495	Macrophages	Unstimulated	7.34866	-1.96493
Week13	DF16_2496	Mast Cells	Unstimulated	-5.21032	10.7793
Week13	DF16_2497	Macrophages	Unstimulated	-5.04476	-4.75577
Week13	DF16_2498	Macrophages	Unstimulated	-5.46314	-6.31101
Week13	DF16_2499	Macrophages	Unstimulated	-3.66844	-6.77688
Week13	DF16_25	Macrophages	Unstimulated	-6.62216	-8.57433
Week13	DF16_250	Macrophages	Unstimulated	-6.72963	-7.93128
Week13	DF16_2500	T Cells	Unstimulated	8.59841	-0.593278
Week13	DF16_2501	T Cells	Unstimulated	8.61311	-2.28976
Week13	DF16_2502	Macrophages	Unstimulated	-5.39374	-5.13564
Week13	DF16_2503	Eosinophils	Unstimulated	2.61401	13.8355
Week13	DF16_2504	Macrophages	Unstimulated	-5.55287	-6.2664
Week13	DF16_2505	Macrophages	Unstimulated	-5.91873	-6.83086
Week13	DF16_2506	Macrophages	Unstimulated	-5.7093	-5.77487
Week13	DF16_2507	Macrophages	Unstimulated	-5.71674	-6.23788
Week13	DF16_2508	Macrophages	Unstimulated	-6.00285	-4.80716
Week13	DF16_2509	Macrophages	Unstimulated	-4.48604	-5.1165
Week13	DF16_251	Macrophages	Unstimulated	-6.53635	-8.7589
Week13	DF16_2510	Macrophages	Unstimulated	-4.32425	-4.4283
Week13	DF16_2511	Macrophages	Unstimulated	-5.15099	-5.17823
Week13	DF16_2512	Macrophages	Unstimulated	-2.29648	-4.71378
Week13	DF16_2513	Mast Cells	Unstimulated	-5.67984	10.8175
Week13	DF16_2514	Macrophages	Unstimulated	-4.36794	-4.43433
Week13	DF16_2515	Macrophages	Unstimulated	-5.47123	-5.27462
Week13	DF16_2516	Macrophages	Unstimulated	-5.33975	-5.39354
Week13	DF16_2517	Macrophages	Unstimulated	-4.74492	-5.37231
Week13	DF16_2518	Eosinophils	Unstimulated	3.13339	14.0218
Week13	DF16_2519	Macrophages	Unstimulated	-5.21693	-4.94783
Week13	DF16_252	Macrophages	Unstimulated	-6.1795	-8.85389
Week13	DF16_2520	Macrophages	Unstimulated	-5.68468	-6.31765
Week13	DF16_2521	Macrophages	Unstimulated	-5.3381	-5.96495
Week13	DF16_2522	Macrophages	Unstimulated	-5.65553	-4.15994
Week13	DF16_2523	Macrophages	Unstimulated	-5.6843	-6.0339
Week13	DF16_2524	Macrophages	Unstimulated	-5.47399	-5.93505
Week13	DF16_2525	Macrophages	Unstimulated	-5.22469	-5.74493
Week13	DF16_2526	Macrophages	Unstimulated	-5.57866	-6.9237
Week13	DF16_2527	Epithelial Cells	Unstimulated	-6.30426	-10.3479
Week13	DF16_2528	Mast Cells	Unstimulated	-4.01344	-3.09034
Week13	DF16_2529	Macrophages	Unstimulated	-6.02515	-5.79383
Week13	DF16_253	Macrophages	Unstimulated	-6.63179	-8.18961
Week13	DF16_2530	Macrophages	Unstimulated	-4.87167	-7.72675
Week13	DF16_2531	Macrophages	Unstimulated	-5.12804	-5.78036
Week13	DF16_2532	Macrophages	Unstimulated	-5.6339	-6.84398
Week13	DF16_2533	Neutrophils	Unstimulated	6.93877	9.53955
Week13	DF16_2534	Macrophages	Unstimulated	-5.3427	-6.95813
Week13	DF16_2535	Mast Cells	Unstimulated	-3.81186	-2.26917
Week13	DF16_2536	Macrophages	Unstimulated	-4.72083	-4.80278
Week13	DF16_2537	Macrophages	Unstimulated	-4.95411	-5.14862
Week13	DF16_2538	T Cells	Unstimulated	9.47216	-2.59465
Week13	DF16_2539	Macrophages	Unstimulated	-4.57856	-6.41308
Week13	DF16_254	Macrophages	Unstimulated	-6.78163	-8.11085
Week13	DF16_2540	Macrophages	Unstimulated	1.75057	-3.71561
Week13	DF16_2541	Macrophages	Unstimulated	-4.98535	-4.48511
Week13	DF16_2542	Macrophages	Unstimulated	-4.61354	-4.28451
Week13	DF16_2543	Macrophages	Unstimulated	-5.16353	-4.74077
Week13	DF16_2544	Eosinophils	Unstimulated	2.90748	14.459
Week13	DF16_2545	Macrophages	Unstimulated	-4.68143	-4.81908
Week13	DF16_2546	Macrophages	Unstimulated	-5.73373	-5.47691
Week13	DF16_2547	Macrophages	Unstimulated	-5.76094	-6.21152
Week13	DF16_2548	Macrophages	Unstimulated	-4.19671	-6.51137
Week13	DF16_2549	T Cells	Unstimulated	8.82034	-3.90046
Week13	DF16_255	Macrophages	Unstimulated	-6.37343	-8.36146
Week13	DF16_2550	Macrophages	Unstimulated	-5.87399	-5.497
Week13	DF16_2551	Macrophages	Unstimulated	-5.89224	-5.60283
Week13	DF16_2552	Macrophages	Unstimulated	-5.54679	-6.58613
Week13	DF16_2553	Mast Cells	Unstimulated	-3.63931	-3.22121
Week13	DF16_2554	B Cells	Unstimulated	5.36858	-8.27084
Week13	DF16_2555	Macrophages	Unstimulated	-5.02793	-6.44635
Week13	DF16_2556	Macrophages	Unstimulated	-5.56041	-5.9778
Week13	DF16_2557	Macrophages	Unstimulated	-5.55182	-5.7258
Week13	DF16_2558	Macrophages	Unstimulated	-5.12108	-5.42042
Week13	DF16_2559	Macrophages	Unstimulated	-3.5761	-2.05437
Week13	DF16_256	Macrophages	Unstimulated	-7.1647	-8.20486
Week13	DF16_2560	Macrophages	Unstimulated	-5.67653	-6.3619
Week13	DF16_2561	Macrophages	Unstimulated	-4.11289	-3.28219
Week13	DF16_2562	Macrophages	Unstimulated	-5.0125	-5.09821
Week13	DF16_2563	Macrophages	Unstimulated	-5.68379	-5.77465
Week13	DF16_2564	Macrophages	Unstimulated	-4.75335	-5.86532
Week13	DF16_2565	Proliferating Cells	Unstimulated	-3.13959	-4.30585
Week13	DF16_2566	T Cells	Unstimulated	9.94772	-2.89367
Week13	DF16_2567	Macrophages	Unstimulated	-6.22788	-6.78897
Week13	DF16_2568	Macrophages	Unstimulated	-4.32643	-3.89946
Week13	DF16_2569	Macrophages	Unstimulated	-2.46274	-3.3588
Week13	DF16_257	Macrophages	Unstimulated	-6.71709	-8.6599
Week13	DF16_2570	Macrophages	Unstimulated	-5.2281	-4.96151
Week13	DF16_2571	Mast Cells	Unstimulated	-3.86318	-2.88817
Week13	DF16_2572	Mast Cells	Unstimulated	-5.74417	11.3437
Week13	DF16_2573	Macrophages	Unstimulated	-6.1352	-6.39709
Week13	DF16_2574	Macrophages	Unstimulated	-4.63727	-4.67799
Week13	DF16_2575	Macrophages	Unstimulated	-5.27317	-5.3104
Week13	DF16_2576	Macrophages	Unstimulated	-5.68076	-5.56042
Week13	DF16_2577	Macrophages	Unstimulated	-4.84624	-5.43426
Week13	DF16_2578	Macrophages	Unstimulated	-5.44311	-5.48957
Week13	DF16_2579	Macrophages	Unstimulated	-4.81454	-5.45842
Week13	DF16_258	Mast Cells	Unstimulated	-6.12301	11.3387
Week13	DF16_2580	Macrophages	Unstimulated	-3.80726	-4.68921
Week13	DF16_2581	Mast Cells	Unstimulated	-5.73244	8.82313
Week13	DF16_2582	T Cells	Unstimulated	9.5212	-1.79914
Week13	DF16_2583	Macrophages	Unstimulated	-5.3035	-5.10221
Week13	DF16_2584	Macrophages	Unstimulated	-5.56319	-5.08118
Week13	DF16_2585	Macrophages	Unstimulated	-4.96086	-5.22544
Week13	DF16_2586	T Cells	Unstimulated	9.1663	-1.17855
Week13	DF16_2587	Eosinophils	Unstimulated	2.96794	13.9444
Week13	DF16_2588	Macrophages	Unstimulated	-4.47211	-5.32304
Week13	DF16_2589	Macrophages	Unstimulated	-5.37233	-6.02917
Week13	DF16_259	Macrophages	Unstimulated	-7.14282	-7.91754
Week13	DF16_2590	Macrophages	Unstimulated	-3.44966	-4.03954
Week13	DF16_2591	Epithelial Cells	Unstimulated	-3.95949	-6.29067
Week13	DF16_2592	Mast Cells	Unstimulated	-3.68025	-2.57294
Week13	DF16_2593	Epithelial Cells	Unstimulated	-5.07829	-12.8094
Week13	DF16_2594	Macrophages	Unstimulated	-5.94585	-6.62437
Week13	DF16_2595	Macrophages	Unstimulated	-5.02531	-4.61452
Week13	DF16_2596	Eosinophils	Unstimulated	2.82802	14.0844
Week13	DF16_2597	Macrophages	Unstimulated	-4.28774	-4.76427
Week13	DF16_2598	Macrophages	Unstimulated	-5.63342	-6.8936
Week13	DF16_26	Macrophages	Unstimulated	-6.99524	-7.95671
Week13	DF16_260	Macrophages	Unstimulated	-6.61222	-8.71879
Week13	DF16_2600	Macrophages	Unstimulated	-5.77133	-6.19594
Week13	DF16_2601	Macrophages	Unstimulated	-5.75609	-5.98704
Week13	DF16_2602	Macrophages	Unstimulated	-5.65209	-5.82494
Week13	DF16_2603	Macrophages	Unstimulated	-6.01342	-6.42921
Week13	DF16_2604	Macrophages	Unstimulated	-5.40885	-5.7732
Week13	DF16_2605	T Cells	Unstimulated	9.44093	-3.48171
Week13	DF16_2606	T Cells	Unstimulated	9.393	-1.23622
Week13	DF16_2607	Macrophages	Unstimulated	-3.9066	-4.13916
Week13	DF16_2608	Macrophages	Unstimulated	-5.18012	-5.53761
Week13	DF16_2609	Macrophages	Unstimulated	-2.10816	-4.21514
Week13	DF16_261	Macrophages	Unstimulated	-6.37017	-8.78936
Week13	DF16_2610	Epithelial Cells	Unstimulated	-4.87872	-11.7003
Week13	DF16_2611	Eosinophils	Unstimulated	2.88905	14.3279
Week13	DF16_2612	Macrophages	Unstimulated	-5.16998	-6.12607
Week13	DF16_2613	Macrophages	Unstimulated	-5.30154	-5.70195
Week13	DF16_2614	Macrophages	Unstimulated	-5.54904	-6.00875
Week13	DF16_2615	T Cells	Unstimulated	7.796	-1.26851
Week13	DF16_2616	Macrophages	Unstimulated	-5.30027	-5.48349
Week13	DF16_2617	Mast Cells	Unstimulated	-5.37775	11.2242
Week13	DF16_2618	Macrophages	Unstimulated	-5.15861	-5.76381
Week13	DF16_2619	Macrophages	Unstimulated	-5.11066	-6.27667
Week13	DF16_262	Macrophages	Unstimulated	-6.47155	-8.59547
Week13	DF16_2620	Macrophages	Unstimulated	-4.30562	-5.75352
Week13	DF16_2621	Macrophages	Unstimulated	-4.66378	-6.03131
Week13	DF16_2622	Macrophages	Unstimulated	-5.02729	-5.18467
Week13	DF16_2623	Macrophages	Unstimulated	-4.57166	-5.33937
Week13	DF16_2624	Macrophages	Unstimulated	-5.51321	-5.63141
Week13	DF16_2625	Macrophages	Unstimulated	-5.40564	-5.34065
Week13	DF16_2626	T Cells	Unstimulated	8.8939	-2.86896
Week13	DF16_2627	Macrophages	Unstimulated	-5.49828	-5.56334
Week13	DF16_2628	T Cells	Unstimulated	9.13771	-1.06262
Week13	DF16_2629	Macrophages	Unstimulated	-4.96187	-4.87234
Week13	DF16_263	Macrophages	Unstimulated	-7.00578	-8.39741
Week13	DF16_2630	Macrophages	Unstimulated	-4.68444	-5.24982
Week13	DF16_2631	Macrophages	Unstimulated	-5.80549	-5.7224
Week13	DF16_2632	Macrophages	Unstimulated	-4.66236	-5.63314
Week13	DF16_2633	Macrophages	Unstimulated	-5.12733	-5.39917
Week13	DF16_2634	Macrophages	Unstimulated	-5.19794	-6.61274
Week13	DF16_2635	Macrophages	Unstimulated	-4.8873	-4.75206
Week13	DF16_2636	Macrophages	Unstimulated	-4.87617	-5.21311
Week13	DF16_2637	Macrophages	Unstimulated	-5.40793	-4.0877
Week13	DF16_2638	T Cells	Unstimulated	8.88671	-2.47771
Week13	DF16_2639	T Cells	Unstimulated	9.48913	-1.2785
Week13	DF16_264	Macrophages	Unstimulated	-7.06999	-8.33321
Week13	DF16_2640	Macrophages	Unstimulated	-5.63743	-4.83831
Week13	DF16_2641	Macrophages	Unstimulated	-5.2585	-5.86878
Week13	DF16_2642	Macrophages	Unstimulated	-2.58806	-3.79807
Week13	DF16_2643	Epithelial Cells	Unstimulated	-5.05232	-12.035
Week13	DF16_2644	Mast Cells	Unstimulated	-5.82033	11.3364
Week13	DF16_2645	Macrophages	Unstimulated	-3.73885	-4.34253
Week13	DF16_2646	Macrophages	Unstimulated	-4.90852	-3.96326
Week13	DF16_2647	Macrophages	Unstimulated	-5.8101	-6.03007
Week13	DF16_2648	Macrophages	Unstimulated	-5.40774	-5.89339
Week13	DF16_2649	T Cells	Unstimulated	8.82776	-3.39712
Week13	DF16_265	Macrophages	Unstimulated	-5.88213	-8.74671
Week13	DF16_2650	Macrophages	Unstimulated	-4.85259	-4.17198
Week13	DF16_2651	Macrophages	Unstimulated	-2.90934	-6.4069
Week13	DF16_2652	Macrophages	Unstimulated	-5.21729	-5.28714
Week13	DF16_2653	Macrophages	Unstimulated	-5.09441	-4.71174
Week13	DF16_2654	Macrophages	Unstimulated	-3.90535	-5.23885
Week13	DF16_2655	Macrophages	Unstimulated	-4.44914	-5.84662
Week13	DF16_2656	Macrophages	Unstimulated	-2.45921	-5.02288
Week13	DF16_2657	Macrophages	Unstimulated	-4.88153	-5.33949
Week13	DF16_2658	Macrophages	Unstimulated	-4.96175	-5.25786
Week13	DF16_2659	Macrophages	Unstimulated	-4.23275	-5.30629
Week13	DF16_266	Macrophages	Unstimulated	-7.0409	-8.22419
Week13	DF16_2660	Macrophages	Unstimulated	-6.12409	-6.53118
Week13	DF16_2661	Proliferating Cells	Unstimulated	-2.24961	-4.53983
Week13	DF16_2662	Macrophages	Unstimulated	-5.99736	-6.47079
Week13	DF16_2663	T Cells	Unstimulated	9.5627	-2.04472
Week13	DF16_2664	Mast Cells	Unstimulated	-5.44735	10.4444
Week13	DF16_2665	Macrophages	Unstimulated	-5.13773	-5.92151
Week13	DF16_2666	Macrophages	Unstimulated	-2.69998	-6.14583
Week13	DF16_2667	Epithelial Cells	Unstimulated	-2.04993	-3.63083
Week13	DF16_2668	Macrophages	Unstimulated	-4.66535	-4.70266
Week13	DF16_2669	Macrophages	Unstimulated	-4.57868	-5.74149
Week13	DF16_267	Macrophages	Unstimulated	-7.02303	-8.14525
Week13	DF16_2670	Macrophages	Unstimulated	-5.67936	-5.78337
Week13	DF16_2671	Macrophages	Unstimulated	-3.70604	-5.41245
Week13	DF16_2672	T Cells	Unstimulated	9.3239	-1.42345
Week13	DF16_2673	B Cells	Unstimulated	5.05287	-8.02788
Week13	DF16_2674	Macrophages	Unstimulated	-3.80091	-4.51786
Week13	DF16_2675	Macrophages	Unstimulated	-4.51369	-5.22563
Week13	DF16_2676	Macrophages	Unstimulated	-5.54573	-6.36875
Week13	DF16_2677	Epithelial Cells	Unstimulated	-4.95115	-12.4552
Week13	DF16_2678	Macrophages	Unstimulated	-4.44284	-5.60423
Week13	DF16_2679	Macrophages	Unstimulated	-4.1238	-5.43857
Week13	DF16_268	Macrophages	Unstimulated	-6.5917	-8.30847
Week13	DF16_2680	Macrophages	Unstimulated	-5.44564	-3.99784
Week13	DF16_2681	Macrophages	Unstimulated	-5.45631	-5.80765
Week13	DF16_2682	Macrophages	Unstimulated	-4.84617	-4.60086
Week13	DF16_2683	Macrophages	Unstimulated	-4.87335	-4.24573
Week13	DF16_2684	Macrophages	Unstimulated	-5.28798	-5.65492
Week13	DF16_2685	Macrophages	Unstimulated	-5.654	-5.532
Week13	DF16_2686	Mast Cells	Unstimulated	-3.55542	-1.89496
Week13	DF16_2687	Mast Cells	Unstimulated	-5.56437	10.0564
Week13	DF16_2688	Proliferating Cells	Unstimulated	3.92465	-3.65475
Week13	DF16_2689	Macrophages	Unstimulated	-5.51243	-5.8162
Week13	DF16_269	Macrophages	Unstimulated	-6.22197	-9.08743
Week13	DF16_2690	Macrophages	Unstimulated	-5.0226	-5.60002
Week13	DF16_2691	Macrophages	Unstimulated	-5.41325	-5.14404
Week13	DF16_2692	Macrophages	Unstimulated	-2.5715	-7.40214
Week13	DF16_2693	Macrophages	Unstimulated	-5.03959	-5.03999
Week13	DF16_2694	Macrophages	Unstimulated	-5.54422	-5.48724
Week13	DF16_2695	Macrophages	Unstimulated	-4.62764	-5.18503
Week13	DF16_2696	Eosinophils	Unstimulated	2.62921	12.391
Week13	DF16_2697	Macrophages	Unstimulated	-4.67318	-4.85025
Week13	DF16_2698	Macrophages	Unstimulated	-4.25036	-5.80048
Week13	DF16_2699	Macrophages	Unstimulated	-5.91823	-6.21177
Week13	DF16_27	Macrophages	Unstimulated	0.425813	-5.0287
Week13	DF16_270	Macrophages	Unstimulated	-5.79346	-8.84777
Week13	DF16_2700	Epithelial Cells	Unstimulated	-5.02419	-12.5738
Week13	DF16_2701	Macrophages	Unstimulated	-4.90825	-4.82102
Week13	DF16_2702	Macrophages	Unstimulated	-5.56693	-6.16043
Week13	DF16_2703	Macrophages	Unstimulated	-4.94877	-4.82454
Week13	DF16_2704	Macrophages	Unstimulated	-5.36349	-5.26918
Week13	DF16_2705	Macrophages	Unstimulated	-4.43042	-5.59909
Week13	DF16_2706	Macrophages	Unstimulated	-5.65566	-6.87596
Week13	DF16_2707	Macrophages	Unstimulated	-5.90405	-6.04045
Week13	DF16_2709	Macrophages	Unstimulated	-5.41242	-5.61861
Week13	DF16_271	Macrophages	Unstimulated	-6.47824	-7.98483
Week13	DF16_2710	Macrophages	Unstimulated	-3.80637	-5.51806
Week13	DF16_2711	Macrophages	Unstimulated	-5.10514	-5.45678
Week13	DF16_2712	Macrophages	Unstimulated	-5.81156	-6.31988
Week13	DF16_2713	Macrophages	Unstimulated	-5.36558	-5.67147
Week13	DF16_2714	T Cells	Unstimulated	8.17423	-2.65633
Week13	DF16_2715	Macrophages	Unstimulated	-4.45883	-5.09612
Week13	DF16_2716	Macrophages	Unstimulated	-4.14741	-4.71784
Week13	DF16_2717	Macrophages	Unstimulated	-5.56829	-6.07534
Week13	DF16_2718	Epithelial Cells	Unstimulated	-4.95303	-11.9234
Week13	DF16_2719	Macrophages	Unstimulated	-4.17741	-4.86194
Week13	DF16_272	Macrophages	Unstimulated	-6.48988	-8.62492
Week13	DF16_2720	Macrophages	Unstimulated	-5.78227	-5.92148
Week13	DF16_2721	Macrophages	Unstimulated	-5.04866	-5.37026
Week13	DF16_2723	Eosinophils	Unstimulated	3.08906	14.6654
Week13	DF16_2724	Macrophages	Unstimulated	-3.31925	-5.51299
Week13	DF16_2725	Macrophages	Unstimulated	-4.81261	-5.39324
Week13	DF16_2726	Macrophages	Unstimulated	-4.50858	-4.78758
Week13	DF16_2727	Macrophages	Unstimulated	-4.24821	-4.79283
Week13	DF16_2728	T Cells	Unstimulated	8.73369	0.141462
Week13	DF16_2729	Macrophages	Unstimulated	-5.61233	-5.86885
Week13	DF16_273	Macrophages	Unstimulated	-6.3094	-8.26459
Week13	DF16_2730	Macrophages	Unstimulated	-5.24476	-5.69184
Week13	DF16_2731	Macrophages	Unstimulated	-3.78652	-5.70371
Week13	DF16_2732	Macrophages	Unstimulated	-5.19834	-4.65995
Week13	DF16_2733	Macrophages	Unstimulated	-4.89352	-5.4519
Week13	DF16_2734	Macrophages	Unstimulated	-3.9915	-6.25081
Week13	DF16_2735	Macrophages	Unstimulated	-5.84242	-6.26844
Week13	DF16_2736	Eosinophils	Unstimulated	2.60024	13.5808
Week13	DF16_2737	Macrophages	Unstimulated	-4.3179	-5.31937
Week13	DF16_2738	Neutrophils	Unstimulated	6.54874	9.4347
Week13	DF16_2739	Eosinophils	Unstimulated	2.39165	13.1256
Week13	DF16_274	Macrophages	Unstimulated	-7.01834	-8.01866
Week13	DF16_2740	Eosinophils	Unstimulated	3.04022	14.5901
Week13	DF16_2741	Mast Cells	Unstimulated	-5.86259	10.8125
Week13	DF16_2742	Macrophages	Unstimulated	-5.80507	-4.77832
Week13	DF16_2743	Macrophages	Unstimulated	-4.64512	-4.75211
Week13	DF16_2744	Macrophages	Unstimulated	-5.6588	-6.33911
Week13	DF16_2745	Macrophages	Unstimulated	-5.30821	-5.9902
Week13	DF16_2747	Macrophages	Unstimulated	-3.82981	-2.90123
Week13	DF16_2748	Macrophages	Unstimulated	-4.88757	-4.6121
Week13	DF16_2749	Mast Cells	Unstimulated	-5.8318	11.2508
Week13	DF16_275	Macrophages	Unstimulated	-5.96994	-8.92989
Week13	DF16_2750	T Cells	Unstimulated	9.26162	-2.00713
Week13	DF16_2751	Macrophages	Unstimulated	-3.04161	-5.14085
Week13	DF16_2752	Macrophages	Unstimulated	-5.30813	-5.89904
Week13	DF16_2753	T Cells	Unstimulated	7.79732	-2.33054
Week13	DF16_2754	Macrophages	Unstimulated	-5.79783	-5.49721
Week13	DF16_2755	Macrophages	Unstimulated	-4.79136	-4.71594
Week13	DF16_2756	Macrophages	Unstimulated	-5.97318	-6.46216
Week13	DF16_2757	Macrophages	Unstimulated	-5.62266	-5.46349
Week13	DF16_2758	Macrophages	Unstimulated	-5.20472	-4.94938
Week13	DF16_2759	Macrophages	Unstimulated	-4.67079	-5.31652
Week13	DF16_276	Macrophages	Unstimulated	-6.66428	-7.7929
Week13	DF16_2760	Macrophages	Unstimulated	-4.62397	-4.63146
Week13	DF16_2761	Macrophages	Unstimulated	-2.13686	-6.08769
Week13	DF16_2762	Macrophages	Unstimulated	-5.86458	-5.77031
Week13	DF16_2763	Macrophages	Unstimulated	-5.68593	-6.0354
Week13	DF16_2764	Macrophages	Unstimulated	-5.42955	-5.59612
Week13	DF16_2765	Macrophages	Unstimulated	-5.19626	-5.87798
Week13	DF16_2766	Neutrophils	Unstimulated	6.75511	9.30346
Week13	DF16_2767	Macrophages	Unstimulated	-5.08321	-5.48219
Week13	DF16_2768	Macrophages	Unstimulated	-5.19343	-4.99378
Week13	DF16_277	Macrophages	Unstimulated	-7.12036	-8.04416
Week13	DF16_2770	Mast Cells	Unstimulated	-4.14253	-3.00304
Week13	DF16_2771	Macrophages	Unstimulated	-5.59995	-5.7898
Week13	DF16_2772	Macrophages	Unstimulated	-4.80934	-6.78542
Week13	DF16_2773	Macrophages	Unstimulated	-4.41698	-4.96277
Week13	DF16_2774	Macrophages	Unstimulated	-5.16335	-6.1601
Week13	DF16_2775	Macrophages	Unstimulated	-5.91736	-8.16659
Week13	DF16_2776	Macrophages	Unstimulated	-5.6509	-5.58322
Week13	DF16_2777	T Cells	Unstimulated	9.25894	-0.792533
Week13	DF16_2778	Macrophages	Unstimulated	-4.76374	-5.34773
Week13	DF16_2779	Macrophages	Unstimulated	-5.18799	-5.91768
Week13	DF16_278	Macrophages	Unstimulated	-6.8706	-8.47158
Week13	DF16_2780	Eosinophils	Unstimulated	3.13237	14.1704
Week13	DF16_2781	Macrophages	Unstimulated	-4.9685	-6.17717
Week13	DF16_2782	Macrophages	Unstimulated	-5.15053	-4.98304
Week13	DF16_2783	Macrophages	Unstimulated	-4.91407	-5.41439
Week13	DF16_2784	Epithelial Cells	Unstimulated	-4.90959	-12.1549
Week13	DF16_2785	T Cells	Unstimulated	8.96598	-1.07152
Week13	DF16_2786	Neutrophils	Unstimulated	6.87452	9.41571
Week13	DF16_2787	Macrophages	Unstimulated	-4.68169	-4.94332
Week13	DF16_2788	Macrophages	Unstimulated	-5.39722	-6.03465
Week13	DF16_2789	T Cells	Unstimulated	8.25589	-2.50433
Week13	DF16_279	Macrophages	Unstimulated	-5.71827	-9.15386
Week13	DF16_2790	T Cells	Unstimulated	7.67064	-2.98426
Week13	DF16_2791	Macrophages	Unstimulated	-4.31823	-4.9291
Week13	DF16_2792	Macrophages	Unstimulated	-4.97578	-5.42943
Week13	DF16_2793	Macrophages	Unstimulated	-3.62292	-5.32985
Week13	DF16_2794	Macrophages	Unstimulated	-5.26702	-5.69364
Week13	DF16_2795	Macrophages	Unstimulated	-4.83338	-4.35326
Week13	DF16_2796	Macrophages	Unstimulated	-3.9042	-6.05697
Week13	DF16_2797	Macrophages	Unstimulated	-3.64042	-5.34529
Week13	DF16_2798	Macrophages	Unstimulated	-5.13701	-5.16541
Week13	DF16_2799	T Cells	Unstimulated	8.24999	-1.86322
Week13	DF16_28	Macrophages	Unstimulated	-6.3372	-8.41718
Week13	DF16_280	Macrophages	Unstimulated	-6.3425	-8.29525
Week13	DF16_2800	T Cells	Unstimulated	6.58493	-0.118745
Week13	DF16_2801	Mast Cells	Unstimulated	-3.79167	-2.1304
Week13	DF16_2802	Macrophages	Unstimulated	-5.30538	-5.50516
Week13	DF16_2803	Macrophages	Unstimulated	-3.38895	-3.35329
Week13	DF16_2804	Mast Cells	Unstimulated	-3.67189	-3.01004
Week13	DF16_2805	Macrophages	Unstimulated	-4.74189	-5.05955
Week13	DF16_2806	Mast Cells	Unstimulated	-3.66643	-3.49868
Week13	DF16_2807	Macrophages	Unstimulated	-5.2381	-5.22075
Week13	DF16_2808	T Cells	Unstimulated	9.59328	0.709206
Week13	DF16_2809	Eosinophils	Unstimulated	2.73073	12.5083
Week13	DF16_281	Macrophages	Unstimulated	-6.82246	-8.11613
Week13	DF16_2810	Mast Cells	Unstimulated	-4.4603	-2.32923
Week13	DF16_2811	T Cells	Unstimulated	9.50275	-1.1969
Week13	DF16_2812	Mast Cells	Unstimulated	-5.70371	12.0264
Week13	DF16_2813	Macrophages	Unstimulated	-5.57421	-5.93229
Week13	DF16_2814	Macrophages	Unstimulated	-4.22397	-5.30645
Week13	DF16_2815	Macrophages	Unstimulated	-5.54891	-6.47823
Week13	DF16_2816	Macrophages	Unstimulated	-5.00014	-4.73271
Week13	DF16_2817	Macrophages	Unstimulated	-5.69715	-4.84096
Week13	DF16_2818	Macrophages	Unstimulated	-4.15167	-4.94248
Week13	DF16_2819	Eosinophils	Unstimulated	2.48416	13.4002
Week13	DF16_282	Macrophages	Unstimulated	-0.196397	-4.8379
Week13	DF16_2820	Macrophages	Unstimulated	-5.73195	-7.23818
Week13	DF16_2821	Macrophages	Unstimulated	-4.36098	-4.28858
Week13	DF16_2822	Macrophages	Unstimulated	-6.51876	-5.798
Week13	DF16_2823	Eosinophils	Unstimulated	2.78728	13.0193
Week13	DF16_2824	Macrophages	Unstimulated	-5.35115	-5.75555
Week13	DF16_2825	Macrophages	Unstimulated	-0.208772	-3.65148
Week13	DF16_2826	Macrophages	Unstimulated	-5.00515	-5.49822
Week13	DF16_2827	T Cells	Unstimulated	8.23381	-2.85414
Week13	DF16_2829	Macrophages	Unstimulated	-4.93888	-5.40829
Week13	DF16_283	Macrophages	Unstimulated	-6.77019	-8.25449
Week13	DF16_2830	Macrophages	Unstimulated	-3.87265	-4.78555
Week13	DF16_2831	Macrophages	Unstimulated	-4.85961	-5.42845
Week13	DF16_2833	Macrophages	Unstimulated	-4.978	-6.00831
Week13	DF16_2834	Macrophages	Unstimulated	-5.50981	-3.89457
Week13	DF16_2835	Macrophages	Unstimulated	-5.77598	-6.09316
Week13	DF16_2836	Macrophages	Unstimulated	-4.60036	-4.93812
Week13	DF16_2837	Macrophages	Unstimulated	-5.57751	-6.77359
Week13	DF16_2838	Macrophages	Unstimulated	-4.96882	-4.89333
Week13	DF16_2839	Macrophages	Unstimulated	-4.92395	-4.66196
Week13	DF16_2840	T Cells	Unstimulated	6.56807	-0.431408
Week13	DF16_2841	Eosinophils	Unstimulated	2.46042	13.5114
Week13	DF16_2842	Macrophages	Unstimulated	-1.77736	-4.16201
Week13	DF16_2843	Macrophages	Unstimulated	-5.4901	-5.34412
Week13	DF16_2844	Macrophages	Unstimulated	-5.12003	-5.94618
Week13	DF16_2845	Macrophages	Unstimulated	-3.96771	-5.63658
Week13	DF16_2846	Macrophages	Unstimulated	-1.20125	-4.35084
Week13	DF16_2847	Macrophages	Unstimulated	-4.89209	-5.4134
Week13	DF16_2848	Macrophages	Unstimulated	-5.58377	-6.15419
Week13	DF16_2849	T Cells	Unstimulated	6.58253	-1.47915
Week13	DF16_285	Macrophages	Unstimulated	-6.95356	-8.65742
Week13	DF16_2850	Macrophages	Unstimulated	-5.15524	-5.20784
Week13	DF16_2851	Macrophages	Unstimulated	-5.371	-5.31214
Week13	DF16_2852	Macrophages	Unstimulated	-5.33697	-3.50169
Week13	DF16_2853	Macrophages	Unstimulated	-3.55629	-5.10106
Week13	DF16_2854	Macrophages	Unstimulated	-4.98046	-5.14456
Week13	DF16_2855	Macrophages	Unstimulated	-4.61791	-4.32394
Week13	DF16_2856	Macrophages	Unstimulated	-4.96578	-5.31418
Week13	DF16_2857	Macrophages	Unstimulated	-5.11241	-6.02952
Week13	DF16_2858	Macrophages	Unstimulated	-4.79239	-4.94025
Week13	DF16_2859	Macrophages	Unstimulated	-4.99528	-5.3309
Week13	DF16_286	Macrophages	Unstimulated	-6.57476	-8.2829
Week13	DF16_2860	Macrophages	Unstimulated	-5.26926	-6.41513
Week13	DF16_2861	Macrophages	Unstimulated	-4.24325	-7.47394
Week13	DF16_2862	Neutrophils	Unstimulated	6.70993	9.31155
Week13	DF16_2863	Macrophages	Unstimulated	-4.62337	-4.00592
Week13	DF16_2864	Macrophages	Unstimulated	-5.25298	-4.67632
Week13	DF16_2865	Mast Cells	Unstimulated	-5.83379	10.4318
Week13	DF16_2866	Macrophages	Unstimulated	-4.41714	-3.99701
Week13	DF16_2867	Macrophages	Unstimulated	-5.37676	-4.78288
Week13	DF16_2868	T Cells	Unstimulated	9.42067	-1.82756
Week13	DF16_2869	Macrophages	Unstimulated	-3.3917	-6.85122
Week13	DF16_287	Macrophages	Unstimulated	-6.90831	-8.04055
Week13	DF16_2870	Macrophages	Unstimulated	-4.71177	-5.28971
Week13	DF16_2871	Macrophages	Unstimulated	-5.79298	-6.90847
Week13	DF16_2872	Macrophages	Unstimulated	-4.35285	-4.98175
Week13	DF16_2873	Mast Cells	Unstimulated	-5.35892	10.1774
[truncated: 160,492 more rows]

## Sheet: Panel c
Timepoint	Unique_Identifiers	tSNE_1	tSNE_2	Module 2 Positive/Negative	Vaccine_Routes	Tcell_SubTypes
Week13	DF16.stim_1005	-9.75712	2.00934	Module 2 Negative	IDLow	CD8 T Cells
Week13	DF16.stim_1006	-26.8273	15.2157	Module 2 Negative	IDLow	CD8 T Cells
Week13	DF16.stim_1007	-26.5417	13.1518	Module 2 Negative	IDLow	CD8 T Cells
Week13	DF16.stim_1008	-29.1451	7.02913	Module 2 Negative	IDLow	CD8 T Cells
Week13	DF16.stim_1009	-6.76613	-9.27465	Module 2 Negative	IDLow	CD8 T Cells
Week13	DF16.stim_1017	-25.9569	13.316	Module 2 Negative	IDLow	CD8 T Cells
Week13	DF16.stim_1021	13.105	-6.05985	Module 2 Negative	IDLow	CD8 T Cells
Week13	DF16.stim_1023	-24.6659	8.42451	Module 2 Negative	IDLow	CD8 T Cells
Week13	DF16.stim_1025	-25.0161	8.25215	Module 2 Negative	IDLow	CD8 T Cells
Week13	DF16.stim_1026	-10.8856	3.31483	Module 2 Negative	IDLow	CD8 T Cells
Week13	DF16.stim_1031	-18.423	-10.103	Module 2 Negative	IDLow	CD8 T Cells
Week13	DF16.stim_1039	2.24248	-1.28692	Module 2 Negative	IDLow	CD8 T Cells
Week13	DF16.stim_1040	-25.7737	4.66359	Module 2 Negative	IDLow	CD8 T Cells
Week13	DF16.stim_1041	-25.5186	8.16125	Module 2 Negative	IDLow	CD8 T Cells
Week13	DF16.stim_1045	-26.5612	34.1581	Module 2 Negative	IDLow	CD8 T Cells
Week13	DF16.stim_1051	-19.7751	9.78164	Module 2 Negative	IDLow	CD8 T Cells
Week13	DF16.stim_1055	1.37693	1.33744	Module 2 Negative	IDLow	CD8 T Cells
Week13	DF16.stim_1057	-22.3818	14.0082	Module 2 Negative	IDLow	CD8 T Cells
Week13	DF16.stim_1059	-22.8035	8.88902	Module 2 Negative	IDLow	CD8 T Cells
Week13	DF16.stim_1062	-27.2935	33.0172	Module 2 Negative	IDLow	CD8 T Cells
Week13	DF16.stim_1064	19.9852	-21.7411	Module 2 Positive	IDLow	CD4 T Cells
Week13	DF16.stim_1065	-18.6135	6.05903	Module 2 Negative	IDLow	CD8 T Cells
Week13	DF16.stim_1066	-28.2966	8.9743	Module 2 Negative	IDLow	CD8 T Cells
Week13	DF16.stim_1067	-8.99705	-0.762073	Module 2 Negative	IDLow	CD8 T Cells
Week13	DF16.stim_1069	-25.7495	12.6068	Module 2 Negative	IDLow	CD8 T Cells
Week13	DF16.stim_1071	-24.0904	9.8286	Module 2 Negative	IDLow	CD8 T Cells
Week13	DF16.stim_1073	-14.1311	-4.26318	Module 2 Negative	IDLow	CD8 T Cells
Week13	DF16.stim_1076	-16.7894	5.89589	Module 2 Negative	IDLow	CD8 T Cells
Week13	DF16.stim_1079	-9.10421	25.8369	Module 2 Negative	IDLow	CD8 T Cells
Week13	DF16.stim_1082	-19.2957	11.9366	Module 2 Negative	IDLow	CD8 T Cells
Week13	DF16.stim_1085	-29.1345	15.4947	Module 2 Negative	IDLow	CD8 T Cells
Week13	DF16.stim_1087	-18.7209	10.1286	Module 2 Negative	IDLow	CD8 T Cells
Week13	DF16.stim_1092	-23.219	-6.92516	Module 2 Negative	IDLow	CD8 T Cells
Week13	DF16.stim_1095	16.8494	-32.7777	Module 2 Positive	IDLow	CD4 T Cells
Week13	DF16.stim_1096	21.486	-22.081	Module 2 Negative	IDLow	CD4 T Cells
Week13	DF16.stim_1099	-33.2267	9.83483	Module 2 Negative	IDLow	CD8 T Cells
Week13	DF16.stim_1101	-26.4141	25.2236	Module 2 Negative	IDLow	CD8 T Cells
Week13	DF16.stim_1103	-1.57641	-3.28919	Module 2 Negative	IDLow	CD8 T Cells
Week13	DF16.stim_1105	-9.13628	-0.0948234	Module 2 Negative	IDLow	CD8 T Cells
Week13	DF16.stim_1112	-20.6638	11.1926	Module 2 Negative	IDLow	CD8 T Cells
Week13	DF16.stim_1113	-19.6998	13.9206	Module 2 Negative	IDLow	CD8 T Cells
Week13	DF16.stim_1114	17.2005	-1.27508	Module 2 Negative	IDLow	CD8 T Cells
Week13	DF16.stim_1116	-22.9674	12.0429	Module 2 Negative	IDLow	CD8 T Cells
Week13	DF16.stim_1118	-17.7447	6.7276	Module 2 Negative	IDLow	CD8 T Cells
Week13	DF16.stim_1120	-24.7572	10.9221	Module 2 Negative	IDLow	CD8 T Cells
Week13	DF16.stim_1122	-18.5105	7.41377	Module 2 Negative	IDLow	CD8 T Cells
Week13	DF16.stim_1124	-18.4621	5.73452	Module 2 Negative	IDLow	CD8 T Cells
Week13	DF16.stim_1125	-13.8091	12.7327	Module 2 Negative	IDLow	CD8 T Cells
Week13	DF16.stim_1126	-28.5265	28.6777	Module 2 Negative	IDLow	CD8 T Cells
Week13	DF16.stim_1128	-20.8539	17.9604	Module 2 Negative	IDLow	CD8 T Cells
Week13	DF16.stim_1131	-22.814	5.10928	Module 2 Negative	IDLow	CD8 T Cells
Week13	DF16.stim_1132	-28.6087	28.8978	Module 2 Negative	IDLow	CD8 T Cells
Week13	DF16.stim_1133	24.336	-19.452	Module 2 Positive	IDLow	CD4 T Cells
Week13	DF16.stim_1142	-20.7269	11.1658	Module 2 Negative	IDLow	CD8 T Cells
Week13	DF16.stim_1144	19.433	-1.83195	Module 2 Negative	IDLow	CD8 T Cells
Week13	DF16.stim_1146	-30.5813	-3.83973	Module 2 Negative	IDLow	CD8 T Cells
Week13	DF16.stim_1147	-19.7387	-10.002	Module 2 Negative	IDLow	CD8 T Cells
Week13	DF16.stim_1149	-18.9135	12.7266	Module 2 Negative	IDLow	CD8 T Cells
Week13	DF16.stim_1153	-10.7167	1.58442	Module 2 Negative	IDLow	CD8 T Cells
Week13	DF16.stim_1155	-26.374	13.429	Module 2 Negative	IDLow	CD8 T Cells
Week13	DF16.stim_1156	-25.0195	-0.234717	Module 2 Negative	IDLow	CD8 T Cells
Week13	DF16.stim_1157	-28.1659	11.9059	Module 2 Negative	IDLow	CD8 T Cells
Week13	DF16.stim_1158	-30.5761	-3.57876	Module 2 Negative	IDLow	CD8 T Cells
Week13	DF16.stim_1161	-21.9072	9.83209	Module 2 Negative	IDLow	CD8 T Cells
Week13	DF16.stim_1164	-20.5566	11.0588	Module 2 Negative	IDLow	CD8 T Cells
Week13	DF16.stim_1165	-17.1669	19.1581	Module 2 Negative	IDLow	CD8 T Cells
Week13	DF16.stim_1166	-17.9268	12.62	Module 2 Negative	IDLow	CD8 T Cells
Week13	DF16.stim_1167	-17.8086	7.09319	Module 2 Negative	IDLow	CD8 T Cells
Week13	DF16.stim_1169	-1.17356	-1.00207	Module 2 Negative	IDLow	CD8 T Cells
Week13	DF16.stim_1170	-9.22675	2.48928	Module 2 Negative	IDLow	CD8 T Cells
Week13	DF16.stim_1172	-25.6426	12.9838	Module 2 Negative	IDLow	CD8 T Cells
Week13	DF16.stim_1175	-38.3663	-9.28209	Module 2 Negative	IDLow	CD8 T Cells
Week13	DF16.stim_1178	-25.1425	26.0561	Module 2 Negative	IDLow	CD8 T Cells
Week13	DF16.stim_1179	-3.70254	-2.58337	Module 2 Negative	IDLow	CD8 T Cells
Week13	DF16.stim_1180	-10.1279	1.73064	Module 2 Negative	IDLow	CD8 T Cells
Week13	DF16.stim_1185	12.8549	-1.184	Module 2 Negative	IDLow	CD8 T Cells
Week13	DF16.stim_1188	-17.7892	13.2288	Module 2 Negative	IDLow	CD8 T Cells
Week13	DF16.stim_1189	-20.5419	10.429	Module 2 Negative	IDLow	CD8 T Cells
Week13	DF16.stim_1191	21.5262	-22.2682	Module 2 Positive	IDLow	CD4 T Cells
Week13	DF16.stim_1192	-26.0281	29.3366	Module 2 Negative	IDLow	CD8 T Cells
Week13	DF16.stim_1197	-20.1943	7.07261	Module 2 Negative	IDLow	CD8 T Cells
Week13	DF16.stim_1198	-22.9361	9.5081	Module 2 Negative	IDLow	CD8 T Cells
Week13	DF16.stim_1199	-30.7706	9.53366	Module 2 Negative	IDLow	CD8 T Cells
Week13	DF16.stim_1210	25.2781	-26.7419	Module 2 Positive	IDLow	CD4 T Cells
Week13	DF16.stim_1211	-25.4094	12.1781	Module 2 Negative	IDLow	CD8 T Cells
Week13	DF16.stim_1214	-18.8968	10.083	Module 2 Negative	IDLow	CD8 T Cells
Week13	DF16.stim_1215	-25.1798	30.8416	Module 2 Negative	IDLow	CD8 T Cells
Week13	DF16.stim_1216	-26.9703	17.2608	Module 2 Negative	IDLow	CD8 T Cells
Week13	DF16.stim_1217	-30.2888	8.92623	Module 2 Negative	IDLow	CD8 T Cells
Week13	DF16.stim_1221	-18.6878	9.97595	Module 2 Negative	IDLow	CD8 T Cells
Week13	DF16.stim_1225	-18.7189	10.0945	Module 2 Negative	IDLow	CD8 T Cells
Week13	DF16.stim_1228	23.5725	-23.3883	Module 2 Positive	IDLow	CD4 T Cells
Week13	DF16.stim_1231	-18.9282	3.31328	Module 2 Negative	IDLow	CD8 T Cells
Week13	DF16.stim_1232	-14.5041	7.66719	Module 2 Negative	IDLow	CD8 T Cells
Week13	DF16.stim_1234	-24.5042	26.9956	Module 2 Negative	IDLow	CD8 T Cells
Week13	DF16.stim_1235	-32.6769	9.05155	Module 2 Negative	IDLow	CD8 T Cells
Week13	DF16.stim_1237	-13.8402	12.787	Module 2 Negative	IDLow	CD8 T Cells
Week13	DF16.stim_1238	-26.7096	13.7758	Module 2 Negative	IDLow	CD8 T Cells
Week13	DF16.stim_1242	-19.5124	11.7854	Module 2 Negative	IDLow	CD8 T Cells
Week13	DF16.stim_1244	-19.255	-1.31553	Module 2 Negative	IDLow	CD8 T Cells
Week13	DF16.stim_1251	20.8399	-18.3521	Module 2 Negative	IDLow	CD4 T Cells
Week13	DF16.stim_1253	-23.3728	10.2895	Module 2 Negative	IDLow	CD8 T Cells
Week13	DF16.stim_1257	-25.005	7.54927	Module 2 Negative	IDLow	CD8 T Cells
Week13	DF16.stim_1259	-19.5597	8.50005	Module 2 Negative	IDLow	CD8 T Cells
Week13	DF16.stim_1260	-20.882	3.57184	Module 2 Negative	IDLow	CD8 T Cells
Week13	DF16.stim_1261	-24.8538	32.9115	Module 2 Negative	IDLow	CD8 T Cells
Week13	DF16.stim_1262	-36.5726	-9.40104	Module 2 Negative	IDLow	CD8 T Cells
Week13	DF16.stim_1263	-25.043	11.883	Module 2 Negative	IDLow	CD8 T Cells
Week13	DF16.stim_1266	8.59111	-34.002	Module 2 Positive	IDLow	CD4 T Cells
Week13	DF16.stim_1268	-9.22456	12.6162	Module 2 Negative	IDLow	CD8 T Cells
Week13	DF16.stim_1269	-18.3748	10.2408	Module 2 Negative	IDLow	CD8 T Cells
Week13	DF16.stim_1270	-9.81581	1.54218	Module 2 Negative	IDLow	CD8 T Cells
Week13	DF16.stim_1271	-17.8529	12.9636	Module 2 Negative	IDLow	CD8 T Cells
Week13	DF16.stim_1275	-26.6933	14.8943	Module 2 Negative	IDLow	CD8 T Cells
Week13	DF16.stim_1278	-9.29186	3.64429	Module 2 Negative	IDLow	CD8 T Cells
Week13	DF16.stim_1284	-31.4296	9.2452	Module 2 Negative	IDLow	CD8 T Cells
Week13	DF16.stim_1288	-25.4137	10.712	Module 2 Negative	IDLow	CD8 T Cells
Week13	DF16.stim_1292	-36.4051	-10.4044	Module 2 Positive	IDLow	CD8 T Cells
Week13	DF16.stim_1295	-19.8733	7.26914	Module 2 Negative	IDLow	CD8 T Cells
Week13	DF16.stim_1296	-22.1985	9.74749	Module 2 Negative	IDLow	CD8 T Cells
Week13	DF16.stim_1298	14.3444	-7.52331	Module 2 Negative	IDLow	CD8 T Cells
Week13	DF16.stim_1304	-14.85	7.54289	Module 2 Negative	IDLow	CD8 T Cells
Week13	DF16.stim_1306	-21.3208	12.3774	Module 2 Negative	IDLow	CD8 T Cells
Week13	DF16.stim_1317	1.9188	1.25623	Module 2 Negative	IDLow	CD8 T Cells
Week13	DF16.stim_1322	-28.8459	9.91962	Module 2 Negative	IDLow	CD8 T Cells
Week13	DF16.stim_1325	24.5903	-26.8242	Module 2 Positive	IDLow	CD4 T Cells
Week13	DF16.stim_1327	-19.0705	12.1855	Module 2 Negative	IDLow	CD8 T Cells
Week13	DF16.stim_1328	-29.6113	10.2748	Module 2 Negative	IDLow	CD8 T Cells
Week13	DF16.stim_1329	-26.0347	15.5198	Module 2 Negative	IDLow	CD8 T Cells
Week13	DF16.stim_1330	-14.7794	7.36465	Module 2 Negative	IDLow	CD8 T Cells
Week13	DF16.stim_1345	-24.8372	33.1129	Module 2 Negative	IDLow	CD8 T Cells
Week13	DF16.stim_1347	-10.7115	1.47186	Module 2 Negative	IDLow	CD8 T Cells
Week13	DF16.stim_1349	-17.8672	6.55803	Module 2 Negative	IDLow	CD8 T Cells
Week13	DF16.stim_1351	-8.35876	0.0694411	Module 2 Negative	IDLow	CD8 T Cells
Week13	DF16.stim_1352	-13.5694	-1.47523	Module 2 Negative	IDLow	CD8 T Cells
Week13	DF16.stim_1354	-10.0199	2.75466	Module 2 Negative	IDLow	CD8 T Cells
Week13	DF16.stim_1357	-12.1957	-1.6868	Module 2 Negative	IDLow	CD8 T Cells
Week13	DF16.stim_1370	-25	13.5952	Module 2 Negative	IDLow	CD8 T Cells
Week13	DF16.stim_1371	-23.877	10.0282	Module 2 Negative	IDLow	CD8 T Cells
Week13	DF16.stim_1372	-12.3389	3.47873	Module 2 Negative	IDLow	CD8 T Cells
Week13	DF16.stim_1373	-11.7003	2.98688	Module 2 Negative	IDLow	CD8 T Cells
Week13	DF16.stim_1374	-30.3667	8.45215	Module 2 Negative	IDLow	CD8 T Cells
Week13	DF16.stim_1376	-29.354	11.4455	Module 2 Negative	IDLow	CD8 T Cells
Week13	DF16.stim_1381	-12.2782	-1.78563	Module 2 Negative	IDLow	CD8 T Cells
Week13	DF16.stim_1382	-26.3185	9.35145	Module 2 Negative	IDLow	CD8 T Cells
Week13	DF16.stim_1383	-8.72298	-0.900841	Module 2 Negative	IDLow	CD8 T Cells
Week13	DF16.stim_1384	-29.7114	11.0807	Module 2 Negative	IDLow	CD8 T Cells
Week13	DF16.stim_1385	-4.4382	-35.1994	Module 2 Positive	IDLow	CD4 T Cells
Week13	DF16.stim_1390	-18.2428	20.5094	Module 2 Negative	IDLow	CD8 T Cells
Week13	DF16.stim_1395	-10.7521	1.73966	Module 2 Negative	IDLow	CD8 T Cells
Week13	DF16.stim_1398	-17.8317	6.81155	Module 2 Negative	IDLow	CD8 T Cells
Week13	DF16.stim_1411	-7.73005	3.29926	Module 2 Negative	IDLow	CD8 T Cells
Week13	DF16.stim_1412	-8.5324	1.5968	Module 2 Negative	IDLow	CD8 T Cells
Week13	DF16.stim_1413	-8.72085	18.1734	Module 2 Negative	IDLow	CD8 T Cells
Week13	DF16.stim_1427	-10.9076	10.9952	Module 2 Negative	IDLow	CD8 T Cells
Week13	DF16.stim_1428	-11.8732	35.9552	Module 2 Negative	IDLow	CD8 T Cells
Week13	DF16.stim_1429	-24.4412	10.8163	Module 2 Negative	IDLow	CD8 T Cells
Week13	DF16.stim_1432	-15.5883	21.6442	Module 2 Negative	IDLow	CD8 T Cells
Week13	DF16.stim_1435	3.49022	-2.31341	Module 2 Negative	IDLow	CD8 T Cells
Week13	DF16.stim_1441	-2.11722	2.44481	Module 2 Negative	IDLow	CD8 T Cells
Week13	DF16.stim_1445	-10.6544	3.59142	Module 2 Negative	IDLow	CD8 T Cells
Week13	DF16.stim_1446	-18.4873	6.5176	Module 2 Negative	IDLow	CD8 T Cells
Week13	DF16.stim_1452	23.3479	-21.8583	Module 2 Positive	IDLow	CD4 T Cells
Week13	DF16.stim_1453	-9.20287	11.422	Module 2 Negative	IDLow	CD8 T Cells
Week13	DF16.stim_1460	-11.7288	10.1786	Module 2 Negative	IDLow	CD8 T Cells
Week13	DF16.stim_1462	-27.3861	12.7135	Module 2 Negative	IDLow	CD8 T Cells
Week13	DF16.stim_1463	-18.5218	25.5321	Module 2 Negative	IDLow	CD8 T Cells
Week13	DF16.stim_1464	-4.45541	15.292	Module 2 Negative	IDLow	CD8 T Cells
Week13	DF16.stim_1468	2.39098	0.521705	Module 2 Negative	IDLow	CD8 T Cells
Week13	DF16.stim_1471	-20.9313	9.77982	Module 2 Negative	IDLow	CD8 T Cells
Week13	DF16.stim_1473	-27.4644	15.9958	Module 2 Negative	IDLow	CD8 T Cells
Week13	DF16.stim_1480	-10.5225	4.18154	Module 2 Negative	IDLow	CD8 T Cells
Week13	DF16.stim_1486	-22.1013	9.11708	Module 2 Negative	IDLow	CD8 T Cells
Week13	DF16.stim_1488	23.3728	-20.6128	Module 2 Positive	IDLow	CD4 T Cells
Week13	DF16.stim_1492	-25.6754	13.2518	Module 2 Negative	IDLow	CD8 T Cells
Week13	DF16.stim_1496	-30.1866	10.8065	Module 2 Negative	IDLow	CD8 T Cells
Week13	DF16.stim_1499	-12.189	7.67873	Module 2 Negative	IDLow	CD8 T Cells
Week13	DF16.stim_1503	21.6522	-0.234894	Module 2 Negative	IDLow	CD8 T Cells
Week13	DF16.stim_1506	-30.4593	-4.95821	Module 2 Negative	IDLow	CD8 T Cells
Week13	DF16.stim_1508	-21.5719	9.85598	Module 2 Negative	IDLow	CD8 T Cells
Week13	DF16.stim_1519	-29.2398	-6.44952	Module 2 Negative	IDLow	CD8 T Cells
Week13	DF16.stim_1525	-26.7106	15.8964	Module 2 Negative	IDLow	CD8 T Cells
Week13	DF16.stim_1535	-3.46795	7.91785	Module 2 Negative	IDLow	CD8 T Cells
Week13	DF16.stim_1544	-7.53803	9.62379	Module 2 Negative	IDLow	CD8 T Cells
Week13	DF16.stim_1545	-10.0196	5.73659	Module 2 Negative	IDLow	CD8 T Cells
Week13	DF16.stim_1547	-31.5764	9.94213	Module 2 Negative	IDLow	CD8 T Cells
Week13	DF16.stim_1551	-4.25203	1.05436	Module 2 Negative	IDLow	CD8 T Cells
Week13	DF16.stim_1554	5.09628	3.71957	Module 2 Negative	IDLow	CD8 T Cells
Week13	DF16.stim_1562	-9.77576	11.3353	Module 2 Negative	IDLow	CD8 T Cells
Week13	DF16.stim_1564	2.52314	0.527943	Module 2 Negative	IDLow	CD8 T Cells
Week13	DF16.stim_1576	-15.9468	19.0903	Module 2 Negative	IDLow	CD8 T Cells
Week13	DF16.stim_1579	-25.4043	12.5822	Module 2 Negative	IDLow	CD8 T Cells
Week13	DF16.stim_1581	-19.0214	12.0177	Module 2 Negative	IDLow	CD8 T Cells
Week13	DF16.stim_1585	-25.4082	14.0722	Module 2 Negative	IDLow	CD8 T Cells
Week13	DF16.stim_1590	-17.7168	24.2084	Module 2 Negative	IDLow	CD8 T Cells
Week13	DF16.stim_1599	18.9793	-18.2773	Module 2 Positive	IDLow	CD4 T Cells
Week13	DF16.stim_1600	-21.8078	10.1974	Module 2 Negative	IDLow	CD8 T Cells
Week13	DF16.stim_1604	-16.833	3.57361	Module 2 Negative	IDLow	CD8 T Cells
Week13	DF16.stim_1605	12.0042	7.48223	Module 2 Negative	IDLow	CD8 T Cells
Week13	DF16.stim_1609	-21.433	13.8092	Module 2 Negative	IDLow	CD8 T Cells
Week13	DF16.stim_1615	-16.3234	6.85861	Module 2 Negative	IDLow	CD8 T Cells
Week13	DF16.stim_1633	1.04144	-0.131726	Module 2 Negative	IDLow	CD8 T Cells
Week13	DF16.stim_1643	-36.2958	-9.52277	Module 2 Negative	IDLow	CD8 T Cells
Week13	DF16.stim_1647	-18.2212	10.7987	Module 2 Negative	IDLow	CD8 T Cells
Week13	DF16.stim_1651	-13.6387	10.3624	Module 2 Negative	IDLow	CD8 T Cells
Week13	DF16.stim_1654	-26.6154	15.6372	Module 2 Negative	IDLow	CD8 T Cells
Week13	DF16.stim_1655	-40.6508	-15.2639	Module 2 Negative	IDLow	CD8 T Cells
Week13	DF16.stim_1674	-4.59301	15.2496	Module 2 Negative	IDLow	CD8 T Cells
Week13	DF16.stim_1678	-9.52179	5.89572	Module 2 Negative	IDLow	CD8 T Cells
Week13	DF16.stim_1689	-20.314	25.3249	Module 2 Negative	IDLow	CD8 T Cells
Week13	DF16.stim_1694	-11.9977	7.76987	Module 2 Negative	IDLow	CD8 T Cells
Week13	DF16.stim_1696	-9.05451	11.6929	Module 2 Negative	IDLow	CD8 T Cells
Week13	DF16.stim_1719	-13.2671	6.93242	Module 2 Negative	IDLow	CD8 T Cells
Week13	DF16.stim_1722	-11.2861	11.2087	Module 2 Negative	IDLow	CD8 T Cells
Week13	DF16.stim_1724	-22.7633	8.53775	Module 2 Negative	IDLow	CD8 T Cells
Week13	DF16.stim_1732	-0.837113	27.2695	Module 2 Negative	IDLow	CD8 T Cells
Week13	DF16.stim_1739	-9.46738	11.9408	Module 2 Negative	IDLow	CD8 T Cells
Week13	DF16.stim_1743	-9.54945	6.0418	Module 2 Negative	IDLow	CD8 T Cells
Week13	DF16.stim_1751	-15.635	6.47746	Module 2 Negative	IDLow	CD8 T Cells
Week13	DF16.stim_1761	-18.1548	24.676	Module 2 Negative	IDLow	CD8 T Cells
Week13	DF16.stim_1764	-3.84064	-1.59829	Module 2 Negative	IDLow	CD8 T Cells
Week13	DF16.stim_1767	-7.1239	11.1799	Module 2 Negative	IDLow	CD8 T Cells
Week13	DF16.stim_1769	-6.52392	8.41189	Module 2 Negative	IDLow	CD8 T Cells
Week13	DF16.stim_1772	-11.0518	11.1538	Module 2 Negative	IDLow	CD8 T Cells
Week13	DF16.stim_1781	-18.128	20.4399	Module 2 Negative	IDLow	CD8 T Cells
Week13	DF16.stim_1783	-9.75652	11.1515	Module 2 Negative	IDLow	CD8 T Cells
Week13	DF16.stim_1798	-9.73195	6.00295	Module 2 Negative	IDLow	CD8 T Cells
Week13	DF16.stim_1811	26.1882	-16.733	Module 2 Positive	IDLow	CD4 T Cells
Week13	DF16.stim_1831	-14.5555	5.16879	Module 2 Negative	IDLow	CD8 T Cells
Week13	DF16.stim_1832	-9.78074	12.877	Module 2 Negative	IDLow	CD8 T Cells
Week13	DF16.stim_1852	0.882742	8.826	Module 2 Negative	IDLow	CD8 T Cells
Week13	DF16.stim_1866	-13.1777	9.37808	Module 2 Negative	IDLow	CD8 T Cells
Week13	DF16.stim_1869	11.4668	5.23864	Module 2 Negative	IDLow	CD8 T Cells
Week13	DF16.stim_1871	-21.1437	25.301	Module 2 Negative	IDLow	CD8 T Cells
Week13	DF16.stim_1890	-9.82725	12.3	Module 2 Negative	IDLow	CD8 T Cells
Week13	DF16.stim_1891	-13.4106	10.3326	Module 2 Negative	IDLow	CD8 T Cells
Week13	DF16.stim_1897	-16.0939	8.11011	Module 2 Negative	IDLow	CD8 T Cells
Week13	DF16.stim_1898	-9.33161	12.7141	Module 2 Negative	IDLow	CD8 T Cells
Week13	DF16.stim_1900	-10.9688	10.9442	Module 2 Negative	IDLow	CD8 T Cells
Week13	DF16.stim_1922	-14.4957	7.09985	Module 2 Negative	IDLow	CD8 T Cells
Week13	DF16.stim_1933	-9.14826	9.63443	Module 2 Negative	IDLow	CD8 T Cells
Week13	DF16.stim_1968	23.2487	-21.2157	Module 2 Negative	IDLow	CD4 T Cells
Week13	DF16.stim_1972	23.2578	-15.2249	Module 2 Negative	IDLow	CD4 T Cells
Week13	DF16.stim_1980	-3.03701	10.3685	Module 2 Negative	IDLow	CD8 T Cells
Week13	DF16.stim_1989	-6.71813	10.1207	Module 2 Negative	IDLow	CD8 T Cells
Week13	DF16.stim_1993	-11.6096	11.6647	Module 2 Negative	IDLow	CD8 T Cells
Week13	DF16.stim_2025	21.5999	-14.5188	Module 2 Positive	IDLow	CD4 T Cells
Week13	DF16.stim_2042	1.6863	15.6083	Module 2 Negative	IDLow	CD8 T Cells
Week13	DF16.stim_2051	-34.7219	-13.0227	Module 2 Negative	IDLow	CD8 T Cells
Week13	DF16.stim_2065	-8.34294	11.2151	Module 2 Negative	IDLow	CD8 T Cells
Week13	DF16.stim_2066	4.41194	10.9204	Module 2 Negative	IDLow	CD8 T Cells
Week13	DF16.stim_2123	-6.21412	1.57144	Module 2 Negative	IDLow	CD8 T Cells
Week13	DF16.stim_2141	-26.309	-9.94348	Module 2 Negative	IDLow	CD8 T Cells
Week13	DF16.stim_2149	-24.4842	-13.353	Module 2 Negative	IDLow	CD8 T Cells
Week13	DF16.stim_2172	-6.10716	1.85313	Module 2 Negative	IDLow	CD8 T Cells
Week13	DF16.stim_304	19.0792	-2.46966	Module 2 Negative	IDLow	CD8 T Cells
Week13	DF16.stim_317	-37.0047	-5.06922	Module 2 Negative	IDLow	CD8 T Cells
Week13	DF16.stim_333	-20.1136	-22.6532	Module 2 Negative	IDLow	CD8 T Cells
Week13	DF16.stim_368	-8.16561	0.129627	Module 2 Negative	IDLow	CD8 T Cells
Week13	DF16.stim_369	19.217	-2.33925	Module 2 Negative	IDLow	CD8 T Cells
Week13	DF16.stim_396	16.4964	-31.2117	Module 2 Positive	IDLow	CD4 T Cells
Week13	DF16.stim_405	12.4897	-22.9214	Module 2 Negative	IDLow	CD4 T Cells
Week13	DF16.stim_413	-39.2719	-9.34581	Module 2 Negative	IDLow	CD8 T Cells
Week13	DF16.stim_414	22.7534	-26.6017	Module 2 Positive	IDLow	CD4 T Cells
Week13	DF16.stim_418	15.6127	-23.1278	Module 2 Positive	IDLow	CD4 T Cells
Week13	DF16.stim_426	-38.196	-10.3281	Module 2 Negative	IDLow	CD8 T Cells
Week13	DF16.stim_436	-22.4914	-6.14719	Module 2 Negative	IDLow	CD8 T Cells
Week13	DF16.stim_448	-26.8009	15.0498	Module 2 Negative	IDLow	CD8 T Cells
Week13	DF16.stim_451	-11.4379	1.14426	Module 2 Negative	IDLow	CD8 T Cells
Week13	DF16.stim_455	-17.092	-9.64657	Module 2 Negative	IDLow	CD8 T Cells
Week13	DF16.stim_457	14.0076	-6.14478	Module 2 Negative	IDLow	CD8 T Cells
Week13	DF16.stim_477	-19.6089	11.6516	Module 2 Negative	IDLow	CD8 T Cells
Week13	DF16.stim_505	-26.1715	30.2421	Module 2 Negative	IDLow	CD8 T Cells
Week13	DF16.stim_512	-26.6113	8.11564	Module 2 Negative	IDLow	CD8 T Cells
Week13	DF16.stim_518	24.1931	-19.4693	Module 2 Positive	IDLow	CD4 T Cells
Week13	DF16.stim_524	-28.6309	-0.376676	Module 2 Negative	IDLow	CD8 T Cells
Week13	DF16.stim_526	24.907	-26.7327	Module 2 Negative	IDLow	CD4 T Cells
Week13	DF16.stim_528	-3.61286	-4.79859	Module 2 Negative	IDLow	CD8 T Cells
Week13	DF16.stim_531	-27.183	33.4189	Module 2 Negative	IDLow	CD8 T Cells
Week13	DF16.stim_532	-26.3324	12.3897	Module 2 Negative	IDLow	CD8 T Cells
Week13	DF16.stim_534	-18.0029	10.6312	Module 2 Negative	IDLow	CD8 T Cells
Week13	DF16.stim_537	1.7639	1.51815	Module 2 Negative	IDLow	CD8 T Cells
Week13	DF16.stim_540	-18.5545	14.4899	Module 2 Negative	IDLow	CD8 T Cells
Week13	DF16.stim_544	-25.7209	24.8924	Module 2 Negative	IDLow	CD8 T Cells
Week13	DF16.stim_550	23.8637	-26.9829	Module 2 Positive	IDLow	CD4 T Cells
Week13	DF16.stim_561	-24.4833	28.2225	Module 2 Negative	IDLow	CD8 T Cells
Week13	DF16.stim_569	-8.93728	3.44471	Module 2 Negative	IDLow	CD8 T Cells
Week13	DF16.stim_578	-28.5402	-26.7386	Module 2 Positive	IDLow	CD4 T Cells
Week13	DF16.stim_583	-25.7666	8.22764	Module 2 Negative	IDLow	CD8 T Cells
Week13	DF16.stim_584	-23.2978	13.8464	Module 2 Negative	IDLow	CD8 T Cells
Week13	DF16.stim_585	25.1909	-26.2039	Module 2 Positive	IDLow	CD4 T Cells
Week13	DF16.stim_588	17.1963	-4.06915	Module 2 Negative	IDLow	CD8 T Cells
Week13	DF16.stim_591	-19.6306	5.01228	Module 2 Negative	IDLow	CD8 T Cells
Week13	DF16.stim_593	-26.7426	13.7119	Module 2 Negative	IDLow	CD8 T Cells
Week13	DF16.stim_598	-20.557	5.55322	Module 2 Negative	IDLow	CD8 T Cells
Week13	DF16.stim_602	-22.7509	12.5303	Module 2 Negative	IDLow	CD8 T Cells
Week13	DF16.stim_607	-24.4094	14.1916	Module 2 Negative	IDLow	CD8 T Cells
Week13	DF16.stim_608	24.0831	-19.5259	Module 2 Positive	IDLow	CD4 T Cells
Week13	DF16.stim_610	-10.2852	2.17566	Module 2 Negative	IDLow	CD8 T Cells
Week13	DF16.stim_612	-24.4961	9.48718	Module 2 Negative	IDLow	CD8 T Cells
Week13	DF16.stim_621	-30.4042	9.51348	Module 2 Negative	IDLow	CD8 T Cells
Week13	DF16.stim_624	21.7409	-27.0663	Module 2 Positive	IDLow	CD4 T Cells
Week13	DF16.stim_629	-27.1714	33.2936	Module 2 Negative	IDLow	CD8 T Cells
Week13	DF16.stim_630	-23.1944	14.2576	Module 2 Negative	IDLow	CD8 T Cells
Week13	DF16.stim_631	16.5285	-31.2196	Module 2 Positive	IDLow	CD4 T Cells
Week13	DF16.stim_633	-32.7038	8.79761	Module 2 Negative	IDLow	CD8 T Cells
Week13	DF16.stim_634	-27.1169	34.1244	Module 2 Negative	IDLow	CD8 T Cells
Week13	DF16.stim_636	-30.6668	9.45738	Module 2 Negative	IDLow	CD8 T Cells
Week13	DF16.stim_641	16.508	-2.1382	Module 2 Negative	IDLow	CD8 T Cells
Week13	DF16.stim_647	2.10663	1.98777	Module 2 Negative	IDLow	CD8 T Cells
Week13	DF16.stim_648	-25.4666	23.2196	Module 2 Negative	IDLow	CD8 T Cells
Week13	DF16.stim_651	-23.5004	15.2318	Module 2 Negative	IDLow	CD8 T Cells
Week13	DF16.stim_667	-8.48095	-1.30092	Module 2 Negative	IDLow	CD8 T Cells
Week13	DF16.stim_668	-15.987	15.257	Module 2 Negative	IDLow	CD8 T Cells
Week13	DF16.stim_670	-25.0565	27.4099	Module 2 Negative	IDLow	CD8 T Cells
Week13	DF16.stim_674	15.4964	-22.9586	Module 2 Negative	IDLow	CD4 T Cells
Week13	DF16.stim_675	-20.5976	5.56162	Module 2 Negative	IDLow	CD8 T Cells
Week13	DF16.stim_678	-21.1377	22.7438	Module 2 Negative	IDLow	CD8 T Cells
Week13	DF16.stim_680	-10.6772	1.51353	Module 2 Negative	IDLow	CD8 T Cells
Week13	DF16.stim_682	2.73683	-24.0745	Module 2 Positive	IDLow	CD4 T Cells
Week13	DF16.stim_691	-19.3694	4.98577	Module 2 Negative	IDLow	CD8 T Cells
Week13	DF16.stim_695	21.478	-22.8438	Module 2 Negative	IDLow	CD4 T Cells
Week13	DF16.stim_697	15.8729	-0.535	Module 2 Negative	IDLow	CD8 T Cells
Week13	DF16.stim_698	-24.7482	9.8555	Module 2 Negative	IDLow	CD8 T Cells
Week13	DF16.stim_701	-26.2514	11.5156	Module 2 Negative	IDLow	CD8 T Cells
Week13	DF16.stim_711	-14.178	1.64251	Module 2 Negative	IDLow	CD8 T Cells
Week13	DF16.stim_712	-22.7435	12.3043	Module 2 Negative	IDLow	CD8 T Cells
Week13	DF16.stim_715	25.8207	-26.814	Module 2 Positive	IDLow	CD4 T Cells
Week13	DF16.stim_716	20.805	-18.4902	Module 2 Positive	IDLow	CD4 T Cells
Week13	DF16.stim_717	-25.6923	23.4789	Module 2 Negative	IDLow	CD8 T Cells
Week13	DF16.stim_718	-24.8956	-0.397673	Module 2 Negative	IDLow	CD8 T Cells
Week13	DF16.stim_719	2.01363	-1.67227	Module 2 Negative	IDLow	CD8 T Cells
Week13	DF16.stim_722	-25.0674	31.1994	Module 2 Negative	IDLow	CD8 T Cells
Week13	DF16.stim_724	2.23306	-0.932609	Module 2 Negative	IDLow	CD8 T Cells
Week13	DF16.stim_725	-8.39182	0.146247	Module 2 Negative	IDLow	CD8 T Cells
Week13	DF16.stim_731	15.6033	-6.48103	Module 2 Negative	IDLow	CD8 T Cells
Week13	DF16.stim_734	-22.7886	11.6754	Module 2 Negative	IDLow	CD8 T Cells
Week13	DF16.stim_735	-28.2427	10.8878	Module 2 Negative	IDLow	CD8 T Cells
Week13	DF16.stim_736	1.65147	0.905957	Module 2 Negative	IDLow	CD8 T Cells
Week13	DF16.stim_739	-22.0368	23.8047	Module 2 Negative	IDLow	CD8 T Cells
Week13	DF16.stim_741	-27.24	33.301	Module 2 Negative	IDLow	CD8 T Cells
Week13	DF16.stim_745	-25.7247	26.4724	Module 2 Negative	IDLow	CD8 T Cells
Week13	DF16.stim_749	-24.7566	27.8161	Module 2 Negative	IDLow	CD8 T Cells
Week13	DF16.stim_751	-23.6268	6.0872	Module 2 Negative	IDLow	CD8 T Cells
Week13	DF16.stim_754	-39.2049	-9.115	Module 2 Negative	IDLow	CD8 T Cells
Week13	DF16.stim_756	-27.0825	2.5195	Module 2 Negative	IDLow	CD8 T Cells
Week13	DF16.stim_757	-0.544818	0.974032	Module 2 Negative	IDLow	CD8 T Cells
Week13	DF16.stim_758	-8.39552	2.28773	Module 2 Negative	IDLow	CD8 T Cells
Week13	DF16.stim_759	-24.949	28.9725	Module 2 Negative	IDLow	CD8 T Cells
Week13	DF16.stim_760	1.78926	-6.40585	Module 2 Negative	IDLow	CD8 T Cells
Week13	DF16.stim_762	-26.6948	29.1585	Module 2 Negative	IDLow	CD8 T Cells
Week13	DF16.stim_765	-24.7896	3.23077	Module 2 Negative	IDLow	CD8 T Cells
Week13	DF16.stim_767	2.06956	1.86697	Module 2 Negative	IDLow	CD8 T Cells
Week13	DF16.stim_769	-5.52223	-5.31063	Module 2 Negative	IDLow	CD8 T Cells
Week13	DF16.stim_771	-8.78689	-0.271325	Module 2 Negative	IDLow	CD8 T Cells
Week13	DF16.stim_773	-22.6411	13.4	Module 2 Negative	IDLow	CD8 T Cells
Week13	DF16.stim_774	-1.62964	-2.45093	Module 2 Negative	IDLow	CD8 T Cells
Week13	DF16.stim_777	-30.9603	9.91316	Module 2 Negative	IDLow	CD8 T Cells
Week13	DF16.stim_779	-31.9918	8.91489	Module 2 Negative	IDLow	CD8 T Cells
Week13	DF16.stim_781	-24.8852	27.2992	Module 2 Negative	IDLow	CD8 T Cells
Week13	DF16.stim_782	-23.3951	14.3498	Module 2 Negative	IDLow	CD8 T Cells
Week13	DF16.stim_786	1.29546	-26.9477	Module 2 Positive	IDLow	CD4 T Cells
Week13	DF16.stim_787	-25.7396	25.2013	Module 2 Negative	IDLow	CD8 T Cells
Week13	DF16.stim_788	-23.4273	13.7438	Module 2 Negative	IDLow	CD8 T Cells
Week13	DF16.stim_789	-27.1904	33.5857	Module 2 Negative	IDLow	CD8 T Cells
Week13	DF16.stim_792	-3.07979	-0.966027	Module 2 Negative	IDLow	CD8 T Cells
Week13	DF16.stim_797	-33.2523	9.64727	Module 2 Negative	IDLow	CD8 T Cells
Week13	DF16.stim_799	-10.636	1.64394	Module 2 Negative	IDLow	CD8 T Cells
Week13	DF16.stim_800	-10.2332	1.68354	Module 2 Negative	IDLow	CD8 T Cells
Week13	DF16.stim_801	-10.0574	2.2396	Module 2 Negative	IDLow	CD8 T Cells
Week13	DF16.stim_803	-10.0857	2.11113	Module 2 Negative	IDLow	CD8 T Cells
Week13	DF16.stim_808	-9.4266	25.5704	Module 2 Negative	IDLow	CD8 T Cells
Week13	DF16.stim_810	-18.096	8.75688	Module 2 Negative	IDLow	CD8 T Cells
Week13	DF16.stim_813	-12.4573	-17.7637	Module 2 Negative	IDLow	CD8 T Cells
Week13	DF16.stim_814	-30.9122	10.1812	Module 2 Negative	IDLow	CD8 T Cells
Week13	DF16.stim_817	-28.8821	7.90839	Module 2 Negative	IDLow	CD8 T Cells
Week13	DF16.stim_822	-30.7962	10.1315	Module 2 Negative	IDLow	CD8 T Cells
Week13	DF16.stim_823	-29.8452	5.83786	Module 2 Negative	IDLow	CD8 T Cells
Week13	DF16.stim_825	-26.2941	9.5381	Module 2 Negative	IDLow	CD8 T Cells
Week13	DF16.stim_827	-10.2028	2.13241	Module 2 Negative	IDLow	CD8 T Cells
Week13	DF16.stim_828	17.0879	-3.39558	Module 2 Negative	IDLow	CD8 T Cells
Week13	DF16.stim_830	-17.5512	11.4256	Module 2 Negative	IDLow	CD8 T Cells
Week13	DF16.stim_833	-11.082	1.7243	Module 2 Negative	IDLow	CD8 T Cells
Week13	DF16.stim_834	-20.2888	7.72004	Module 2 Negative	IDLow	CD8 T Cells
Week13	DF16.stim_838	-26.1097	12.3632	Module 2 Negative	IDLow	CD8 T Cells
Week13	DF16.stim_843	-19.124	12.9888	Module 2 Negative	IDLow	CD8 T Cells
Week13	DF16.stim_844	-26.6779	28.2029	Module 2 Negative	IDLow	CD8 T Cells
Week13	DF16.stim_845	-22.8287	13.2632	Module 2 Negative	IDLow	CD8 T Cells
Week13	DF16.stim_851	-24.3315	10.0165	Module 2 Negative	IDLow	CD8 T Cells
Week13	DF16.stim_852	-20.1538	8.13546	Module 2 Negative	IDLow	CD8 T Cells
Week13	DF16.stim_853	-13.6463	-0.694602	Module 2 Negative	IDLow	CD8 T Cells
Week13	DF16.stim_857	-20.5451	13.5998	Module 2 Negative	IDLow	CD8 T Cells
Week13	DF16.stim_858	-20.6376	13.5137	Module 2 Negative	IDLow	CD8 T Cells
Week13	DF16.stim_863	-31.3741	9.2444	Module 2 Negative	IDLow	CD8 T Cells
Week13	DF16.stim_864	-10.4231	1.7193	Module 2 Negative	IDLow	CD8 T Cells
Week13	DF16.stim_865	-24.9419	8.28259	Module 2 Negative	IDLow	CD8 T Cells
Week13	DF16.stim_866	-27.2079	33.0429	Module 2 Negative	IDLow	CD8 T Cells
Week13	DF16.stim_868	-24.5143	9.78005	Module 2 Negative	IDLow	CD8 T Cells
Week13	DF16.stim_870	-22.8606	13.2101	Module 2 Negative	IDLow	CD8 T Cells
Week13	DF16.stim_871	-5.35252	-5.38159	Module 2 Negative	IDLow	CD8 T Cells
Week13	DF16.stim_874	-9.09825	2.00306	Module 2 Negative	IDLow	CD8 T Cells
Week13	DF16.stim_875	-26.4501	11.5905	Module 2 Negative	IDLow	CD8 T Cells
Week13	DF16.stim_877	-19.2226	12.9273	Module 2 Negative	IDLow	CD8 T Cells
Week13	DF16.stim_879	-10.348	2.33716	Module 2 Negative	IDLow	CD8 T Cells
Week13	DF16.stim_880	17.791	17.4568	Module 2 Negative	IDLow	CD8 T Cells
Week13	DF16.stim_884	-24.194	32.4482	Module 2 Negative	IDLow	CD8 T Cells
Week13	DF16.stim_885	-31.645	9.15029	Module 2 Negative	IDLow	CD8 T Cells
Week13	DF16.stim_887	0.772809	1.5236	Module 2 Negative	IDLow	CD8 T Cells
Week13	DF16.stim_892	-3.48494	-3.15491	Module 2 Negative	IDLow	CD8 T Cells
Week13	DF16.stim_893	-17.7097	-9.88553	Module 2 Negative	IDLow	CD8 T Cells
Week13	DF16.stim_894	21.5206	-22.3841	Module 2 Positive	IDLow	CD4 T Cells
Week13	DF16.stim_898	-30.4098	9.51989	Module 2 Negative	IDLow	CD8 T Cells
Week13	DF16.stim_899	-9.04198	-0.369275	Module 2 Negative	IDLow	CD8 T Cells
Week13	DF16.stim_900	14.0715	-6.24641	Module 2 Negative	IDLow	CD8 T Cells
Week13	DF16.stim_906	-24.7664	9.99272	Module 2 Negative	IDLow	CD8 T Cells
Week13	DF16.stim_908	-26.3052	34.2738	Module 2 Negative	IDLow	CD8 T Cells
Week13	DF16.stim_909	-17.6569	13.1883	Module 2 Negative	IDLow	CD8 T Cells
Week13	DF16.stim_910	-8.84132	2.09928	Module 2 Negative	IDLow	CD8 T Cells
Week13	DF16.stim_911	-19.8745	4.12794	Module 2 Negative	IDLow	CD8 T Cells
Week13	DF16.stim_913	-25.911	25.0741	Module 2 Negative	IDLow	CD8 T Cells
Week13	DF16.stim_915	-25.7167	24.5345	Module 2 Negative	IDLow	CD8 T Cells
Week13	DF16.stim_916	-11.233	1.31478	Module 2 Negative	IDLow	CD8 T Cells
Week13	DF16.stim_917	21.3951	-22.8013	Module 2 Positive	IDLow	CD4 T Cells
Week13	DF16.stim_918	-25.6218	23.3827	Module 2 Negative	IDLow	CD8 T Cells
Week13	DF16.stim_920	-25.0719	8.15987	Module 2 Negative	IDLow	CD8 T Cells
Week13	DF16.stim_921	-31.16	10.2504	Module 2 Negative	IDLow	CD8 T Cells
Week13	DF16.stim_926	-25.7687	34.6354	Module 2 Negative	IDLow	CD8 T Cells
Week13	DF16.stim_928	-25.7125	26.5204	Module 2 Negative	IDLow	CD8 T Cells
Week13	DF16.stim_930	-17.6453	7.37487	Module 2 Negative	IDLow	CD8 T Cells
Week13	DF16.stim_931	-29.4864	10.3918	Module 2 Negative	IDLow	CD8 T Cells
Week13	DF16.stim_933	17.4124	-4.02266	Module 2 Negative	IDLow	CD8 T Cells
Week13	DF16.stim_936	-23.6331	15.4563	Module 2 Negative	IDLow	CD8 T Cells
Week13	DF16.stim_938	-14.9941	14.7126	Module 2 Negative	IDLow	CD8 T Cells
Week13	DF16.stim_939	-3.22139	-0.864651	Module 2 Negative	IDLow	CD8 T Cells
Week13	DF16.stim_941	1.40128	0.170489	Module 2 Negative	IDLow	CD8 T Cells
Week13	DF16.stim_942	-24.6481	10.4198	Module 2 Negative	IDLow	CD8 T Cells
Week13	DF16.stim_946	-10.2685	2.50751	Module 2 Negative	IDLow	CD8 T Cells
Week13	DF16.stim_948	-24.0657	27.4335	Module 2 Negative	IDLow	CD8 T Cells
Week13	DF16.stim_955	-14.0277	1.40055	Module 2 Negative	IDLow	CD8 T Cells
Week13	DF16.stim_956	-25.3542	8.30407	Module 2 Negative	IDLow	CD8 T Cells
Week13	DF16.stim_960	-26.8024	7.72068	Module 2 Negative	IDLow	CD8 T Cells
Week13	DF16.stim_962	2.53923	-17.3729	Module 2 Negative	IDLow	CD8 T Cells
Week13	DF16.stim_963	-14.8007	5.90107	Module 2 Negative	IDLow	CD8 T Cells
Week13	DF16.stim_964	-24.3879	9.82296	Module 2 Negative	IDLow	CD8 T Cells
Week13	DF16.stim_970	-9.10612	-0.424648	Module 2 Negative	IDLow	CD8 T Cells
Week13	DF16.stim_971	-25.4717	8.10765	Module 2 Negative	IDLow	CD8 T Cells
Week13	DF16.stim_972	-29.2708	6.70656	Module 2 Negative	IDLow	CD8 T Cells
Week13	DF16.stim_975	-18.486	6.34549	Module 2 Negative	IDLow	CD8 T Cells
Week13	DF16.stim_978	-26.0378	24.7577	Module 2 Negative	IDLow	CD8 T Cells
Week13	DF16.stim_982	-12.1427	3.0943	Module 2 Negative	IDLow	CD8 T Cells
Week13	DF16.stim_991	-12.0861	3.51858	Module 2 Negative	IDLow	CD8 T Cells
Week13	DF16.stim_994	-30.8626	9.61136	Module 2 Negative	IDLow	CD8 T Cells
Week13	DF4E.stim_1009	6.22828	27.8478	Module 2 Negative	Naive	CD8 T Cells
Week13	DF4E.stim_1016	0.0241232	36.2857	Module 2 Negative	Naive	CD8 T Cells
Week13	DF4E.stim_1024	27.3863	10.1815	Module 2 Negative	Naive	CD8 T Cells
Week13	DF4E.stim_1026	1.23993	34.1699	Module 2 Negative	Naive	CD8 T Cells
Week13	DF4E.stim_1037	-0.023405	31.55	Module 2 Negative	Naive	CD8 T Cells
Week13	DF4E.stim_1038	-40.226	-12.4456	Module 2 Negative	Naive	CD8 T Cells
Week13	DF4E.stim_1061	-11.7418	38.3092	Module 2 Negative	Naive	CD8 T Cells
Week13	DF4E.stim_1065	9.86943	36.8501	Module 2 Negative	Naive	CD8 T Cells
Week13	DF4E.stim_1068	20.3545	7.50431	Module 2 Negative	Naive	CD8 T Cells
Week13	DF4E.stim_1075	10.8779	27.861	Module 2 Negative	Naive	CD8 T Cells
Week13	DF4E.stim_1100	6.20523	28.0045	Module 2 Negative	Naive	CD8 T Cells
Week13	DF4E.stim_1110	15.9339	19.0632	Module 2 Negative	Naive	CD8 T Cells
Week13	DF4E.stim_1135	8.21594	31.5248	Module 2 Negative	Naive	CD8 T Cells
Week13	DF4E.stim_1141	1.19217	30.9774	Module 2 Negative	Naive	CD8 T Cells
Week13	DF4E.stim_1151	-4.81819	21.3397	Module 2 Negative	Naive	CD8 T Cells
Week13	DF4E.stim_1158	-8.7564	20.6175	Module 2 Negative	Naive	CD8 T Cells
Week13	DF4E.stim_1171	15.6618	19.3708	Module 2 Negative	Naive	CD8 T Cells
Week13	DF4E.stim_1190	-3.21605	28.2328	Module 2 Negative	Naive	CD8 T Cells
Week13	DF4E.stim_1196	14.0841	12.9389	Module 2 Negative	Naive	CD8 T Cells
Week13	DF4E.stim_1214	3.83249	29.3974	Module 2 Negative	Naive	CD8 T Cells
Week13	DF4E.stim_1254	-17.1452	5.39968	Module 2 Negative	Naive	CD8 T Cells
Week13	DF4E.stim_1270	3.63985	29.2664	Module 2 Negative	Naive	CD8 T Cells
Week13	DF4E.stim_1300	0.706925	31.3067	Module 2 Negative	Naive	CD8 T Cells
Week13	DF4E.stim_1310	6.13681	26.7141	Module 2 Negative	Naive	CD8 T Cells
Week13	DF4E.stim_1326	1.87623	34.1857	Module 2 Negative	Naive	CD8 T Cells
Week13	DF4E.stim_1350	-0.430417	30.1054	Module 2 Negative	Naive	CD8 T Cells
Week13	DF4E.stim_1368	-21.822	0.302048	Module 2 Negative	Naive	CD8 T Cells
Week13	DF4E.stim_1373	2.14195	34.0949	Module 2 Negative	Naive	CD8 T Cells
Week13	DF4E.stim_1379	4.33215	30.4777	Module 2 Negative	Naive	CD8 T Cells
Week13	DF4E.stim_1388	-39.7116	-7.31663	Module 2 Negative	Naive	CD8 T Cells
Week13	DF4E.stim_1404	1.58556	32.7661	Module 2 Negative	Naive	CD8 T Cells
Week13	DF4E.stim_1420	-35.6905	-7.33241	Module 2 Negative	Naive	CD8 T Cells
Week13	DF4E.stim_1449	-15.0818	22.4437	Module 2 Negative	Naive	CD8 T Cells
Week13	DF4E.stim_1458	6.14897	27.9971	Module 2 Negative	Naive	CD8 T Cells
Week13	DF4E.stim_1468	-0.761856	26.9772	Module 2 Negative	Naive	CD8 T Cells
Week13	DF4E.stim_1475	3.58553	29.1831	Module 2 Negative	Naive	CD8 T Cells
Week13	DF4E.stim_1482	-19.3909	34.3547	Module 2 Negative	Naive	CD8 T Cells
Week13	DF4E.stim_149	32.7347	14.2052	Module 2 Negative	Naive	CD8 T Cells
Week13	DF4E.stim_1545	7.16337	30.3478	Module 2 Negative	Naive	CD8 T Cells
Week13	DF4E.stim_1557	-17.1118	5.50061	Module 2 Negative	Naive	CD8 T Cells
Week13	DF4E.stim_1561	-40.8845	-8.94493	Module 2 Negative	Naive	CD8 T Cells
Week13	DF4E.stim_157	19.1896	26.7873	Module 2 Negative	Naive	CD8 T Cells
Week13	DF4E.stim_1578	7.39254	28.6925	Module 2 Negative	Naive	CD8 T Cells
Week13	DF4E.stim_1580	1.83085	33.7645	Module 2 Negative	Naive	CD8 T Cells
Week13	DF4E.stim_159	26.543	9.63073	Module 2 Negative	Naive	CD8 T Cells
Week13	DF4E.stim_1595	-39.7446	-7.51881	Module 2 Negative	Naive	CD8 T Cells
Week13	DF4E.stim_1621	-7.78111	33.4582	Module 2 Negative	Naive	CD8 T Cells
Week13	DF4E.stim_1713	4.68325	29.7385	Module 2 Negative	Naive	CD8 T Cells
Week13	DF4E.stim_1730	-11.8558	30.057	Module 2 Negative	Naive	CD8 T Cells
Week13	DF4E.stim_1740	8.88807	26.0501	Module 2 Negative	Naive	CD8 T Cells
Week13	DF4E.stim_1750	-40.1097	-12.5178	Module 2 Negative	Naive	CD8 T Cells
Week13	DF4E.stim_1752	1.62193	31.5894	Module 2 Negative	Naive	CD8 T Cells
Week13	DF4E.stim_1758	-4.24387	20.9515	Module 2 Negative	Naive	CD8 T Cells
Week13	DF4E.stim_177	32.5974	13.5055	Module 2 Negative	Naive	CD8 T Cells
Week13	DF4E.stim_1788	-7.50297	20.2503	Module 2 Negative	Naive	CD8 T Cells
Week13	DF4E.stim_1796	-2.84742	17.7966	Module 2 Negative	Naive	CD8 T Cells
Week13	DF4E.stim_1816	3.04639	25.5166	Module 2 Negative	Naive	CD8 T Cells
Week13	DF4E.stim_1823	2.03264	13.5591	Module 2 Negative	Naive	CD8 T Cells
Week13	DF4E.stim_1853	-3.43361	17.8526	Module 2 Negative	Naive	CD8 T Cells
Week13	DF4E.stim_1888	-1.15803	26.2872	Module 2 Negative	Naive	CD8 T Cells
Week13	DF4E.stim_1899	-4.48236	21.4211	Module 2 Negative	Naive	CD8 T Cells
Week13	DF4E.stim_1921	12.877	27.6486	Module 2 Negative	Naive	CD8 T Cells
Week13	DF4E.stim_1931	-6.45294	29.4565	Module 2 Negative	Naive	CD8 T Cells
Week13	DF4E.stim_1939	-35.0114	-6.99718	Module 2 Negative	Naive	CD8 T Cells
Week13	DF4E.stim_1951	-2.01582	16.1685	Module 2 Negative	Naive	CD8 T Cells
Week13	DF4E.stim_1955	-6.84063	28.3051	Module 2 Negative	Naive	CD8 T Cells
Week13	DF4E.stim_1956	1.33634	23.9276	Module 2 Negative	Naive	CD8 T Cells
Week13	DF4E.stim_1991	1.87479	21.4975	Module 2 Negative	Naive	CD8 T Cells
Week13	DF4E.stim_2002	13.7708	14.0934	Module 2 Negative	Naive	CD8 T Cells
Week13	DF4E.stim_2008	2.5616	33.6514	Module 2 Negative	Naive	CD8 T Cells
Week13	DF4E.stim_2020	-3.04626	18.2963	Module 2 Negative	Naive	CD8 T Cells
Week13	DF4E.stim_2022	-2.5093	23.5596	Module 2 Negative	Naive	CD8 T Cells
Week13	DF4E.stim_203	18.9627	26.5587	Module 2 Negative	Naive	CD8 T Cells
Week13	DF4E.stim_2069	1.66022	20.5448	Module 2 Negative	Naive	CD8 T Cells
Week13	DF4E.stim_2077	-3.08124	18.2056	Module 2 Negative	Naive	CD8 T Cells
Week13	DF4E.stim_2081	30.545	12.1487	Module 2 Negative	Naive	CD8 T Cells
Week13	DF4E.stim_2112	-1.50301	14.5904	Module 2 Negative	Naive	CD8 T Cells
Week13	DF4E.stim_212	-39.8242	-7.5157	Module 2 Negative	Naive	CD8 T Cells
Week13	DF4E.stim_2139	5.29553	26.5352	Module 2 Negative	Naive	CD8 T Cells
Week13	DF4E.stim_2181	9.08734	27.7321	Module 2 Negative	Naive	CD8 T Cells
Week13	DF4E.stim_2214	0.735545	20.9866	Module 2 Negative	Naive	CD8 T Cells
Week13	DF4E.stim_2328	-2.21824	17.6309	Module 2 Negative	Naive	CD8 T Cells
Week13	DF4E.stim_238	4.91111	32.761	Module 2 Negative	Naive	CD8 T Cells
Week13	DF4E.stim_2380	-2.08117	20.8963	Module 2 Negative	Naive	CD8 T Cells
Week13	DF4E.stim_2401	-1.41734	19.2177	Module 2 Negative	Naive	CD8 T Cells
Week13	DF4E.stim_2422	-32.3264	-8.68291	Module 2 Negative	Naive	CD8 T Cells
Week13	DF4E.stim_2423	-16.2229	30.4454	Module 2 Negative	Naive	CD8 T Cells
Week13	DF4E.stim_2467	7.67764	11.4074	Module 2 Negative	Naive	CD8 T Cells
Week13	DF4E.stim_2485	-2.02771	18.6386	Module 2 Negative	Naive	CD8 T Cells
Week13	DF4E.stim_2550	-15.8153	29.8663	Module 2 Negative	Naive	CD8 T Cells
Week13	DF4E.stim_2570	5.77893	12.2161	Module 2 Negative	Naive	CD8 T Cells
Week13	DF4E.stim_2648	1.57987	12.8837	Module 2 Negative	Naive	CD8 T Cells
Week13	DF4E.stim_2653	0.803755	20.411	Module 2 Negative	Naive	CD8 T Cells
Week13	DF4E.stim_2691	-0.210147	14.5532	Module 2 Negative	Naive	CD8 T Cells
Week13	DF4E.stim_2727	-1.26015	19.8182	Module 2 Negative	Naive	CD8 T Cells
Week13	DF4E.stim_288	6.0041	33.1857	Module 2 Negative	Naive	CD8 T Cells
Week13	DF4E.stim_291	-19.0776	39.66	Module 2 Negative	Naive	CD8 T Cells
Week13	DF4E.stim_318	-40.3844	-8.52734	Module 2 Negative	Naive	CD8 T Cells
Week13	DF4E.stim_331	-4.40597	37.424	Module 2 Negative	Naive	CD8 T Cells
Week13	DF4E.stim_340	5.79397	32.7716	Module 2 Negative	Naive	CD8 T Cells
Week13	DF4E.stim_350	-40.4417	-12.2511	Module 2 Negative	Naive	CD8 T Cells
Week13	DF4E.stim_354	-39.525	-8.6027	Module 2 Negative	Naive	CD8 T Cells
Week13	DF4E.stim_361	-12.0208	24.0294	Module 2 Negative	Naive	CD8 T Cells
Week13	DF4E.stim_375	5.60581	31.6132	Module 2 Negative	Naive	CD8 T Cells
Week13	DF4E.stim_397	6.97241	30.3446	Module 2 Negative	Naive	CD8 T Cells
Week13	DF4E.stim_410	7.17615	30.4106	Module 2 Negative	Naive	CD8 T Cells
Week13	DF4E.stim_448	-16.7674	40.3437	Module 2 Negative	Naive	CD8 T Cells
Week13	DF4E.stim_457	1.93052	33.8525	Module 2 Negative	Naive	CD8 T Cells
Week13	DF4E.stim_469	-40.3478	-12.1986	Module 2 Negative	Naive	CD8 T Cells
Week13	DF4E.stim_475	-17.6952	40.7933	Module 2 Negative	Naive	CD8 T Cells
Week13	DF4E.stim_481	5.4162	35.6642	Module 2 Negative	Naive	CD8 T Cells
Week13	DF4E.stim_487	32.712	13.5203	Module 2 Negative	Naive	CD8 T Cells
Week13	DF4E.stim_495	16.9346	19.3233	Module 2 Negative	Naive	CD8 T Cells
Week13	DF4E.stim_501	1.81082	34.8621	Module 2 Negative	Naive	CD8 T Cells
Week13	DF4E.stim_514	7.53869	33.0793	Module 2 Negative	Naive	CD8 T Cells
Week13	DF4E.stim_550	12.5958	10.4507	Module 2 Negative	Naive	CD8 T Cells
Week13	DF4E.stim_558	1.21136	31.9363	Module 2 Negative	Naive	CD8 T Cells
Week13	DF4E.stim_563	15.6212	16.6119	Module 2 Negative	Naive	CD8 T Cells
Week13	DF4E.stim_581	-39.7206	-7.56184	Module 2 Negative	Naive	CD8 T Cells
Week13	DF4E.stim_604	5.02636	31.9865	Module 2 Negative	Naive	CD8 T Cells
Week13	DF4E.stim_607	15.2522	35.2095	Module 2 Negative	Naive	CD8 T Cells
Week13	DF4E.stim_612	6.02849	29.2927	Module 2 Negative	Naive	CD8 T Cells
Week13	DF4E.stim_641	2.64457	28.8954	Module 2 Negative	Naive	CD8 T Cells
Week13	DF4E.stim_647	-2.80734	1.09554	Module 2 Negative	Naive	CD8 T Cells
Week13	DF4E.stim_660	-5.73658	29.8299	Module 2 Negative	Naive	CD8 T Cells
Week13	DF4E.stim_672	1.56715	34.3206	Module 2 Negative	Naive	CD8 T Cells
Week13	DF4E.stim_678	-17.9926	38.9069	Module 2 Negative	Naive	CD8 T Cells
Week13	DF4E.stim_679	30.3769	12.3652	Module 2 Negative	Naive	CD8 T Cells
Week13	DF4E.stim_697	-0.304036	30.3994	Module 2 Negative	Naive	CD8 T Cells
Week13	DF4E.stim_699	5.1967	32.0551	Module 2 Negative	Naive	CD8 T Cells
Week13	DF4E.stim_709	-17.8357	39.0706	Module 2 Negative	Naive	CD8 T Cells
Week13	DF4E.stim_715	-22.3347	16.3676	Module 2 Negative	Naive	CD8 T Cells
Week13	DF4E.stim_720	4.26802	29.4088	Module 2 Negative	Naive	CD8 T Cells
Week13	DF4E.stim_726	-13.5246	-0.741209	Module 2 Negative	Naive	CD8 T Cells
Week13	DF4E.stim_728	28.9204	13.3754	Module 2 Negative	Naive	CD8 T Cells
Week13	DF4E.stim_731	-19.0267	37.9772	Module 2 Negative	Naive	CD8 T Cells
Week13	DF4E.stim_733	-16.4348	39.9399	Module 2 Negative	Naive	CD8 T Cells
Week13	DF4E.stim_747	-19.9476	38.6635	Module 2 Negative	Naive	CD8 T Cells
Week13	DF4E.stim_760	2.8369	31.3688	Module 2 Negative	Naive	CD8 T Cells
Week13	DF4E.stim_764	-39.7359	-7.45507	Module 2 Negative	Naive	CD8 T Cells
Week13	DF4E.stim_768	-0.283546	30.6729	Module 2 Negative	Naive	CD8 T Cells
Week13	DF4E.stim_796	32.603	13.9014	Module 2 Negative	Naive	CD8 T Cells
Week13	DF4E.stim_803	-3.74016	28.4844	Module 2 Negative	Naive	CD8 T Cells
Week13	DF4E.stim_830	1.90618	31.1126	Module 2 Negative	Naive	CD8 T Cells
Week13	DF4E.stim_832	4.26199	28.2946	Module 2 Negative	Naive	CD8 T Cells
Week13	DF4E.stim_838	25.6232	9.12565	Module 2 Negative	Naive	CD8 T Cells
Week13	DF4E.stim_839	3.65876	30.6525	Module 2 Negative	Naive	CD8 T Cells
Week13	DF4E.stim_844	5.95856	30.2444	Module 2 Negative	Naive	CD8 T Cells
Week13	DF4E.stim_848	-39.6304	-7.59071	Module 2 Negative	Naive	CD8 T Cells
Week13	DF4E.stim_878	0.143224	36.2723	Module 2 Negative	Naive	CD8 T Cells
Week13	DF4E.stim_879	-12.0136	24.5472	Module 2 Negative	Naive	CD8 T Cells
Week13	DF4E.stim_887	-18.4947	39.9853	Module 2 Negative	Naive	CD8 T Cells
Week13	DF4E.stim_904	6.29927	26.8879	Module 2 Negative	Naive	CD8 T Cells
Week13	DF4E.stim_909	-25.4283	18.9414	Module 2 Negative	Naive	CD8 T Cells
Week13	DF4E.stim_934	15.6975	16.4507	Module 2 Negative	Naive	CD8 T Cells
Week13	DF4E.stim_939	-40.2858	-12.4423	Module 2 Negative	Naive	CD8 T Cells
Week13	DF4E.stim_940	-17.4533	34.0372	Module 2 Negative	Naive	CD8 T Cells
Week13	DF4E.stim_941	1.75246	30.8869	Module 2 Negative	Naive	CD8 T Cells
Week13	DF4E.stim_944	32.5676	13.4155	Module 2 Negative	Naive	CD8 T Cells
Week13	DF4E.stim_974	-5.01947	21.316	Module 2 Negative	Naive	CD8 T Cells
Week13	DF4E.stim_982	-5.09006	37.7482	Module 2 Negative	Naive	CD8 T Cells
Week13	DF4E.stim_996	14.2392	16.7658	Module 2 Negative	Naive	CD8 T Cells
Week13	DF4N.stim_100	8.22914	31.8759	Module 2 Negative	Naive	CD8 T Cells
Week13	DF4N.stim_102	10.8839	27.8456	Module 2 Negative	Naive	CD8 T Cells
Week13	DF4N.stim_103	31.2877	7.75455	Module 2 Negative	Naive	CD8 T Cells
Week13	DF4N.stim_105	8.96998	30.1581	Module 2 Negative	Naive	CD8 T Cells
Week13	DF4N.stim_106	2.18985	32.6239	Module 2 Negative	Naive	CD8 T Cells
Week13	DF4N.stim_111	-3.55656	20.8181	Module 2 Negative	Naive	CD8 T Cells
Week13	DF4N.stim_114	5.3852	32.2879	Module 2 Negative	Naive	CD8 T Cells
Week13	DF4N.stim_116	5.13774	30.4539	Module 2 Negative	Naive	CD8 T Cells
Week13	DF4N.stim_117	8.0365	32.4838	Module 2 Negative	Naive	CD8 T Cells
Week13	DF4N.stim_119	7.64356	32.5158	Module 2 Negative	Naive	CD8 T Cells
Week13	DF4N.stim_120	15.5124	16.494	Module 2 Negative	Naive	CD8 T Cells
Week13	DF4N.stim_122	8.33285	32.1086	Module 2 Negative	Naive	CD8 T Cells
Week13	DF4N.stim_124	13.1097	7.83982	Module 2 Negative	Naive	CD8 T Cells
Week13	DF4N.stim_125	5.04732	30.7788	Module 2 Negative	Naive	CD8 T Cells
Week13	DF4N.stim_126	4.89606	29.5752	Module 2 Negative	Naive	CD8 T Cells
Week13	DF4N.stim_128	12.48	19.7051	Module 2 Negative	Naive	CD8 T Cells
Week13	DF4N.stim_129	0.76039	35.8285	Module 2 Negative	Naive	CD8 T Cells
Week13	DF4N.stim_132	13.6887	14.3047	Module 2 Negative	Naive	CD8 T Cells
Week13	DF4N.stim_133	8.71679	29.0654	Module 2 Negative	Naive	CD8 T Cells
Week13	DF4N.stim_135	8.60705	31.5366	Module 2 Negative	Naive	CD8 T Cells
Week13	DF4N.stim_136	5.8583	31.1882	Module 2 Negative	Naive	CD8 T Cells
Week13	DF4N.stim_137	0.836438	35.7366	Module 2 Negative	Naive	CD8 T Cells
Week13	DF4N.stim_139	11.2394	27.0717	Module 2 Negative	Naive	CD8 T Cells
Week13	DF4N.stim_142	8.4739	32.5443	Module 2 Negative	Naive	CD8 T Cells
Week13	DF4N.stim_146	-18.1861	40.6161	Module 2 Negative	Naive	CD8 T Cells
Week13	DF4N.stim_147	2.77487	35.8144	Module 2 Negative	Naive	CD8 T Cells
Week13	DF4N.stim_148	2.72175	34.7074	Module 2 Negative	Naive	CD8 T Cells
Week13	DF4N.stim_149	5.05587	31.7489	Module 2 Negative	Naive	CD8 T Cells
Week13	DF4N.stim_152	8.50762	28.5917	Module 2 Negative	Naive	CD8 T Cells
Week13	DF4N.stim_153	2.89281	33.2835	Module 2 Negative	Naive	CD8 T Cells
Week13	DF4N.stim_154	4.17971	30.6227	Module 2 Negative	Naive	CD8 T Cells
Week13	DF4N.stim_155	-14.3663	41.6349	Module 2 Negative	Naive	CD8 T Cells
Week13	DF4N.stim_156	11.0028	27.4548	Module 2 Negative	Naive	CD8 T Cells
Week13	DF4N.stim_162	1.78214	35.5351	Module 2 Negative	Naive	CD8 T Cells
Week13	DF4N.stim_164	5.65436	31.2548	Module 2 Negative	Naive	CD8 T Cells
Week13	DF4N.stim_165	4.95729	30.9892	Module 2 Negative	Naive	CD8 T Cells
Week13	DF4N.stim_167	3.20194	33.5833	Module 2 Negative	Naive	CD8 T Cells
Week13	DF4N.stim_170	-2.68103	19.9669	Module 2 Negative	Naive	CD8 T Cells
Week13	DF4N.stim_171	7.50329	26.5635	Module 2 Negative	Naive	CD8 T Cells
Week13	DF4N.stim_174	7.46635	32.4088	Module 2 Negative	Naive	CD8 T Cells
Week13	DF4N.stim_179	5.12489	27.832	Module 2 Negative	Naive	CD8 T Cells
Week13	DF4N.stim_191	-0.0189835	33.9452	Module 2 Negative	Naive	CD8 T Cells
Week13	DF4N.stim_192	3.09166	30.1561	Module 2 Negative	Naive	CD8 T Cells
Week13	DF4N.stim_195	15.5812	16.344	Module 2 Negative	Naive	CD8 T Cells
Week13	DF4N.stim_198	-2.24822	25.9762	Module 2 Negative	Naive	CD8 T Cells
Week13	DF4N.stim_201	8.38908	27.7213	Module 2 Negative	Naive	CD8 T Cells
Week13	DF4N.stim_205	-30.5351	-8.54768	Module 2 Negative	Naive	CD8 T Cells
Week13	DF4N.stim_209	8.52857	29.1241	Module 2 Negative	Naive	CD8 T Cells
Week13	DF4N.stim_21	-14.6323	39.5483	Module 2 Negative	Naive	CD8 T Cells
Week13	DF4N.stim_210	26.9908	14.0718	Module 2 Negative	Naive	CD8 T Cells
Week13	DF4N.stim_212	10.1882	23.8648	Module 2 Negative	Naive	CD8 T Cells
Week13	DF4N.stim_215	4.79154	29.3605	Module 2 Negative	Naive	CD8 T Cells
Week13	DF4N.stim_219	4.90259	30.8046	Module 2 Negative	Naive	CD8 T Cells
Week13	DF4N.stim_220	-3.39707	28.7642	Module 2 Negative	Naive	CD8 T Cells
Week13	DF4N.stim_224	4.53789	28.5166	Module 2 Negative	Naive	CD8 T Cells
Week13	DF4N.stim_227	4.2339	26.7363	Module 2 Negative	Naive	CD8 T Cells
Week13	DF4N.stim_229	0.170483	32.9545	Module 2 Negative	Naive	CD8 T Cells
Week13	DF4N.stim_232	5.11826	30.9844	Module 2 Negative	Naive	CD8 T Cells
Week13	DF4N.stim_233	0.0739351	31.5874	Module 2 Negative	Naive	CD8 T Cells
Week13	DF4N.stim_236	13.006	35.1457	Module 2 Negative	Naive	CD8 T Cells
Week13	DF4N.stim_238	4.66082	30.4026	Module 2 Negative	Naive	CD8 T Cells
Week13	DF4N.stim_240	2.33865	35.3698	Module 2 Negative	Naive	CD8 T Cells
Week13	DF4N.stim_242	-1.06096	29.7515	Module 2 Negative	Naive	CD8 T Cells
Week13	DF4N.stim_247	4.11225	26.8112	Module 2 Negative	Naive	CD8 T Cells
Week13	DF4N.stim_25	-17.9198	40.545	Module 2 Negative	Naive	CD8 T Cells
Week13	DF4N.stim_255	4.6153	28.3293	Module 2 Negative	Naive	CD8 T Cells
Week13	DF4N.stim_259	6.30919	28.0518	Module 2 Negative	Naive	CD8 T Cells
Week13	DF4N.stim_266	29.7805	12.7204	Module 2 Negative	Naive	CD8 T Cells
Week13	DF4N.stim_268	3.48454	21.2791	Module 2 Negative	Naive	CD8 T Cells
Week13	DF4N.stim_278	3.18144	22.2981	Module 2 Negative	Naive	CD8 T Cells
Week13	DF4N.stim_286	12.1576	27.091	Module 2 Negative	Naive	CD8 T Cells
Week13	DF4N.stim_287	-2.69335	15.5232	Module 2 Negative	Naive	CD8 T Cells
Week13	DF4N.stim_29	8.39442	31.2843	Module 2 Negative	Naive	CD8 T Cells
Week13	DF4N.stim_293	9.86233	26.6859	Module 2 Negative	Naive	CD8 T Cells
Week13	DF4N.stim_302	-34.7324	-7.44775	Module 2 Negative	Naive	CD8 T Cells
Week13	DF4N.stim_304	2.5786	24.8698	Module 2 Negative	Naive	CD8 T Cells
Week13	DF4N.stim_306	6.02703	30.7221	Module 2 Negative	Naive	CD8 T Cells
Week13	DF4N.stim_31	0.872915	35.6488	Module 2 Negative	Naive	CD8 T Cells
Week13	DF4N.stim_314	4.17092	26.7737	Module 2 Negative	Naive	CD8 T Cells
Week13	DF4N.stim_320	-7.4174	14.6476	Module 2 Negative	Naive	CD8 T Cells
Week13	DF4N.stim_323	-2.41425	23.8354	Module 2 Negative	Naive	CD8 T Cells
Week13	DF4N.stim_325	-9.28585	33.0575	Module 2 Negative	Naive	CD8 T Cells
Week13	DF4N.stim_326	0.735294	35.6833	Module 2 Negative	Naive	CD8 T Cells
Week13	DF4N.stim_331	0.987083	22.3072	Module 2 Negative	Naive	CD8 T Cells
Week13	DF4N.stim_352	4.49442	28.326	Module 2 Negative	Naive	CD8 T Cells
Week13	DF4N.stim_36	-25.4622	19.0312	Module 2 Negative	Naive	CD8 T Cells
Week13	DF4N.stim_360	1.73056	20.7198	Module 2 Negative	Naive	CD8 T Cells
Week13	DF4N.stim_361	1.88015	31.824	Module 2 Negative	Naive	CD8 T Cells
Week13	DF4N.stim_363	3.8359	27.8559	Module 2 Negative	Naive	CD8 T Cells
Week13	DF4N.stim_370	4.59622	28.1398	Module 2 Negative	Naive	CD8 T Cells
Week13	DF4N.stim_385	-1.71875	22.8354	Module 2 Negative	Naive	CD8 T Cells
Week13	DF4N.stim_386	10.9431	31.0461	Module 2 Negative	Naive	CD8 T Cells
Week13	DF4N.stim_393	0.660802	21.0641	Module 2 Negative	Naive	CD8 T Cells
Week13	DF4N.stim_395	12.911	16.0075	Module 2 Negative	Naive	CD8 T Cells
Week13	DF4N.stim_409	8.01779	26.7859	Module 2 Negative	Naive	CD8 T Cells
Week13	DF4N.stim_424	-2.29272	23.7134	Module 2 Negative	Naive	CD8 T Cells
Week13	DF4N.stim_43	8.55842	29.2544	Module 2 Negative	Naive	CD8 T Cells
Week13	DF4N.stim_433	0.780526	21.7577	Module 2 Negative	Naive	CD8 T Cells
Week13	DF4N.stim_440	-1.56667	23.6246	Module 2 Negative	Naive	CD8 T Cells
Week13	DF4N.stim_442	-0.783328	18.5595	Module 2 Negative	Naive	CD8 T Cells
Week13	DF4N.stim_443	13.1823	11.326	Module 2 Negative	Naive	CD8 T Cells
Week13	DF4N.stim_460	5.26904	11.7979	Module 2 Negative	Naive	CD8 T Cells
Week13	DF4N.stim_462	0.184004	19.2833	Module 2 Negative	Naive	CD8 T Cells
Week13	DF4N.stim_469	10.502	17.5213	Module 2 Negative	Naive	CD8 T Cells
Week13	DF4N.stim_477	-2.12701	23.6767	Module 2 Negative	Naive	CD8 T Cells
Week13	DF4N.stim_486	-6.85222	14.5519	Module 2 Negative	Naive	CD8 T Cells
Week13	DF4N.stim_493	0.887377	22.046	Module 2 Negative	Naive	CD8 T Cells
Week13	DF4N.stim_511	-0.029856	20.392	Module 2 Negative	Naive	CD8 T Cells
Week13	DF4N.stim_528	-1.84225	20.9764	Module 2 Negative	Naive	CD8 T Cells
Week13	DF4N.stim_57	9.76501	31.024	Module 2 Negative	Naive	CD8 T Cells
Week13	DF4N.stim_58	8.59233	30.9134	Module 2 Negative	Naive	CD8 T Cells
Week13	DF4N.stim_586	0.908319	15.955	Module 2 Negative	Naive	CD8 T Cells
Week13	DF4N.stim_587	4.44332	17.1893	Module 2 Negative	Naive	CD8 T Cells
Week13	DF4N.stim_60	6.51467	32.9069	Module 2 Negative	Naive	CD8 T Cells
Week13	DF4N.stim_62	5.10414	30.6694	Module 2 Negative	Naive	CD8 T Cells
Week13	DF4N.stim_68	5.08745	31.1727	Module 2 Negative	Naive	CD8 T Cells
Week13	DF4N.stim_73	7.62718	32.6971	Module 2 Negative	Naive	CD8 T Cells
Week13	DF4N.stim_74	7.70414	32.5175	Module 2 Negative	Naive	CD8 T Cells
Week13	DF4N.stim_75	8.52799	32.2073	Module 2 Negative	Naive	CD8 T Cells
Week13	DF4N.stim_76	8.28895	32.4447	Module 2 Negative	Naive	CD8 T Cells
Week13	DF4N.stim_77	5.97059	31.213	Module 2 Negative	Naive	CD8 T Cells
Week13	DF4N.stim_83	9.38328	32.7348	Module 2 Negative	Naive	CD8 T Cells
Week13	DF4N.stim_84	5.59566	32.6366	Module 2 Negative	Naive	CD8 T Cells
Week13	DF4N.stim_87	15.372	16.9576	Module 2 Negative	Naive	CD8 T Cells
Week13	DF4N.stim_88	1.19879	35.7226	Module 2 Negative	Naive	CD8 T Cells
Week13	DF4N.stim_92	6.17871	27.9805	Module 2 Negative	Naive	CD8 T Cells
Week13	DF4N.stim_93	8.62674	29.394	Module 2 Negative	Naive	CD8 T Cells
Week13	DF4N.stim_94	9.2561	26.9782	Module 2 Negative	Naive	CD8 T Cells
Week13	DF4N.stim_95	5.026	32.2679	Module 2 Negative	Naive	CD8 T Cells
Week13	DF4N.stim_96	9.18663	32.6081	Module 2 Negative	Naive	CD8 T Cells
Week13	DF4N.stim_98	8.65475	31.7278	Module 2 Negative	Naive	CD8 T Cells
Week13	DF8P.stim_1001	-4.85285	-2.36586	Module 2 Negative	AE	CD8 T Cells
Week13	DF8P.stim_1002	-36.5152	-12.9455	Module 2 Negative	AE	CD8 T Cells
Week13	DF8P.stim_1004	2.42674	1.39046	Module 2 Negative	AE	CD8 T Cells
Week13	DF8P.stim_1007	-26.6222	28.0884	Module 2 Negative	AE	CD8 T Cells
Week13	DF8P.stim_1016	-16.4714	13.4598	Module 2 Negative	AE	CD8 T Cells
Week13	DF8P.stim_1026	17.1406	-21.6379	Module 2 Negative	AE	CD4 T Cells
Week13	DF8P.stim_1030	-7.09786	3.32718	Module 2 Negative	AE	CD8 T Cells
Week13	DF8P.stim_1037	-13.5672	12.2731	Module 2 Negative	AE	CD8 T Cells
Week13	DF8P.stim_1039	-9.50476	20.4237	Module 2 Negative	AE	CD8 T Cells
Week13	DF8P.stim_1069	-17.272	11.1139	Module 2 Negative	AE	CD8 T Cells
Week13	DF8P.stim_1070	-38.1233	-10.689	Module 2 Negative	AE	CD8 T Cells
Week13	DF8P.stim_1071	-14.6884	11.4225	Module 2 Negative	AE	CD8 T Cells
Week13	DF8P.stim_1089	-38.7472	-10.2171	Module 2 Negative	AE	CD8 T Cells
Week13	DF8P.stim_1091	-10.6395	34.4043	Module 2 Negative	AE	CD8 T Cells
Week13	DF8P.stim_1094	22.8562	0.947397	Module 2 Negative	AE	CD8 T Cells
Week13	DF8P.stim_1097	21.585	-18.5856	Module 2 Negative	AE	CD4 T Cells
Week13	DF8P.stim_1098	-15.8784	12.4272	Module 2 Negative	AE	CD8 T Cells
Week13	DF8P.stim_1110	-7.67768	3.96769	Module 2 Negative	AE	CD8 T Cells
Week13	DF8P.stim_113	-27.1847	34.2691	Module 2 Negative	AE	CD8 T Cells
Week13	DF8P.stim_1130	-24.1539	29.8384	Module 2 Negative	AE	CD8 T Cells
Week13	DF8P.stim_1141	-26.0637	29.9939	Module 2 Negative	AE	CD8 T Cells
Week13	DF8P.stim_1143	-19.242	8.80207	Module 2 Negative	AE	CD8 T Cells
Week13	DF8P.stim_1147	-32.8256	-2.54264	Module 2 Negative	AE	CD8 T Cells
Week13	DF8P.stim_1148	-17.4723	14.1674	Module 2 Negative	AE	CD8 T Cells
Week13	DF8P.stim_1153	21.1974	-17.9853	Module 2 Negative	AE	CD4 T Cells
Week13	DF8P.stim_1160	-0.559423	1.31165	Module 2 Negative	AE	CD8 T Cells
Week13	DF8P.stim_1185	-18.5999	6.50152	Module 2 Negative	AE	CD8 T Cells
Week13	DF8P.stim_1186	23.7224	-16.6096	Module 2 Negative	AE	CD4 T Cells
Week13	DF8P.stim_1187	4.69584	26.2631	Module 2 Negative	AE	CD8 T Cells
Week13	DF8P.stim_1188	-19.1696	7.88473	Module 2 Negative	AE	CD8 T Cells
Week13	DF8P.stim_1191	-20.4824	15.2651	Module 2 Negative	AE	CD8 T Cells
Week13	DF8P.stim_1214	-17.9049	10.8356	Module 2 Negative	AE	CD8 T Cells
Week13	DF8P.stim_1235	-15.6884	14.7719	Module 2 Negative	AE	CD8 T Cells
Week13	DF8P.stim_1249	-24.9227	7.37763	Module 2 Negative	AE	CD8 T Cells
Week13	DF8P.stim_1254	-15.3166	14.5254	Module 2 Negative	AE	CD8 T Cells
Week13	DF8P.stim_1255	-17.4779	7.87452	Module 2 Negative	AE	CD8 T Cells
Week13	DF8P.stim_1275	-2.76752	0.932192	Module 2 Negative	AE	CD8 T Cells
Week13	DF8P.stim_1297	-16.8478	12.733	Module 2 Negative	AE	CD8 T Cells
Week13	DF8P.stim_1300	-21.0374	14.8248	Module 2 Negative	AE	CD8 T Cells
Week13	DF8P.stim_1301	-21.9496	13.6927	Module 2 Negative	AE	CD8 T Cells
Week13	DF8P.stim_1303	-2.8458	0.900762	Module 2 Negative	AE	CD8 T Cells
Week13	DF8P.stim_1304	-19	32.7807	Module 2 Negative	AE	CD8 T Cells
Week13	DF8P.stim_1314	-23.9064	13.1358	Module 2 Negative	AE	CD8 T Cells
Week13	DF8P.stim_1318	-20.5871	14.4218	Module 2 Negative	AE	CD8 T Cells
Week13	DF8P.stim_1327	-18.8638	4.90259	Module 2 Negative	AE	CD8 T Cells
Week13	DF8P.stim_1343	-22.3014	13.3473	Module 2 Negative	AE	CD8 T Cells
Week13	DF8P.stim_1361	-1.42046	26.5913	Module 2 Negative	AE	CD8 T Cells
Week13	DF8P.stim_1378	17.6677	-21.1099	Module 2 Negative	AE	CD4 T Cells
Week13	DF8P.stim_1390	-30.7341	10.5229	Module 2 Negative	AE	CD8 T Cells
Week13	DF8P.stim_1420	-20.566	23.9964	Module 2 Negative	AE	CD8 T Cells
Week13	DF8P.stim_1467	-24.5415	29.6453	Module 2 Negative	AE	CD8 T Cells
Week13	DF8P.stim_1474	15.6916	14.6565	Module 2 Negative	AE	CD8 T Cells
Week13	DF8P.stim_1494	-5.96408	19.0975	Module 2 Negative	AE	CD8 T Cells
Week13	DF8P.stim_1526	-17.4527	14.0024	Module 2 Negative	AE	CD8 T Cells
Week13	DF8P.stim_1529	-13.2357	4.33779	Module 2 Negative	AE	CD8 T Cells
Week13	DF8P.stim_1532	-24.7221	11.5923	Module 2 Negative	AE	CD8 T Cells
Week13	DF8P.stim_1533	-16.7305	12.8107	Module 2 Negative	AE	CD8 T Cells
Week13	DF8P.stim_1535	-5.53926	18.9415	Module 2 Negative	AE	CD8 T Cells
Week13	DF8P.stim_1547	-6.11361	18.0984	Module 2 Negative	AE	CD8 T Cells
Week13	DF8P.stim_1583	-19.3386	10.9154	Module 2 Negative	AE	CD8 T Cells
Week13	DF8P.stim_1606	-27.2613	25.8128	Module 2 Negative	AE	CD8 T Cells
Week13	DF8P.stim_1612	-4.19886	1.1338	Module 2 Negative	AE	CD8 T Cells
Week13	DF8P.stim_1616	-20.8537	18.0477	Module 2 Negative	AE	CD8 T Cells
Week13	DF8P.stim_1632	-32.8546	-2.72978	Module 2 Negative	AE	CD8 T Cells
Week13	DF8P.stim_1683	-2.89208	1.06092	Module 2 Negative	AE	CD8 T Cells
Week13	DF8P.stim_1703	-27.8148	26.0597	Module 2 Negative	AE	CD8 T Cells
Week13	DF8P.stim_171	-20.3616	-25.0235	Module 2 Negative	AE	CD4 T Cells
Week13	DF8P.stim_1716	-16.0023	10.5241	Module 2 Negative	AE	CD8 T Cells
Week13	DF8P.stim_1718	-19.9534	1.38945	Module 2 Negative	AE	CD8 T Cells
Week13	DF8P.stim_1738	22.7537	-21.0239	Module 2 Negative	AE	CD4 T Cells
Week13	DF8P.stim_1775	-5.065	20.2625	Module 2 Negative	AE	CD8 T Cells
Week13	DF8P.stim_1794	-22.2494	35.2098	Module 2 Negative	AE	CD8 T Cells
Week13	DF8P.stim_1825	-16.5182	12.1803	Module 2 Negative	AE	CD8 T Cells
Week13	DF8P.stim_1833	-13.609	3.50853	Module 2 Negative	AE	CD8 T Cells
Week13	DF8P.stim_1836	-15.8659	8.52172	Module 2 Negative	AE	CD8 T Cells
Week13	DF8P.stim_1845	-20.3104	13.7983	Module 2 Negative	AE	CD8 T Cells
Week13	DF8P.stim_1846	-5.77458	19.2168	Module 2 Negative	AE	CD8 T Cells
Week13	DF8P.stim_1863	7.98624	-0.512107	Module 2 Negative	AE	CD8 T Cells
Week13	DF8P.stim_1865	-5.22201	19.2232	Module 2 Negative	AE	CD8 T Cells
Week13	DF8P.stim_1937	-19.812	12.7599	Module 2 Negative	AE	CD8 T Cells
Week13	DF8P.stim_1948	-2.60357	0.860721	Module 2 Negative	AE	CD8 T Cells
Week13	DF8P.stim_1977	-16.1642	6.88838	Module 2 Negative	AE	CD8 T Cells
Week13	DF8P.stim_1999	-19.3841	7.62316	Module 2 Negative	AE	CD8 T Cells
Week13	DF8P.stim_2000	-12.4553	14.5278	Module 2 Negative	AE	CD8 T Cells
Week13	DF8P.stim_2003	-32.2383	7.40837	Module 2 Negative	AE	CD8 T Cells
Week13	DF8P.stim_2087	21.6512	-18.5879	Module 2 Negative	AE	CD4 T Cells
Week13	DF8P.stim_2089	-22.5614	26.1151	Module 2 Negative	AE	CD8 T Cells
Week13	DF8P.stim_209	19.4453	-1.88223	Module 2 Negative	AE	CD8 T Cells
Week13	DF8P.stim_2128	-22.0739	11.7255	Module 2 Negative	AE	CD8 T Cells
Week13	DF8P.stim_2134	-17.2296	8.10021	Module 2 Negative	AE	CD8 T Cells
Week13	DF8P.stim_2142	1.992	7.31527	Module 2 Negative	AE	CD8 T Cells
Week13	DF8P.stim_2146	-20.0564	7.441	Module 2 Negative	AE	CD8 T Cells
Week13	DF8P.stim_2162	-19.4726	11.0538	Module 2 Negative	AE	CD8 T Cells
Week13	DF8P.stim_218	-19.5136	4.96537	Module 2 Negative	AE	CD8 T Cells
Week13	DF8P.stim_2183	-8.58425	8.15455	Module 2 Negative	AE	CD8 T Cells
Week13	DF8P.stim_2189	-37.9953	-8.57106	Module 2 Negative	AE	CD8 T Cells
Week13	DF8P.stim_2276	-5.78394	8.39728	Module 2 Negative	AE	CD8 T Cells
Week13	DF8P.stim_2308	9.91604	-15.0979	Module 2 Negative	AE	CD8 T Cells
Week13	DF8P.stim_2334	-4.9769	8.98639	Module 2 Negative	AE	CD8 T Cells
Week13	DF8P.stim_2372	-5.12691	20.1134	Module 2 Negative	AE	CD8 T Cells
Week13	DF8P.stim_239	-18.9382	13.9552	Module 2 Negative	AE	CD8 T Cells
Week13	DF8P.stim_240	-18.6203	15.5577	Module 2 Negative	AE	CD8 T Cells
Week13	DF8P.stim_2407	-16.2929	7.83572	Module 2 Negative	AE	CD8 T Cells
Week13	DF8P.stim_2453	-10.9137	13.4218	Module 2 Negative	AE	CD8 T Cells
Week13	DF8P.stim_2458	23.2632	-21.3999	Module 2 Negative	AE	CD4 T Cells
Week13	DF8P.stim_2465	-14.3303	11.065	Module 2 Negative	AE	CD8 T Cells
Week13	DF8P.stim_2472	-1.19376	11.3908	Module 2 Negative	AE	CD8 T Cells
Week13	DF8P.stim_2473	4.78943	-0.209169	Module 2 Negative	AE	CD8 T Cells
Week13	DF8P.stim_2493	21.8336	-19.5639	Module 2 Negative	AE	CD4 T Cells
Week13	DF8P.stim_2516	-29.3746	11.3241	Module 2 Negative	AE	CD8 T Cells
Week13	DF8P.stim_2545	22.7033	-20.8705	Module 2 Negative	AE	CD4 T Cells
Week13	DF8P.stim_2546	-34.0615	-9.88549	Module 2 Negative	AE	CD8 T Cells
Week13	DF8P.stim_2552	-18.6723	25.2687	Module 2 Negative	AE	CD8 T Cells
Week13	DF8P.stim_256	20.7119	-18.208	Module 2 Negative	AE	CD4 T Cells
Week13	DF8P.stim_2574	-19.3241	2.12176	Module 2 Negative	AE	CD8 T Cells
Week13	DF8P.stim_2579	-2.26922	2.82742	Module 2 Negative	AE	CD8 T Cells
Week13	DF8P.stim_2585	-14.0014	12.2883	Module 2 Negative	AE	CD8 T Cells
Week13	DF8P.stim_2624	-13.1316	9.47093	Module 2 Negative	AE	CD8 T Cells
Week13	DF8P.stim_2637	-17.4556	19.0192	Module 2 Negative	AE	CD8 T Cells
Week13	DF8P.stim_2658	-20.757	10.9957	Module 2 Negative	AE	CD8 T Cells
Week13	DF8P.stim_2676	-0.521493	1.75676	Module 2 Negative	AE	CD8 T Cells
Week13	DF8P.stim_2680	-7.2396	19.9072	Module 2 Negative	AE	CD8 T Cells
Week13	DF8P.stim_2683	24.553	-5.94568	Module 2 Negative	AE	CD8 T Cells
Week13	DF8P.stim_2709	-28.009	-6.21937	Module 2 Negative	AE	CD8 T Cells
Week13	DF8P.stim_2717	-3.41319	1.02603	Module 2 Negative	AE	CD8 T Cells
Week13	DF8P.stim_272	27.5082	-24.2251	Module 2 Positive	AE	CD4 T Cells
Week13	DF8P.stim_2751	-28.3044	-7.49957	Module 2 Negative	AE	CD8 T Cells
Week13	DF8P.stim_2787	-7.69637	13.2692	Module 2 Negative	AE	CD8 T Cells
Week13	DF8P.stim_283	18.5961	0.182365	Module 2 Negative	AE	CD8 T Cells
Week13	DF8P.stim_284	-1.63283	-3.48223	Module 2 Negative	AE	CD8 T Cells
Week13	DF8P.stim_2895	-1.87356	26.8481	Module 2 Negative	AE	CD8 T Cells
Week13	DF8P.stim_2898	-29.228	-25.5282	Module 2 Positive	AE	CD4 T Cells
Week13	DF8P.stim_2931	-33.995	-9.08156	Module 2 Negative	AE	CD8 T Cells
Week13	DF8P.stim_3052	9.21695	4.10906	Module 2 Negative	AE	CD8 T Cells
Week13	DF8P.stim_3069	-36.0035	-9.81733	Module 2 Negative	AE	CD8 T Cells
Week13	DF8P.stim_3078	-18.4581	8.64628	Module 2 Negative	AE	CD8 T Cells
Week13	DF8P.stim_311	17.924	17.7045	Module 2 Negative	AE	CD8 T Cells
Week13	DF8P.stim_3153	-8.89826	18.2814	Module 2 Negative	AE	CD8 T Cells
Week13	DF8P.stim_3157	-17.4452	10.9418	Module 2 Negative	AE	CD8 T Cells
Week13	DF8P.stim_318	-18.5876	15.2422	Module 2 Negative	AE	CD8 T Cells
Week13	DF8P.stim_3182	-5.10571	9.64289	Module 2 Negative	AE	CD8 T Cells
Week13	DF8P.stim_3185	-15.9999	8.60481	Module 2 Negative	AE	CD8 T Cells
Week13	DF8P.stim_3204	-17.299	7.89232	Module 2 Negative	AE	CD8 T Cells
Week13	DF8P.stim_3208	-6.60992	13.6621	Module 2 Negative	AE	CD8 T Cells
Week13	DF8P.stim_321	21.293	-17.4506	Module 2 Negative	AE	CD4 T Cells
Week13	DF8P.stim_329	-26.6106	11.5952	Module 2 Negative	AE	CD8 T Cells
Week13	DF8P.stim_331	15.9731	-0.377382	Module 2 Negative	AE	CD8 T Cells
Week13	DF8P.stim_3318	-6.05754	42.5236	Module 2 Negative	AE	CD8 T Cells
Week13	DF8P.stim_333	-5.48109	43.7363	Module 2 Negative	AE	CD8 T Cells
Week13	DF8P.stim_334	-18.5943	9.85334	Module 2 Negative	AE	CD8 T Cells
Week13	DF8P.stim_337	-24.6951	28.8431	Module 2 Negative	AE	CD8 T Cells
Week13	DF8P.stim_3378	-3.38775	8.21036	Module 2 Negative	AE	CD8 T Cells
Week13	DF8P.stim_3384	-15.4729	5.07649	Module 2 Negative	AE	CD8 T Cells
Week13	DF8P.stim_339	-2.27499	0.275182	Module 2 Negative	AE	CD8 T Cells
Week13	DF8P.stim_3403	-6.51812	11.7206	Module 2 Negative	AE	CD8 T Cells
Week13	DF8P.stim_3404	0.899944	19.5805	Module 2 Negative	AE	CD8 T Cells
Week13	DF8P.stim_341	25.6954	-14.3918	Module 2 Negative	AE	CD4 T Cells
Week13	DF8P.stim_344	-25.1063	35.373	Module 2 Negative	AE	CD8 T Cells
Week13	DF8P.stim_3497	-9.9117	13.0128	Module 2 Negative	AE	CD8 T Cells
Week13	DF8P.stim_352	12.5068	-23.0321	Module 2 Negative	AE	CD4 T Cells
Week13	DF8P.stim_353	-9.21371	25.8898	Module 2 Negative	AE	CD8 T Cells
Week13	DF8P.stim_3544	-6.60827	13.5456	Module 2 Negative	AE	CD8 T Cells
Week13	DF8P.stim_3545	-2.98001	15.3934	Module 2 Negative	AE	CD8 T Cells
Week13	DF8P.stim_3548	-5.49477	22.202	Module 2 Negative	AE	CD8 T Cells
Week13	DF8P.stim_3568	-3.0692	11.3172	Module 2 Negative	AE	CD8 T Cells
Week13	DF8P.stim_357	-3.04443	1.55393	Module 2 Negative	AE	CD8 T Cells
Week13	DF8P.stim_360	18.8373	-1.31642	Module 2 Negative	AE	CD8 T Cells
Week13	DF8P.stim_3604	-12.3248	14.5312	Module 2 Negative	AE	CD8 T Cells
Week13	DF8P.stim_3616	-7.11484	12.8223	Module 2 Negative	AE	CD8 T Cells
Week13	DF8P.stim_362	-17.2072	14.0623	Module 2 Negative	AE	CD8 T Cells
Week13	DF8P.stim_3621	-6.94942	11.3409	Module 2 Negative	AE	CD8 T Cells
Week13	DF8P.stim_364	-20.9822	3.72184	Module 2 Negative	AE	CD8 T Cells
Week13	DF8P.stim_367	24.6471	-19.1293	Module 2 Positive	AE	CD4 T Cells
Week13	DF8P.stim_3671	-40.638	-15.2594	Module 2 Negative	AE	CD8 T Cells
Week13	DF8P.stim_369	3.26005	-6.41792	Module 2 Negative	AE	CD8 T Cells
Week13	DF8P.stim_3695	-8.28929	12.6598	Module 2 Negative	AE	CD8 T Cells
Week13	DF8P.stim_3746	-8.21404	11.2455	Module 2 Negative	AE	CD8 T Cells
Week13	DF8P.stim_376	-21.0084	14.8379	Module 2 Negative	AE	CD8 T Cells
Week13	DF8P.stim_3767	22.6832	-20.8596	Module 2 Negative	AE	CD4 T Cells
Week13	DF8P.stim_381	-22.8923	14.377	Module 2 Negative	AE	CD8 T Cells
Week13	DF8P.stim_3883	-9.57552	12.579	Module 2 Negative	AE	CD8 T Cells
Week13	DF8P.stim_3887	-8.16335	11.0187	Module 2 Negative	AE	CD8 T Cells
Week13	DF8P.stim_3890	-7.18924	19.7463	Module 2 Negative	AE	CD8 T Cells
Week13	DF8P.stim_3900	-22.0254	26.3924	Module 2 Negative	AE	CD8 T Cells
Week13	DF8P.stim_391	1.01252	1.17068	Module 2 Negative	AE	CD8 T Cells
Week13	DF8P.stim_392	22.2072	0.576961	Module 2 Negative	AE	CD8 T Cells
Week13	DF8P.stim_394	-15.9115	14.2783	Module 2 Negative	AE	CD8 T Cells
Week13	DF8P.stim_3967	-7.26978	11.1132	Module 2 Negative	AE	CD8 T Cells
Week13	DF8P.stim_3974	-13.8903	7.93028	Module 2 Negative	AE	CD8 T Cells
Week13	DF8P.stim_398	-1.9915	30.4119	Module 2 Negative	AE	CD8 T Cells
Week13	DF8P.stim_407	-18.8337	8.09997	Module 2 Negative	AE	CD8 T Cells
Week13	DF8P.stim_409	18.2585	-3.77961	Module 2 Negative	AE	CD8 T Cells
Week13	DF8P.stim_4102	-7.93872	11.0725	Module 2 Negative	AE	CD8 T Cells
Week13	DF8P.stim_411	-0.622704	-4.2843	Module 2 Negative	AE	CD8 T Cells
Week13	DF8P.stim_4117	-19.6357	34.4575	Module 2 Negative	AE	CD8 T Cells
Week13	DF8P.stim_412	-2.30798	0.850184	Module 2 Negative	AE	CD8 T Cells
Week13	DF8P.stim_414	-20.6127	24.8245	Module 2 Negative	AE	CD8 T Cells
Week13	DF8P.stim_418	-25.6149	23.4935	Module 2 Negative	AE	CD8 T Cells
Week13	DF8P.stim_421	-20.2981	15.1837	Module 2 Negative	AE	CD8 T Cells
Week13	DF8P.stim_4210	-0.981112	8.41803	Module 2 Negative	AE	CD8 T Cells
Week13	DF8P.stim_4214	-24.9766	-7.85571	Module 2 Negative	AE	CD8 T Cells
Week13	DF8P.stim_4244	-4.0991	19.1528	Module 2 Negative	AE	CD8 T Cells
Week13	DF8P.stim_4247	-9.87637	29.9959	Module 2 Negative	AE	CD8 T Cells
Week13	DF8P.stim_4288	-27.8016	-9.1974	Module 2 Negative	AE	CD8 T Cells
Week13	DF8P.stim_4333	-1.88375	7.45732	Module 2 Negative	AE	CD8 T Cells
Week13	DF8P.stim_435	-31.145	8.44467	Module 2 Negative	AE	CD8 T Cells
Week13	DF8P.stim_4391	-3.50299	19.571	Module 2 Negative	AE	CD8 T Cells
Week13	DF8P.stim_4432	-5.20265	13.1344	Module 2 Negative	AE	CD8 T Cells
Week13	DF8P.stim_4459	-5.54105	13.2188	Module 2 Negative	AE	CD8 T Cells
Week13	DF8P.stim_449	-18.7918	5.21529	Module 2 Negative	AE	CD8 T Cells
Week13	DF8P.stim_450	-22.0518	14.5956	Module 2 Negative	AE	CD8 T Cells
Week13	DF8P.stim_451	-17.1928	-8.43732	Module 2 Negative	AE	CD8 T Cells
Week13	DF8P.stim_4511	-1.54223	19.2658	Module 2 Negative	AE	CD8 T Cells
Week13	DF8P.stim_453	-20.401	7.83443	Module 2 Negative	AE	CD8 T Cells
Week13	DF8P.stim_473	-23.8916	2.95102	Module 2 Negative	AE	CD8 T Cells
Week13	DF8P.stim_479	-25.2093	24.6243	Module 2 Negative	AE	CD8 T Cells
Week13	DF8P.stim_482	-1.61712	-2.58894	Module 2 Negative	AE	CD8 T Cells
Week13	DF8P.stim_4830	-8.59485	17.9611	Module 2 Negative	AE	CD8 T Cells
Week13	DF8P.stim_4868	-5.12276	13.3807	Module 2 Negative	AE	CD8 T Cells
Week13	DF8P.stim_4878	1.82481	11.8089	Module 2 Negative	AE	CD8 T Cells
Week13	DF8P.stim_489	-25.8823	26.629	Module 2 Negative	AE	CD8 T Cells
Week13	DF8P.stim_4901	-33.5838	-8.96343	Module 2 Negative	AE	CD8 T Cells
Week13	DF8P.stim_496	-20.9513	14.7604	Module 2 Negative	AE	CD8 T Cells
Week13	DF8P.stim_497	21.8934	-21.3863	Module 2 Negative	AE	CD4 T Cells
Week13	DF8P.stim_506	-20.4816	15.2818	Module 2 Negative	AE	CD8 T Cells
Week13	DF8P.stim_507	-21.0701	14.3715	Module 2 Negative	AE	CD8 T Cells
Week13	DF8P.stim_524	-25.9759	25.071	Module 2 Negative	AE	CD8 T Cells
Week13	DF8P.stim_527	-18.5542	14.0076	Module 2 Negative	AE	CD8 T Cells
Week13	DF8P.stim_533	-22.265	14.4253	Module 2 Negative	AE	CD8 T Cells
Week13	DF8P.stim_539	2.76742	32.7103	Module 2 Negative	AE	CD8 T Cells
Week13	DF8P.stim_545	-16.8461	13.9533	Module 2 Negative	AE	CD8 T Cells
Week13	DF8P.stim_547	17.9583	-3.79927	Module 2 Negative	AE	CD8 T Cells
Week13	DF8P.stim_549	7.20377	28.7942	Module 2 Negative	AE	CD8 T Cells
Week13	DF8P.stim_564	-2.29767	-1.96117	Module 2 Negative	AE	CD8 T Cells
Week13	DF8P.stim_566	-18.2513	6.43786	Module 2 Negative	AE	CD8 T Cells
Week13	DF8P.stim_577	-22.6868	13.1347	Module 2 Negative	AE	CD8 T Cells
Week13	DF8P.stim_581	-39.7207	-8.99909	Module 2 Negative	AE	CD8 T Cells
Week13	DF8P.stim_585	-18.0234	10.544	Module 2 Negative	AE	CD8 T Cells
Week13	DF8P.stim_610	-16.2183	12.5547	Module 2 Negative	AE	CD8 T Cells
Week13	DF8P.stim_617	-18.5842	14.5862	Module 2 Negative	AE	CD8 T Cells
Week13	DF8P.stim_618	18.8705	31.8615	Module 2 Negative	AE	CD8 T Cells
Week13	DF8P.stim_621	-22.957	26.9382	Module 2 Negative	AE	CD8 T Cells
Week13	DF8P.stim_624	-14.8445	14.0728	Module 2 Negative	AE	CD8 T Cells
Week13	DF8P.stim_631	-16.1858	12.4175	Module 2 Negative	AE	CD8 T Cells
Week13	DF8P.stim_632	5.39627	-4.26547	Module 2 Negative	AE	CD8 T Cells
Week13	DF8P.stim_633	18.5289	0.366051	Module 2 Negative	AE	CD8 T Cells
Week13	DF8P.stim_637	-13.702	13.8409	Module 2 Negative	AE	CD8 T Cells
Week13	DF8P.stim_641	-29.0367	-25.3192	Module 2 Positive	AE	CD4 T Cells
Week13	DF8P.stim_642	-18.8465	4.97952	Module 2 Negative	AE	CD8 T Cells
Week13	DF8P.stim_649	-23.0289	14.5321	Module 2 Negative	AE	CD8 T Cells
Week13	DF8P.stim_650	-22.3114	15.1769	Module 2 Negative	AE	CD8 T Cells
Week13	DF8P.stim_658	-5.66559	18.8342	Module 2 Negative	AE	CD8 T Cells
Week13	DF8P.stim_661	-21.441	12.3788	Module 2 Negative	AE	CD8 T Cells
Week13	DF8P.stim_665	-32.8038	-2.44559	Module 2 Negative	AE	CD8 T Cells
Week13	DF8P.stim_674	14.9427	-15.7496	Module 2 Negative	AE	CD8 T Cells
Week13	DF8P.stim_683	-26.6249	33.9426	Module 2 Negative	AE	CD8 T Cells
Week13	DF8P.stim_688	26.0097	-26.8098	Module 2 Positive	AE	CD4 T Cells
Week13	DF8P.stim_690	-18.2303	10.31	Module 2 Negative	AE	CD8 T Cells
Week13	DF8P.stim_694	18.5952	0.134065	Module 2 Negative	AE	CD8 T Cells
Week13	DF8P.stim_695	-12.3623	17.13	Module 2 Negative	AE	CD8 T Cells
Week13	DF8P.stim_701	-16.4688	10.3983	Module 2 Negative	AE	CD8 T Cells
Week13	DF8P.stim_711	-16.9507	13.9136	Module 2 Negative	AE	CD8 T Cells
Week13	DF8P.stim_719	-23.2969	9.25159	Module 2 Negative	AE	CD8 T Cells
Week13	DF8P.stim_720	-6.99806	-4.50085	Module 2 Negative	AE	CD8 T Cells
Week13	DF8P.stim_722	-25.8718	29.3269	Module 2 Negative	AE	CD8 T Cells
Week13	DF8P.stim_723	-20.0431	7.46356	Module 2 Negative	AE	CD8 T Cells
Week13	DF8P.stim_747	-15.3769	12.3802	Module 2 Negative	AE	CD8 T Cells
Week13	DF8P.stim_757	-22.9546	26.3033	Module 2 Negative	AE	CD8 T Cells
Week13	DF8P.stim_762	-16.6806	12.9398	Module 2 Negative	AE	CD8 T Cells
Week13	DF8P.stim_770	-23.9539	6.60899	Module 2 Negative	AE	CD8 T Cells
Week13	DF8P.stim_787	-20.7445	20.7653	Module 2 Negative	AE	CD8 T Cells
Week13	DF8P.stim_788	-26.5963	25.4535	Module 2 Negative	AE	CD8 T Cells
Week13	DF8P.stim_799	-16.9511	10.3087	Module 2 Negative	AE	CD8 T Cells
Week13	DF8P.stim_811	-38.0338	-9.27701	Module 2 Negative	AE	CD8 T Cells
Week13	DF8P.stim_815	-20.6337	15.0757	Module 2 Negative	AE	CD8 T Cells
Week13	DF8P.stim_834	-19.9724	12.4461	Module 2 Negative	AE	CD8 T Cells
Week13	DF8P.stim_836	-39.1778	-9.41001	Module 2 Negative	AE	CD8 T Cells
Week13	DF8P.stim_838	-3.06233	1.72702	Module 2 Negative	AE	CD8 T Cells
Week13	DF8P.stim_853	-12.2679	15.6243	Module 2 Negative	AE	CD8 T Cells
Week13	DF8P.stim_864	-24.133	10.9738	Module 2 Negative	AE	CD8 T Cells
Week13	DF8P.stim_867	-17.0771	21.5476	Module 2 Negative	AE	CD8 T Cells
Week13	DF8P.stim_868	31.8031	16.0243	Module 2 Negative	AE	CD8 T Cells
Week13	DF8P.stim_872	-30.1863	6.49557	Module 2 Negative	AE	CD8 T Cells
Week13	DF8P.stim_877	-36.2905	-12.5192	Module 2 Negative	AE	CD8 T Cells
Week13	DF8P.stim_888	-16.9998	13.7997	Module 2 Negative	AE	CD8 T Cells
Week13	DF8P.stim_889	-26.2219	34.3681	Module 2 Negative	AE	CD8 T Cells
Week13	DF8P.stim_901	-6.7792	6.18483	Module 2 Negative	AE	CD8 T Cells
Week13	DF8P.stim_902	-15.8536	14.0969	Module 2 Negative	AE	CD8 T Cells
Week13	DF8P.stim_909	-19.3476	1.91693	Module 2 Negative	AE	CD8 T Cells
Week13	DF8P.stim_911	-24.7294	10.8919	Module 2 Negative	AE	CD8 T Cells
Week13	DF8P.stim_920	-29.2372	-26.3839	Module 2 Negative	AE	CD4 T Cells
Week13	DF8P.stim_924	-19.0088	10.7321	Module 2 Negative	AE	CD8 T Cells
Week13	DF8P.stim_938	-19.8478	14.1423	Module 2 Negative	AE	CD8 T Cells
Week13	DF8P.stim_942	-3.10032	0.875487	Module 2 Negative	AE	CD8 T Cells
Week13	DF8P.stim_944	-19.9845	7.38434	Module 2 Negative	AE	CD8 T Cells
Week13	DF8P.stim_959	-22.9182	14.456	Module 2 Negative	AE	CD8 T Cells
Week13	DF8P.stim_973	-14.1441	10.4264	Module 2 Negative	AE	CD8 T Cells
Week13	DF8P.stim_981	-25.1816	33.6233	Module 2 Negative	AE	CD8 T Cells
Week13	DF8P.stim_992	-18.5282	14.0542	Module 2 Negative	AE	CD8 T Cells
Week13	DFC3.stim_1062	-41.1702	-11.2433	Module 2 Negative	AE	CD8 T Cells
Week13	DFC3.stim_1101	15.4815	18.1631	Module 2 Negative	AE	CD8 T Cells
Week13	DFC3.stim_1106	-34.1192	-15.9632	Module 2 Negative	AE	CD8 T Cells
Week13	DFC3.stim_1107	-40.728	-11.5278	Module 2 Negative	AE	CD8 T Cells
Week13	DFC3.stim_1131	-19.2193	37.7965	Module 2 Negative	AE	CD8 T Cells
Week13	DFC3.stim_1161	21.1008	32.6237	Module 2 Negative	AE	CD8 T Cells
Week13	DFC3.stim_1225	13.1852	20.993	Module 2 Negative	AE	CD8 T Cells
Week13	DFC3.stim_1230	-14.1192	27.7274	Module 2 Negative	AE	CD8 T Cells
Week13	DFC3.stim_1239	32.5137	16.5108	Module 2 Negative	AE	CD8 T Cells
Week13	DFC3.stim_1266	-29.2456	3.28345	Module 2 Negative	AE	CD8 T Cells
Week13	DFC3.stim_1268	-0.808093	10.4884	Module 2 Negative	AE	CD8 T Cells
Week13	DFC3.stim_1333	10.6466	34.5471	Module 2 Negative	AE	CD8 T Cells
Week13	DFC3.stim_1378	-34.4016	-6.77004	Module 2 Negative	AE	CD8 T Cells
Week13	DFC3.stim_1385	-3.3693	15.7391	Module 2 Negative	AE	CD8 T Cells
Week13	DFC3.stim_1403	13.5337	32.1529	Module 2 Negative	AE	CD8 T Cells
Week13	DFC3.stim_1428	10.4333	-23.4843	Module 2 Negative	AE	CD4 T Cells
Week13	DFC3.stim_146	17.8035	17.349	Module 2 Negative	AE	CD8 T Cells
Week13	DFC3.stim_1481	-40.1209	-9.24791	Module 2 Negative	AE	CD8 T Cells
Week13	DFC3.stim_1494	21.1567	37.0282	Module 2 Negative	AE	CD8 T Cells
Week13	DFC3.stim_1520	-16.4897	32.3854	Module 2 Negative	AE	CD8 T Cells
Week13	DFC3.stim_1551	-11.954	38.1939	Module 2 Negative	AE	CD8 T Cells
Week13	DFC3.stim_1555	32.5404	16.5352	Module 2 Negative	AE	CD8 T Cells
Week13	DFC3.stim_1562	-9.61472	44.3588	Module 2 Negative	AE	CD8 T Cells
Week13	DFC3.stim_1607	-40.7806	-9.03548	Module 2 Negative	AE	CD8 T Cells
Week13	DFC3.stim_1615	2.57157	16.1952	Module 2 Negative	AE	CD8 T Cells
Week13	DFC3.stim_163	21.4266	-25.6092	Module 2 Negative	AE	CD4 T Cells
Week13	DFC3.stim_1631	-8.52758	1.73169	Module 2 Negative	AE	CD8 T Cells
Week13	DFC3.stim_1671	-16.3331	29.0418	Module 2 Negative	AE	CD8 T Cells
Week13	DFC3.stim_1726	1.26644	33.8969	Module 2 Negative	AE	CD8 T Cells
Week13	DFC3.stim_1737	-39.948	-11.5036	Module 2 Negative	AE	CD8 T Cells
Week13	DFC3.stim_1901	14.0357	33.0176	Module 2 Negative	AE	CD8 T Cells
Week13	DFC3.stim_1923	7.22808	21.9947	Module 2 Negative	AE	CD8 T Cells
Week13	DFC3.stim_2035	-11.9361	24.5913	Module 2 Negative	AE	CD8 T Cells
Week13	DFC3.stim_2088	-4.78614	28.8913	Module 2 Negative	AE	CD8 T Cells
Week13	DFC3.stim_2179	14.1742	33.2303	Module 2 Negative	AE	CD8 T Cells
Week13	DFC3.stim_2199	-11.5202	35.3158	Module 2 Negative	AE	CD8 T Cells
Week13	DFC3.stim_2210	13.88	2.58393	Module 2 Negative	AE	CD8 T Cells
Week13	DFC3.stim_2225	8.56514	-10.9966	Module 2 Negative	AE	CD8 T Cells
Week13	DFC3.stim_2247	-9.65193	34.651	Module 2 Negative	AE	CD8 T Cells
Week13	DFC3.stim_2249	20.7884	-8.82649	Module 2 Negative	AE	CD8 T Cells
Week13	DFC3.stim_2299	21.0225	33.0549	Module 2 Negative	AE	CD8 T Cells
Week13	DFC3.stim_2372	20.8056	-9.1292	Module 2 Negative	AE	CD4 T Cells
Week13	DFC3.stim_2390	-3.75962	45.1853	Module 2 Negative	AE	CD8 T Cells
Week13	DFC3.stim_2402	-29.2031	-25.6165	Module 2 Positive	AE	CD4 T Cells
Week13	DFC3.stim_2457	-12.0624	37.673	Module 2 Negative	AE	CD8 T Cells
Week13	DFC3.stim_250	17.0031	19.3125	Module 2 Negative	AE	CD8 T Cells
Week13	DFC3.stim_2538	-9.62777	34.3969	Module 2 Negative	AE	CD8 T Cells
Week13	DFC3.stim_254	-28.4408	-25.1767	Module 2 Negative	AE	CD4 T Cells
Week13	DFC3.stim_2552	-6.34775	1.30153	Module 2 Negative	AE	CD8 T Cells
Week13	DFC3.stim_2555	-40.6508	-9.16134	Module 2 Negative	AE	CD8 T Cells
Week13	DFC3.stim_2603	-38.3048	-7.13568	Module 2 Negative	AE	CD8 T Cells
Week13	DFC3.stim_2672	21.8638	-24.9874	Module 2 Positive	AE	CD4 T Cells
Week13	DFC3.stim_2751	-15.8388	36.4973	Module 2 Negative	AE	CD8 T Cells
Week13	DFC3.stim_2856	-18.4582	39.1858	Module 2 Negative	AE	CD8 T Cells
Week13	DFC3.stim_2861	16.2487	25.4745	Module 2 Negative	AE	CD8 T Cells
Week13	DFC3.stim_2920	21.6811	20.1305	Module 2 Negative	AE	CD8 T Cells
Week13	DFC3.stim_2954	21.3043	32.2876	Module 2 Negative	AE	CD8 T Cells
Week13	DFC3.stim_3019	14.9991	18.1636	Module 2 Negative	AE	CD8 T Cells
Week13	DFC3.stim_3027	-2.6378	16.8827	Module 2 Negative	AE	CD8 T Cells
Week13	DFC3.stim_3128	-10.5404	4.8864	Module 2 Negative	AE	CD8 T Cells
Week13	DFC3.stim_3256	0.177318	10.5079	Module 2 Negative	AE	CD8 T Cells
Week13	DFC3.stim_3441	0.833038	-15.1865	Module 2 Negative	AE	CD8 T Cells
Week13	DFC3.stim_345	17.8423	17.7386	Module 2 Negative	AE	CD8 T Cells
Week13	DFC3.stim_3493	13.435	2.40064	Module 2 Negative	AE	CD8 T Cells
Week13	DFC3.stim_3501	-38.4847	-6.40392	Module 2 Negative	AE	CD8 T Cells
Week13	DFC3.stim_3552	13.1861	28.6688	Module 2 Negative	AE	CD8 T Cells
Week13	DFC3.stim_3567	-35.3221	-4.03168	Module 2 Negative	AE	CD8 T Cells
Week13	DFC3.stim_3622	27.5479	-4.26099	Module 2 Negative	AE	CD4 T Cells
Week13	DFC3.stim_366	16.6878	18.7323	Module 2 Negative	AE	CD8 T Cells
Week13	DFC3.stim_3680	-34.8704	-8.56638	Module 2 Negative	AE	CD8 T Cells
Week13	DFC3.stim_3705	28.5667	-10.2587	Module 2 Negative	AE	CD4 T Cells
Week13	DFC3.stim_3753	-37.9135	-15.1011	Module 2 Negative	AE	CD8 T Cells
Week13	DFC3.stim_3838	-14.0022	31.9596	Module 2 Negative	AE	CD8 T Cells
Week13	DFC3.stim_3849	13.4087	18.3995	Module 2 Negative	AE	CD8 T Cells
Week13	DFC3.stim_3903	-37.8858	-13.0889	Module 2 Negative	AE	CD8 T Cells
Week13	DFC3.stim_3930	5.56191	21.1673	Module 2 Negative	AE	CD8 T Cells
Week13	DFC3.stim_394	-40.3405	-9.33553	Module 2 Negative	AE	CD8 T Cells
Week13	DFC3.stim_4059	6.40469	20.6816	Module 2 Negative	AE	CD8 T Cells
Week13	DFC3.stim_406	21.4542	-25.5818	Module 2 Negative	AE	CD4 T Cells
Week13	DFC3.stim_4084	20.374	-21.9178	Module 2 Positive	AE	CD4 T Cells
Week13	DFC3.stim_4118	-35.457	-4.15412	Module 2 Negative	AE	CD8 T Cells
Week13	DFC3.stim_4216	-13.8649	32.4326	Module 2 Negative	AE	CD8 T Cells
Week13	DFC3.stim_4238	-9.14548	7.55795	Module 2 Negative	AE	CD8 T Cells
Week13	DFC3.stim_4246	4.4996	23.6064	Module 2 Negative	AE	CD8 T Cells
Week13	DFC3.stim_4315	15.676	18.2649	Module 2 Negative	AE	CD8 T Cells
Week13	DFC3.stim_4449	-17.022	33.5764	Module 2 Negative	AE	CD8 T Cells
Week13	DFC3.stim_4555	-15.7669	29.4863	Module 2 Negative	AE	CD8 T Cells
Week13	DFC3.stim_4560	20.7821	-9.14145	Module 2 Negative	AE	CD4 T Cells
Week13	DFC3.stim_459	17.9849	17.5025	Module 2 Negative	AE	CD8 T Cells
Week13	DFC3.stim_466	-17.499	33.9482	Module 2 Negative	AE	CD8 T Cells
Week13	DFC3.stim_4735	31.8602	-11.8912	Module 2 Positive	AE	CD4 T Cells
Week13	DFC3.stim_485	-28.9057	-25.351	Module 2 Negative	AE	CD4 T Cells
Week13	DFC3.stim_4914	-15.291	21.2704	Module 2 Negative	AE	CD8 T Cells
Week13	DFC3.stim_4939	15.2196	17.5108	Module 2 Negative	AE	CD8 T Cells
Week13	DFC3.stim_4981	12.4606	18.2278	Module 2 Negative	AE	CD8 T Cells
Week13	DFC3.stim_5193	-3.49913	42.8918	Module 2 Negative	AE	CD8 T Cells
Week13	DFC3.stim_5214	-18.3148	31.2644	Module 2 Negative	AE	CD8 T Cells
Week13	DFC3.stim_5271	-4.00975	15.4382	Module 2 Negative	AE	CD8 T Cells
Week13	DFC3.stim_5272	14.1462	33.1503	Module 2 Negative	AE	CD8 T Cells
Week13	DFC3.stim_5386	1.42624	34.2342	Module 2 Negative	AE	CD8 T Cells
Week13	DFC3.stim_5433	1.45597	34.1268	Module 2 Negative	AE	CD8 T Cells
Week13	DFC3.stim_5455	-15.6015	31.4743	Module 2 Negative	AE	CD8 T Cells
Week13	DFC3.stim_5468	-4.37202	15.3337	Module 2 Negative	AE	CD8 T Cells
Week13	DFC3.stim_551	-29.2563	-25.6653	Module 2 Positive	AE	CD4 T Cells
Week13	DFC3.stim_5587	-7.46411	29.7601	Module 2 Negative	AE	CD8 T Cells
Week13	DFC3.stim_5622	32.5912	16.5586	Module 2 Negative	AE	CD8 T Cells
Week13	DFC3.stim_5663	30.6087	14.4788	Module 2 Negative	AE	CD8 T Cells
Week13	DFC3.stim_5746	1.65252	7.25697	Module 2 Negative	AE	CD8 T Cells
Week13	DFC3.stim_5761	-0.849045	11.546	Module 2 Negative	AE	CD8 T Cells
Week13	DFC3.stim_5803	-16.2092	31.5967	Module 2 Negative	AE	CD8 T Cells
Week13	DFC3.stim_5861	13.1107	7.64092	Module 2 Negative	AE	CD8 T Cells
Week13	DFC3.stim_5880	13.2285	18.4316	Module 2 Negative	AE	CD8 T Cells
Week13	DFC3.stim_654	31.8587	16.0161	Module 2 Negative	AE	CD8 T Cells
Week13	DFC3.stim_656	-40.0557	-11.5478	Module 2 Negative	AE	CD8 T Cells
Week13	DFC3.stim_731	-28.4777	-24.6218	Module 2 Positive	AE	CD4 T Cells
Week13	DFC3.stim_746	21.0421	32.5937	Module 2 Negative	AE	CD8 T Cells
Week13	DFC3.stim_749	-40.7598	-8.97464	Module 2 Negative	AE	CD8 T Cells
Week13	DFC3.stim_799	-39.0947	-7.08471	Module 2 Negative	AE	CD8 T Cells
Week13	DFC3.stim_857	-11.3039	34.9139	Module 2 Negative	AE	CD8 T Cells
Week13	DFC3.stim_889	-19.9866	36.7088	Module 2 Negative	AE	CD8 T Cells
Week13	DFC3.stim_904	-8.24642	1.24956	Module 2 Negative	AE	CD8 T Cells
Week13	DFC3.stim_939	-19.1545	37.3908	Module 2 Negative	AE	CD8 T Cells
Week13	DFC3.stim_952	-37.8732	-15.1906	Module 2 Negative	AE	CD8 T Cells
Week13	DFC3.stim_981	28.5643	-18.832	Module 2 Positive	AE	CD4 T Cells
Week13	DFC3.stim_990	-39.1844	-6.50632	Module 2 Negative	AE	CD8 T Cells
Week13	DFF3.stim_1000	11.3088	-5.94653	Module 2 Negative	IV	CD8 T Cells
Week13	DFF3.stim_1002	13.8295	-0.062352	Module 2 Negative	IV	CD8 T Cells
Week13	DFF3.stim_1003	-14.1661	10.6071	Module 2 Negative	IV	CD8 T Cells
Week13	DFF3.stim_1006	-12.763	18.223	Module 2 Negative	IV	CD8 T Cells
Week13	DFF3.stim_1011	0.0379204	-1.33653	Module 2 Negative	IV	CD8 T Cells
Week13	DFF3.stim_1012	15.6454	-5.89372	Module 2 Negative	IV	CD8 T Cells
Week13	DFF3.stim_1013	-28.8703	-25.5797	Module 2 Negative	IV	CD4 T Cells
Week13	DFF3.stim_1016	14.8452	-0.172653	Module 2 Negative	IV	CD8 T Cells
Week13	DFF3.stim_1017	18.3904	0.915055	Module 2 Negative	IV	CD8 T Cells
Week13	DFF3.stim_1018	16.9765	-23.9698	Module 2 Negative	IV	CD4 T Cells
Week13	DFF3.stim_1020	-12.4451	2.40481	Module 2 Negative	IV	CD8 T Cells
Week13	DFF3.stim_1021	-23.7423	0.437968	Module 2 Negative	IV	CD8 T Cells
Week13	DFF3.stim_1022	-8.07936	-32.8186	Module 2 Positive	IV	CD4 T Cells
Week13	DFF3.stim_1030	9.56757	-5.52475	Module 2 Negative	IV	CD8 T Cells
Week13	DFF3.stim_1031	-3.57968	-3.90497	Module 2 Negative	IV	CD8 T Cells
Week13	DFF3.stim_1036	2.29929	1.98161	Module 2 Negative	IV	CD8 T Cells
Week13	DFF3.stim_1038	4.93933	-3.79513	Module 2 Negative	IV	CD8 T Cells
Week13	DFF3.stim_1039	11.4985	-27.3467	Module 2 Positive	IV	CD4 T Cells
Week13	DFF3.stim_1040	22.8892	12.794	Module 2 Negative	IV	CD8 T Cells
Week13	DFF3.stim_1041	-2.82243	-5.87536	Module 2 Negative	IV	CD8 T Cells
Week13	DFF3.stim_1042	-23.0625	5.80964	Module 2 Negative	IV	CD8 T Cells
Week13	DFF3.stim_1043	1.82618	-7.42283	Module 2 Negative	IV	CD8 T Cells
Week13	DFF3.stim_1046	13.5032	-6.80548	Module 2 Negative	IV	CD8 T Cells
Week13	DFF3.stim_1047	-27.0555	-25.6119	Module 2 Negative	IV	CD4 T Cells
Week13	DFF3.stim_1048	-1.64752	-0.513101	Module 2 Negative	IV	CD8 T Cells
Week13	DFF3.stim_1049	3.85323	-6.05516	Module 2 Negative	IV	CD8 T Cells
Week13	DFF3.stim_1050	18.878	4.04503	Module 2 Negative	IV	CD8 T Cells
Week13	DFF3.stim_1056	-17.9946	2.57802	Module 2 Negative	IV	CD8 T Cells
Week13	DFF3.stim_1059	13.9596	-3.66824	Module 2 Negative	IV	CD8 T Cells
Week13	DFF3.stim_1061	14.9458	-3.3353	Module 2 Negative	IV	CD8 T Cells
Week13	DFF3.stim_1062	-22.5546	-0.236975	Module 2 Negative	IV	CD8 T Cells
Week13	DFF3.stim_1063	1.96592	-24.0079	Module 2 Positive	IV	CD4 T Cells
Week13	DFF3.stim_1065	12.6998	1.7398	Module 2 Negative	IV	CD8 T Cells
Week13	DFF3.stim_1066	8.22134	-6.04815	Module 2 Negative	IV	CD8 T Cells
Week13	DFF3.stim_1068	8.6811	-3.78696	Module 2 Negative	IV	CD8 T Cells
Week13	DFF3.stim_1070	4.63482	-3.04108	Module 2 Negative	IV	CD8 T Cells
Week13	DFF3.stim_1072	17.6078	-4.2503	Module 2 Negative	IV	CD8 T Cells
Week13	DFF3.stim_1073	-23.5972	1.24393	Module 2 Negative	IV	CD8 T Cells
Week13	DFF3.stim_1078	14.6459	-2.10467	Module 2 Negative	IV	CD8 T Cells
Week13	DFF3.stim_1079	5.25648	-30.5453	Module 2 Positive	IV	CD4 T Cells
Week13	DFF3.stim_1080	-21.0698	33.7975	Module 2 Negative	IV	CD8 T Cells
Week13	DFF3.stim_1088	-3.93432	-5.13227	Module 2 Negative	IV	CD8 T Cells
Week13	DFF3.stim_1093	9.52071	-5.70031	Module 2 Negative	IV	CD8 T Cells
Week13	DFF3.stim_1094	-8.35975	-20.6404	Module 2 Positive	IV	CD4 T Cells
Week13	DFF3.stim_1095	-24.8708	36.0459	Module 2 Negative	IV	CD8 T Cells
Week13	DFF3.stim_1096	-3.65239	-0.325839	Module 2 Negative	IV	CD8 T Cells
Week13	DFF3.stim_1097	2.49111	-24.0074	Module 2 Negative	IV	CD4 T Cells
Week13	DFF3.stim_1099	6.01471	-8.48178	Module 2 Negative	IV	CD8 T Cells
Week13	DFF3.stim_1108	4.77981	-2.94203	Module 2 Negative	IV	CD8 T Cells
Week13	DFF3.stim_1115	-26.4813	34.294	Module 2 Negative	IV	CD8 T Cells
Week13	DFF3.stim_1116	-1.98264	-4.86459	Module 2 Negative	IV	CD8 T Cells
Week13	DFF3.stim_1117	-25.4982	25.3943	Module 2 Negative	IV	CD8 T Cells
Week13	DFF3.stim_1118	-34.6347	-14.5254	Module 2 Negative	IV	CD8 T Cells
Week13	DFF3.stim_1119	2.82741	0.161919	Module 2 Negative	IV	CD8 T Cells
Week13	DFF3.stim_1123	2.84473	-4.36957	Module 2 Negative	IV	CD8 T Cells
Week13	DFF3.stim_1133	8.16087	-4.69668	Module 2 Negative	IV	CD8 T Cells
Week13	DFF3.stim_1138	11.8511	-15.5699	Module 2 Negative	IV	CD8 T Cells
Week13	DFF3.stim_1142	8.36057	1.50656	Module 2 Negative	IV	CD8 T Cells
Week13	DFF3.stim_1144	-23.3513	35.1067	Module 2 Negative	IV	CD8 T Cells
Week13	DFF3.stim_1146	-3.71651	-4.59849	Module 2 Negative	IV	CD8 T Cells
Week13	DFF3.stim_1147	-7.00824	-4.29878	Module 2 Negative	IV	CD8 T Cells
Week13	DFF3.stim_1149	-11.4104	-23.616	Module 2 Negative	IV	CD4 T Cells
Week13	DFF3.stim_1150	8.34595	-2.77717	Module 2 Negative	IV	CD8 T Cells
Week13	DFF3.stim_1151	4.83654	-5.40008	Module 2 Negative	IV	CD8 T Cells
Week13	DFF3.stim_1155	10.6413	-5.59854	Module 2 Negative	IV	CD8 T Cells
Week13	DFF3.stim_1156	-12.1126	16.1789	Module 2 Negative	IV	CD8 T Cells
Week13	DFF3.stim_1157	-12.2952	16.9903	Module 2 Negative	IV	CD8 T Cells
Week13	DFF3.stim_1159	-14.6591	16.1298	Module 2 Negative	IV	CD8 T Cells
Week13	DFF3.stim_1163	-14.5304	-4.50187	Module 2 Negative	IV	CD8 T Cells
Week13	DFF3.stim_1164	5.2932	-4.42836	Module 2 Negative	IV	CD8 T Cells
Week13	DFF3.stim_1168	4.59005	-5.2868	Module 2 Negative	IV	CD8 T Cells
Week13	DFF3.stim_1169	9.46692	-2.49412	Module 2 Negative	IV	CD8 T Cells
Week13	DFF3.stim_1171	-12.5019	-22.3783	Module 2 Positive	IV	CD4 T Cells
Week13	DFF3.stim_1174	-24.1086	28.7707	Module 2 Negative	IV	CD8 T Cells
Week13	DFF3.stim_1175	-4.97036	-0.418986	Module 2 Negative	IV	CD8 T Cells
Week13	DFF3.stim_1176	17.0544	-3.36458	Module 2 Negative	IV	CD8 T Cells
Week13	DFF3.stim_1178	-3.62002	-4.86134	Module 2 Negative	IV	CD8 T Cells
Week13	DFF3.stim_1179	-25.0106	-28.0043	Module 2 Positive	IV	CD4 T Cells
Week13	DFF3.stim_1180	5.51844	-4.72053	Module 2 Negative	IV	CD8 T Cells
Week13	DFF3.stim_1181	13.6171	-4.29182	Module 2 Negative	IV	CD8 T Cells
Week13	DFF3.stim_1182	18.2777	-23.847	Module 2 Negative	IV	CD4 T Cells
Week13	DFF3.stim_1183	-36.4181	-13.9672	Module 2 Negative	IV	CD8 T Cells
Week13	DFF3.stim_1184	14.9759	-18.0706	Module 2 Negative	IV	CD4 T Cells
Week13	DFF3.stim_1185	-3.51263	-3.35574	Module 2 Negative	IV	CD8 T Cells
Week13	DFF3.stim_1195	19.7324	-22.4524	Module 2 Positive	IV	CD4 T Cells
Week13	DFF3.stim_1196	-31.7718	7.88511	Module 2 Negative	IV	CD8 T Cells
Week13	DFF3.stim_1198	1.83937	-1.70766	Module 2 Negative	IV	CD8 T Cells
Week13	DFF3.stim_1202	7.65263	-4.45719	Module 2 Negative	IV	CD8 T Cells
Week13	DFF3.stim_1207	16.1222	-16.5918	Module 2 Negative	IV	CD8 T Cells
Week13	DFF3.stim_1208	9.53325	-6.30134	Module 2 Negative	IV	CD8 T Cells
Week13	DFF3.stim_1212	5.0711	23.0563	Module 2 Negative	IV	CD8 T Cells
Week13	DFF3.stim_1213	-3.95069	-1.61066	Module 2 Negative	IV	CD8 T Cells
Week13	DFF3.stim_1214	-38.1075	-12.4414	Module 2 Negative	IV	CD8 T Cells
Week13	DFF3.stim_1218	3.42924	0.881917	Module 2 Negative	IV	CD8 T Cells
Week13	DFF3.stim_1222	2.52773	-0.740278	Module 2 Negative	IV	CD8 T Cells
Week13	DFF3.stim_1224	2.78878	0.319298	Module 2 Negative	IV	CD8 T Cells
Week13	DFF3.stim_1228	13.1283	-2.52271	Module 2 Negative	IV	CD8 T Cells
Week13	DFF3.stim_1229	-29.7627	7.38258	Module 2 Negative	IV	CD8 T Cells
Week13	DFF3.stim_1230	5.36678	-2.74693	Module 2 Negative	IV	CD8 T Cells
Week13	DFF3.stim_1231	22.9404	-23.1231	Module 2 Positive	IV	CD4 T Cells
Week13	DFF3.stim_1232	12.4078	-4.1385	Module 2 Negative	IV	CD8 T Cells
Week13	DFF3.stim_1234	-24.9039	34.5486	Module 2 Negative	IV	CD8 T Cells
Week13	DFF3.stim_1236	3.32755	-3.17923	Module 2 Negative	IV	CD8 T Cells
Week13	DFF3.stim_1245	-20.1411	2.01568	Module 2 Negative	IV	CD8 T Cells
Week13	DFF3.stim_1246	5.71648	-0.548901	Module 2 Negative	IV	CD8 T Cells
Week13	DFF3.stim_1251	-19.819	1.96834	Module 2 Negative	IV	CD8 T Cells
Week13	DFF3.stim_1252	6.97952	-2.00475	Module 2 Negative	IV	CD8 T Cells
Week13	DFF3.stim_1253	17.2631	-19.1329	Module 2 Positive	IV	CD4 T Cells
Week13	DFF3.stim_1254	-21.9815	3.79644	Module 2 Negative	IV	CD8 T Cells
Week13	DFF3.stim_1255	1.92047	-4.70795	Module 2 Negative	IV	CD8 T Cells
Week13	DFF3.stim_1257	-25.1394	34.137	Module 2 Negative	IV	CD8 T Cells
Week13	DFF3.stim_1261	7.20889	-5.36395	Module 2 Negative	IV	CD8 T Cells
Week13	DFF3.stim_1263	-5.77588	-3.62346	Module 2 Negative	IV	CD8 T Cells
Week13	DFF3.stim_1264	15.1651	-4.18571	Module 2 Negative	IV	CD8 T Cells
Week13	DFF3.stim_1269	-0.13944	-4.23411	Module 2 Negative	IV	CD8 T Cells
Week13	DFF3.stim_1272	8.70244	-0.428184	Module 2 Negative	IV	CD8 T Cells
Week13	DFF3.stim_1273	-21.3588	2.80882	Module 2 Negative	IV	CD8 T Cells
Week13	DFF3.stim_1274	-0.498106	-0.414092	Module 2 Negative	IV	CD8 T Cells
Week13	DFF3.stim_1275	14.0861	-4.61257	Module 2 Negative	IV	CD8 T Cells
Week13	DFF3.stim_1277	12.4108	-6.58553	Module 2 Negative	IV	CD8 T Cells
Week13	DFF3.stim_1282	2.94857	-3.73192	Module 2 Negative	IV	CD8 T Cells
Week13	DFF3.stim_1283	15.4586	-4.96803	Module 2 Negative	IV	CD8 T Cells
Week13	DFF3.stim_1286	16.2672	-7.41523	Module 2 Negative	IV	CD8 T Cells
Week13	DFF3.stim_1287	11.6546	2.42833	Module 2 Negative	IV	CD8 T Cells
Week13	DFF3.stim_1290	-7.07305	-4.67749	Module 2 Negative	IV	CD8 T Cells
Week13	DFF3.stim_1291	1.18255	-27.1231	Module 2 Positive	IV	CD4 T Cells
Week13	DFF3.stim_1292	2.06881	-7.96823	Module 2 Negative	IV	CD8 T Cells
Week13	DFF3.stim_1294	10.3921	-17.7573	Module 2 Negative	IV	CD8 T Cells
Week13	DFF3.stim_1295	14.5611	-2.2692	Module 2 Negative	IV	CD8 T Cells
Week13	DFF3.stim_1297	-5.92296	-0.373008	Module 2 Negative	IV	CD8 T Cells
Week13	DFF3.stim_1298	-24.6908	23.202	Module 2 Negative	IV	CD8 T Cells
Week13	DFF3.stim_1300	7.00432	-5.71118	Module 2 Negative	IV	CD8 T Cells
Week13	DFF3.stim_1301	-4.89407	-3.23111	Module 2 Negative	IV	CD8 T Cells
Week13	DFF3.stim_1304	7.06074	-1.62389	Module 2 Negative	IV	CD8 T Cells
Week13	DFF3.stim_1310	11.296	-17.0131	Module 2 Negative	IV	CD8 T Cells
Week13	DFF3.stim_1312	19.1529	-25.7404	Module 2 Negative	IV	CD4 T Cells
Week13	DFF3.stim_1314	32.852	-10.7211	Module 2 Positive	IV	CD4 T Cells
Week13	DFF3.stim_1316	9.41569	-15.666	Module 2 Negative	IV	CD8 T Cells
Week13	DFF3.stim_1318	-19.6058	1.13269	Module 2 Negative	IV	CD8 T Cells
Week13	DFF3.stim_1319	14.5546	-2.41048	Module 2 Negative	IV	CD8 T Cells
Week13	DFF3.stim_1320	-10.8427	-8.84516	Module 2 Negative	IV	CD8 T Cells
Week13	DFF3.stim_1323	17.1463	-18.5971	Module 2 Positive	IV	CD4 T Cells
Week13	DFF3.stim_1333	7.83027	-0.52766	Module 2 Negative	IV	CD8 T Cells
Week13	DFF3.stim_1334	-17.0881	14.0511	Module 2 Negative	IV	CD8 T Cells
Week13	DFF3.stim_1337	15.4348	-4.09404	Module 2 Negative	IV	CD8 T Cells
Week13	DFF3.stim_1338	15.5769	-1.78064	Module 2 Negative	IV	CD8 T Cells
Week13	DFF3.stim_1339	12.6046	0.820614	Module 2 Negative	IV	CD8 T Cells
Week13	DFF3.stim_1341	-20.6347	15.5022	Module 2 Negative	IV	CD8 T Cells
Week13	DFF3.stim_1343	0.746447	-4.53724	Module 2 Negative	IV	CD8 T Cells
Week13	DFF3.stim_1344	0.561517	-3.9699	Module 2 Negative	IV	CD8 T Cells
Week13	DFF3.stim_1345	18.1676	-17.4057	Module 2 Positive	IV	CD4 T Cells
Week13	DFF3.stim_1348	-23.7898	23.0508	Module 2 Negative	IV	CD8 T Cells
Week13	DFF3.stim_1351	11.379	-27.3035	Module 2 Positive	IV	CD4 T Cells
Week13	DFF3.stim_1353	8.74682	-15.2877	Module 2 Negative	IV	CD8 T Cells
Week13	DFF3.stim_1357	13.076	-3.52626	Module 2 Negative	IV	CD8 T Cells
Week13	DFF3.stim_1358	12.7305	1.67552	Module 2 Negative	IV	CD8 T Cells
Week13	DFF3.stim_1359	-24.3511	29.3983	Module 2 Negative	IV	CD8 T Cells
Week13	DFF3.stim_1361	-4.90681	-2.76113	Module 2 Negative	IV	CD8 T Cells
Week13	DFF3.stim_1362	12.7067	-6.11227	Module 2 Negative	IV	CD8 T Cells
Week13	DFF3.stim_1365	9.98955	0.3997	Module 2 Negative	IV	CD8 T Cells
Week13	DFF3.stim_1366	-24.1544	3.77629	Module 2 Negative	IV	CD8 T Cells
Week13	DFF3.stim_1367	-14.0719	14.4085	Module 2 Negative	IV	CD8 T Cells
Week13	DFF3.stim_1369	15.0801	-4.54252	Module 2 Negative	IV	CD8 T Cells
Week13	DFF3.stim_1371	-24.0983	26.8791	Module 2 Negative	IV	CD8 T Cells
Week13	DFF3.stim_1373	7.588	-4.83395	Module 2 Negative	IV	CD8 T Cells
Week13	DFF3.stim_1374	-12.4691	16.6015	Module 2 Negative	IV	CD8 T Cells
Week13	DFF3.stim_1375	11.0527	-1.95653	Module 2 Negative	IV	CD8 T Cells
Week13	DFF3.stim_1377	14.7978	-6.10827	Module 2 Negative	IV	CD8 T Cells
Week13	DFF3.stim_1378	5.30067	-0.752706	Module 2 Negative	IV	CD8 T Cells
Week13	DFF3.stim_1380	-37.0377	-12.1051	Module 2 Negative	IV	CD8 T Cells
Week13	DFF3.stim_1384	7.91596	-3.79622	Module 2 Negative	IV	CD8 T Cells
Week13	DFF3.stim_1388	18.671	4.48349	Module 2 Negative	IV	CD8 T Cells
Week13	DFF3.stim_1391	3.46145	-4.3475	Module 2 Negative	IV	CD8 T Cells
Week13	DFF3.stim_1396	-5.55359	-3.70739	Module 2 Negative	IV	CD8 T Cells
Week13	DFF3.stim_1397	17.9021	-17.8222	Module 2 Positive	IV	CD4 T Cells
Week13	DFF3.stim_1398	14.7056	-5.85158	Module 2 Negative	IV	CD8 T Cells
Week13	DFF3.stim_1400	11.877	-1.47314	Module 2 Negative	IV	CD8 T Cells
Week13	DFF3.stim_1403	8.41624	-5.94527	Module 2 Negative	IV	CD8 T Cells
Week13	DFF3.stim_1405	13.679	-4.91391	Module 2 Negative	IV	CD8 T Cells
Week13	DFF3.stim_1406	-16.836	18.7717	Module 2 Negative	IV	CD8 T Cells
Week13	DFF3.stim_1407	10.728	-3.99093	Module 2 Negative	IV	CD8 T Cells
Week13	DFF3.stim_1408	-4.65559	-2.52859	Module 2 Negative	IV	CD8 T Cells
Week13	DFF3.stim_1409	-37.5231	-11.7799	Module 2 Negative	IV	CD8 T Cells
Week13	DFF3.stim_1410	-6.12089	-1.55625	Module 2 Negative	IV	CD8 T Cells
Week13	DFF3.stim_1411	6.47369	18.8017	Module 2 Negative	IV	CD8 T Cells
Week13	DFF3.stim_1412	5.9379	-1.61017	Module 2 Negative	IV	CD8 T Cells
Week13	DFF3.stim_1413	-11.2735	-14.6074	Module 2 Negative	IV	CD8 T Cells
Week13	DFF3.stim_1417	-24.964	-0.479165	Module 2 Negative	IV	CD8 T Cells
Week13	DFF3.stim_1420	9.02783	-2.73884	Module 2 Negative	IV	CD8 T Cells
Week13	DFF3.stim_1421	-20.1043	1.58476	Module 2 Negative	IV	CD8 T Cells
Week13	DFF3.stim_1422	10.5664	-6.32715	Module 2 Negative	IV	CD8 T Cells
Week13	DFF3.stim_1423	12.7877	-4.34819	Module 2 Negative	IV	CD8 T Cells
Week13	DFF3.stim_1427	5.46714	-0.920155	Module 2 Negative	IV	CD8 T Cells
Week13	DFF3.stim_1431	17.8792	-17.6427	Module 2 Positive	IV	CD4 T Cells
Week13	DFF3.stim_1433	-21.7861	24.9091	Module 2 Negative	IV	CD8 T Cells
Week13	DFF3.stim_1435	17.8729	-24.6781	Module 2 Positive	IV	CD4 T Cells
Week13	DFF3.stim_1438	-24.4194	29.11	Module 2 Negative	IV	CD8 T Cells
Week13	DFF3.stim_1440	-19.9788	0.913865	Module 2 Negative	IV	CD8 T Cells
Week13	DFF3.stim_1442	16.9115	-21.0611	Module 2 Positive	IV	CD4 T Cells
Week13	DFF3.stim_1446	-13.6282	-1.48041	Module 2 Negative	IV	CD8 T Cells
Week13	DFF3.stim_1449	12.4329	-6.89399	Module 2 Negative	IV	CD8 T Cells
Week13	DFF3.stim_1451	-7.78292	-3.14029	Module 2 Negative	IV	CD8 T Cells
Week13	DFF3.stim_1455	-36.1675	-13.01	Module 2 Negative	IV	CD8 T Cells
Week13	DFF3.stim_1458	-13.5759	2.03547	Module 2 Negative	IV	CD8 T Cells
Week13	DFF3.stim_1459	-3.19753	-2.26354	Module 2 Negative	IV	CD8 T Cells
Week13	DFF3.stim_1460	5.18852	-4.04546	Module 2 Negative	IV	CD8 T Cells
Week13	DFF3.stim_1462	18.8932	5.24283	Module 2 Negative	IV	CD8 T Cells
Week13	DFF3.stim_1465	-23.5868	25.822	Module 2 Negative	IV	CD8 T Cells
Week13	DFF3.stim_1466	-40.6581	-15.2507	Module 2 Negative	IV	CD8 T Cells
Week13	DFF3.stim_1467	6.91445	0.569772	Module 2 Negative	IV	CD8 T Cells
Week13	DFF3.stim_1468	-17.833	2.78102	Module 2 Negative	IV	CD8 T Cells
Week13	DFF3.stim_1474	10.6402	-4.49155	Module 2 Negative	IV	CD8 T Cells
Week13	DFF3.stim_1475	-12.2319	11.7674	Module 2 Negative	IV	CD8 T Cells
Week13	DFF3.stim_1477	4.103	-3.21332	Module 2 Negative	IV	CD8 T Cells
Week13	DFF3.stim_1480	-0.476171	-2.58461	Module 2 Negative	IV	CD8 T Cells
Week13	DFF3.stim_1489	-2.4688	3.8902	Module 2 Negative	IV	CD8 T Cells
Week13	DFF3.stim_1490	-18.5805	-1.36746	Module 2 Negative	IV	CD8 T Cells
Week13	DFF3.stim_1491	9.51957	-5.6367	Module 2 Negative	IV	CD8 T Cells
Week13	DFF3.stim_1493	-24.4862	-0.00545622	Module 2 Negative	IV	CD8 T Cells
Week13	DFF3.stim_1499	-31.7395	-22.2939	Module 2 Negative	IV	CD8 T Cells
Week13	DFF3.stim_1505	12.5761	-2.38843	Module 2 Negative	IV	CD8 T Cells
Week13	DFF3.stim_1506	-23.837	6.08008	Module 2 Negative	IV	CD8 T Cells
Week13	DFF3.stim_1515	14.6546	-4.58244	Module 2 Negative	IV	CD8 T Cells
Week13	DFF3.stim_1517	-24.5962	29.2265	Module 2 Negative	IV	CD8 T Cells
Week13	DFF3.stim_1518	16.4914	-19.7335	Module 2 Positive	IV	CD4 T Cells
Week13	DFF3.stim_1519	25.9313	-24.5905	Module 2 Positive	IV	CD4 T Cells
Week13	DFF3.stim_1521	18.6954	-25.0275	Module 2 Negative	IV	CD4 T Cells
Week13	DFF3.stim_1524	-2.80307	-2.59367	Module 2 Negative	IV	CD8 T Cells
Week13	DFF3.stim_1529	-5.14947	-2.65323	Module 2 Negative	IV	CD8 T Cells
Week13	DFF3.stim_1533	9.70871	-3.53389	Module 2 Negative	IV	CD8 T Cells
Week13	DFF3.stim_1534	11.9779	-0.00626689	Module 2 Negative	IV	CD8 T Cells
Week13	DFF3.stim_1538	10.9316	2.85904	Module 2 Negative	IV	CD8 T Cells
Week13	DFF3.stim_1542	0.0508671	-4.75241	Module 2 Negative	IV	CD8 T Cells
Week13	DFF3.stim_1543	6.42797	-3.3173	Module 2 Negative	IV	CD8 T Cells
Week13	DFF3.stim_155	16.8663	-23.7658	Module 2 Negative	IV	CD4 T Cells
Week13	DFF3.stim_1551	-4.88915	3.27133	Module 2 Negative	IV	CD8 T Cells
Week13	DFF3.stim_1556	-7.03479	-4.24787	Module 2 Negative	IV	CD8 T Cells
Week13	DFF3.stim_1557	4.15271	-27.1927	Module 2 Positive	IV	CD4 T Cells
Week13	DFF3.stim_1558	11.5475	-27.6136	Module 2 Positive	IV	CD4 T Cells
Week13	DFF3.stim_1561	18.9937	-21.9485	Module 2 Positive	IV	CD4 T Cells
Week13	DFF3.stim_1565	12.7684	-3.10905	Module 2 Negative	IV	CD8 T Cells
Week13	DFF3.stim_1570	18.1668	-16.3163	Module 2 Negative	IV	CD4 T Cells
Week13	DFF3.stim_1572	-36.615	-14.6303	Module 2 Negative	IV	CD8 T Cells
Week13	DFF3.stim_1574	9.35398	-1.72123	Module 2 Negative	IV	CD8 T Cells
Week13	DFF3.stim_1577	9.4517	-34.7635	Module 2 Positive	IV	CD4 T Cells
Week13	DFF3.stim_1581	-35.9662	-15.3669	Module 2 Negative	IV	CD8 T Cells
Week13	DFF3.stim_1585	12.4035	2.07208	Module 2 Negative	IV	CD8 T Cells
Week13	DFF3.stim_1588	11.6778	-6.75025	Module 2 Negative	IV	CD8 T Cells
Week13	DFF3.stim_159	15.0117	-22.0526	Module 2 Negative	IV	CD4 T Cells
Week13	DFF3.stim_1592	5.32747	-4.59453	Module 2 Negative	IV	CD8 T Cells
Week13	DFF3.stim_1594	8.33035	-2.83285	Module 2 Negative	IV	CD8 T Cells
Week13	DFF3.stim_1601	-5.02944	-3.14319	Module 2 Negative	IV	CD8 T Cells
Week13	DFF3.stim_1602	8.39271	-5.73221	Module 2 Negative	IV	CD8 T Cells
Week13	DFF3.stim_1603	1.01572	-1.92733	Module 2 Negative	IV	CD8 T Cells
Week13	DFF3.stim_1604	8.86039	-1.24545	Module 2 Negative	IV	CD8 T Cells
Week13	DFF3.stim_1605	-0.15771	-4.75844	Module 2 Negative	IV	CD8 T Cells
Week13	DFF3.stim_1607	15.0181	-2.86319	Module 2 Negative	IV	CD8 T Cells
Week13	DFF3.stim_1611	10.0487	0.468579	Module 2 Negative	IV	CD8 T Cells
Week13	DFF3.stim_1613	8.42596	-2.02011	Module 2 Negative	IV	CD8 T Cells
Week13	DFF3.stim_1614	-37.4899	-12.7828	Module 2 Negative	IV	CD8 T Cells
Week13	DFF3.stim_1615	8.34799	-4.57536	Module 2 Negative	IV	CD8 T Cells
Week13	DFF3.stim_1616	-37.0317	-13.0311	Module 2 Negative	IV	CD8 T Cells
Week13	DFF3.stim_1617	6.44429	-3.31858	Module 2 Negative	IV	CD8 T Cells
Week13	DFF3.stim_1620	7.42016	-5.24255	Module 2 Negative	IV	CD8 T Cells
Week13	DFF3.stim_1621	7.13303	0.873296	Module 2 Negative	IV	CD8 T Cells
Week13	DFF3.stim_1622	10.0788	-4.11155	Module 2 Negative	IV	CD8 T Cells
Week13	DFF3.stim_1624	15.4817	8.99701	Module 2 Negative	IV	CD8 T Cells
Week13	DFF3.stim_1629	-0.0107537	4.06324	Module 2 Negative	IV	CD8 T Cells
Week13	DFF3.stim_1631	10.7162	-0.145231	Module 2 Negative	IV	CD8 T Cells
Week13	DFF3.stim_1635	11.1091	3.08457	Module 2 Negative	IV	CD8 T Cells
Week13	DFF3.stim_164	15.4043	-22.6373	Module 2 Negative	IV	CD4 T Cells
Week13	DFF3.stim_1642	22.8029	-22.9495	Module 2 Positive	IV	CD4 T Cells
Week13	DFF3.stim_1643	9.4647	-4.93069	Module 2 Negative	IV	CD8 T Cells
Week13	DFF3.stim_1650	11.2787	-2.95237	Module 2 Negative	IV	CD8 T Cells
Week13	DFF3.stim_1654	2.69774	-3.303	Module 2 Negative	IV	CD8 T Cells
Week13	DFF3.stim_1656	11.5279	-17.4537	Module 2 Negative	IV	CD8 T Cells
Week13	DFF3.stim_1660	2.88149	-21.9391	Module 2 Negative	IV	CD4 T Cells
Week13	DFF3.stim_1664	14.8218	-16.2735	Module 2 Negative	IV	CD4 T Cells
Week13	DFF3.stim_1665	8.69889	-4.58311	Module 2 Negative	IV	CD8 T Cells
Week13	DFF3.stim_1668	11.3448	2.44329	Module 2 Negative	IV	CD8 T Cells
Week13	DFF3.stim_1674	-32.7497	8.61664	Module 2 Negative	IV	CD8 T Cells
Week13	DFF3.stim_1676	-0.163284	-4.81478	Module 2 Negative	IV	CD8 T Cells
Week13	DFF3.stim_168	-1.58141	-3.69819	Module 2 Negative	IV	CD8 T Cells
Week13	DFF3.stim_1681	8.84121	0.214578	Module 2 Negative	IV	CD8 T Cells
Week13	DFF3.stim_1682	-23.0676	1.31574	Module 2 Negative	IV	CD8 T Cells
Week13	DFF3.stim_1684	-21.5647	25.1063	Module 2 Negative	IV	CD8 T Cells
Week13	DFF3.stim_1689	16.0089	-2.97418	Module 2 Negative	IV	CD8 T Cells
Week13	DFF3.stim_1690	-33.0305	8.82322	Module 2 Negative	IV	CD8 T Cells
Week13	DFF3.stim_1692	-6.67328	-2.54733	Module 2 Negative	IV	CD8 T Cells
Week13	DFF3.stim_1697	7.63536	0.819401	Module 2 Negative	IV	CD8 T Cells
Week13	DFF3.stim_1698	5.0468	-3.63031	Module 2 Negative	IV	CD8 T Cells
Week13	DFF3.stim_1701	-22.751	-27.0541	Module 2 Positive	IV	CD4 T Cells
Week13	DFF3.stim_1707	4.12739	-2.24052	Module 2 Negative	IV	CD8 T Cells
Week13	DFF3.stim_1709	10.9813	2.4515	Module 2 Negative	IV	CD8 T Cells
Week13	DFF3.stim_1713	-23.6999	4.82381	Module 2 Negative	IV	CD8 T Cells
Week13	DFF3.stim_1716	11.6087	-17.114	Module 2 Negative	IV	CD8 T Cells
Week13	DFF3.stim_1717	17.1289	-18.9002	Module 2 Positive	IV	CD4 T Cells
Week13	DFF3.stim_1718	18.7347	-22.8838	Module 2 Positive	IV	CD4 T Cells
Week13	DFF3.stim_1719	17.1084	-19.565	Module 2 Positive	IV	CD4 T Cells
Week13	DFF3.stim_1720	-0.262588	-0.647138	Module 2 Negative	IV	CD8 T Cells
Week13	DFF3.stim_1723	-3.46045	-24.7026	Module 2 Positive	IV	CD4 T Cells
Week13	DFF3.stim_1725	6.68368	-14.0249	Module 2 Negative	IV	CD8 T Cells
Week13	DFF3.stim_1728	-8.57994	1.56983	Module 2 Negative	IV	CD8 T Cells
Week13	DFF3.stim_1735	7.55154	-1.25141	Module 2 Negative	IV	CD8 T Cells
Week13	DFF3.stim_1737	7.13302	0.835459	Module 2 Negative	IV	CD8 T Cells
Week13	DFF3.stim_1738	7.61889	0.932735	Module 2 Negative	IV	CD8 T Cells
Week13	DFF3.stim_1739	11.0707	-0.756351	Module 2 Negative	IV	CD8 T Cells
Week13	DFF3.stim_1746	7.24755	-1.48352	Module 2 Negative	IV	CD8 T Cells
Week13	DFF3.stim_1749	-24.824	34.4309	Module 2 Negative	IV	CD8 T Cells
Week13	DFF3.stim_1750	-13.3196	16.2539	Module 2 Negative	IV	CD8 T Cells
Week13	DFF3.stim_1751	9.84226	-1.57412	Module 2 Negative	IV	CD8 T Cells
Week13	DFF3.stim_1753	-19.1337	1.50042	Module 2 Negative	IV	CD8 T Cells
Week13	DFF3.stim_1757	9.97335	-2.342	Module 2 Negative	IV	CD8 T Cells
Week13	DFF3.stim_1758	-30.1934	4.06928	Module 2 Negative	IV	CD8 T Cells
Week13	DFF3.stim_1761	-38.4917	-10.3391	Module 2 Negative	IV	CD8 T Cells
Week13	DFF3.stim_1766	7.5726	-3.56711	Module 2 Negative	IV	CD8 T Cells
Week13	DFF3.stim_1767	10.3712	-3.97447	Module 2 Negative	IV	CD8 T Cells
Week13	DFF3.stim_1770	-13.8543	16.1403	Module 2 Negative	IV	CD8 T Cells
Week13	DFF3.stim_1774	9.38075	1.58566	Module 2 Negative	IV	CD8 T Cells
Week13	DFF3.stim_1776	-3.3366	-24.5479	Module 2 Positive	IV	CD4 T Cells
Week13	DFF3.stim_1780	14.9885	-6.56906	Module 2 Negative	IV	CD8 T Cells
Week13	DFF3.stim_1789	-25.4055	34.1004	Module 2 Negative	IV	CD8 T Cells
Week13	DFF3.stim_1790	-0.0543615	5.7071	Module 2 Negative	IV	CD8 T Cells
Week13	DFF3.stim_1801	-19.4528	-1.43666	Module 2 Negative	IV	CD8 T Cells
Week13	DFF3.stim_1802	6.66652	-3.22586	Module 2 Negative	IV	CD8 T Cells
Week13	DFF3.stim_1805	11.6358	-7.44279	Module 2 Negative	IV	CD8 T Cells
Week13	DFF3.stim_1807	-35.4836	-14.7765	Module 2 Negative	IV	CD8 T Cells
Week13	DFF3.stim_1809	14.3347	-5.06725	Module 2 Negative	IV	CD8 T Cells
Week13	DFF3.stim_1812	11.1379	-2.53382	Module 2 Negative	IV	CD8 T Cells
Week13	DFF3.stim_1813	14.1555	-7.65011	Module 2 Negative	IV	CD8 T Cells
Week13	DFF3.stim_1815	-4.06789	-1.45298	Module 2 Negative	IV	CD8 T Cells
Week13	DFF3.stim_1817	-20.6906	3.8275	Module 2 Negative	IV	CD8 T Cells
Week13	DFF3.stim_1821	10.7957	-4.12869	Module 2 Negative	IV	CD8 T Cells
Week13	DFF3.stim_1827	7.77992	-3.82375	Module 2 Negative	IV	CD8 T Cells
Week13	DFF3.stim_183	-1.17637	-5.18605	Module 2 Negative	IV	CD8 T Cells
Week13	DFF3.stim_1831	-37.1084	-11.8819	Module 2 Negative	IV	CD8 T Cells
Week13	DFF3.stim_1832	-0.236351	-3.91162	Module 2 Negative	IV	CD8 T Cells
Week13	DFF3.stim_1834	6.47721	1.9665	Module 2 Negative	IV	CD8 T Cells
Week13	DFF3.stim_1841	12.1259	4.7891	Module 2 Negative	IV	CD8 T Cells
Week13	DFF3.stim_1844	10.496	-4.21191	Module 2 Negative	IV	CD8 T Cells
Week13	DFF3.stim_1845	8.86253	-1.88924	Module 2 Negative	IV	CD8 T Cells
Week13	DFF3.stim_1846	-23.9628	25.2917	Module 2 Negative	IV	CD8 T Cells
Week13	DFF3.stim_1847	-12.1392	-0.303375	Module 2 Negative	IV	CD8 T Cells
Week13	DFF3.stim_1848	-23.0904	28.3361	Module 2 Negative	IV	CD8 T Cells
Week13	DFF3.stim_1850	-7.13338	-6.51004	Module 2 Negative	IV	CD8 T Cells
Week13	DFF3.stim_1851	8.65889	-0.372802	Module 2 Negative	IV	CD8 T Cells
Week13	DFF3.stim_1856	-12.5604	18.0685	Module 2 Negative	IV	CD8 T Cells
Week13	DFF3.stim_1865	5.56781	1.15457	Module 2 Negative	IV	CD8 T Cells
Week13	DFF3.stim_1868	-4.07276	11.3697	Module 2 Negative	IV	CD8 T Cells
Week13	DFF3.stim_1869	7.89923	-4.79317	Module 2 Negative	IV	CD8 T Cells
Week13	DFF3.stim_1875	6.71482	1.61257	Module 2 Negative	IV	CD8 T Cells
Week13	DFF3.stim_1877	4.26789	23.6246	Module 2 Negative	IV	CD8 T Cells
Week13	DFF3.stim_188	14.1642	-9.35212	Module 2 Negative	IV	CD8 T Cells
Week13	DFF3.stim_1880	-30.2555	6.27276	Module 2 Negative	IV	CD8 T Cells
Week13	DFF3.stim_1881	13.7275	-4.42636	Module 2 Negative	IV	CD8 T Cells
Week13	DFF3.stim_1882	-12.8517	16.3757	Module 2 Negative	IV	CD8 T Cells
Week13	DFF3.stim_1883	1.37791	-3.4224	Module 2 Negative	IV	CD8 T Cells
Week13	DFF3.stim_1884	13.517	-2.29825	Module 2 Negative	IV	CD8 T Cells
Week13	DFF3.stim_1888	-26.1874	34.5439	Module 2 Negative	IV	CD8 T Cells
Week13	DFF3.stim_1889	-21.2682	25.2159	Module 2 Negative	IV	CD8 T Cells
Week13	DFF3.stim_1890	-25.6021	28.3931	Module 2 Negative	IV	CD8 T Cells
Week13	DFF3.stim_1892	21.7885	-29.8238	Module 2 Positive	IV	CD4 T Cells
Week13	DFF3.stim_1896	-26.213	34.4225	Module 2 Negative	IV	CD8 T Cells
Week13	DFF3.stim_1902	8.22574	-0.375211	Module 2 Negative	IV	CD8 T Cells
Week13	DFF3.stim_1903	-5.02711	2.61703	Module 2 Negative	IV	CD8 T Cells
Week13	DFF3.stim_1904	16.4683	-17.1468	Module 2 Negative	IV	CD4 T Cells
Week13	DFF3.stim_1906	-12.3786	14.6113	Module 2 Negative	IV	CD8 T Cells
Week13	DFF3.stim_1909	8.48353	-7.54857	Module 2 Negative	IV	CD8 T Cells
Week13	DFF3.stim_191	-38.2498	-12.1921	Module 2 Negative	IV	CD8 T Cells
Week13	DFF3.stim_1910	10.6452	-4.03034	Module 2 Negative	IV	CD8 T Cells
Week13	DFF3.stim_1913	-23.5421	1.86763	Module 2 Negative	IV	CD8 T Cells
Week13	DFF3.stim_192	14.9877	-21.9659	Module 2 Negative	IV	CD4 T Cells
Week13	DFF3.stim_1920	-9.60163	-6.53398	Module 2 Negative	IV	CD8 T Cells
Week13	DFF3.stim_1930	12.974	-1.10127	Module 2 Negative	IV	CD8 T Cells
Week13	DFF3.stim_1932	20.0401	-22.2249	Module 2 Positive	IV	CD4 T Cells
Week13	DFF3.stim_1935	11.5141	5.16873	Module 2 Negative	IV	CD8 T Cells
Week13	DFF3.stim_1936	8.30059	0.299943	Module 2 Negative	IV	CD8 T Cells
Week13	DFF3.stim_1938	8.19732	-2.17005	Module 2 Negative	IV	CD8 T Cells
Week13	DFF3.stim_194	13.4351	-21.1294	Module 2 Negative	IV	CD8 T Cells
Week13	DFF3.stim_1940	-33.5733	-11.6547	Module 2 Negative	IV	CD8 T Cells
Week13	DFF3.stim_1952	-20.4383	16.0287	Module 2 Negative	IV	CD8 T Cells
Week13	DFF3.stim_1958	-13.59	-1.58424	Module 2 Negative	IV	CD8 T Cells
Week13	DFF3.stim_1963	-14.0144	2.57707	Module 2 Negative	IV	CD8 T Cells
Week13	DFF3.stim_1965	15.1224	-5.05115	Module 2 Negative	IV	CD8 T Cells
Week13	DFF3.stim_1967	12.4693	-1.5964	Module 2 Negative	IV	CD8 T Cells
Week13	DFF3.stim_1968	-22.3119	28.8143	Module 2 Negative	IV	CD8 T Cells
Week13	DFF3.stim_1976	10.5239	-0.950181	Module 2 Negative	IV	CD8 T Cells
Week13	DFF3.stim_1977	17.9112	-18.4924	Module 2 Positive	IV	CD4 T Cells
Week13	DFF3.stim_1978	-7.69453	-23.5089	Module 2 Negative	IV	CD4 T Cells
Week13	DFF3.stim_1981	16.3264	-7.73957	Module 2 Negative	IV	CD8 T Cells
Week13	DFF3.stim_1982	-0.766381	33.7241	Module 2 Negative	IV	CD8 T Cells
Week13	DFF3.stim_1984	8.72914	-1.69844	Module 2 Negative	IV	CD8 T Cells
Week13	DFF3.stim_1985	-15.3998	15.5174	Module 2 Negative	IV	CD8 T Cells
Week13	DFF3.stim_1987	-35.2073	-13.1752	Module 2 Negative	IV	CD8 T Cells
Week13	DFF3.stim_1992	8.51783	-0.661157	Module 2 Negative	IV	CD8 T Cells
Week13	DFF3.stim_1995	-20.7643	15.5185	Module 2 Negative	IV	CD8 T Cells
Week13	DFF3.stim_1998	5.29817	0.225257	Module 2 Negative	IV	CD8 T Cells
Week13	DFF3.stim_2000	-0.309913	-3.07207	Module 2 Negative	IV	CD8 T Cells
Week13	DFF3.stim_2003	-5.49764	18.4974	Module 2 Negative	IV	CD8 T Cells
Week13	DFF3.stim_2014	9.6685	-4.50929	Module 2 Negative	IV	CD8 T Cells
Week13	DFF3.stim_2017	-28.8545	-17.3007	Module 2 Negative	IV	CD8 T Cells
Week13	DFF3.stim_2030	-29.2724	3.57365	Module 2 Negative	IV	CD8 T Cells
Week13	DFF3.stim_2036	7.26927	-35.0051	Module 2 Positive	IV	CD4 T Cells
Week13	DFF3.stim_2037	-15.0672	20.861	Module 2 Negative	IV	CD8 T Cells
Week13	DFF3.stim_2041	-9.10393	-23.6166	Module 2 Negative	IV	CD4 T Cells
Week13	DFF3.stim_2043	6.02608	0.543418	Module 2 Negative	IV	CD8 T Cells
Week13	DFF3.stim_2044	-5.80439	-0.352231	Module 2 Negative	IV	CD8 T Cells
Week13	DFF3.stim_2046	-25.8269	24.735	Module 2 Negative	IV	CD8 T Cells
Week13	DFF3.stim_2048	5.89315	-1.32903	Module 2 Negative	IV	CD8 T Cells
Week13	DFF3.stim_2053	12.2128	-4.76251	Module 2 Negative	IV	CD8 T Cells
Week13	DFF3.stim_2055	-25.2885	33.5042	Module 2 Negative	IV	CD8 T Cells
Week13	DFF3.stim_2056	11.415	-6.3843	Module 2 Negative	IV	CD8 T Cells
Week13	DFF3.stim_206	-18.2678	-10.3379	Module 2 Negative	IV	CD8 T Cells
Week13	DFF3.stim_2072	-5.40861	-3.71999	Module 2 Negative	IV	CD8 T Cells
Week13	DFF3.stim_2084	6.23707	-1.67673	Module 2 Negative	IV	CD8 T Cells
Week13	DFF3.stim_2086	-13.6723	16.0908	Module 2 Negative	IV	CD8 T Cells
Week13	DFF3.stim_2103	10.4753	-5.17106	Module 2 Negative	IV	CD8 T Cells
Week13	DFF3.stim_2105	-6.09318	-1.52561	Module 2 Negative	IV	CD8 T Cells
Week13	DFF3.stim_2106	9.11991	-1.45929	Module 2 Negative	IV	CD8 T Cells
Week13	DFF3.stim_2118	9.90439	-1.84718	Module 2 Negative	IV	CD8 T Cells
Week13	DFF3.stim_2119	-37.5497	-11.9112	Module 2 Negative	IV	CD8 T Cells
Week13	DFF3.stim_2122	12.3995	-6.46502	Module 2 Negative	IV	CD8 T Cells
Week13	DFF3.stim_2124	2.50454	-23.9359	Module 2 Positive	IV	CD4 T Cells
Week13	DFF3.stim_2126	14.5432	-7.09935	Module 2 Negative	IV	CD8 T Cells
Week13	DFF3.stim_2145	-12.5308	-15.5509	Module 2 Negative	IV	CD8 T Cells
Week13	DFF3.stim_215	19.2195	-1.34456	Module 2 Negative	IV	CD8 T Cells
Week13	DFF3.stim_2155	13.037	3.13604	Module 2 Negative	IV	CD8 T Cells
Week13	DFF3.stim_2162	-36.9796	-9.62714	Module 2 Negative	IV	CD8 T Cells
Week13	DFF3.stim_2166	-24.3005	0.0823356	Module 2 Negative	IV	CD8 T Cells
Week13	DFF3.stim_217	13.6616	-7.47354	Module 2 Negative	IV	CD8 T Cells
Week13	DFF3.stim_2171	-34.9992	-14.6945	Module 2 Negative	IV	CD8 T Cells
Week13	DFF3.stim_2177	4.88137	-1.49291	Module 2 Negative	IV	CD8 T Cells
Week13	DFF3.stim_2179	-14.0269	14.5044	Module 2 Negative	IV	CD8 T Cells
Week13	DFF3.stim_2186	-13.4265	13.9035	Module 2 Negative	IV	CD8 T Cells
Week13	DFF3.stim_2187	-34.698	-14.5076	Module 2 Negative	IV	CD8 T Cells
Week13	DFF3.stim_2189	-15.8476	13.6707	Module 2 Negative	IV	CD8 T Cells
Week13	DFF3.stim_219	18.045	-1.33421	Module 2 Negative	IV	CD8 T Cells
Week13	DFF3.stim_2190	5.38108	-4.51108	Module 2 Negative	IV	CD8 T Cells
Week13	DFF3.stim_2193	10.7091	2.97665	Module 2 Negative	IV	CD8 T Cells
Week13	DFF3.stim_2195	7.96317	-0.432981	Module 2 Negative	IV	CD8 T Cells
Week13	DFF3.stim_220	17.0404	-2.75423	Module 2 Negative	IV	CD8 T Cells
Week13	DFF3.stim_2201	-36.1205	-10.6233	Module 2 Negative	IV	CD8 T Cells
Week13	DFF3.stim_2204	-28.9144	-17.6913	Module 2 Negative	IV	CD8 T Cells
Week13	DFF3.stim_2209	-15.322	15.0224	Module 2 Negative	IV	CD8 T Cells
Week13	DFF3.stim_2217	-8.03853	4.38712	Module 2 Negative	IV	CD8 T Cells
Week13	DFF3.stim_2226	-35.6496	-11.2715	Module 2 Negative	IV	CD8 T Cells
Week13	DFF3.stim_2227	-26.0423	-25.7351	Module 2 Positive	IV	CD4 T Cells
Week13	DFF3.stim_2229	7.42814	-1.68258	Module 2 Negative	IV	CD8 T Cells
Week13	DFF3.stim_223	-1.29064	-5.26466	Module 2 Negative	IV	CD8 T Cells
Week13	DFF3.stim_2231	-26.0952	-10.874	Module 2 Negative	IV	CD8 T Cells
Week13	DFF3.stim_2236	4.61755	-5.88426	Module 2 Negative	IV	CD8 T Cells
Week13	DFF3.stim_2238	-2.28195	13.268	Module 2 Negative	IV	CD8 T Cells
Week13	DFF3.stim_2239	0.504582	0.115464	Module 2 Negative	IV	CD8 T Cells
Week13	DFF3.stim_2251	17.2744	-20.5499	Module 2 Negative	IV	CD4 T Cells
Week13	DFF3.stim_2255	-25.7959	15.0809	Module 2 Negative	IV	CD8 T Cells
Week13	DFF3.stim_2259	-35.1731	-13.4073	Module 2 Negative	IV	CD8 T Cells
Week13	DFF3.stim_2267	-14.4967	16.0273	Module 2 Negative	IV	CD8 T Cells
Week13	DFF3.stim_227	-21.7367	21.9877	Module 2 Negative	IV	CD8 T Cells
Week13	DFF3.stim_2270	8.41725	-7.26927	Module 2 Negative	IV	CD8 T Cells
Week13	DFF3.stim_2274	-15.7327	-1.9383	Module 2 Negative	IV	CD8 T Cells
Week13	DFF3.stim_228	-23.5442	2.35939	Module 2 Negative	IV	CD8 T Cells
Week13	DFF3.stim_2281	-5.45599	0.317044	Module 2 Negative	IV	CD8 T Cells
Week13	DFF3.stim_2282	8.21869	1.72064	Module 2 Negative	IV	CD8 T Cells
Week13	DFF3.stim_229	-1.17539	-5.20732	Module 2 Negative	IV	CD8 T Cells
Week13	DFF3.stim_2292	22.5196	-21.3968	Module 2 Negative	IV	CD4 T Cells
Week13	DFF3.stim_2293	8.87384	-1.67331	Module 2 Negative	IV	CD8 T Cells
Week13	DFF3.stim_2300	-27.1139	15.9471	Module 2 Negative	IV	CD8 T Cells
Week13	DFF3.stim_2307	-3.77076	-4.64251	Module 2 Negative	IV	CD8 T Cells
Week13	DFF3.stim_2319	7.35223	0.594233	Module 2 Negative	IV	CD8 T Cells
Week13	DFF3.stim_2322	9.8475	-3.65871	Module 2 Negative	IV	CD8 T Cells
Week13	DFF3.stim_233	-1.4853	-5.44947	Module 2 Negative	IV	CD8 T Cells
Week13	DFF3.stim_2331	27.4004	-4.03049	Module 2 Negative	IV	CD8 T Cells
Week13	DFF3.stim_2348	19.0334	5.35967	Module 2 Negative	IV	CD8 T Cells
Week13	DFF3.stim_2350	-1.77644	-9.15104	Module 2 Negative	IV	CD8 T Cells
Week13	DFF3.stim_2351	12.7294	-1.36295	Module 2 Negative	IV	CD8 T Cells
Week13	DFF3.stim_2352	-7.97491	4.11331	Module 2 Negative	IV	CD8 T Cells
Week13	DFF3.stim_2356	11.8464	3.4047	Module 2 Negative	IV	CD8 T Cells
Week13	DFF3.stim_2359	-4.47056	0.254778	Module 2 Negative	IV	CD8 T Cells
Week13	DFF3.stim_2362	-35.2304	-13.6133	Module 2 Negative	IV	CD8 T Cells
Week13	DFF3.stim_2369	11.2486	0.16238	Module 2 Negative	IV	CD8 T Cells
Week13	DFF3.stim_2370	-24.0452	29.5575	Module 2 Negative	IV	CD8 T Cells
Week13	DFF3.stim_2388	-3.25954	5.86426	Module 2 Positive	IV	CD4 T Cells
Week13	DFF3.stim_239	15.8081	-2.16495	Module 2 Negative	IV	CD8 T Cells
Week13	DFF3.stim_2390	-21.6251	24.964	Module 2 Negative	IV	CD8 T Cells
Week13	DFF3.stim_2395	-2.3137	12.7079	Module 2 Negative	IV	CD8 T Cells
Week13	DFF3.stim_2397	19.9995	-22.6259	Module 2 Positive	IV	CD4 T Cells
Week13	DFF3.stim_2404	-34.3381	-14.4906	Module 2 Negative	IV	CD8 T Cells
Week13	DFF3.stim_2406	11.9796	4.90784	Module 2 Negative	IV	CD8 T Cells
Week13	DFF3.stim_2408	-4.85623	-2.29522	Module 2 Negative	IV	CD8 T Cells
Week13	DFF3.stim_2409	2.79084	-21.9143	Module 2 Positive	IV	CD4 T Cells
Week13	DFF3.stim_2410	14.0791	-7.63128	Module 2 Negative	IV	CD8 T Cells
Week13	DFF3.stim_2414	0.632193	-4.54283	Module 2 Negative	IV	CD8 T Cells
Week13	DFF3.stim_2417	-32.8282	-17.0987	Module 2 Negative	IV	CD8 T Cells
Week13	DFF3.stim_2418	14.5193	-7.79164	Module 2 Negative	IV	CD8 T Cells
Week13	DFF3.stim_2419	4.7893	0.723831	Module 2 Negative	IV	CD8 T Cells
Week13	DFF3.stim_2425	9.60911	-1.52936	Module 2 Negative	IV	CD8 T Cells
Week13	DFF3.stim_2428	6.45609	-2.65654	Module 2 Negative	IV	CD8 T Cells
Week13	DFF3.stim_2430	-16.2756	20.1697	Module 2 Negative	IV	CD8 T Cells
Week13	DFF3.stim_2444	-22.3806	25.9667	Module 2 Negative	IV	CD8 T Cells
Week13	DFF3.stim_2445	6.49316	23.1138	Module 2 Negative	IV	CD8 T Cells
Week13	DFF3.stim_2446	17.6656	-17.5126	Module 2 Positive	IV	CD4 T Cells
Week13	DFF3.stim_2454	-20.3147	26.9832	Module 2 Negative	IV	CD8 T Cells
Week13	DFF3.stim_2456	6.61315	1.44788	Module 2 Negative	IV	CD8 T Cells
Week13	DFF3.stim_2459	-21.0226	2.38376	Module 2 Negative	IV	CD8 T Cells
Week13	DFF3.stim_2463	19.491	-19.064	Module 2 Negative	IV	CD4 T Cells
Week13	DFF3.stim_2464	-13.2153	12.6097	Module 2 Negative	IV	CD8 T Cells
Week13	DFF3.stim_247	-25.64	2.33091	Module 2 Negative	IV	CD8 T Cells
Week13	DFF3.stim_2471	10.5759	-3.90284	Module 2 Negative	IV	CD8 T Cells
Week13	DFF3.stim_2473	6.7614	3.22857	Module 2 Negative	IV	CD8 T Cells
Week13	DFF3.stim_2495	5.53225	4.80758	Module 2 Negative	IV	CD8 T Cells
Week13	DFF3.stim_2502	8.32635	-4.68994	Module 2 Negative	IV	CD8 T Cells
Week13	DFF3.stim_2504	14.4028	-1.49361	Module 2 Negative	IV	CD8 T Cells
Week13	DFF3.stim_2509	-1.53901	4.00215	Module 2 Negative	IV	CD8 T Cells
Week13	DFF3.stim_2513	-18.0961	1.30667	Module 2 Negative	IV	CD8 T Cells
Week13	DFF3.stim_2514	20.8727	-25.5691	Module 2 Negative	IV	CD4 T Cells
Week13	DFF3.stim_2515	-23.086	34.6012	Module 2 Negative	IV	CD8 T Cells
Week13	DFF3.stim_2522	1.56131	7.20064	Module 2 Negative	IV	CD8 T Cells
Week13	DFF3.stim_2527	-20.2409	25.2553	Module 2 Negative	IV	CD8 T Cells
Week13	DFF3.stim_2530	-3.97034	11.5217	Module 2 Negative	IV	CD8 T Cells
Week13	DFF3.stim_2538	-35.2648	-3.95007	Module 2 Negative	IV	CD8 T Cells
Week13	DFF3.stim_254	5.17622	-27.4399	Module 2 Negative	IV	CD4 T Cells
Week13	DFF3.stim_2540	8.90298	-8.52628	Module 2 Negative	IV	CD8 T Cells
Week13	DFF3.stim_2546	6.3111	2.35596	Module 2 Negative	IV	CD8 T Cells
Week13	DFF3.stim_2552	8.35065	-8.3616	Module 2 Negative	IV	CD8 T Cells
Week13	DFF3.stim_2558	-27.411	-13.992	Module 2 Negative	IV	CD8 T Cells
Week13	DFF3.stim_2559	-22.9724	26.1851	Module 2 Negative	IV	CD8 T Cells
Week13	DFF3.stim_2561	18.4745	-23.9108	Module 2 Positive	IV	CD4 T Cells
Week13	DFF3.stim_2564	-4.05646	1.21651	Module 2 Negative	IV	CD8 T Cells
Week13	DFF3.stim_2569	-0.192811	3.99005	Module 2 Negative	IV	CD8 T Cells
Week13	DFF3.stim_2570	-24.2903	-13.4439	Module 2 Negative	IV	CD4 T Cells
Week13	DFF3.stim_2573	8.73144	3.99206	Module 2 Negative	IV	CD8 T Cells
Week13	DFF3.stim_2576	25.9954	-24.6167	Module 2 Positive	IV	CD4 T Cells
Week13	DFF3.stim_2577	18.5623	-19.087	Module 2 Positive	IV	CD4 T Cells
Week13	DFF3.stim_2578	0.748294	-3.63164	Module 2 Negative	IV	CD8 T Cells
Week13	DFF3.stim_2587	0.0911619	-24.0275	Module 2 Positive	IV	CD4 T Cells
Week13	DFF3.stim_2589	-37.308	-12.3537	Module 2 Negative	IV	CD8 T Cells
Week13	DFF3.stim_2590	-5.44751	-2.93376	Module 2 Negative	IV	CD8 T Cells
Week13	DFF3.stim_2598	-26.7966	-10.8941	Module 2 Negative	IV	CD8 T Cells
Week13	DFF3.stim_2602	10.6191	-0.88867	Module 2 Negative	IV	CD8 T Cells
Week13	DFF3.stim_2603	8.68428	-1.56338	Module 2 Negative	IV	CD8 T Cells
Week13	DFF3.stim_2606	11.8952	-4.02936	Module 2 Negative	IV	CD8 T Cells
Week13	DFF3.stim_2607	19.5537	-13.4027	Module 2 Negative	IV	CD4 T Cells
Week13	DFF3.stim_2608	6.82158	1.17414	Module 2 Negative	IV	CD8 T Cells
Week13	DFF3.stim_2620	11.1542	-17.1177	Module 2 Negative	IV	CD8 T Cells
Week13	DFF3.stim_2622	-22.2428	24.6123	Module 2 Negative	IV	CD8 T Cells
Week13	DFF3.stim_2623	-20.2493	0.58238	Module 2 Negative	IV	CD8 T Cells
Week13	DFF3.stim_2624	9.48276	3.33385	Module 2 Negative	IV	CD8 T Cells
Week13	DFF3.stim_263	17.0419	-3.17574	Module 2 Negative	IV	CD8 T Cells
Week13	DFF3.stim_264	14.9253	-22.1322	Module 2 Positive	IV	CD4 T Cells
Week13	DFF3.stim_2643	20.7728	-21.7269	Module 2 Negative	IV	CD4 T Cells
Week13	DFF3.stim_2644	1.0283	-27.5656	Module 2 Positive	IV	CD4 T Cells
Week13	DFF3.stim_2647	-28.8256	-17.5966	Module 2 Positive	IV	CD8 T Cells
Week13	DFF3.stim_265	17.7346	-6.77373	Module 2 Positive	IV	CD8 T Cells
Week13	DFF3.stim_2654	11.6274	-17.8508	Module 2 Positive	IV	CD8 T Cells
Week13	DFF3.stim_2657	0.77634	-7.68592	Module 2 Negative	IV	CD8 T Cells
Week13	DFF3.stim_2661	6.31035	1.50322	Module 2 Negative	IV	CD8 T Cells
Week13	DFF3.stim_2664	10.1193	-17.4699	Module 2 Negative	IV	CD8 T Cells
Week13	DFF3.stim_2667	8.07848	1.65752	Module 2 Negative	IV	CD8 T Cells
Week13	DFF3.stim_2669	-12.1052	-0.345844	Module 2 Negative	IV	CD8 T Cells
Week13	DFF3.stim_2670	-6.73152	28.9728	Module 2 Negative	IV	CD8 T Cells
Week13	DFF3.stim_2674	10.1934	0.422844	Module 2 Negative	IV	CD8 T Cells
Week13	DFF3.stim_2690	-36.3488	-12.5666	Module 2 Negative	IV	CD8 T Cells
Week13	DFF3.stim_2692	-6.55909	-2.47506	Module 2 Negative	IV	CD8 T Cells
Week13	DFF3.stim_2694	-5.73316	21.4243	Module 2 Negative	IV	CD8 T Cells
Week13	DFF3.stim_2696	-34.7485	-11.1755	Module 2 Negative	IV	CD8 T Cells
Week13	DFF3.stim_2700	15.6066	-2.83208	Module 2 Negative	IV	CD8 T Cells
Week13	DFF3.stim_2702	-18.375	25.2648	Module 2 Negative	IV	CD8 T Cells
Week13	DFF3.stim_271	18.0551	-24.4857	Module 2 Positive	IV	CD4 T Cells
Week13	DFF3.stim_2711	-13.9376	10.4904	Module 2 Negative	IV	CD8 T Cells
Week13	DFF3.stim_2715	8.22188	2.47441	Module 2 Negative	IV	CD8 T Cells
Week13	DFF3.stim_2722	-0.232076	3.21412	Module 2 Negative	IV	CD8 T Cells
Week13	DFF3.stim_2725	14.3543	5.49049	Module 2 Negative	IV	CD8 T Cells
Week13	DFF3.stim_2729	-36.8704	-12.3118	Module 2 Negative	IV	CD8 T Cells
Week13	DFF3.stim_2749	19.1729	-16.532	Module 2 Negative	IV	CD4 T Cells
Week13	DFF3.stim_2763	-36.5402	-13.8998	Module 2 Negative	IV	CD8 T Cells
Week13	DFF3.stim_2765	9.60792	1.82547	Module 2 Negative	IV	CD8 T Cells
Week13	DFF3.stim_2769	14.5038	5.45803	Module 2 Negative	IV	CD8 T Cells
Week13	DFF3.stim_2774	-16.6631	1.21685	Module 2 Negative	IV	CD8 T Cells
Week13	DFF3.stim_2779	-10.5572	15.5378	Module 2 Negative	IV	CD8 T Cells
Week13	DFF3.stim_2780	-29.4483	-11.8397	Module 2 Negative	IV	CD8 T Cells
Week13	DFF3.stim_2782	-16.3964	18.3608	Module 2 Negative	IV	CD8 T Cells
Week13	DFF3.stim_2788	4.90474	-1.92095	Module 2 Negative	IV	CD8 T Cells
Week13	DFF3.stim_279	7.4137	-2.5411	Module 2 Negative	IV	CD8 T Cells
Week13	DFF3.stim_280	-36.642	-14.782	Module 2 Negative	IV	CD8 T Cells
Week13	DFF3.stim_2801	-38.6118	-10.5293	Module 2 Negative	IV	CD8 T Cells
Week13	DFF3.stim_2805	6.57075	5.41176	Module 2 Negative	IV	CD8 T Cells
Week13	DFF3.stim_2811	5.90014	-0.240915	Module 2 Negative	IV	CD8 T Cells
Week13	DFF3.stim_2814	6.87411	1.81743	Module 2 Negative	IV	CD8 T Cells
Week13	DFF3.stim_2816	-36.1767	-13.2026	Module 2 Negative	IV	CD8 T Cells
Week13	DFF3.stim_2819	6.0979	-3.60232	Module 2 Negative	IV	CD8 T Cells
Week13	DFF3.stim_2830	-37.0709	-1.23706	Module 2 Negative	IV	CD8 T Cells
Week13	DFF3.stim_2833	5.67537	-0.592589	Module 2 Negative	IV	CD8 T Cells
Week13	DFF3.stim_2836	7.04909	-1.49651	Module 2 Negative	IV	CD8 T Cells
Week13	DFF3.stim_2858	-27.0183	8.49058	Module 2 Negative	IV	CD8 T Cells
Week13	DFF3.stim_2871	19.1724	-1.25302	Module 2 Negative	IV	CD8 T Cells
Week13	DFF3.stim_2873	-17.5188	2.02272	Module 2 Negative	IV	CD8 T Cells
Week13	DFF3.stim_2874	4.44931	-3.8865	Module 2 Negative	IV	CD8 T Cells
Week13	DFF3.stim_2875	-33.8688	-11.9184	Module 2 Negative	IV	CD8 T Cells
Week13	DFF3.stim_289	-12.972	-20.6413	Module 2 Negative	IV	CD4 T Cells
Week13	DFF3.stim_2891	5.60669	0.981933	Module 2 Negative	IV	CD8 T Cells
Week13	DFF3.stim_2899	4.2482	-5.08933	Module 2 Negative	IV	CD8 T Cells
Week13	DFF3.stim_2903	5.40645	-4.56974	Module 2 Negative	IV	CD8 T Cells
Week13	DFF3.stim_291	17.3859	-24.6432	Module 2 Positive	IV	CD4 T Cells
Week13	DFF3.stim_2911	-10.4719	-2.1244	Module 2 Negative	IV	CD8 T Cells
Week13	DFF3.stim_2914	-0.890695	1.79872	Module 2 Negative	IV	CD8 T Cells
Week13	DFF3.stim_2918	5.69066	-0.324832	Module 2 Negative	IV	CD8 T Cells
Week13	DFF3.stim_2919	17.8635	-18.4782	Module 2 Positive	IV	CD4 T Cells
Week13	DFF3.stim_2922	-0.859639	1.89791	Module 2 Negative	IV	CD8 T Cells
Week13	DFF3.stim_2923	6.69078	1.61963	Module 2 Negative	IV	CD8 T Cells
Week13	DFF3.stim_2929	11.1118	3.51186	Module 2 Negative	IV	CD8 T Cells
Week13	DFF3.stim_2932	-4.77851	-1.09139	Module 2 Negative	IV	CD8 T Cells
Week13	DFF3.stim_2936	-20.9876	20.8546	Module 2 Negative	IV	CD8 T Cells
Week13	DFF3.stim_2937	8.14422	1.68307	Module 2 Negative	IV	CD8 T Cells
Week13	DFF3.stim_294	4.33552	-5.52569	Module 2 Negative	IV	CD8 T Cells
Week13	DFF3.stim_2941	-7.18275	-6.87097	Module 2 Negative	IV	CD8 T Cells
Week13	DFF3.stim_2943	-5.70815	20.2249	Module 2 Negative	IV	CD8 T Cells
Week13	DFF3.stim_2949	-26.1265	-13.1574	Module 2 Negative	IV	CD8 T Cells
Week13	DFF3.stim_295	-22.1379	-4.26454	Module 2 Negative	IV	CD8 T Cells
Week13	DFF3.stim_296	4.96141	-27.4417	Module 2 Positive	IV	CD4 T Cells
Week13	DFF3.stim_2968	-3.76773	-0.205941	Module 2 Negative	IV	CD8 T Cells
Week13	DFF3.stim_297	-23.0103	-0.517476	Module 2 Negative	IV	CD8 T Cells
Week13	DFF3.stim_298	-17.9202	1.04125	Module 2 Negative	IV	CD8 T Cells
Week13	DFF3.stim_2981	-27.9213	-9.96696	Module 2 Negative	IV	CD8 T Cells
Week13	DFF3.stim_2983	-2.10171	8.60229	Module 2 Negative	IV	CD8 T Cells
Week13	DFF3.stim_2987	4.5272	22.9071	Module 2 Negative	IV	CD8 T Cells
Week13	DFF3.stim_299	25.1831	-26.29	Module 2 Positive	IV	CD4 T Cells
Week13	DFF3.stim_2993	-37.1826	-12.8088	Module 2 Negative	IV	CD8 T Cells
Week13	DFF3.stim_2997	-34.8953	-13.7379	Module 2 Negative	IV	CD8 T Cells
Week13	DFF3.stim_2999	-24.7291	-7.99152	Module 2 Negative	IV	CD8 T Cells
Week13	DFF3.stim_300	-20.7004	3.88312	Module 2 Negative	IV	CD8 T Cells
Week13	DFF3.stim_3001	7.15606	-0.697384	Module 2 Negative	IV	CD8 T Cells
Week13	DFF3.stim_3002	13.0522	3.50666	Module 2 Negative	IV	CD8 T Cells
Week13	DFF3.stim_3007	-36.9595	-12.8742	Module 2 Negative	IV	CD8 T Cells
Week13	DFF3.stim_3021	6.28376	-0.505184	Module 2 Negative	IV	CD8 T Cells
Week13	DFF3.stim_3022	-29.9148	-12.4337	Module 2 Negative	IV	CD8 T Cells
Week13	DFF3.stim_3025	-17.3801	19.0945	Module 2 Negative	IV	CD8 T Cells
Week13	DFF3.stim_3026	-37.0208	-12.2347	Module 2 Negative	IV	CD8 T Cells
Week13	DFF3.stim_3027	12.167	0.156289	Module 2 Negative	IV	CD8 T Cells
Week13	DFF3.stim_3028	-13.8647	3.20491	Module 2 Negative	IV	CD8 T Cells
Week13	DFF3.stim_3032	1.63117	4.3853	Module 2 Negative	IV	CD8 T Cells
Week13	DFF3.stim_3033	19.9766	-21.0616	Module 2 Positive	IV	CD4 T Cells
Week13	DFF3.stim_3036	-27.3135	-10.5648	Module 2 Negative	IV	CD8 T Cells
Week13	DFF3.stim_3039	19.0139	-25.4784	Module 2 Negative	IV	CD4 T Cells
Week13	DFF3.stim_305	-4.29738	-4.84552	Module 2 Negative	IV	CD8 T Cells
Week13	DFF3.stim_3057	-8.2965	20.2872	Module 2 Negative	IV	CD8 T Cells
Week13	DFF3.stim_306	2.2043	-25.5791	Module 2 Positive	IV	CD4 T Cells
Week13	DFF3.stim_3062	10.1777	3.34511	Module 2 Negative	IV	CD8 T Cells
Week13	DFF3.stim_3067	1.39231	-3.50305	Module 2 Negative	IV	CD8 T Cells
Week13	DFF3.stim_309	-22.9932	21.6121	Module 2 Negative	IV	CD8 T Cells
Week13	DFF3.stim_3091	-27.4927	-11.7129	Module 2 Negative	IV	CD8 T Cells
Week13	DFF3.stim_3096	9.05467	-1.29072	Module 2 Negative	IV	CD8 T Cells
Week13	DFF3.stim_3097	8.30641	3.60884	Module 2 Negative	IV	CD8 T Cells
Week13	DFF3.stim_3098	6.58189	2.40326	Module 2 Negative	IV	CD8 T Cells
Week13	DFF3.stim_3102	-12.2702	-21.8927	Module 2 Positive	IV	CD4 T Cells
Week13	DFF3.stim_3104	18.6276	30.316	Module 2 Negative	IV	CD8 T Cells
Week13	DFF3.stim_3107	-4.46798	23.5656	Module 2 Negative	IV	CD8 T Cells
Week13	DFF3.stim_311	-38.2318	-12.0234	Module 2 Negative	IV	CD8 T Cells
Week13	DFF3.stim_3110	-2.91919	12.458	Module 2 Negative	IV	CD8 T Cells
Week13	DFF3.stim_3113	0.746605	19.9771	Module 2 Negative	IV	CD8 T Cells
Week13	DFF3.stim_3116	-28.2037	-8.18605	Module 2 Negative	IV	CD8 T Cells
Week13	DFF3.stim_3123	-12.1068	-0.245115	Module 2 Negative	IV	CD8 T Cells
Week13	DFF3.stim_3131	21.6384	-0.224765	Module 2 Negative	IV	CD8 T Cells
Week13	DFF3.stim_3134	-1.7822	8.45722	Module 2 Negative	IV	CD8 T Cells
Week13	DFF3.stim_3137	-3.41656	3.7784	Module 2 Negative	IV	CD8 T Cells
Week13	DFF3.stim_3142	-4.78982	2.81125	Module 2 Negative	IV	CD8 T Cells
Week13	DFF3.stim_3161	-5.68238	0.227959	Module 2 Negative	IV	CD8 T Cells
Week13	DFF3.stim_3163	-32.7657	-10.8393	Module 2 Negative	IV	CD8 T Cells
Week13	DFF3.stim_3168	3.57106	5.2696	Module 2 Negative	IV	CD8 T Cells
Week13	DFF3.stim_3170	6.69563	3.22773	Module 2 Negative	IV	CD8 T Cells
Week13	DFF3.stim_3177	-34.65	-11.0428	Module 2 Negative	IV	CD8 T Cells
Week13	DFF3.stim_318	16.3753	-4.88666	Module 2 Negative	IV	CD8 T Cells
Week13	DFF3.stim_3185	-13.2874	6.8319	Module 2 Negative	IV	CD8 T Cells
Week13	DFF3.stim_3191	-4.88676	19.7966	Module 2 Negative	IV	CD8 T Cells
Week13	DFF3.stim_3201	19.9416	-22.1799	Module 2 Negative	IV	CD4 T Cells
Week13	DFF3.stim_3206	-13.4423	6.71117	Module 2 Negative	IV	CD8 T Cells
Week13	DFF3.stim_3215	-16.0636	6.5126	Module 2 Negative	IV	CD8 T Cells
Week13	DFF3.stim_3218	20.1052	-12.9091	Module 2 Negative	IV	CD4 T Cells
Week13	DFF3.stim_3220	-3.6429	6.60636	Module 2 Negative	IV	CD8 T Cells
Week13	DFF3.stim_3223	11.3871	5.49053	Module 2 Negative	IV	CD8 T Cells
Week13	DFF3.stim_3225	-34.1539	-11.1659	Module 2 Negative	IV	CD8 T Cells
Week13	DFF3.stim_3229	-1.53668	6.19246	Module 2 Negative	IV	CD8 T Cells
Week13	DFF3.stim_323	-4.89528	-9.22201	Module 2 Negative	IV	CD8 T Cells
Week13	DFF3.stim_3231	6.40358	-1.65162	Module 2 Negative	IV	CD8 T Cells
Week13	DFF3.stim_3239	-3.99152	-1.33204	Module 2 Negative	IV	CD8 T Cells
Week13	DFF3.stim_3244	9.26292	-0.201379	Module 2 Negative	IV	CD8 T Cells
Week13	DFF3.stim_3246	-0.0341617	5.30892	Module 2 Negative	IV	CD8 T Cells
Week13	DFF3.stim_3256	-0.495602	3.91457	Module 2 Negative	IV	CD8 T Cells
Week13	DFF3.stim_3257	5.99293	9.93744	Module 2 Negative	IV	CD8 T Cells
Week13	DFF3.stim_3258	-24.8676	-7.92239	Module 2 Negative	IV	CD8 T Cells
Week13	DFF3.stim_3262	10.7853	0.113599	Module 2 Negative	IV	CD8 T Cells
Week13	DFF3.stim_3269	-34.8609	-13.9264	Module 2 Negative	IV	CD8 T Cells
Week13	DFF3.stim_327	2.4851	-25.5675	Module 2 Negative	IV	CD4 T Cells
Week13	DFF3.stim_3274	-4.01241	6.44291	Module 2 Positive	IV	CD8 T Cells
Week13	DFF3.stim_3275	11.2474	-17.3373	Module 2 Negative	IV	CD8 T Cells
Week13	DFF3.stim_3276	15.3194	6.75906	Module 2 Negative	IV	CD8 T Cells
Week13	DFF3.stim_3279	-25.353	-8.45303	Module 2 Negative	IV	CD8 T Cells
Week13	DFF3.stim_3280	25.1974	-18.0655	Module 2 Positive	IV	CD4 T Cells
Week13	DFF3.stim_3285	-15.1872	13.5129	Module 2 Negative	IV	CD8 T Cells
Week13	DFF3.stim_3291	10.3518	0.058776	Module 2 Negative	IV	CD8 T Cells
Week13	DFF3.stim_3292	9.02162	6.00092	Module 2 Negative	IV	CD8 T Cells
Week13	DFF3.stim_3295	5.2411	2.17801	Module 2 Negative	IV	CD8 T Cells
Week13	DFF3.stim_3298	17.247	-20.6797	Module 2 Positive	IV	CD4 T Cells
Week13	DFF3.stim_3299	8.46102	5.66582	Module 2 Negative	IV	CD8 T Cells
Week13	DFF3.stim_330	-1.37608	-4.45208	Module 2 Negative	IV	CD8 T Cells
Week13	DFF3.stim_3304	21.5791	-13.7569	Module 2 Positive	IV	CD4 T Cells
Week13	DFF3.stim_331	24.6166	-23.2046	Module 2 Positive	IV	CD4 T Cells
Week13	DFF3.stim_3314	-18.2568	24.4707	Module 2 Negative	IV	CD8 T Cells
Week13	DFF3.stim_3321	-16.2789	19.1836	Module 2 Negative	IV	CD8 T Cells
Week13	DFF3.stim_3323	9.82129	3.11844	Module 2 Negative	IV	CD8 T Cells
Week13	DFF3.stim_3328	-4.6458	-8.79275	Module 2 Negative	IV	CD8 T Cells
Week13	DFF3.stim_3334	11.77	-0.313975	Module 2 Negative	IV	CD8 T Cells
Week13	DFF3.stim_3335	-28.0438	-13.4683	Module 2 Negative	IV	CD8 T Cells
Week13	DFF3.stim_3337	6.10384	1.21609	Module 2 Negative	IV	CD8 T Cells
Week13	DFF3.stim_3338	4.06342	-25.4446	Module 2 Positive	IV	CD4 T Cells
Week13	DFF3.stim_3345	-32.2344	-6.90671	Module 2 Negative	IV	CD8 T Cells
Week13	DFF3.stim_335	14.0821	-16.5806	Module 2 Negative	IV	CD4 T Cells
Week13	DFF3.stim_3353	-30.6725	-13.4997	Module 2 Negative	IV	CD8 T Cells
Week13	DFF3.stim_3364	-3.64939	-26.8923	Module 2 Negative	IV	CD4 T Cells
Week13	DFF3.stim_3366	-31.3268	-12.0988	Module 2 Negative	IV	CD8 T Cells
Week13	DFF3.stim_3367	-29.1152	-10.006	Module 2 Negative	IV	CD8 T Cells
Week13	DFF3.stim_337	14.224	-9.37477	Module 2 Negative	IV	CD8 T Cells
Week13	DFF3.stim_3370	7.99834	2.49868	Module 2 Negative	IV	CD8 T Cells
Week13	DFF3.stim_338	10.0216	-7.85818	Module 2 Negative	IV	CD8 T Cells
Week13	DFF3.stim_339	21.5171	-27.7648	Module 2 Positive	IV	CD4 T Cells
Week13	DFF3.stim_3391	-33.6671	-10.9296	Module 2 Negative	IV	CD8 T Cells
Week13	DFF3.stim_3398	-28.7496	-12.9756	Module 2 Negative	IV	CD8 T Cells
Week13	DFF3.stim_3399	0.358793	-24.1999	Module 2 Positive	IV	CD4 T Cells
Week13	DFF3.stim_340	13.647	-1.31288	Module 2 Negative	IV	CD8 T Cells
Week13	DFF3.stim_3408	-2.84821	12.2488	Module 2 Negative	IV	CD8 T Cells
Week13	DFF3.stim_3415	-30.6004	-13.3709	Module 2 Negative	IV	CD8 T Cells
Week13	DFF3.stim_3416	-29.4007	-4.4462	Module 2 Negative	IV	CD8 T Cells
Week13	DFF3.stim_3417	-33.4833	-9.76113	Module 2 Negative	IV	CD8 T Cells
Week13	DFF3.stim_3423	-13.4776	12.5349	Module 2 Negative	IV	CD8 T Cells
Week13	DFF3.stim_3425	18.3056	-20.2207	Module 2 Positive	IV	CD4 T Cells
Week13	DFF3.stim_3426	-15.2751	13.1054	Module 2 Negative	IV	CD8 T Cells
Week13	DFF3.stim_3429	-26.1391	-11.7637	Module 2 Negative	IV	CD8 T Cells
Week13	DFF3.stim_3430	-23.5961	28.5299	Module 2 Negative	IV	CD8 T Cells
Week13	DFF3.stim_3435	22.0924	-18.976	Module 2 Negative	IV	CD4 T Cells
Week13	DFF3.stim_3436	-33.7115	-9.86425	Module 2 Negative	IV	CD8 T Cells
Week13	DFF3.stim_3440	-31.1497	-7.69935	Module 2 Negative	IV	CD8 T Cells
Week13	DFF3.stim_3445	26.2379	-20.4786	Module 2 Positive	IV	CD4 T Cells
Week13	DFF3.stim_345	-23.3202	1.20116	Module 2 Negative	IV	CD8 T Cells
Week13	DFF3.stim_3452	11.1261	5.55538	Module 2 Negative	IV	CD8 T Cells
Week13	DFF3.stim_3459	6.1162	-0.127789	Module 2 Negative	IV	CD8 T Cells
Week13	DFF3.stim_346	12.4694	-6.49663	Module 2 Negative	IV	CD8 T Cells
Week13	DFF3.stim_3460	-1.36597	7.22041	Module 2 Negative	IV	CD8 T Cells
Week13	DFF3.stim_3461	6.10446	5.65304	Module 2 Negative	IV	CD8 T Cells
Week13	DFF3.stim_3466	-30.7117	-12.2816	Module 2 Negative	IV	CD8 T Cells
Week13	DFF3.stim_3479	-3.01718	13.5373	Module 2 Negative	IV	CD8 T Cells
Week13	DFF3.stim_348	10.2164	-6.40488	Module 2 Negative	IV	CD8 T Cells
Week13	DFF3.stim_3486	19.4597	-13.2031	Module 2 Negative	IV	CD4 T Cells
Week13	DFF3.stim_349	15.5128	-2.34361	Module 2 Negative	IV	CD8 T Cells
Week13	DFF3.stim_3490	-30.9997	-12.3668	Module 2 Negative	IV	CD8 T Cells
Week13	DFF3.stim_3493	-16.0487	20.4226	Module 2 Negative	IV	CD8 T Cells
Week13	DFF3.stim_3496	-27.0462	-11.1033	Module 2 Negative	IV	CD8 T Cells
Week13	DFF3.stim_3500	6.36613	3.71198	Module 2 Negative	IV	CD8 T Cells
Week13	DFF3.stim_3501	-33.3775	-10.4019	Module 2 Negative	IV	CD8 T Cells
Week13	DFF3.stim_3502	9.55657	2.26166	Module 2 Negative	IV	CD8 T Cells
Week13	DFF3.stim_3505	-2.14395	-8.30141	Module 2 Negative	IV	CD8 T Cells
Week13	DFF3.stim_3508	13.2167	3.37598	Module 2 Negative	IV	CD8 T Cells
Week13	DFF3.stim_351	-23.8087	1.75251	Module 2 Negative	IV	CD8 T Cells
Week13	DFF3.stim_3517	1.02198	7.54487	Module 2 Negative	IV	CD8 T Cells
Week13	DFF3.stim_3518	5.42113	5.07572	Module 2 Negative	IV	CD8 T Cells
Week13	DFF3.stim_3524	-8.92135	10.6688	Module 2 Negative	IV	CD8 T Cells
Week13	DFF3.stim_3531	-16.2141	20.1909	Module 2 Negative	IV	CD8 T Cells
Week13	DFF3.stim_354	-7.92092	-20.4538	Module 2 Positive	IV	CD4 T Cells
Week13	DFF3.stim_3540	12.6168	0.959943	Module 2 Negative	IV	CD8 T Cells
Week13	DFF3.stim_3542	-0.348619	5.37621	Module 2 Negative	IV	CD8 T Cells
Week13	DFF3.stim_3547	-32.2747	-10.888	Module 2 Negative	IV	CD8 T Cells
Week13	DFF3.stim_356	-20.8942	1.95417	Module 2 Negative	IV	CD8 T Cells
Week13	DFF3.stim_3564	4.67056	7.22222	Module 2 Negative	IV	CD8 T Cells
Week13	DFF3.stim_3568	-29.7479	-11.9623	Module 2 Negative	IV	CD8 T Cells
Week13	DFF3.stim_3572	-1.60385	4.37303	Module 2 Negative	IV	CD8 T Cells
Week13	DFF3.stim_3574	-18.2219	27.4357	Module 2 Negative	IV	CD8 T Cells
Week13	DFF3.stim_358	19.1456	-21.3541	Module 2 Negative	IV	CD4 T Cells
Week13	DFF3.stim_3581	-1.58938	-24.2957	Module 2 Positive	IV	CD4 T Cells
Week13	DFF3.stim_3587	-29.6666	-13.6563	Module 2 Negative	IV	CD8 T Cells
Week13	DFF3.stim_359	-8.69186	-1.21098	Module 2 Negative	IV	CD8 T Cells
Week13	DFF3.stim_3599	-0.317925	7.84972	Module 2 Negative	IV	CD8 T Cells
Week13	DFF3.stim_360	11.1789	-8.29332	Module 2 Negative	IV	CD8 T Cells
Week13	DFF3.stim_3604	-1.81544	8.71311	Module 2 Negative	IV	CD8 T Cells
Week13	DFF3.stim_3606	9.34842	-3.32317	Module 2 Negative	IV	CD8 T Cells
Week13	DFF3.stim_3607	-5.34098	22.0993	Module 2 Negative	IV	CD8 T Cells
Week13	DFF3.stim_3612	9.83183	1.75457	Module 2 Negative	IV	CD8 T Cells
Week13	DFF3.stim_3614	5.57773	4.66595	Module 2 Negative	IV	CD8 T Cells
Week13	DFF3.stim_3616	-33.4102	-12.8441	Module 2 Negative	IV	CD8 T Cells
Week13	DFF3.stim_362	-4.8583	-9.06423	Module 2 Negative	IV	CD8 T Cells
Week13	DFF3.stim_3620	8.58735	6.47054	Module 2 Negative	IV	CD8 T Cells
Week13	DFF3.stim_363	18.8276	-1.62604	Module 2 Negative	IV	CD8 T Cells
Week13	DFF3.stim_3633	-32.0488	-12.2099	Module 2 Negative	IV	CD8 T Cells
Week13	DFF3.stim_3637	-24.5916	28.9264	Module 2 Negative	IV	CD8 T Cells
Week13	DFF3.stim_3638	7.18305	4.33965	Module 2 Negative	IV	CD8 T Cells
Week13	DFF3.stim_3645	0.616844	7.67079	Module 2 Negative	IV	CD8 T Cells
Week13	DFF3.stim_3646	-30.3101	-14.4035	Module 2 Negative	IV	CD8 T Cells
Week13	DFF3.stim_3647	-5.13409	3.69036	Module 2 Negative	IV	CD8 T Cells
Week13	DFF3.stim_3653	-7.19544	10.5141	Module 2 Negative	IV	CD8 T Cells
Week13	DFF3.stim_367	15.904	-32.1456	Module 2 Positive	IV	CD4 T Cells
Week13	DFF3.stim_3673	-32.9989	-7.68099	Module 2 Negative	IV	CD8 T Cells
Week13	DFF3.stim_3676	-27.2083	-11.052	Module 2 Negative	IV	CD8 T Cells
Week13	DFF3.stim_368	-37.7286	-12.8287	Module 2 Negative	IV	CD8 T Cells
Week13	DFF3.stim_3682	-28.2081	-7.9308	Module 2 Negative	IV	CD8 T Cells
Week13	DFF3.stim_3687	19.514	-17.0238	Module 2 Positive	IV	CD4 T Cells
Week13	DFF3.stim_3689	-31.2234	-13.5608	Module 2 Negative	IV	CD8 T Cells
Week13	DFF3.stim_369	10.6488	-6.58753	Module 2 Negative	IV	CD8 T Cells
Week13	DFF3.stim_3692	-32.7469	-10.3044	Module 2 Negative	IV	CD8 T Cells
Week13	DFF3.stim_3697	-13.6942	6.81949	Module 2 Negative	IV	CD8 T Cells
Week13	DFF3.stim_3699	-17.9323	27.5611	Module 2 Negative	IV	CD8 T Cells
Week13	DFF3.stim_3700	-28.9607	-10.3676	Module 2 Negative	IV	CD8 T Cells
Week13	DFF3.stim_3707	-18.7222	31.079	Module 2 Negative	IV	CD8 T Cells
Week13	DFF3.stim_3712	6.15182	2.96682	Module 2 Negative	IV	CD8 T Cells
Week13	DFF3.stim_3718	-29.7565	-11.7635	Module 2 Negative	IV	CD8 T Cells
Week13	DFF3.stim_372	17.6106	-6.73666	Module 2 Positive	IV	CD8 T Cells
Week13	DFF3.stim_3720	-18.0924	25.4754	Module 2 Negative	IV	CD8 T Cells
Week13	DFF3.stim_3722	6.75066	3.25878	Module 2 Negative	IV	CD8 T Cells
Week13	DFF3.stim_3724	-15.6181	4.45244	Module 2 Negative	IV	CD8 T Cells
Week13	DFF3.stim_3725	-5.63311	7.71959	Module 2 Negative	IV	CD8 T Cells
Week13	DFF3.stim_3726	-2.48906	12.7948	Module 2 Negative	IV	CD8 T Cells
Week13	DFF3.stim_3735	-33.6522	-11.7517	Module 2 Negative	IV	CD8 T Cells
Week13	DFF3.stim_3737	-28.0453	-16.9688	Module 2 Negative	IV	CD8 T Cells
Week13	DFF3.stim_374	-21.3794	27.277	Module 2 Negative	IV	CD8 T Cells
Week13	DFF3.stim_3745	-0.542291	9.21245	Module 2 Negative	IV	CD8 T Cells
Week13	DFF3.stim_3748	-31.795	-11.3127	Module 2 Negative	IV	CD8 T Cells
Week13	DFF3.stim_375	17.339	-24.5366	Module 2 Negative	IV	CD4 T Cells
Week13	DFF3.stim_3755	9.88414	-1.44328	Module 2 Negative	IV	CD8 T Cells
Week13	DFF3.stim_3763	6.11084	1.53509	Module 2 Negative	IV	CD8 T Cells
Week13	DFF3.stim_3765	-30.6312	-12.1742	Module 2 Negative	IV	CD8 T Cells
Week13	DFF3.stim_3768	-3.19317	5.94472	Module 2 Negative	IV	CD4 T Cells
Week13	DFF3.stim_378	2.76524	-25.1671	Module 2 Positive	IV	CD4 T Cells
Week13	DFF3.stim_3780	-15.683	19.7516	Module 2 Negative	IV	CD8 T Cells
Week13	DFF3.stim_3782	-34.8816	-10.8417	Module 2 Negative	IV	CD8 T Cells
[truncated: 15,423 more rows]

## Sheet: Panel d
Timepoint	Unique_Identifiers	Stimulated	Monkey_IDs	Module 2 Score
Week13	DF16_1006	NO	DF16	-0.223167
Week13	DF16_1007	NO	DF16	-0.121411
Week13	DF16_1016	NO	DF16	0.00732909
Week13	DF16_1020	NO	DF16	-0.156237
Week13	DF16_1021	NO	DF16	-0.199415
Week13	DF16_1023	NO	DF16	-0.110986
Week13	DF16_1026	NO	DF16	-0.0997985
Week13	DF16_1028	NO	DF16	-0.261789
Week13	DF16_1030	NO	DF16	-0.185889
Week13	DF16_1032	NO	DF16	-0.0895697
Week13	DF16_1033	NO	DF16	-0.0381862
Week13	DF16_1068	NO	DF16	-0.221069
Week13	DF16_1069	NO	DF16	-0.152564
Week13	DF16_1079	NO	DF16	-0.071274
Week13	DF16_1083	NO	DF16	-0.26026
Week13	DF16_1085	NO	DF16	-0.325635
Week13	DF16_1088	NO	DF16	-0.288631
Week13	DF16_1089	NO	DF16	-0.132775
Week13	DF16_1094	NO	DF16	-0.075212
Week13	DF16_1109	NO	DF16	-0.102433
Week13	DF16_1112	NO	DF16	-0.206632
Week13	DF16_1117	NO	DF16	-0.208607
Week13	DF16_1125	NO	DF16	-0.114987
Week13	DF16_1127	NO	DF16	-0.245519
Week13	DF16_1151	NO	DF16	-0.121606
Week13	DF16_1153	NO	DF16	-0.209227
Week13	DF16_1154	NO	DF16	-0.0675097
Week13	DF16_1157	NO	DF16	-0.0538945
Week13	DF16_1161	NO	DF16	-0.0659097
Week13	DF16_1168	NO	DF16	-0.206758
Week13	DF16_1178	NO	DF16	-0.153738
Week13	DF16_1181	NO	DF16	-0.0492957
Week13	DF16_1200	NO	DF16	-0.184969
Week13	DF16_1216	NO	DF16	0.00795318
Week13	DF16_1220	NO	DF16	-0.082429
Week13	DF16_1222	NO	DF16	-0.120327
Week13	DF16_1223	NO	DF16	-0.264912
Week13	DF16_1224	NO	DF16	-0.0560719
Week13	DF16_1231	NO	DF16	-0.192105
Week13	DF16_1235	NO	DF16	-0.170809
Week13	DF16_1237	NO	DF16	-0.153463
Week13	DF16_1243	NO	DF16	-0.145947
Week13	DF16_1245	NO	DF16	-0.218668
Week13	DF16_1250	NO	DF16	-0.204623
Week13	DF16_1263	NO	DF16	-0.0192354
Week13	DF16_1264	NO	DF16	-0.189321
Week13	DF16_1267	NO	DF16	-0.113179
Week13	DF16_1268	NO	DF16	-0.209054
Week13	DF16_1272	NO	DF16	-0.160369
Week13	DF16_1274	NO	DF16	-0.145984
Week13	DF16_1279	NO	DF16	-0.0591567
Week13	DF16_1281	NO	DF16	-0.170148
Week13	DF16_1285	NO	DF16	-0.11063
Week13	DF16_1288	NO	DF16	-0.156371
Week13	DF16_1290	NO	DF16	-0.0543041
Week13	DF16_1296	NO	DF16	0.0300702
Week13	DF16_1298	NO	DF16	-0.171671
Week13	DF16_1299	NO	DF16	-0.203101
Week13	DF16_1303	NO	DF16	-0.126038
Week13	DF16_1307	NO	DF16	-0.175563
Week13	DF16_1311	NO	DF16	-0.00223622
Week13	DF16_1316	NO	DF16	-0.137042
Week13	DF16_1327	NO	DF16	-0.0669698
Week13	DF16_1333	NO	DF16	-0.000379998
Week13	DF16_1342	NO	DF16	-0.0621593
Week13	DF16_1343	NO	DF16	-0.195617
Week13	DF16_1346	NO	DF16	-0.123881
Week13	DF16_1361	NO	DF16	-0.17156
Week13	DF16_1362	NO	DF16	-0.237782
Week13	DF16_1367	NO	DF16	-0.0784113
Week13	DF16_1371	NO	DF16	-0.184777
Week13	DF16_1373	NO	DF16	-0.25879
Week13	DF16_1376	NO	DF16	-0.160153
Week13	DF16_1382	NO	DF16	-0.143537
Week13	DF16_1384	NO	DF16	-0.0645495
Week13	DF16_1390	NO	DF16	-0.202669
Week13	DF16_1395	NO	DF16	-0.239585
Week13	DF16_1396	NO	DF16	-0.121396
Week13	DF16_1401	NO	DF16	-0.0851124
Week13	DF16_1424	NO	DF16	-0.130455
Week13	DF16_1425	NO	DF16	-0.0225601
Week13	DF16_1428	NO	DF16	-0.239511
Week13	DF16_1443	NO	DF16	-0.0119479
Week13	DF16_1444	NO	DF16	-0.103922
Week13	DF16_1445	NO	DF16	-0.160955
Week13	DF16_1451	NO	DF16	-0.164772
Week13	DF16_1458	NO	DF16	-0.139556
Week13	DF16_1465	NO	DF16	-0.0870216
Week13	DF16_1467	NO	DF16	-0.195977
Week13	DF16_1475	NO	DF16	-0.152841
Week13	DF16_1477	NO	DF16	-0.126677
Week13	DF16_1482	NO	DF16	-0.0487107
Week13	DF16_1484	NO	DF16	-0.0297629
Week13	DF16_1488	NO	DF16	-0.183787
Week13	DF16_1489	NO	DF16	-0.081605
Week13	DF16_1516	NO	DF16	0.000346105
Week13	DF16_1525	NO	DF16	-0.0939205
Week13	DF16_1542	NO	DF16	-0.14791
Week13	DF16_1550	NO	DF16	-0.141216
Week13	DF16_1552	NO	DF16	-0.102842
Week13	DF16_1553	NO	DF16	-0.0682447
Week13	DF16_1563	NO	DF16	-0.200674
Week13	DF16_1572	NO	DF16	-0.21203
Week13	DF16_1573	NO	DF16	-0.147845
Week13	DF16_1587	NO	DF16	-0.115538
Week13	DF16_1590	NO	DF16	-0.110535
Week13	DF16_1604	NO	DF16	0.102895
Week13	DF16_1612	NO	DF16	-0.0870568
Week13	DF16_1623	NO	DF16	-0.111002
Week13	DF16_1625	NO	DF16	-0.197719
Week13	DF16_1635	NO	DF16	-0.150913
Week13	DF16_1636	NO	DF16	-0.0609062
Week13	DF16_1642	NO	DF16	-0.00426608
Week13	DF16_1647	NO	DF16	-0.196033
Week13	DF16_1649	NO	DF16	-0.0788026
Week13	DF16_1654	NO	DF16	-0.0719689
Week13	DF16_1659	NO	DF16	-0.0970198
Week13	DF16_1666	NO	DF16	-0.178654
Week13	DF16_1670	NO	DF16	-0.185654
Week13	DF16_1672	NO	DF16	-0.130227
Week13	DF16_1675	NO	DF16	-0.100791
Week13	DF16_1677	NO	DF16	-0.161428
Week13	DF16_1678	NO	DF16	-0.0658327
Week13	DF16_1685	NO	DF16	-0.18654
Week13	DF16_1691	NO	DF16	-0.137686
Week13	DF16_1698	NO	DF16	-0.150302
Week13	DF16_1701	NO	DF16	-0.091088
Week13	DF16_1704	NO	DF16	-0.0857748
Week13	DF16_1711	NO	DF16	-0.192757
Week13	DF16_1722	NO	DF16	-0.197167
Week13	DF16_1729	NO	DF16	-0.150512
Week13	DF16_1731	NO	DF16	-0.0671267
Week13	DF16_1734	NO	DF16	-0.227196
Week13	DF16_1735	NO	DF16	-0.186844
Week13	DF16_1737	NO	DF16	-0.134069
Week13	DF16_1758	NO	DF16	-0.162408
Week13	DF16_1760	NO	DF16	-0.133411
Week13	DF16_1765	NO	DF16	-0.188683
Week13	DF16_1767	NO	DF16	-0.0433639
Week13	DF16_1771	NO	DF16	-0.118347
Week13	DF16_1784	NO	DF16	-0.226025
Week13	DF16_1787	NO	DF16	-0.140192
Week13	DF16_1793	NO	DF16	-0.0831421
Week13	DF16_1804	NO	DF16	-0.0916522
Week13	DF16_1808	NO	DF16	-0.0760846
Week13	DF16_1815	NO	DF16	-0.0480817
Week13	DF16_1823	NO	DF16	-0.151296
Week13	DF16_1827	NO	DF16	-0.18814
Week13	DF16_1828	NO	DF16	-0.112731
Week13	DF16_1831	NO	DF16	-0.181259
Week13	DF16_1839	NO	DF16	-0.0488985
Week13	DF16_1851	NO	DF16	-0.0670123
Week13	DF16_1860	NO	DF16	-0.0823538
Week13	DF16_1864	NO	DF16	0.0120489
Week13	DF16_1876	NO	DF16	-0.162252
Week13	DF16_1878	NO	DF16	-0.168238
Week13	DF16_1892	NO	DF16	-0.180418
Week13	DF16_1893	NO	DF16	-0.0541324
Week13	DF16_1895	NO	DF16	-0.0706411
Week13	DF16_1896	NO	DF16	-0.0587665
Week13	DF16_1897	NO	DF16	-0.09986
Week13	DF16_1900	NO	DF16	-0.103748
Week13	DF16_1918	NO	DF16	-0.0882556
Week13	DF16_1927	NO	DF16	-0.159505
Week13	DF16_1941	NO	DF16	-0.265079
Week13	DF16_1944	NO	DF16	-0.221259
Week13	DF16_1955	NO	DF16	-0.0517484
Week13	DF16_1960	NO	DF16	-0.0352927
Week13	DF16_1961	NO	DF16	-0.182882
Week13	DF16_1967	NO	DF16	-0.05231
Week13	DF16_1974	NO	DF16	-0.143573
Week13	DF16_1975	NO	DF16	0.0243854
Week13	DF16_2008	NO	DF16	-0.161698
Week13	DF16_2022	NO	DF16	-0.187853
Week13	DF16_2028	NO	DF16	0.00512127
Week13	DF16_2047	NO	DF16	-0.105234
Week13	DF16_2056	NO	DF16	-0.0935248
Week13	DF16_2061	NO	DF16	-0.0914117
Week13	DF16_2066	NO	DF16	-0.165608
Week13	DF16_2069	NO	DF16	-0.270243
Week13	DF16_2070	NO	DF16	-0.131681
Week13	DF16_2085	NO	DF16	-0.205666
Week13	DF16_2088	NO	DF16	-0.131904
Week13	DF16_2111	NO	DF16	-0.113122
Week13	DF16_2120	NO	DF16	-0.174668
Week13	DF16_2121	NO	DF16	-0.0143069
Week13	DF16_2123	NO	DF16	-0.184839
Week13	DF16_2130	NO	DF16	-0.123363
Week13	DF16_2132	NO	DF16	-0.0982289
Week13	DF16_2133	NO	DF16	-0.058664
Week13	DF16_2144	NO	DF16	-0.256513
Week13	DF16_2175	NO	DF16	0.00750038
Week13	DF16_2177	NO	DF16	-0.205631
Week13	DF16_2185	NO	DF16	-0.0539558
Week13	DF16_2188	NO	DF16	-0.0966576
Week13	DF16_2189	NO	DF16	-0.161078
Week13	DF16_2206	NO	DF16	-0.138062
Week13	DF16_2216	NO	DF16	-0.0997818
Week13	DF16_2222	NO	DF16	-0.144738
Week13	DF16_2224	NO	DF16	-0.180375
Week13	DF16_2225	NO	DF16	-0.144297
Week13	DF16_2226	NO	DF16	-0.0202811
Week13	DF16_2234	NO	DF16	-0.266366
Week13	DF16_2235	NO	DF16	-0.0563153
Week13	DF16_2263	NO	DF16	-0.13352
Week13	DF16_2272	NO	DF16	-0.125181
Week13	DF16_2279	NO	DF16	-0.154135
Week13	DF16_2285	NO	DF16	-0.175084
Week13	DF16_2297	NO	DF16	-0.0751362
Week13	DF16_2311	NO	DF16	-0.0643298
Week13	DF16_2313	NO	DF16	-0.0692651
Week13	DF16_2314	NO	DF16	-0.181448
Week13	DF16_2326	NO	DF16	-0.0115639
Week13	DF16_2334	NO	DF16	-0.127112
Week13	DF16_2337	NO	DF16	-0.0428331
Week13	DF16_2339	NO	DF16	-0.199756
Week13	DF16_2348	NO	DF16	-0.192663
Week13	DF16_2349	NO	DF16	-0.0763336
Week13	DF16_2352	NO	DF16	-0.0435312
Week13	DF16_2358	NO	DF16	-0.12739
Week13	DF16_2373	NO	DF16	-0.0985907
Week13	DF16_2403	NO	DF16	-0.244849
Week13	DF16_2413	NO	DF16	-0.133242
Week13	DF16_2434	NO	DF16	-0.143795
Week13	DF16_2458	NO	DF16	-0.224668
Week13	DF16_2459	NO	DF16	-0.125291
Week13	DF16_2469	NO	DF16	-0.133583
Week13	DF16_2470	NO	DF16	-0.0274644
Week13	DF16_2475	NO	DF16	-0.0678753
Week13	DF16_2487	NO	DF16	-0.136138
Week13	DF16_2500	NO	DF16	-0.175441
Week13	DF16_2501	NO	DF16	-0.139137
Week13	DF16_2538	NO	DF16	-0.121086
Week13	DF16_2549	NO	DF16	-0.0233153
Week13	DF16_2566	NO	DF16	-0.00954331
Week13	DF16_2582	NO	DF16	0.00719715
Week13	DF16_2586	NO	DF16	0.0012766
Week13	DF16_2605	NO	DF16	-0.126448
Week13	DF16_2606	NO	DF16	-0.272467
Week13	DF16_2615	NO	DF16	-0.0993804
Week13	DF16_2626	NO	DF16	-0.213629
Week13	DF16_2628	NO	DF16	-0.163695
Week13	DF16_2638	NO	DF16	-0.245449
Week13	DF16_2639	NO	DF16	-0.0579903
Week13	DF16_2649	NO	DF16	0.0236942
Week13	DF16_2663	NO	DF16	-0.1428
Week13	DF16_2672	NO	DF16	-0.115626
Week13	DF16_2714	NO	DF16	-0.0466348
Week13	DF16_2728	NO	DF16	-0.126644
Week13	DF16_2750	NO	DF16	-0.111261
Week13	DF16_2753	NO	DF16	-0.111282
Week13	DF16_2777	NO	DF16	-0.0897171
Week13	DF16_2785	NO	DF16	-0.0761658
Week13	DF16_2789	NO	DF16	-0.0069358
Week13	DF16_2790	NO	DF16	-0.18194
Week13	DF16_2799	NO	DF16	0.015917
Week13	DF16_2800	NO	DF16	-0.235546
Week13	DF16_2808	NO	DF16	-0.0785776
Week13	DF16_2811	NO	DF16	-0.121374
Week13	DF16_2827	NO	DF16	-0.0861061
Week13	DF16_2840	NO	DF16	-0.228474
Week13	DF16_2849	NO	DF16	-0.0108682
Week13	DF16_2868	NO	DF16	-0.0298727
Week13	DF16_2877	NO	DF16	-0.0679702
Week13	DF16_2899	NO	DF16	-0.128536
Week13	DF16_2905	NO	DF16	-0.14584
Week13	DF16_2910	NO	DF16	0.050056
Week13	DF16_2922	NO	DF16	-0.0946657
Week13	DF16_2923	NO	DF16	-0.0954755
Week13	DF16_2927	NO	DF16	-0.161711
Week13	DF16_2928	NO	DF16	-0.1635
Week13	DF16_2931	NO	DF16	-0.0414959
Week13	DF16_2937	NO	DF16	-0.141719
Week13	DF16_2958	NO	DF16	-0.108583
Week13	DF16_2998	NO	DF16	-0.0321329
Week13	DF16_3003	NO	DF16	-0.0764313
Week13	DF16_3009	NO	DF16	-0.103317
Week13	DF16_3018	NO	DF16	-0.0255441
Week13	DF16_3041	NO	DF16	-0.141032
Week13	DF16_3047	NO	DF16	-0.0167591
Week13	DF16_3086	NO	DF16	-0.0282148
Week13	DF16_3088	NO	DF16	0.0238414
Week13	DF16_3121	NO	DF16	0.0366064
Week13	DF16_3133	NO	DF16	-0.133382
Week13	DF16_3136	NO	DF16	-0.123451
Week13	DF16_3166	NO	DF16	-0.09246
Week13	DF16_3175	NO	DF16	-0.164137
Week13	DF16_3182	NO	DF16	-0.117354
Week13	DF16_3189	NO	DF16	-0.174236
Week13	DF16_3190	NO	DF16	-0.0287544
Week13	DF16_3221	NO	DF16	0.0934268
Week13	DF16_3238	NO	DF16	-0.131815
Week13	DF16_3243	NO	DF16	-0.143821
Week13	DF16_3248	NO	DF16	-0.0274593
Week13	DF16_3268	NO	DF16	-0.0474637
Week13	DF16_3287	NO	DF16	-0.172376
Week13	DF16_3289	NO	DF16	-0.121291
Week13	DF16_3297	NO	DF16	-0.0623194
Week13	DF16_3319	NO	DF16	-0.0790086
Week13	DF16_3341	NO	DF16	0.00119144
Week13	DF16_3344	NO	DF16	-0.00177838
Week13	DF16_3368	NO	DF16	-0.0820877
Week13	DF16_3402	NO	DF16	-0.193574
Week13	DF16_3409	NO	DF16	-0.151054
Week13	DF16_3422	NO	DF16	-0.145599
Week13	DF16_3462	NO	DF16	-0.19186
Week13	DF16_3478	NO	DF16	-0.251041
Week13	DF16_3482	NO	DF16	0.119736
Week13	DF16_3483	NO	DF16	-0.150555
Week13	DF16_3485	NO	DF16	-0.0197858
Week13	DF16_3497	NO	DF16	-0.0472031
Week13	DF16_3522	NO	DF16	-0.0395374
Week13	DF16_3533	NO	DF16	-0.0188687
Week13	DF16_3537	NO	DF16	-0.0277502
Week13	DF16_3559	NO	DF16	-0.0637443
Week13	DF16_3568	NO	DF16	-0.215911
Week13	DF16_3586	NO	DF16	-0.213565
Week13	DF16_3590	NO	DF16	-0.225966
Week13	DF16_3630	NO	DF16	-0.148983
Week13	DF16_3634	NO	DF16	-0.0518823
Week13	DF16_3640	NO	DF16	-0.0364335
Week13	DF16_3677	NO	DF16	-0.132302
Week13	DF16_3679	NO	DF16	-0.103597
Week13	DF16_3680	NO	DF16	-0.122229
Week13	DF16_3685	NO	DF16	-0.130708
Week13	DF16_3697	NO	DF16	-0.0629973
Week13	DF16_3706	NO	DF16	-0.00229827
Week13	DF16_3749	NO	DF16	-0.157599
Week13	DF16_3772	NO	DF16	0.0222996
Week13	DF16_3776	NO	DF16	-0.0667723
Week13	DF16_3781	NO	DF16	-0.1144
Week13	DF16_3783	NO	DF16	-0.0971782
Week13	DF16_3804	NO	DF16	-0.114634
Week13	DF16_3830	NO	DF16	-0.0852813
Week13	DF16_3849	NO	DF16	-0.0654412
Week13	DF16_3865	NO	DF16	-0.00371157
Week13	DF16_3872	NO	DF16	-0.241629
Week13	DF16_3883	NO	DF16	-0.131799
Week13	DF16_3884	NO	DF16	-0.0306838
Week13	DF16_3936	NO	DF16	-0.108768
Week13	DF16_3983	NO	DF16	0.00910241
Week13	DF16_4007	NO	DF16	-0.00777108
Week13	DF16_4025	NO	DF16	-0.12931
Week13	DF16_4028	NO	DF16	-0.186437
Week13	DF16_4183	NO	DF16	-0.0901284
Week13	DF16_4209	NO	DF16	-0.179958
Week13	DF16_4218	NO	DF16	-0.0605341
Week13	DF16_4319	NO	DF16	-0.167681
Week13	DF16_4337	NO	DF16	0.0493522
Week13	DF16_4339	NO	DF16	-0.124796
Week13	DF16_4371	NO	DF16	0.086011
Week13	DF16_4377	NO	DF16	0.0265822
Week13	DF16_4399	NO	DF16	-0.119237
Week13	DF16_4436	NO	DF16	-0.157842
Week13	DF16_4449	NO	DF16	-0.112548
Week13	DF16_4660	NO	DF16	-0.0257293
Week13	DF16_4730	NO	DF16	-0.0340428
Week13	DF16_4772	NO	DF16	-0.0612936
Week13	DF16_4808	NO	DF16	-0.108232
Week13	DF16_4815	NO	DF16	-0.162082
Week13	DF16_4816	NO	DF16	-0.0694724
Week13	DF16_4873	NO	DF16	-0.0860995
Week13	DF16_4925	NO	DF16	-0.131282
Week13	DF16_4959	NO	DF16	-0.0954427
Week13	DF16_4983	NO	DF16	-0.112512
Week13	DF16_5069	NO	DF16	-0.0141981
Week13	DF16_694	NO	DF16	-0.0769627
Week13	DF16_734	NO	DF16	-0.278039
Week13	DF16_754	NO	DF16	-0.0825424
Week13	DF16_795	NO	DF16	-0.0139683
Week13	DF16_809	NO	DF16	-0.2389
Week13	DF16_822	NO	DF16	-0.0733505
Week13	DF16_824	NO	DF16	-0.158236
Week13	DF16_833	NO	DF16	-0.197628
Week13	DF16_835	NO	DF16	0.0349154
Week13	DF16_859	NO	DF16	0.00740223
Week13	DF16_863	NO	DF16	-0.126609
Week13	DF16_885	NO	DF16	-0.0783385
Week13	DF16_886	NO	DF16	-0.083244
Week13	DF16_890	NO	DF16	-0.172565
Week13	DF16_897	NO	DF16	-0.0855363
Week13	DF16_910	NO	DF16	-0.200438
Week13	DF16_922	NO	DF16	-0.21669
Week13	DF16_948	NO	DF16	-0.157848
Week13	DF16_949	NO	DF16	-0.142024
Week13	DF16_970	NO	DF16	-0.212707
Week13	DF16_976	NO	DF16	-0.244736
Week13	DF16_977	NO	DF16	-0.179205
Week13	DF16_982	NO	DF16	-0.115186
Week13	DF16_987	NO	DF16	-0.178803
Week13	DF16_989	NO	DF16	-0.0544794
Week13	DF16.stim_1005	YES	DF16	-0.165039
Week13	DF16.stim_1006	YES	DF16	0.006889
Week13	DF16.stim_1007	YES	DF16	-0.123366
Week13	DF16.stim_1008	YES	DF16	-0.167234
Week13	DF16.stim_1009	YES	DF16	-0.0872434
Week13	DF16.stim_1017	YES	DF16	-0.273535
Week13	DF16.stim_1021	YES	DF16	0.0608191
Week13	DF16.stim_1023	YES	DF16	-0.123405
Week13	DF16.stim_1025	YES	DF16	0.00393467
Week13	DF16.stim_1026	YES	DF16	-0.156709
Week13	DF16.stim_1031	YES	DF16	-0.0161078
Week13	DF16.stim_1039	YES	DF16	0.0738399
Week13	DF16.stim_1040	YES	DF16	0.0406152
Week13	DF16.stim_1041	YES	DF16	-0.171694
Week13	DF16.stim_1045	YES	DF16	-0.240576
Week13	DF16.stim_1051	YES	DF16	-0.139018
Week13	DF16.stim_1055	YES	DF16	-0.0438278
Week13	DF16.stim_1057	YES	DF16	-0.0672044
Week13	DF16.stim_1059	YES	DF16	-0.14636
Week13	DF16.stim_1062	YES	DF16	-0.0424614
Week13	DF16.stim_1064	YES	DF16	0.247615
Week13	DF16.stim_1065	YES	DF16	-0.0192482
Week13	DF16.stim_1066	YES	DF16	-0.0986101
Week13	DF16.stim_1067	YES	DF16	-0.15375
Week13	DF16.stim_1069	YES	DF16	-0.0713316
Week13	DF16.stim_1071	YES	DF16	-0.0316933
Week13	DF16.stim_1073	YES	DF16	-0.328655
Week13	DF16.stim_1076	YES	DF16	-0.0319088
Week13	DF16.stim_1079	YES	DF16	-0.210094
Week13	DF16.stim_1082	YES	DF16	-0.188061
Week13	DF16.stim_1085	YES	DF16	-0.073496
Week13	DF16.stim_1087	YES	DF16	-0.0867542
Week13	DF16.stim_1092	YES	DF16	-0.0868559
Week13	DF16.stim_1095	YES	DF16	0.504758
Week13	DF16.stim_1096	YES	DF16	0.192316
Week13	DF16.stim_1099	YES	DF16	-0.081296
Week13	DF16.stim_1101	YES	DF16	-0.23669
Week13	DF16.stim_1103	YES	DF16	0.0169905
Week13	DF16.stim_1105	YES	DF16	-0.267437
Week13	DF16.stim_1112	YES	DF16	-0.0618147
Week13	DF16.stim_1113	YES	DF16	-0.0719662
Week13	DF16.stim_1114	YES	DF16	0.0635388
Week13	DF16.stim_1116	YES	DF16	-0.134459
Week13	DF16.stim_1118	YES	DF16	-0.0105022
Week13	DF16.stim_1120	YES	DF16	-0.00552868
Week13	DF16.stim_1122	YES	DF16	-0.0697202
Week13	DF16.stim_1124	YES	DF16	-0.150663
Week13	DF16.stim_1125	YES	DF16	-0.191472
Week13	DF16.stim_1126	YES	DF16	-0.139099
Week13	DF16.stim_1128	YES	DF16	-0.124931
Week13	DF16.stim_1131	YES	DF16	-0.125853
Week13	DF16.stim_1132	YES	DF16	-0.211665
Week13	DF16.stim_1133	YES	DF16	0.397963
Week13	DF16.stim_1142	YES	DF16	-0.0234562
Week13	DF16.stim_1144	YES	DF16	-0.0674492
Week13	DF16.stim_1146	YES	DF16	-0.258272
Week13	DF16.stim_1147	YES	DF16	0.128114
Week13	DF16.stim_1149	YES	DF16	-0.114333
Week13	DF16.stim_1153	YES	DF16	-0.158407
Week13	DF16.stim_1155	YES	DF16	-0.0581132
Week13	DF16.stim_1156	YES	DF16	0.0260413
Week13	DF16.stim_1157	YES	DF16	-0.0804439
Week13	DF16.stim_1158	YES	DF16	-0.134634
Week13	DF16.stim_1161	YES	DF16	-0.10471
Week13	DF16.stim_1164	YES	DF16	-0.0199398
Week13	DF16.stim_1165	YES	DF16	-0.0618409
Week13	DF16.stim_1166	YES	DF16	-0.222712
Week13	DF16.stim_1167	YES	DF16	-0.0860417
Week13	DF16.stim_1169	YES	DF16	-0.152398
Week13	DF16.stim_1170	YES	DF16	-0.159551
Week13	DF16.stim_1172	YES	DF16	-0.190253
Week13	DF16.stim_1175	YES	DF16	-0.0949139
Week13	DF16.stim_1178	YES	DF16	-0.178775
Week13	DF16.stim_1179	YES	DF16	-0.0158922
Week13	DF16.stim_1180	YES	DF16	-0.188613
Week13	DF16.stim_1185	YES	DF16	-0.209611
Week13	DF16.stim_1188	YES	DF16	-0.153397
Week13	DF16.stim_1189	YES	DF16	-0.158963
Week13	DF16.stim_1191	YES	DF16	0.296853
Week13	DF16.stim_1192	YES	DF16	-0.160707
Week13	DF16.stim_1197	YES	DF16	-0.0656638
Week13	DF16.stim_1198	YES	DF16	-0.0358576
Week13	DF16.stim_1199	YES	DF16	-0.203367
Week13	DF16.stim_1210	YES	DF16	0.287081
Week13	DF16.stim_1211	YES	DF16	-0.0634439
Week13	DF16.stim_1214	YES	DF16	-0.171706
Week13	DF16.stim_1215	YES	DF16	-0.0767227
Week13	DF16.stim_1216	YES	DF16	-0.135829
Week13	DF16.stim_1217	YES	DF16	-0.248669
Week13	DF16.stim_1221	YES	DF16	-0.0111718
Week13	DF16.stim_1225	YES	DF16	-0.0843299
Week13	DF16.stim_1228	YES	DF16	0.379664
Week13	DF16.stim_1231	YES	DF16	0.0175416
Week13	DF16.stim_1232	YES	DF16	-0.126925
Week13	DF16.stim_1234	YES	DF16	-0.150416
Week13	DF16.stim_1235	YES	DF16	-0.271444
Week13	DF16.stim_1237	YES	DF16	-0.212064
Week13	DF16.stim_1238	YES	DF16	-0.0582893
Week13	DF16.stim_1242	YES	DF16	-0.121758
Week13	DF16.stim_1244	YES	DF16	0.030041
Week13	DF16.stim_1251	YES	DF16	0.182378
Week13	DF16.stim_1253	YES	DF16	-0.130283
Week13	DF16.stim_1257	YES	DF16	-0.112615
Week13	DF16.stim_1259	YES	DF16	-0.0193419
Week13	DF16.stim_1260	YES	DF16	-0.0766213
Week13	DF16.stim_1261	YES	DF16	-0.13446
Week13	DF16.stim_1262	YES	DF16	-0.204781
Week13	DF16.stim_1263	YES	DF16	-0.0417566
Week13	DF16.stim_1266	YES	DF16	0.242027
Week13	DF16.stim_1268	YES	DF16	-0.087028
Week13	DF16.stim_1269	YES	DF16	-0.0622391
Week13	DF16.stim_1270	YES	DF16	-0.161262
Week13	DF16.stim_1271	YES	DF16	-0.223852
Week13	DF16.stim_1275	YES	DF16	-0.130525
Week13	DF16.stim_1278	YES	DF16	-0.138175
Week13	DF16.stim_1284	YES	DF16	-0.143227
Week13	DF16.stim_1288	YES	DF16	-0.161154
Week13	DF16.stim_1292	YES	DF16	0.137112
Week13	DF16.stim_1295	YES	DF16	-0.186618
Week13	DF16.stim_1296	YES	DF16	-0.104863
Week13	DF16.stim_1298	YES	DF16	-0.0235878
Week13	DF16.stim_1304	YES	DF16	-0.0510689
Week13	DF16.stim_1306	YES	DF16	-0.188629
Week13	DF16.stim_1317	YES	DF16	-0.206725
Week13	DF16.stim_1322	YES	DF16	-0.114625
Week13	DF16.stim_1325	YES	DF16	0.340532
Week13	DF16.stim_1327	YES	DF16	-0.219972
Week13	DF16.stim_1328	YES	DF16	-0.158496
Week13	DF16.stim_1329	YES	DF16	-0.115766
Week13	DF16.stim_1330	YES	DF16	-0.0345719
Week13	DF16.stim_1345	YES	DF16	-0.083082
Week13	DF16.stim_1347	YES	DF16	-0.118257
Week13	DF16.stim_1349	YES	DF16	0.0503834
Week13	DF16.stim_1351	YES	DF16	-0.148493
Week13	DF16.stim_1352	YES	DF16	-0.257175
Week13	DF16.stim_1354	YES	DF16	-0.0588873
Week13	DF16.stim_1357	YES	DF16	-0.145234
Week13	DF16.stim_1370	YES	DF16	-0.0332428
Week13	DF16.stim_1371	YES	DF16	-0.0766432
Week13	DF16.stim_1372	YES	DF16	-0.167624
Week13	DF16.stim_1373	YES	DF16	-0.140676
Week13	DF16.stim_1374	YES	DF16	-0.227966
Week13	DF16.stim_1376	YES	DF16	-0.154062
Week13	DF16.stim_1381	YES	DF16	-0.143234
Week13	DF16.stim_1382	YES	DF16	-0.129061
Week13	DF16.stim_1383	YES	DF16	-0.129121
Week13	DF16.stim_1384	YES	DF16	-0.0603173
Week13	DF16.stim_1385	YES	DF16	0.447362
Week13	DF16.stim_1390	YES	DF16	-0.217273
Week13	DF16.stim_1395	YES	DF16	-0.177629
Week13	DF16.stim_1398	YES	DF16	-0.0987622
Week13	DF16.stim_1411	YES	DF16	-0.140939
Week13	DF16.stim_1412	YES	DF16	-0.190346
Week13	DF16.stim_1413	YES	DF16	-0.0498827
Week13	DF16.stim_1427	YES	DF16	-0.122525
Week13	DF16.stim_1428	YES	DF16	0.0395912
Week13	DF16.stim_1429	YES	DF16	0.0185169
Week13	DF16.stim_1432	YES	DF16	-0.141552
Week13	DF16.stim_1435	YES	DF16	-0.0948514
Week13	DF16.stim_1441	YES	DF16	-0.0945147
Week13	DF16.stim_1445	YES	DF16	-0.156239
Week13	DF16.stim_1446	YES	DF16	-0.0596768
Week13	DF16.stim_1452	YES	DF16	0.150303
Week13	DF16.stim_1453	YES	DF16	-0.0424032
Week13	DF16.stim_1460	YES	DF16	-0.148059
Week13	DF16.stim_1462	YES	DF16	-0.125071
Week13	DF16.stim_1463	YES	DF16	-0.168307
Week13	DF16.stim_1464	YES	DF16	0.0127002
Week13	DF16.stim_1468	YES	DF16	-0.109448
Week13	DF16.stim_1471	YES	DF16	-0.0171773
Week13	DF16.stim_1473	YES	DF16	-0.0373527
Week13	DF16.stim_1480	YES	DF16	-0.0611619
Week13	DF16.stim_1486	YES	DF16	0.0191522
Week13	DF16.stim_1488	YES	DF16	0.239101
Week13	DF16.stim_1492	YES	DF16	-0.229644
Week13	DF16.stim_1496	YES	DF16	-0.107026
Week13	DF16.stim_1499	YES	DF16	-0.102137
Week13	DF16.stim_1503	YES	DF16	-0.0878782
Week13	DF16.stim_1506	YES	DF16	-0.234362
Week13	DF16.stim_1508	YES	DF16	-0.0585823
Week13	DF16.stim_1519	YES	DF16	-0.0335973
Week13	DF16.stim_1525	YES	DF16	-0.0919265
Week13	DF16.stim_1535	YES	DF16	-0.000393029
Week13	DF16.stim_1544	YES	DF16	-0.051596
Week13	DF16.stim_1545	YES	DF16	-0.197793
Week13	DF16.stim_1547	YES	DF16	-0.160562
Week13	DF16.stim_1551	YES	DF16	-0.0602849
Week13	DF16.stim_1554	YES	DF16	0.0455372
Week13	DF16.stim_1562	YES	DF16	-0.125355
Week13	DF16.stim_1564	YES	DF16	-0.124524
Week13	DF16.stim_1576	YES	DF16	-0.094996
Week13	DF16.stim_1579	YES	DF16	-0.155806
Week13	DF16.stim_1581	YES	DF16	-0.108349
Week13	DF16.stim_1585	YES	DF16	-0.152183
Week13	DF16.stim_1590	YES	DF16	-0.118987
Week13	DF16.stim_1599	YES	DF16	0.379003
Week13	DF16.stim_1600	YES	DF16	-0.100254
Week13	DF16.stim_1604	YES	DF16	-0.114543
Week13	DF16.stim_1605	YES	DF16	-0.203574
Week13	DF16.stim_1609	YES	DF16	-0.0635657
Week13	DF16.stim_1615	YES	DF16	0.0939987
Week13	DF16.stim_1633	YES	DF16	-0.0849721
Week13	DF16.stim_1643	YES	DF16	0.0340225
Week13	DF16.stim_1647	YES	DF16	-0.0345105
Week13	DF16.stim_1651	YES	DF16	-0.047724
Week13	DF16.stim_1654	YES	DF16	0.0092603
Week13	DF16.stim_1655	YES	DF16	-0.0961092
Week13	DF16.stim_1674	YES	DF16	-0.110296
Week13	DF16.stim_1678	YES	DF16	-0.0497857
Week13	DF16.stim_1689	YES	DF16	-0.2344
Week13	DF16.stim_1694	YES	DF16	-0.103132
Week13	DF16.stim_1696	YES	DF16	-0.163803
Week13	DF16.stim_1719	YES	DF16	-0.101566
Week13	DF16.stim_1722	YES	DF16	-0.16863
Week13	DF16.stim_1724	YES	DF16	-0.119424
Week13	DF16.stim_1732	YES	DF16	-0.0361032
Week13	DF16.stim_1739	YES	DF16	-0.102311
Week13	DF16.stim_1743	YES	DF16	-0.151892
Week13	DF16.stim_1751	YES	DF16	-0.00195989
Week13	DF16.stim_1761	YES	DF16	-0.193283
Week13	DF16.stim_1764	YES	DF16	-0.0840193
Week13	DF16.stim_1767	YES	DF16	-0.0692266
Week13	DF16.stim_1769	YES	DF16	0.0373802
Week13	DF16.stim_1772	YES	DF16	-0.237245
Week13	DF16.stim_1781	YES	DF16	-0.126605
Week13	DF16.stim_1783	YES	DF16	-0.176538
Week13	DF16.stim_1798	YES	DF16	-0.0977622
Week13	DF16.stim_1811	YES	DF16	0.366333
Week13	DF16.stim_1831	YES	DF16	-0.108993
Week13	DF16.stim_1832	YES	DF16	-0.0560884
Week13	DF16.stim_1852	YES	DF16	-0.0406382
Week13	DF16.stim_1866	YES	DF16	-0.0503094
Week13	DF16.stim_1869	YES	DF16	-0.0425009
Week13	DF16.stim_1871	YES	DF16	-0.161859
Week13	DF16.stim_1890	YES	DF16	-0.133159
Week13	DF16.stim_1891	YES	DF16	0.0301241
Week13	DF16.stim_1897	YES	DF16	-0.060338
Week13	DF16.stim_1898	YES	DF16	-0.11841
Week13	DF16.stim_1900	YES	DF16	-0.109647
Week13	DF16.stim_1922	YES	DF16	0.0954168
Week13	DF16.stim_1933	YES	DF16	-0.101358
Week13	DF16.stim_1968	YES	DF16	0.172805
Week13	DF16.stim_1972	YES	DF16	0.109381
Week13	DF16.stim_1980	YES	DF16	0.000754004
Week13	DF16.stim_1989	YES	DF16	-0.228479
Week13	DF16.stim_1993	YES	DF16	-0.024677
Week13	DF16.stim_2025	YES	DF16	0.255502
Week13	DF16.stim_2042	YES	DF16	-0.0636833
Week13	DF16.stim_2051	YES	DF16	-0.0761344
Week13	DF16.stim_2065	YES	DF16	-0.126352
Week13	DF16.stim_2066	YES	DF16	-0.0771913
Week13	DF16.stim_2123	YES	DF16	0.00571152
Week13	DF16.stim_2141	YES	DF16	0.0172031
Week13	DF16.stim_2149	YES	DF16	0.191764
Week13	DF16.stim_2172	YES	DF16	-0.164514
Week13	DF16.stim_304	YES	DF16	0.00490432
Week13	DF16.stim_317	YES	DF16	-0.147712
Week13	DF16.stim_333	YES	DF16	0.170404
Week13	DF16.stim_368	YES	DF16	-0.248358
Week13	DF16.stim_369	YES	DF16	-0.0913993
Week13	DF16.stim_396	YES	DF16	0.358379
Week13	DF16.stim_405	YES	DF16	0.0907928
Week13	DF16.stim_413	YES	DF16	-0.0577566
Week13	DF16.stim_414	YES	DF16	0.398016
Week13	DF16.stim_418	YES	DF16	0.261071
Week13	DF16.stim_426	YES	DF16	-0.0765706
Week13	DF16.stim_436	YES	DF16	-0.0699726
Week13	DF16.stim_448	YES	DF16	-0.188429
Week13	DF16.stim_451	YES	DF16	-0.215329
Week13	DF16.stim_455	YES	DF16	0.129047
Week13	DF16.stim_457	YES	DF16	0.0188664
Week13	DF16.stim_477	YES	DF16	-0.201668
Week13	DF16.stim_505	YES	DF16	-0.080653
Week13	DF16.stim_512	YES	DF16	-0.108911
Week13	DF16.stim_518	YES	DF16	0.268465
Week13	DF16.stim_524	YES	DF16	-0.133946
Week13	DF16.stim_526	YES	DF16	0.138559
Week13	DF16.stim_528	YES	DF16	0.0855262
Week13	DF16.stim_531	YES	DF16	-0.0942499
Week13	DF16.stim_532	YES	DF16	-0.0160872
Week13	DF16.stim_534	YES	DF16	-0.078835
Week13	DF16.stim_537	YES	DF16	-0.19576
Week13	DF16.stim_540	YES	DF16	-0.194936
Week13	DF16.stim_544	YES	DF16	-0.125987
Week13	DF16.stim_550	YES	DF16	0.374093
Week13	DF16.stim_561	YES	DF16	-0.262613
Week13	DF16.stim_569	YES	DF16	-0.286398
Week13	DF16.stim_578	YES	DF16	0.33237
Week13	DF16.stim_583	YES	DF16	-0.189622
Week13	DF16.stim_584	YES	DF16	-0.104113
Week13	DF16.stim_585	YES	DF16	0.312875
Week13	DF16.stim_588	YES	DF16	-0.037491
Week13	DF16.stim_591	YES	DF16	-0.0882334
Week13	DF16.stim_593	YES	DF16	-0.0922259
Week13	DF16.stim_598	YES	DF16	0.0798998
Week13	DF16.stim_602	YES	DF16	-0.210173
Week13	DF16.stim_607	YES	DF16	-0.216518
Week13	DF16.stim_608	YES	DF16	0.320675
Week13	DF16.stim_610	YES	DF16	-0.139513
Week13	DF16.stim_612	YES	DF16	0.0482643
Week13	DF16.stim_621	YES	DF16	-0.103071
Week13	DF16.stim_624	YES	DF16	0.265304
Week13	DF16.stim_629	YES	DF16	-0.173322
Week13	DF16.stim_630	YES	DF16	-0.140935
Week13	DF16.stim_631	YES	DF16	0.356953
Week13	DF16.stim_633	YES	DF16	-0.281307
Week13	DF16.stim_634	YES	DF16	-0.0416514
Week13	DF16.stim_636	YES	DF16	-0.32155
Week13	DF16.stim_641	YES	DF16	-0.0674234
Week13	DF16.stim_647	YES	DF16	-0.105189
Week13	DF16.stim_648	YES	DF16	-0.195227
Week13	DF16.stim_651	YES	DF16	0.0364965
Week13	DF16.stim_667	YES	DF16	-0.158397
Week13	DF16.stim_668	YES	DF16	-0.106594
Week13	DF16.stim_670	YES	DF16	-0.253945
Week13	DF16.stim_674	YES	DF16	0.223606
Week13	DF16.stim_675	YES	DF16	-0.0637837
Week13	DF16.stim_678	YES	DF16	-0.258681
Week13	DF16.stim_680	YES	DF16	-0.182042
Week13	DF16.stim_682	YES	DF16	0.259366
Week13	DF16.stim_691	YES	DF16	-0.0893849
Week13	DF16.stim_695	YES	DF16	0.156337
Week13	DF16.stim_697	YES	DF16	-0.0737787
Week13	DF16.stim_698	YES	DF16	-0.0408224
Week13	DF16.stim_701	YES	DF16	-0.089631
Week13	DF16.stim_711	YES	DF16	-0.239334
Week13	DF16.stim_712	YES	DF16	-0.208724
Week13	DF16.stim_715	YES	DF16	0.288385
Week13	DF16.stim_716	YES	DF16	0.265506
Week13	DF16.stim_717	YES	DF16	-0.25413
Week13	DF16.stim_718	YES	DF16	-0.156856
Week13	DF16.stim_719	YES	DF16	-0.127404
Week13	DF16.stim_722	YES	DF16	-0.123632
Week13	DF16.stim_724	YES	DF16	-0.077297
Week13	DF16.stim_725	YES	DF16	-0.127262
Week13	DF16.stim_731	YES	DF16	0.072564
Week13	DF16.stim_734	YES	DF16	-0.125372
Week13	DF16.stim_735	YES	DF16	-0.237459
Week13	DF16.stim_736	YES	DF16	-0.068006
Week13	DF16.stim_739	YES	DF16	-0.210987
Week13	DF16.stim_741	YES	DF16	-0.160498
Week13	DF16.stim_745	YES	DF16	-0.187901
Week13	DF16.stim_749	YES	DF16	-0.1948
Week13	DF16.stim_751	YES	DF16	-0.19288
Week13	DF16.stim_754	YES	DF16	-0.130124
Week13	DF16.stim_756	YES	DF16	-0.142486
Week13	DF16.stim_757	YES	DF16	-0.110135
Week13	DF16.stim_758	YES	DF16	-0.183596
Week13	DF16.stim_759	YES	DF16	-0.161529
Week13	DF16.stim_760	YES	DF16	-0.0518706
Week13	DF16.stim_762	YES	DF16	-0.271753
Week13	DF16.stim_765	YES	DF16	0.0161256
Week13	DF16.stim_767	YES	DF16	-0.202586
Week13	DF16.stim_769	YES	DF16	0.0784808
Week13	DF16.stim_771	YES	DF16	-0.210312
Week13	DF16.stim_773	YES	DF16	-0.171225
Week13	DF16.stim_774	YES	DF16	0.0783619
Week13	DF16.stim_777	YES	DF16	-0.161983
Week13	DF16.stim_779	YES	DF16	-0.228774
Week13	DF16.stim_781	YES	DF16	-0.171154
Week13	DF16.stim_782	YES	DF16	-0.0738967
Week13	DF16.stim_786	YES	DF16	0.29765
Week13	DF16.stim_787	YES	DF16	-0.256373
Week13	DF16.stim_788	YES	DF16	0.00871833
Week13	DF16.stim_789	YES	DF16	-0.159643
Week13	DF16.stim_792	YES	DF16	-0.0591935
Week13	DF16.stim_797	YES	DF16	-0.119075
Week13	DF16.stim_799	YES	DF16	-0.139913
Week13	DF16.stim_800	YES	DF16	-0.180264
Week13	DF16.stim_801	YES	DF16	-0.0761634
Week13	DF16.stim_803	YES	DF16	-0.204214
Week13	DF16.stim_808	YES	DF16	-0.101796
Week13	DF16.stim_810	YES	DF16	-0.25938
Week13	DF16.stim_813	YES	DF16	0.110648
Week13	DF16.stim_814	YES	DF16	-0.213945
Week13	DF16.stim_817	YES	DF16	-0.0320203
Week13	DF16.stim_822	YES	DF16	-0.116478
Week13	DF16.stim_823	YES	DF16	-0.198992
Week13	DF16.stim_825	YES	DF16	-0.0780017
Week13	DF16.stim_827	YES	DF16	-0.19425
Week13	DF16.stim_828	YES	DF16	-0.0173562
Week13	DF16.stim_830	YES	DF16	-0.131195
Week13	DF16.stim_833	YES	DF16	-0.21851
Week13	DF16.stim_834	YES	DF16	0.0178968
Week13	DF16.stim_838	YES	DF16	-0.0588646
Week13	DF16.stim_843	YES	DF16	-0.21691
Week13	DF16.stim_844	YES	DF16	-0.186
Week13	DF16.stim_845	YES	DF16	-0.124162
Week13	DF16.stim_851	YES	DF16	-0.115948
Week13	DF16.stim_852	YES	DF16	-0.056102
Week13	DF16.stim_853	YES	DF16	-0.164834
Week13	DF16.stim_857	YES	DF16	-0.228592
Week13	DF16.stim_858	YES	DF16	-0.134617
Week13	DF16.stim_863	YES	DF16	-0.114958
Week13	DF16.stim_864	YES	DF16	-0.194538
Week13	DF16.stim_865	YES	DF16	0.0314978
Week13	DF16.stim_866	YES	DF16	-0.119168
Week13	DF16.stim_868	YES	DF16	0.0118027
Week13	DF16.stim_870	YES	DF16	-0.0632719
Week13	DF16.stim_871	YES	DF16	-0.0171648
Week13	DF16.stim_874	YES	DF16	-0.186213
Week13	DF16.stim_875	YES	DF16	-0.169019
Week13	DF16.stim_877	YES	DF16	-0.244922
Week13	DF16.stim_879	YES	DF16	-0.154867
Week13	DF16.stim_880	YES	DF16	-0.273521
Week13	DF16.stim_884	YES	DF16	-0.186389
Week13	DF16.stim_885	YES	DF16	-0.271488
Week13	DF16.stim_887	YES	DF16	0.00814493
Week13	DF16.stim_892	YES	DF16	-0.0127767
Week13	DF16.stim_893	YES	DF16	-0.00518256
Week13	DF16.stim_894	YES	DF16	0.27736
Week13	DF16.stim_898	YES	DF16	-0.0498265
Week13	DF16.stim_899	YES	DF16	-0.259762
Week13	DF16.stim_900	YES	DF16	-0.138732
Week13	DF16.stim_906	YES	DF16	-0.0560732
Week13	DF16.stim_908	YES	DF16	-0.181478
Week13	DF16.stim_909	YES	DF16	-0.188632
Week13	DF16.stim_910	YES	DF16	-0.138018
Week13	DF16.stim_911	YES	DF16	-0.132752
Week13	DF16.stim_913	YES	DF16	-0.205888
Week13	DF16.stim_915	YES	DF16	-0.191798
Week13	DF16.stim_916	YES	DF16	-0.2151
Week13	DF16.stim_917	YES	DF16	0.297643
Week13	DF16.stim_918	YES	DF16	-0.107419
Week13	DF16.stim_920	YES	DF16	-0.058604
Week13	DF16.stim_921	YES	DF16	-0.212189
Week13	DF16.stim_926	YES	DF16	-0.101707
Week13	DF16.stim_928	YES	DF16	-0.276716
Week13	DF16.stim_930	YES	DF16	-0.00472292
Week13	DF16.stim_931	YES	DF16	-0.189107
Week13	DF16.stim_933	YES	DF16	-0.039625
Week13	DF16.stim_936	YES	DF16	0.0143235
Week13	DF16.stim_938	YES	DF16	-0.196045
Week13	DF16.stim_939	YES	DF16	0.0257191
Week13	DF16.stim_941	YES	DF16	-0.0724685
Week13	DF16.stim_942	YES	DF16	-0.0502715
Week13	DF16.stim_946	YES	DF16	-0.101405
Week13	DF16.stim_948	YES	DF16	-0.20264
Week13	DF16.stim_955	YES	DF16	-0.213664
Week13	DF16.stim_956	YES	DF16	-0.137945
Week13	DF16.stim_960	YES	DF16	-0.224451
Week13	DF16.stim_962	YES	DF16	-0.0375221
Week13	DF16.stim_963	YES	DF16	-0.06826
Week13	DF16.stim_964	YES	DF16	0.0874639
Week13	DF16.stim_970	YES	DF16	-0.101554
Week13	DF16.stim_971	YES	DF16	-0.122633
Week13	DF16.stim_972	YES	DF16	-0.125959
Week13	DF16.stim_975	YES	DF16	-0.24995
Week13	DF16.stim_978	YES	DF16	-0.277824
Week13	DF16.stim_982	YES	DF16	-0.170062
Week13	DF16.stim_991	YES	DF16	-0.107524
Week13	DF16.stim_994	YES	DF16	-0.227171
Week13	DF4E_1008	NO	DF4E	-0.186359
Week13	DF4E_1016	NO	DF4E	-0.173588
Week13	DF4E_1022	NO	DF4E	-0.0433205
Week13	DF4E_1038	NO	DF4E	-0.0443953
Week13	DF4E_1057	NO	DF4E	-0.115941
Week13	DF4E_1059	NO	DF4E	-0.157986
Week13	DF4E_1062	NO	DF4E	0.0972788
Week13	DF4E_1063	NO	DF4E	-0.231293
Week13	DF4E_1079	NO	DF4E	-0.153798
Week13	DF4E_1090	NO	DF4E	-0.183217
Week13	DF4E_1096	NO	DF4E	-0.170793
Week13	DF4E_1128	NO	DF4E	-0.117234
Week13	DF4E_1139	NO	DF4E	-0.103757
Week13	DF4E_1145	NO	DF4E	-0.30317
Week13	DF4E_1157	NO	DF4E	-0.203189
Week13	DF4E_1158	NO	DF4E	-0.119928
Week13	DF4E_1175	NO	DF4E	-0.122547
Week13	DF4E_1176	NO	DF4E	-0.199953
Week13	DF4E_1225	NO	DF4E	-0.0747759
Week13	DF4E_1241	NO	DF4E	-0.14556
Week13	DF4E_1269	NO	DF4E	-0.114212
Week13	DF4E_1271	NO	DF4E	-0.165486
Week13	DF4E_1275	NO	DF4E	-0.133952
Week13	DF4E_1286	NO	DF4E	-0.219463
Week13	DF4E_1297	NO	DF4E	-0.282747
Week13	DF4E_1307	NO	DF4E	-0.157893
Week13	DF4E_1311	NO	DF4E	-0.209023
Week13	DF4E_1313	NO	DF4E	-0.196607
Week13	DF4E_1334	NO	DF4E	-0.159151
Week13	DF4E_1336	NO	DF4E	-0.169641
Week13	DF4E_1337	NO	DF4E	-0.094644
Week13	DF4E_1340	NO	DF4E	-0.0964087
Week13	DF4E_1342	NO	DF4E	-0.114282
Week13	DF4E_1357	NO	DF4E	-0.194916
Week13	DF4E_1365	NO	DF4E	-0.127192
Week13	DF4E_1367	NO	DF4E	-0.000950953
Week13	DF4E_1384	NO	DF4E	-0.142756
Week13	DF4E_1412	NO	DF4E	-0.184846
Week13	DF4E_1418	NO	DF4E	-0.182879
Week13	DF4E_1454	NO	DF4E	-0.176794
Week13	DF4E_1467	NO	DF4E	-0.011413
Week13	DF4E_1487	NO	DF4E	-0.0778181
Week13	DF4E_1489	NO	DF4E	-0.192703
Week13	DF4E_1495	NO	DF4E	-0.136345
Week13	DF4E_1518	NO	DF4E	-0.130176
Week13	DF4E_1554	NO	DF4E	-0.0897622
Week13	DF4E_1567	NO	DF4E	-0.0805898
Week13	DF4E_1570	NO	DF4E	-0.153762
Week13	DF4E_1609	NO	DF4E	-0.0891436
Week13	DF4E_1656	NO	DF4E	-0.22357
Week13	DF4E_1705	NO	DF4E	-0.198844
Week13	DF4E_1748	NO	DF4E	-0.229981
Week13	DF4E_1807	NO	DF4E	-0.0876053
Week13	DF4E_1834	NO	DF4E	-0.169509
Week13	DF4E_1851	NO	DF4E	-0.0267291
Week13	DF4E_1876	NO	DF4E	-0.102785
Week13	DF4E_1878	NO	DF4E	-0.195835
Week13	DF4E_1879	NO	DF4E	-0.267584
Week13	DF4E_1885	NO	DF4E	-0.0724934
Week13	DF4E_1895	NO	DF4E	0.0183394
Week13	DF4E_1921	NO	DF4E	-0.0634334
Week13	DF4E_2035	NO	DF4E	-0.0946653
Week13	DF4E_2044	NO	DF4E	-0.1649
Week13	DF4E_2054	NO	DF4E	-0.153065
Week13	DF4E_208	NO	DF4E	-0.178345
Week13	DF4E_2104	NO	DF4E	-0.0933305
Week13	DF4E_2111	NO	DF4E	-0.169842
Week13	DF4E_2128	NO	DF4E	-0.183859
Week13	DF4E_2155	NO	DF4E	-0.0460969
Week13	DF4E_2189	NO	DF4E	-0.0623857
Week13	DF4E_2206	NO	DF4E	-0.214865
Week13	DF4E_2215	NO	DF4E	0.0524352
Week13	DF4E_2232	NO	DF4E	-0.163747
Week13	DF4E_2251	NO	DF4E	0.0128506
Week13	DF4E_2252	NO	DF4E	-0.0660108
Week13	DF4E_2312	NO	DF4E	-0.171891
Week13	DF4E_2319	NO	DF4E	0.0829995
Week13	DF4E_2326	NO	DF4E	-0.0589341
Week13	DF4E_236	NO	DF4E	-0.181247
Week13	DF4E_2457	NO	DF4E	-0.130305
Week13	DF4E_2486	NO	DF4E	-0.142662
Week13	DF4E_2530	NO	DF4E	-0.0596401
Week13	DF4E_260	NO	DF4E	-0.196306
Week13	DF4E_261	NO	DF4E	-0.0826579
Week13	DF4E_2614	NO	DF4E	-0.0287745
Week13	DF4E_2616	NO	DF4E	0.0228251
Week13	DF4E_2654	NO	DF4E	0.0365641
Week13	DF4E_2667	NO	DF4E	-0.0940348
Week13	DF4E_2707	NO	DF4E	-0.150021
Week13	DF4E_2722	NO	DF4E	-0.088664
Week13	DF4E_2734	NO	DF4E	-0.00979058
Week13	DF4E_277	NO	DF4E	-0.178793
Week13	DF4E_2798	NO	DF4E	-0.0265711
Week13	DF4E_280	NO	DF4E	-0.290355
Week13	DF4E_2825	NO	DF4E	-0.148039
Week13	DF4E_2848	NO	DF4E	-0.0618202
Week13	DF4E_2870	NO	DF4E	-0.146427
Week13	DF4E_2904	NO	DF4E	-0.168883
Week13	DF4E_2916	NO	DF4E	-0.080888
Week13	DF4E_300	NO	DF4E	-0.266734
Week13	DF4E_3004	NO	DF4E	-0.00349501
Week13	DF4E_306	NO	DF4E	-0.186916
Week13	DF4E_3069	NO	DF4E	-0.0945442
Week13	DF4E_309	NO	DF4E	-0.261953
Week13	DF4E_314	NO	DF4E	-0.260773
Week13	DF4E_3145	NO	DF4E	-0.0432357
Week13	DF4E_3163	NO	DF4E	-0.0167752
Week13	DF4E_3252	NO	DF4E	-0.0755746
Week13	DF4E_326	NO	DF4E	-0.120082
Week13	DF4E_3260	NO	DF4E	-0.125999
Week13	DF4E_329	NO	DF4E	-0.318665
Week13	DF4E_3331	NO	DF4E	-0.0594456
Week13	DF4E_3345	NO	DF4E	-0.177761
Week13	DF4E_3346	NO	DF4E	-0.0434628
Week13	DF4E_3363	NO	DF4E	-0.158782
Week13	DF4E_3377	NO	DF4E	-0.0684069
Week13	DF4E_338	NO	DF4E	-0.167947
Week13	DF4E_344	NO	DF4E	-0.148513
Week13	DF4E_3476	NO	DF4E	-0.0610858
Week13	DF4E_349	NO	DF4E	-0.294059
Week13	DF4E_350	NO	DF4E	-0.183481
Week13	DF4E_351	NO	DF4E	-0.301762
Week13	DF4E_354	NO	DF4E	-0.0635057
Week13	DF4E_3552	NO	DF4E	-0.208102
Week13	DF4E_356	NO	DF4E	-0.240425
Week13	DF4E_3563	NO	DF4E	-0.0606202
Week13	DF4E_3573	NO	DF4E	-0.0866529
Week13	DF4E_3579	NO	DF4E	0.0131105
Week13	DF4E_3641	NO	DF4E	-0.0944527
Week13	DF4E_3695	NO	DF4E	-0.201226
Week13	DF4E_370	NO	DF4E	-0.172389
Week13	DF4E_3700	NO	DF4E	-0.100744
Week13	DF4E_3750	NO	DF4E	-0.129517
Week13	DF4E_3751	NO	DF4E	-0.0981562
Week13	DF4E_377	NO	DF4E	-0.178283
Week13	DF4E_378	NO	DF4E	-0.020664
Week13	DF4E_3783	NO	DF4E	-0.078877
Week13	DF4E_383	NO	DF4E	-0.167254
Week13	DF4E_3837	NO	DF4E	-0.201437
Week13	DF4E_384	NO	DF4E	-0.250015
Week13	DF4E_3840	NO	DF4E	-0.0893553
Week13	DF4E_3845	NO	DF4E	-0.134299
Week13	DF4E_3868	NO	DF4E	-0.106874
Week13	DF4E_3870	NO	DF4E	-0.182126
Week13	DF4E_3875	NO	DF4E	-0.0210059
Week13	DF4E_3876	NO	DF4E	-0.102656
Week13	DF4E_3881	NO	DF4E	-0.157558
Week13	DF4E_3887	NO	DF4E	-0.0964575
Week13	DF4E_3892	NO	DF4E	-0.0668589
Week13	DF4E_3897	NO	DF4E	-0.230999
Week13	DF4E_3901	NO	DF4E	-0.140237
Week13	DF4E_3915	NO	DF4E	0.0194705
Week13	DF4E_3923	NO	DF4E	0.120673
Week13	DF4E_394	NO	DF4E	-0.244674
Week13	DF4E_3963	NO	DF4E	-0.0695942
Week13	DF4E_3967	NO	DF4E	-0.175362
Week13	DF4E_398	NO	DF4E	-0.127566
Week13	DF4E_4017	NO	DF4E	-0.16077
Week13	DF4E_402	NO	DF4E	-0.197328
Week13	DF4E_4025	NO	DF4E	-0.103082
Week13	DF4E_4039	NO	DF4E	-0.0646805
Week13	DF4E_404	NO	DF4E	-0.297481
Week13	DF4E_405	NO	DF4E	-0.2689
Week13	DF4E_408	NO	DF4E	-0.318357
Week13	DF4E_409	NO	DF4E	-0.184243
Week13	DF4E_413	NO	DF4E	-0.254441
Week13	DF4E_4133	NO	DF4E	-0.0333402
Week13	DF4E_417	NO	DF4E	-0.0927419
Week13	DF4E_4180	NO	DF4E	-0.0682773
Week13	DF4E_4191	NO	DF4E	0.0666957
Week13	DF4E_4233	NO	DF4E	-0.116629
Week13	DF4E_426	NO	DF4E	-0.193643
Week13	DF4E_4262	NO	DF4E	-0.0184265
Week13	DF4E_4265	NO	DF4E	0.147538
Week13	DF4E_4276	NO	DF4E	-0.0717349
Week13	DF4E_429	NO	DF4E	-0.133107
Week13	DF4E_4419	NO	DF4E	-0.133429
Week13	DF4E_444	NO	DF4E	-0.231568
Week13	DF4E_4481	NO	DF4E	-0.138074
Week13	DF4E_4485	NO	DF4E	-0.0452824
Week13	DF4E_451	NO	DF4E	-0.192505
Week13	DF4E_4518	NO	DF4E	-0.0808421
Week13	DF4E_4524	NO	DF4E	-0.0441012
Week13	DF4E_4528	NO	DF4E	-0.0542549
Week13	DF4E_4567	NO	DF4E	-0.125212
Week13	DF4E_4625	NO	DF4E	-0.127661
Week13	DF4E_4677	NO	DF4E	-0.0367688
Week13	DF4E_468	NO	DF4E	-0.244058
Week13	DF4E_4691	NO	DF4E	-0.0343817
Week13	DF4E_4698	NO	DF4E	-0.0480885
Week13	DF4E_472	NO	DF4E	-0.0890943
Week13	DF4E_473	NO	DF4E	-0.189274
Week13	DF4E_4744	NO	DF4E	-0.0106027
Week13	DF4E_477	NO	DF4E	-0.242747
Week13	DF4E_478	NO	DF4E	-0.173585
Week13	DF4E_4780	NO	DF4E	-0.153131
Week13	DF4E_480	NO	DF4E	-0.224393
Week13	DF4E_481	NO	DF4E	-0.275936
Week13	DF4E_483	NO	DF4E	-0.25872
Week13	DF4E_488	NO	DF4E	-0.207179
Week13	DF4E_490	NO	DF4E	-0.170045
Week13	DF4E_499	NO	DF4E	-0.358712
Week13	DF4E_500	NO	DF4E	-0.154915
Week13	DF4E_510	NO	DF4E	-0.163801
Week13	DF4E_514	NO	DF4E	-0.274503
Week13	DF4E_518	NO	DF4E	-0.26911
Week13	DF4E_523	NO	DF4E	-0.131794
Week13	DF4E_525	NO	DF4E	-0.050766
Week13	DF4E_531	NO	DF4E	-0.15494
Week13	DF4E_536	NO	DF4E	-0.174747
Week13	DF4E_542	NO	DF4E	-0.185359
Week13	DF4E_548	NO	DF4E	-0.216712
Week13	DF4E_551	NO	DF4E	-0.193865
Week13	DF4E_557	NO	DF4E	-0.223284
Week13	DF4E_568	NO	DF4E	-0.224966
Week13	DF4E_575	NO	DF4E	-0.120919
Week13	DF4E_579	NO	DF4E	-0.149816
Week13	DF4E_582	NO	DF4E	-0.229859
Week13	DF4E_586	NO	DF4E	-0.101286
Week13	DF4E_590	NO	DF4E	-0.207115
Week13	DF4E_595	NO	DF4E	-0.152291
Week13	DF4E_599	NO	DF4E	-0.136977
Week13	DF4E_605	NO	DF4E	-0.215531
Week13	DF4E_607	NO	DF4E	-0.198148
Week13	DF4E_611	NO	DF4E	-0.0124806
Week13	DF4E_613	NO	DF4E	-0.242866
Week13	DF4E_618	NO	DF4E	-0.0576034
Week13	DF4E_619	NO	DF4E	-0.182892
Week13	DF4E_626	NO	DF4E	-0.242824
Week13	DF4E_629	NO	DF4E	-0.0703393
Week13	DF4E_630	NO	DF4E	-0.309837
Week13	DF4E_631	NO	DF4E	-0.148813
Week13	DF4E_634	NO	DF4E	-0.236747
Week13	DF4E_637	NO	DF4E	-0.112072
Week13	DF4E_641	NO	DF4E	-0.300516
Week13	DF4E_643	NO	DF4E	-0.127295
Week13	DF4E_646	NO	DF4E	-0.129342
Week13	DF4E_660	NO	DF4E	-0.115199
Week13	DF4E_668	NO	DF4E	-0.196208
Week13	DF4E_670	NO	DF4E	-0.235227
Week13	DF4E_683	NO	DF4E	-0.166474
Week13	DF4E_688	NO	DF4E	-0.197927
Week13	DF4E_693	NO	DF4E	-0.0762867
Week13	DF4E_695	NO	DF4E	-0.107072
Week13	DF4E_707	NO	DF4E	-0.325122
Week13	DF4E_710	NO	DF4E	-0.106214
Week13	DF4E_714	NO	DF4E	-0.0788853
Week13	DF4E_716	NO	DF4E	-0.178663
Week13	DF4E_717	NO	DF4E	-0.178817
Week13	DF4E_727	NO	DF4E	-0.17389
Week13	DF4E_728	NO	DF4E	-0.213666
Week13	DF4E_733	NO	DF4E	-0.0625883
Week13	DF4E_746	NO	DF4E	-0.081175
Week13	DF4E_764	NO	DF4E	-0.23515
Week13	DF4E_765	NO	DF4E	-0.272283
Week13	DF4E_774	NO	DF4E	-0.178389
Week13	DF4E_780	NO	DF4E	-0.32954
Week13	DF4E_785	NO	DF4E	-0.231557
Week13	DF4E_790	NO	DF4E	-0.120954
Week13	DF4E_795	NO	DF4E	-0.118846
Week13	DF4E_806	NO	DF4E	-0.212352
Week13	DF4E_811	NO	DF4E	-0.17223
Week13	DF4E_812	NO	DF4E	-0.175874
Week13	DF4E_820	NO	DF4E	-0.168758
Week13	DF4E_822	NO	DF4E	-0.0859129
Week13	DF4E_825	NO	DF4E	-0.173292
Week13	DF4E_840	NO	DF4E	-0.220497
Week13	DF4E_842	NO	DF4E	-0.166659
Week13	DF4E_845	NO	DF4E	-0.156809
Week13	DF4E_888	NO	DF4E	-0.148784
Week13	DF4E_892	NO	DF4E	-0.162236
Week13	DF4E_901	NO	DF4E	-0.12008
Week13	DF4E_905	NO	DF4E	-0.137684
Week13	DF4E_925	NO	DF4E	-0.147286
Week13	DF4E_941	NO	DF4E	-0.103713
Week13	DF4E_943	NO	DF4E	-0.0879969
Week13	DF4E_955	NO	DF4E	-0.242093
Week13	DF4E_960	NO	DF4E	-0.13455
Week13	DF4E_961	NO	DF4E	-0.0984659
Week13	DF4E_963	NO	DF4E	-0.196696
Week13	DF4E_966	NO	DF4E	-0.157176
Week13	DF4E_970	NO	DF4E	-0.334027
Week13	DF4E_972	NO	DF4E	-0.16634
Week13	DF4E_989	NO	DF4E	-0.306336
Week13	DF4E_996	NO	DF4E	-0.159385
Week13	DF4E.stim_1009	YES	DF4E	-0.2555
Week13	DF4E.stim_1016	YES	DF4E	-0.193318
Week13	DF4E.stim_1024	YES	DF4E	-0.142337
Week13	DF4E.stim_1026	YES	DF4E	-0.293879
Week13	DF4E.stim_1037	YES	DF4E	-0.177063
Week13	DF4E.stim_1038	YES	DF4E	-0.164646
Week13	DF4E.stim_1061	YES	DF4E	-0.218218
Week13	DF4E.stim_1065	YES	DF4E	-0.234088
Week13	DF4E.stim_1068	YES	DF4E	-0.10862
Week13	DF4E.stim_1075	YES	DF4E	-0.13172
Week13	DF4E.stim_1100	YES	DF4E	-0.160866
Week13	DF4E.stim_1110	YES	DF4E	-0.172622
Week13	DF4E.stim_1135	YES	DF4E	-0.196419
Week13	DF4E.stim_1141	YES	DF4E	-0.160283
Week13	DF4E.stim_1151	YES	DF4E	-0.231021
Week13	DF4E.stim_1158	YES	DF4E	-0.0931539
Week13	DF4E.stim_1171	YES	DF4E	-0.162579
Week13	DF4E.stim_1190	YES	DF4E	-0.204155
Week13	DF4E.stim_1196	YES	DF4E	-0.249465
Week13	DF4E.stim_1214	YES	DF4E	-0.0362763
Week13	DF4E.stim_1254	YES	DF4E	0.0512779
Week13	DF4E.stim_1270	YES	DF4E	-0.111831
Week13	DF4E.stim_1300	YES	DF4E	-0.178328
Week13	DF4E.stim_1310	YES	DF4E	-0.225846
Week13	DF4E.stim_1326	YES	DF4E	-0.219724
Week13	DF4E.stim_1350	YES	DF4E	-0.10808
Week13	DF4E.stim_1368	YES	DF4E	-0.0959209
Week13	DF4E.stim_1373	YES	DF4E	-0.149827
Week13	DF4E.stim_1379	YES	DF4E	-0.204619
Week13	DF4E.stim_1388	YES	DF4E	-0.140336
Week13	DF4E.stim_1404	YES	DF4E	-0.217119
Week13	DF4E.stim_1420	YES	DF4E	-0.0512957
Week13	DF4E.stim_1449	YES	DF4E	-0.0728068
Week13	DF4E.stim_1458	YES	DF4E	-0.170534
Week13	DF4E.stim_1468	YES	DF4E	-0.0229223
Week13	DF4E.stim_1475	YES	DF4E	-0.148694
Week13	DF4E.stim_1482	YES	DF4E	-0.190151
Week13	DF4E.stim_149	YES	DF4E	-0.197109
Week13	DF4E.stim_1545	YES	DF4E	-0.0796277
Week13	DF4E.stim_1557	YES	DF4E	0.0656149
Week13	DF4E.stim_1561	YES	DF4E	-0.23281
Week13	DF4E.stim_157	YES	DF4E	-0.149406
Week13	DF4E.stim_1578	YES	DF4E	-0.0766306
Week13	DF4E.stim_1580	YES	DF4E	-0.231876
Week13	DF4E.stim_159	YES	DF4E	-0.118551
Week13	DF4E.stim_1595	YES	DF4E	-0.21741
Week13	DF4E.stim_1621	YES	DF4E	-0.245828
Week13	DF4E.stim_1713	YES	DF4E	-0.165951
Week13	DF4E.stim_1730	YES	DF4E	-0.129993
Week13	DF4E.stim_1740	YES	DF4E	-0.152443
Week13	DF4E.stim_1750	YES	DF4E	-0.0760916
Week13	DF4E.stim_1752	YES	DF4E	-0.1169
Week13	DF4E.stim_1758	YES	DF4E	-0.132249
Week13	DF4E.stim_177	YES	DF4E	-0.145344
Week13	DF4E.stim_1788	YES	DF4E	-0.110782
Week13	DF4E.stim_1796	YES	DF4E	-0.142436
Week13	DF4E.stim_1816	YES	DF4E	-0.223156
Week13	DF4E.stim_1823	YES	DF4E	-0.0432837
Week13	DF4E.stim_1853	YES	DF4E	-0.124051
Week13	DF4E.stim_1888	YES	DF4E	-0.14592
Week13	DF4E.stim_1899	YES	DF4E	-0.0771023
Week13	DF4E.stim_1921	YES	DF4E	-0.175636
Week13	DF4E.stim_1931	YES	DF4E	-0.111712
Week13	DF4E.stim_1939	YES	DF4E	-0.130471
Week13	DF4E.stim_1951	YES	DF4E	-0.125255
Week13	DF4E.stim_1955	YES	DF4E	-0.125212
Week13	DF4E.stim_1956	YES	DF4E	-0.147934
Week13	DF4E.stim_1991	YES	DF4E	-0.127826
Week13	DF4E.stim_2002	YES	DF4E	-0.194673
Week13	DF4E.stim_2008	YES	DF4E	-0.135045
Week13	DF4E.stim_2020	YES	DF4E	-0.148849
Week13	DF4E.stim_2022	YES	DF4E	-0.031571
Week13	DF4E.stim_203	YES	DF4E	-0.144802
Week13	DF4E.stim_2069	YES	DF4E	-0.0996745
Week13	DF4E.stim_2077	YES	DF4E	-0.0641601
Week13	DF4E.stim_2081	YES	DF4E	0.010658
Week13	DF4E.stim_2112	YES	DF4E	-0.144467
Week13	DF4E.stim_212	YES	DF4E	-0.195544
Week13	DF4E.stim_2139	YES	DF4E	-0.124554
Week13	DF4E.stim_2181	YES	DF4E	-0.145473
Week13	DF4E.stim_2214	YES	DF4E	0.0120628
Week13	DF4E.stim_2328	YES	DF4E	-0.0526989
Week13	DF4E.stim_238	YES	DF4E	-0.278555
Week13	DF4E.stim_2380	YES	DF4E	-0.0788788
Week13	DF4E.stim_2401	YES	DF4E	-0.0723957
Week13	DF4E.stim_2422	YES	DF4E	-0.0750068
Week13	DF4E.stim_2423	YES	DF4E	-0.170405
Week13	DF4E.stim_2467	YES	DF4E	-0.0927806
Week13	DF4E.stim_2485	YES	DF4E	-0.120603
Week13	DF4E.stim_2550	YES	DF4E	-0.137105
Week13	DF4E.stim_2570	YES	DF4E	-0.172353
Week13	DF4E.stim_2648	YES	DF4E	-0.0494731
Week13	DF4E.stim_2653	YES	DF4E	-0.0951753
Week13	DF4E.stim_2691	YES	DF4E	-0.0780055
Week13	DF4E.stim_2727	YES	DF4E	-0.00452439
Week13	DF4E.stim_288	YES	DF4E	-0.163851
Week13	DF4E.stim_291	YES	DF4E	-0.2582
Week13	DF4E.stim_318	YES	DF4E	-0.160131
Week13	DF4E.stim_331	YES	DF4E	-0.196008
Week13	DF4E.stim_340	YES	DF4E	-0.145097
Week13	DF4E.stim_350	YES	DF4E	-0.0888946
Week13	DF4E.stim_354	YES	DF4E	-0.192722
Week13	DF4E.stim_361	YES	DF4E	-0.270906
Week13	DF4E.stim_375	YES	DF4E	-0.133076
Week13	DF4E.stim_397	YES	DF4E	-0.193132
Week13	DF4E.stim_410	YES	DF4E	-0.133052
Week13	DF4E.stim_448	YES	DF4E	-0.193674
Week13	DF4E.stim_457	YES	DF4E	-0.288585
Week13	DF4E.stim_469	YES	DF4E	-0.206015
Week13	DF4E.stim_475	YES	DF4E	-0.263353
Week13	DF4E.stim_481	YES	DF4E	-0.161747
Week13	DF4E.stim_487	YES	DF4E	-0.284415
Week13	DF4E.stim_495	YES	DF4E	-0.0483949
Week13	DF4E.stim_501	YES	DF4E	-0.240909
Week13	DF4E.stim_514	YES	DF4E	-0.044966
Week13	DF4E.stim_550	YES	DF4E	-0.190617
Week13	DF4E.stim_558	YES	DF4E	-0.252035
Week13	DF4E.stim_563	YES	DF4E	-0.203297
Week13	DF4E.stim_581	YES	DF4E	-0.172664
Week13	DF4E.stim_604	YES	DF4E	-0.214493
Week13	DF4E.stim_607	YES	DF4E	-0.17961
Week13	DF4E.stim_612	YES	DF4E	-0.0442037
Week13	DF4E.stim_641	YES	DF4E	-0.102458
Week13	DF4E.stim_647	YES	DF4E	-0.220643
Week13	DF4E.stim_660	YES	DF4E	-0.275885
Week13	DF4E.stim_672	YES	DF4E	-0.336861
Week13	DF4E.stim_678	YES	DF4E	-0.349669
Week13	DF4E.stim_679	YES	DF4E	-0.182015
Week13	DF4E.stim_697	YES	DF4E	-0.221977
Week13	DF4E.stim_699	YES	DF4E	-0.190372
Week13	DF4E.stim_709	YES	DF4E	-0.249127
Week13	DF4E.stim_715	YES	DF4E	-0.168105
Week13	DF4E.stim_720	YES	DF4E	-0.113181
Week13	DF4E.stim_726	YES	DF4E	-0.240113
Week13	DF4E.stim_728	YES	DF4E	-0.131584
Week13	DF4E.stim_731	YES	DF4E	-0.23255
Week13	DF4E.stim_733	YES	DF4E	-0.356006
Week13	DF4E.stim_747	YES	DF4E	-0.239279
Week13	DF4E.stim_760	YES	DF4E	-0.0389175
Week13	DF4E.stim_764	YES	DF4E	-0.236498
Week13	DF4E.stim_768	YES	DF4E	-0.30164
Week13	DF4E.stim_796	YES	DF4E	-0.114669
Week13	DF4E.stim_803	YES	DF4E	-0.199888
Week13	DF4E.stim_830	YES	DF4E	-0.21476
Week13	DF4E.stim_832	YES	DF4E	-0.269443
Week13	DF4E.stim_838	YES	DF4E	-0.149361
Week13	DF4E.stim_839	YES	DF4E	-0.13817
Week13	DF4E.stim_844	YES	DF4E	-0.0814771
Week13	DF4E.stim_848	YES	DF4E	-0.0799121
Week13	DF4E.stim_878	YES	DF4E	-0.256839
Week13	DF4E.stim_879	YES	DF4E	-0.168555
Week13	DF4E.stim_887	YES	DF4E	-0.257531
Week13	DF4E.stim_904	YES	DF4E	-0.192723
Week13	DF4E.stim_909	YES	DF4E	-0.0109838
Week13	DF4E.stim_934	YES	DF4E	-0.214314
Week13	DF4E.stim_939	YES	DF4E	-0.0105751
Week13	DF4E.stim_940	YES	DF4E	-0.237241
Week13	DF4E.stim_941	YES	DF4E	-0.249864
Week13	DF4E.stim_944	YES	DF4E	-0.102439
Week13	DF4E.stim_974	YES	DF4E	-0.139845
Week13	DF4E.stim_982	YES	DF4E	-0.16236
Week13	DF4E.stim_996	YES	DF4E	-0.160809
Week13	DF4N_1002	NO	DF4N	0.0215668
Week13	DF4N_1003	NO	DF4N	-0.181884
Week13	DF4N_1005	NO	DF4N	-0.251974
Week13	DF4N_1006	NO	DF4N	-0.0549214
Week13	DF4N_1010	NO	DF4N	-0.380845
Week13	DF4N_1011	NO	DF4N	-0.171024
Week13	DF4N_1012	NO	DF4N	-0.136311
Week13	DF4N_1015	NO	DF4N	-0.242199
Week13	DF4N_1017	NO	DF4N	-0.226723
Week13	DF4N_1018	NO	DF4N	-0.0308945
Week13	DF4N_1019	NO	DF4N	-0.246243
Week13	DF4N_1022	NO	DF4N	-0.205962
Week13	DF4N_1024	NO	DF4N	-0.174228
Week13	DF4N_1025	NO	DF4N	-0.0673622
Week13	DF4N_1026	NO	DF4N	-0.191545
Week13	DF4N_1027	NO	DF4N	-0.30741
Week13	DF4N_1028	NO	DF4N	-0.0374101
Week13	DF4N_1029	NO	DF4N	-0.0993192
Week13	DF4N_1030	NO	DF4N	-0.134144
Week13	DF4N_1039	NO	DF4N	-0.117544
Week13	DF4N_1040	NO	DF4N	-0.252781
Week13	DF4N_1042	NO	DF4N	-0.240616
Week13	DF4N_1043	NO	DF4N	-0.128717
Week13	DF4N_1044	NO	DF4N	-0.138143
Week13	DF4N_1050	NO	DF4N	-0.192008
Week13	DF4N_1051	NO	DF4N	-0.167015
Week13	DF4N_1054	NO	DF4N	-0.0743891
Week13	DF4N_1057	NO	DF4N	-0.13883
Week13	DF4N_1058	NO	DF4N	-0.106282
Week13	DF4N_1059	NO	DF4N	-0.12537
Week13	DF4N_1064	NO	DF4N	-0.100755
Week13	DF4N_1066	NO	DF4N	-0.128172
Week13	DF4N_1067	NO	DF4N	-0.131156
Week13	DF4N_1072	NO	DF4N	-0.165014
Week13	DF4N_1074	NO	DF4N	-0.225389
Week13	DF4N_1075	NO	DF4N	-0.162719
Week13	DF4N_1076	NO	DF4N	-0.131361
Week13	DF4N_1080	NO	DF4N	-0.180257
Week13	DF4N_1082	NO	DF4N	-0.145033
Week13	DF4N_1094	NO	DF4N	-0.197115
Week13	DF4N_1099	NO	DF4N	-0.146127
Week13	DF4N_1101	NO	DF4N	-0.174645
Week13	DF4N_1105	NO	DF4N	-0.109959
Week13	DF4N_1114	NO	DF4N	-0.187263
Week13	DF4N_1115	NO	DF4N	-0.276027
Week13	DF4N_1117	NO	DF4N	-0.181654
Week13	DF4N_1118	NO	DF4N	-0.210308
Week13	DF4N_1124	NO	DF4N	-0.187305
Week13	DF4N_1128	NO	DF4N	-0.130783
Week13	DF4N_1129	NO	DF4N	-0.0996865
Week13	DF4N_1130	NO	DF4N	-0.153264
Week13	DF4N_1131	NO	DF4N	-0.26512
Week13	DF4N_1132	NO	DF4N	-0.21879
Week13	DF4N_1137	NO	DF4N	-0.192026
Week13	DF4N_1141	NO	DF4N	-0.145024
Week13	DF4N_1156	NO	DF4N	-0.0896991
Week13	DF4N_1157	NO	DF4N	-0.170378
Week13	DF4N_1160	NO	DF4N	-0.122141
Week13	DF4N_1163	NO	DF4N	-0.087319
Week13	DF4N_1184	NO	DF4N	-0.23104
Week13	DF4N_1187	NO	DF4N	0.0454695
Week13	DF4N_1188	NO	DF4N	-0.149799
Week13	DF4N_1199	NO	DF4N	-0.136116
Week13	DF4N_1201	NO	DF4N	-0.287848
Week13	DF4N_1202	NO	DF4N	-0.170605
Week13	DF4N_1203	NO	DF4N	-0.121145
Week13	DF4N_1210	NO	DF4N	-0.262553
Week13	DF4N_1211	NO	DF4N	-0.15476
Week13	DF4N_1212	NO	DF4N	-0.201759
Week13	DF4N_1217	NO	DF4N	-0.235458
Week13	DF4N_1218	NO	DF4N	-0.112602
Week13	DF4N_1221	NO	DF4N	-0.187701
Week13	DF4N_1225	NO	DF4N	-0.153479
Week13	DF4N_1232	NO	DF4N	-0.110421
Week13	DF4N_1239	NO	DF4N	-0.157204
Week13	DF4N_1244	NO	DF4N	-0.106229
Week13	DF4N_1246	NO	DF4N	-0.0378007
Week13	DF4N_1247	NO	DF4N	-0.307846
Week13	DF4N_1255	NO	DF4N	-0.13877
Week13	DF4N_1259	NO	DF4N	-0.199813
Week13	DF4N_1266	NO	DF4N	-0.133908
Week13	DF4N_1267	NO	DF4N	-0.0805018
Week13	DF4N_1280	NO	DF4N	-0.0973517
Week13	DF4N_1283	NO	DF4N	-0.123517
Week13	DF4N_1285	NO	DF4N	-0.16632
Week13	DF4N_1289	NO	DF4N	-0.262709
Week13	DF4N_1294	NO	DF4N	-0.205183
Week13	DF4N_1300	NO	DF4N	-0.165158
Week13	DF4N_1304	NO	DF4N	-0.257237
Week13	DF4N_1306	NO	DF4N	-0.224008
Week13	DF4N_1308	NO	DF4N	-0.224755
Week13	DF4N_1310	NO	DF4N	-0.0580158
Week13	DF4N_1311	NO	DF4N	-0.109045
Week13	DF4N_1325	NO	DF4N	-0.201221
Week13	DF4N_1326	NO	DF4N	-0.145741
Week13	DF4N_1337	NO	DF4N	-0.269058
Week13	DF4N_1339	NO	DF4N	-0.192915
Week13	DF4N_1340	NO	DF4N	-0.194189
Week13	DF4N_1343	NO	DF4N	-0.141528
Week13	DF4N_1349	NO	DF4N	-0.12295
Week13	DF4N_1353	NO	DF4N	-0.124687
Week13	DF4N_1357	NO	DF4N	-0.200254
Week13	DF4N_1362	NO	DF4N	-0.148575
Week13	DF4N_1394	NO	DF4N	-0.215118
Week13	DF4N_1405	NO	DF4N	-0.00362189
Week13	DF4N_1406	NO	DF4N	-0.155683
Week13	DF4N_1418	NO	DF4N	-0.128565
Week13	DF4N_1427	NO	DF4N	-0.102952
Week13	DF4N_1446	NO	DF4N	-0.184415
Week13	DF4N_1447	NO	DF4N	-0.132907
Week13	DF4N_1450	NO	DF4N	-0.115291
Week13	DF4N_1451	NO	DF4N	-0.215178
Week13	DF4N_1454	NO	DF4N	-0.274935
Week13	DF4N_1459	NO	DF4N	-0.20278
Week13	DF4N_1492	NO	DF4N	-0.139459
Week13	DF4N_1495	NO	DF4N	-0.203038
Week13	DF4N_1497	NO	DF4N	-0.245864
Week13	DF4N_1506	NO	DF4N	-0.211349
Week13	DF4N_1511	NO	DF4N	-0.131261
Week13	DF4N_1515	NO	DF4N	-0.166568
Week13	DF4N_1520	NO	DF4N	-0.195516
Week13	DF4N_1521	NO	DF4N	-0.103256
Week13	DF4N_1530	NO	DF4N	-0.265416
Week13	DF4N_1534	NO	DF4N	-0.144758
Week13	DF4N_1542	NO	DF4N	-0.133668
Week13	DF4N_1547	NO	DF4N	-0.264707
Week13	DF4N_1549	NO	DF4N	-0.0223902
Week13	DF4N_1552	NO	DF4N	-0.208392
Week13	DF4N_1561	NO	DF4N	-0.203877
Week13	DF4N_1569	NO	DF4N	-0.224029
Week13	DF4N_1570	NO	DF4N	-0.314244
Week13	DF4N_1584	NO	DF4N	-0.0879233
Week13	DF4N_1608	NO	DF4N	-0.129541
Week13	DF4N_1612	NO	DF4N	-0.169631
Week13	DF4N_1614	NO	DF4N	-0.109341
Week13	DF4N_1618	NO	DF4N	-0.204144
Week13	DF4N_1636	NO	DF4N	-0.0652186
Week13	DF4N_1653	NO	DF4N	-0.229934
Week13	DF4N_1654	NO	DF4N	-0.0492663
Week13	DF4N_1656	NO	DF4N	-0.0687955
Week13	DF4N_1681	NO	DF4N	-0.199049
Week13	DF4N_1687	NO	DF4N	-0.199738
Week13	DF4N_1697	NO	DF4N	-0.158706
Week13	DF4N_1715	NO	DF4N	-0.13286
Week13	DF4N_1719	NO	DF4N	0.0566577
Week13	DF4N_1727	NO	DF4N	-0.0720823
Week13	DF4N_1734	NO	DF4N	-0.141799
Week13	DF4N_1765	NO	DF4N	-0.0952523
Week13	DF4N_1766	NO	DF4N	-0.181317
Week13	DF4N_1769	NO	DF4N	-0.11747
Week13	DF4N_1782	NO	DF4N	-0.229306
Week13	DF4N_1806	NO	DF4N	-0.142075
Week13	DF4N_1816	NO	DF4N	-0.114191
Week13	DF4N_1834	NO	DF4N	-0.119349
Week13	DF4N_1839	NO	DF4N	-0.09708
Week13	DF4N_1841	NO	DF4N	-0.217234
Week13	DF4N_1851	NO	DF4N	-0.0593951
Week13	DF4N_1864	NO	DF4N	-0.174702
Week13	DF4N_1869	NO	DF4N	-0.146678
Week13	DF4N_1872	NO	DF4N	0.00385562
Week13	DF4N_1903	NO	DF4N	0.050173
Week13	DF4N_1914	NO	DF4N	-0.21602
Week13	DF4N_1915	NO	DF4N	-0.113447
Week13	DF4N_1916	NO	DF4N	-0.0234039
Week13	DF4N_1937	NO	DF4N	-0.269844
Week13	DF4N_1952	NO	DF4N	-0.101604
Week13	DF4N_1966	NO	DF4N	-0.0911782
Week13	DF4N_1969	NO	DF4N	-0.0980581
Week13	DF4N_1976	NO	DF4N	-0.166027
Week13	DF4N_1979	NO	DF4N	-0.114703
Week13	DF4N_1986	NO	DF4N	-0.140822
Week13	DF4N_1998	NO	DF4N	-0.00597881
Week13	DF4N_1999	NO	DF4N	-0.117756
Week13	DF4N_2003	NO	DF4N	-0.142947
Week13	DF4N_2030	NO	DF4N	-0.132059
Week13	DF4N_2035	NO	DF4N	-0.192837
Week13	DF4N_2048	NO	DF4N	-0.181129
Week13	DF4N_2059	NO	DF4N	-0.135972
Week13	DF4N_2062	NO	DF4N	-0.271584
Week13	DF4N_2090	NO	DF4N	-0.0910142
Week13	DF4N_2103	NO	DF4N	-0.0185373
Week13	DF4N_2158	NO	DF4N	-0.22259
Week13	DF4N_2195	NO	DF4N	-0.153761
Week13	DF4N_2235	NO	DF4N	-0.152942
Week13	DF4N_2238	NO	DF4N	-0.0275834
Week13	DF4N_2242	NO	DF4N	-0.164465
Week13	DF4N_2250	NO	DF4N	-0.179211
Week13	DF4N_2260	NO	DF4N	-0.108297
Week13	DF4N_2279	NO	DF4N	-0.0791361
Week13	DF4N_2283	NO	DF4N	-0.149484
Week13	DF4N_2287	NO	DF4N	-0.132469
Week13	DF4N_2312	NO	DF4N	-0.108106
Week13	DF4N_2335	NO	DF4N	-0.16784
Week13	DF4N_2358	NO	DF4N	-0.148087
Week13	DF4N_2369	NO	DF4N	-0.136783
Week13	DF4N_2384	NO	DF4N	-0.0606114
Week13	DF4N_2409	NO	DF4N	-0.0422391
Week13	DF4N_2421	NO	DF4N	-0.135403
Week13	DF4N_2422	NO	DF4N	0.129739
Week13	DF4N_2429	NO	DF4N	-0.151497
Week13	DF4N_2439	NO	DF4N	-0.0487935
Week13	DF4N_2464	NO	DF4N	-0.191814
Week13	DF4N_2485	NO	DF4N	-0.0484214
Week13	DF4N_2491	NO	DF4N	-0.0790738
Week13	DF4N_2521	NO	DF4N	-0.200295
Week13	DF4N_2576	NO	DF4N	-0.119161
Week13	DF4N_2607	NO	DF4N	-0.160244
Week13	DF4N_2609	NO	DF4N	-0.142253
Week13	DF4N_2650	NO	DF4N	-0.215949
Week13	DF4N_2667	NO	DF4N	-0.197902
Week13	DF4N_2690	NO	DF4N	-0.223155
Week13	DF4N_2695	NO	DF4N	-0.0543344
Week13	DF4N_2704	NO	DF4N	-0.130789
Week13	DF4N_2735	NO	DF4N	-0.230921
Week13	DF4N_2743	NO	DF4N	-0.132841
Week13	DF4N_2754	NO	DF4N	-0.103566
Week13	DF4N_2764	NO	DF4N	-0.158845
Week13	DF4N_2765	NO	DF4N	-0.0586614
Week13	DF4N_2818	NO	DF4N	-0.0956647
Week13	DF4N_2830	NO	DF4N	-0.0973428
Week13	DF4N_2843	NO	DF4N	-0.075996
Week13	DF4N_2869	NO	DF4N	-0.0414763
Week13	DF4N_2873	NO	DF4N	-0.212139
Week13	DF4N_2900	NO	DF4N	-0.231046
Week13	DF4N_2938	NO	DF4N	-0.109887
Week13	DF4N_2952	NO	DF4N	-0.0887941
Week13	DF4N_3036	NO	DF4N	0.029487
Week13	DF4N_3056	NO	DF4N	-0.0649633
Week13	DF4N_3082	NO	DF4N	-0.100285
Week13	DF4N_3102	NO	DF4N	-0.0522338
Week13	DF4N_3109	NO	DF4N	-0.197885
Week13	DF4N_3117	NO	DF4N	-0.0439949
Week13	DF4N_3118	NO	DF4N	-0.18984
Week13	DF4N_3203	NO	DF4N	-0.187959
Week13	DF4N_3229	NO	DF4N	-0.182051
Week13	DF4N_3233	NO	DF4N	-0.118978
Week13	DF4N_3296	NO	DF4N	-0.11198
Week13	DF4N_628	NO	DF4N	-0.180564
Week13	DF4N_633	NO	DF4N	-0.147339
Week13	DF4N_646	NO	DF4N	-0.215587
Week13	DF4N_653	NO	DF4N	-0.13508
Week13	DF4N_654	NO	DF4N	-0.121058
Week13	DF4N_658	NO	DF4N	-0.191108
Week13	DF4N_673	NO	DF4N	-0.108043
Week13	DF4N_678	NO	DF4N	-0.0724175
Week13	DF4N_686	NO	DF4N	-0.181473
Week13	DF4N_690	NO	DF4N	-0.169705
Week13	DF4N_692	NO	DF4N	-0.27745
Week13	DF4N_699	NO	DF4N	-0.24592
Week13	DF4N_701	NO	DF4N	-0.161665
Week13	DF4N_707	NO	DF4N	-0.233155
Week13	DF4N_713	NO	DF4N	-0.15349
Week13	DF4N_715	NO	DF4N	-0.08072
Week13	DF4N_718	NO	DF4N	-0.193148
Week13	DF4N_720	NO	DF4N	-0.281113
Week13	DF4N_721	NO	DF4N	-0.141698
Week13	DF4N_722	NO	DF4N	-0.282627
Week13	DF4N_729	NO	DF4N	-0.270366
Week13	DF4N_730	NO	DF4N	-0.174815
Week13	DF4N_732	NO	DF4N	-0.268649
Week13	DF4N_737	NO	DF4N	-0.240199
Week13	DF4N_739	NO	DF4N	-0.273492
Week13	DF4N_742	NO	DF4N	-0.192517
Week13	DF4N_744	NO	DF4N	-0.238294
Week13	DF4N_746	NO	DF4N	-0.241285
Week13	DF4N_748	NO	DF4N	-0.173134
Week13	DF4N_750	NO	DF4N	-0.246142
Week13	DF4N_757	NO	DF4N	-0.149629
Week13	DF4N_758	NO	DF4N	-0.0476815
Week13	DF4N_759	NO	DF4N	-0.170658
Week13	DF4N_760	NO	DF4N	-0.20962
Week13	DF4N_763	NO	DF4N	-0.293986
Week13	DF4N_769	NO	DF4N	-0.0970357
Week13	DF4N_771	NO	DF4N	-0.192164
Week13	DF4N_772	NO	DF4N	-0.221407
Week13	DF4N_774	NO	DF4N	-0.159179
Week13	DF4N_778	NO	DF4N	-0.210363
Week13	DF4N_779	NO	DF4N	-0.0845698
Week13	DF4N_780	NO	DF4N	-0.222402
Week13	DF4N_783	NO	DF4N	-0.0550775
Week13	DF4N_784	NO	DF4N	-0.109304
Week13	DF4N_785	NO	DF4N	-0.205281
Week13	DF4N_792	NO	DF4N	-0.192672
Week13	DF4N_793	NO	DF4N	-0.0611943
Week13	DF4N_795	NO	DF4N	-0.209022
Week13	DF4N_801	NO	DF4N	-0.194183
Week13	DF4N_802	NO	DF4N	-0.0906799
Week13	DF4N_804	NO	DF4N	-0.0230325
Week13	DF4N_805	NO	DF4N	-0.270077
Week13	DF4N_807	NO	DF4N	-0.251046
Week13	DF4N_808	NO	DF4N	-0.212075
Week13	DF4N_810	NO	DF4N	-0.229103
Week13	DF4N_812	NO	DF4N	-0.119545
Week13	DF4N_813	NO	DF4N	-0.137242
Week13	DF4N_814	NO	DF4N	-0.108568
Week13	DF4N_815	NO	DF4N	-0.167903
Week13	DF4N_817	NO	DF4N	-0.172786
Week13	DF4N_819	NO	DF4N	-0.160435
Week13	DF4N_820	NO	DF4N	-0.182669
Week13	DF4N_822	NO	DF4N	-0.0563585
Week13	DF4N_824	NO	DF4N	-0.185678
Week13	DF4N_828	NO	DF4N	-0.27451
Week13	DF4N_839	NO	DF4N	-0.0691962
Week13	DF4N_843	NO	DF4N	-0.247964
Week13	DF4N_847	NO	DF4N	-0.23749
Week13	DF4N_848	NO	DF4N	-0.150624
Week13	DF4N_849	NO	DF4N	-0.106221
Week13	DF4N_851	NO	DF4N	-0.234467
Week13	DF4N_856	NO	DF4N	-0.102201
Week13	DF4N_862	NO	DF4N	-0.169089
Week13	DF4N_863	NO	DF4N	-0.097793
Week13	DF4N_866	NO	DF4N	-0.163644
Week13	DF4N_873	NO	DF4N	-0.260969
Week13	DF4N_874	NO	DF4N	-0.291442
Week13	DF4N_877	NO	DF4N	-0.20628
Week13	DF4N_879	NO	DF4N	-0.176681
Week13	DF4N_886	NO	DF4N	-0.304754
Week13	DF4N_887	NO	DF4N	-0.110434
Week13	DF4N_889	NO	DF4N	-0.213123
Week13	DF4N_892	NO	DF4N	-0.223648
Week13	DF4N_893	NO	DF4N	-0.176457
Week13	DF4N_899	NO	DF4N	-0.291639
Week13	DF4N_900	NO	DF4N	-0.233368
Week13	DF4N_901	NO	DF4N	-0.198213
Week13	DF4N_902	NO	DF4N	-0.136847
Week13	DF4N_905	NO	DF4N	-0.0840445
Week13	DF4N_910	NO	DF4N	-0.103067
Week13	DF4N_915	NO	DF4N	-0.180084
Week13	DF4N_917	NO	DF4N	-0.199497
Week13	DF4N_918	NO	DF4N	-0.268114
Week13	DF4N_919	NO	DF4N	-0.00694367
Week13	DF4N_921	NO	DF4N	-0.1199
Week13	DF4N_922	NO	DF4N	-0.194357
Week13	DF4N_924	NO	DF4N	-0.144696
Week13	DF4N_927	NO	DF4N	-0.104212
Week13	DF4N_928	NO	DF4N	-0.163384
Week13	DF4N_929	NO	DF4N	-0.257876
Week13	DF4N_935	NO	DF4N	-0.138072
Week13	DF4N_937	NO	DF4N	-0.258297
Week13	DF4N_938	NO	DF4N	-0.136948
Week13	DF4N_939	NO	DF4N	-0.243833
Week13	DF4N_940	NO	DF4N	-0.267666
Week13	DF4N_944	NO	DF4N	-0.144855
Week13	DF4N_946	NO	DF4N	-0.0846235
Week13	DF4N_947	NO	DF4N	-0.220515
Week13	DF4N_948	NO	DF4N	-0.11947
Week13	DF4N_951	NO	DF4N	-0.219666
Week13	DF4N_953	NO	DF4N	-0.282113
Week13	DF4N_955	NO	DF4N	-0.137982
Week13	DF4N_956	NO	DF4N	-0.0681526
Week13	DF4N_957	NO	DF4N	-0.161433
Week13	DF4N_961	NO	DF4N	-0.152781
Week13	DF4N_964	NO	DF4N	-0.142985
Week13	DF4N_965	NO	DF4N	-0.175408
Week13	DF4N_966	NO	DF4N	-0.126613
Week13	DF4N_968	NO	DF4N	-0.0921672
Week13	DF4N_969	NO	DF4N	-0.254521
Week13	DF4N_972	NO	DF4N	-0.154321
Week13	DF4N_973	NO	DF4N	-0.233111
Week13	DF4N_978	NO	DF4N	-0.195011
Week13	DF4N_979	NO	DF4N	-0.166716
Week13	DF4N_982	NO	DF4N	-0.0868355
Week13	DF4N_985	NO	DF4N	-0.135798
Week13	DF4N_987	NO	DF4N	-0.346557
Week13	DF4N_989	NO	DF4N	-0.10094
Week13	DF4N_991	NO	DF4N	-0.188886
Week13	DF4N_994	NO	DF4N	-0.182159
Week13	DF4N_995	NO	DF4N	-0.202712
Week13	DF4N_996	NO	DF4N	-0.0345466
Week13	DF4N_999	NO	DF4N	-0.265432
Week13	DF4N.stim_100	YES	DF4N	-0.220567
Week13	DF4N.stim_102	YES	DF4N	-0.13286
Week13	DF4N.stim_103	YES	DF4N	-0.17946
Week13	DF4N.stim_105	YES	DF4N	-0.144168
Week13	DF4N.stim_106	YES	DF4N	-0.254328
Week13	DF4N.stim_111	YES	DF4N	-0.00749897
Week13	DF4N.stim_114	YES	DF4N	-0.216392
Week13	DF4N.stim_116	YES	DF4N	-0.154547
Week13	DF4N.stim_117	YES	DF4N	-0.145763
Week13	DF4N.stim_119	YES	DF4N	-0.126724
Week13	DF4N.stim_120	YES	DF4N	-0.187861
Week13	DF4N.stim_122	YES	DF4N	-0.239982
Week13	DF4N.stim_124	YES	DF4N	-0.207054
Week13	DF4N.stim_125	YES	DF4N	-0.178301
Week13	DF4N.stim_126	YES	DF4N	-0.288198
Week13	DF4N.stim_128	YES	DF4N	-0.210073
Week13	DF4N.stim_129	YES	DF4N	-0.238521
Week13	DF4N.stim_132	YES	DF4N	-0.221481
Week13	DF4N.stim_133	YES	DF4N	-0.228297
Week13	DF4N.stim_135	YES	DF4N	-0.170473
Week13	DF4N.stim_136	YES	DF4N	-0.325721
Week13	DF4N.stim_137	YES	DF4N	-0.326216
Week13	DF4N.stim_139	YES	DF4N	-0.260843
Week13	DF4N.stim_142	YES	DF4N	-0.111381
Week13	DF4N.stim_146	YES	DF4N	-0.218116
Week13	DF4N.stim_147	YES	DF4N	-0.196848
Week13	DF4N.stim_148	YES	DF4N	-0.216411
Week13	DF4N.stim_149	YES	DF4N	-0.183739
Week13	DF4N.stim_152	YES	DF4N	-0.217615
Week13	DF4N.stim_153	YES	DF4N	-0.204838
Week13	DF4N.stim_154	YES	DF4N	-0.168707
Week13	DF4N.stim_155	YES	DF4N	-0.281022
Week13	DF4N.stim_156	YES	DF4N	-0.195199
Week13	DF4N.stim_162	YES	DF4N	-0.366865
Week13	DF4N.stim_164	YES	DF4N	-0.122652
Week13	DF4N.stim_165	YES	DF4N	-0.278358
Week13	DF4N.stim_167	YES	DF4N	-0.318355
Week13	DF4N.stim_170	YES	DF4N	-0.237698
Week13	DF4N.stim_171	YES	DF4N	-0.123511
Week13	DF4N.stim_174	YES	DF4N	-0.270279
Week13	DF4N.stim_179	YES	DF4N	-0.189292
Week13	DF4N.stim_191	YES	DF4N	-0.249197
Week13	DF4N.stim_192	YES	DF4N	-0.228031
Week13	DF4N.stim_195	YES	DF4N	-0.280747
Week13	DF4N.stim_198	YES	DF4N	-0.23936
Week13	DF4N.stim_201	YES	DF4N	-0.181451
Week13	DF4N.stim_205	YES	DF4N	-0.0501105
Week13	DF4N.stim_209	YES	DF4N	-0.0488244
Week13	DF4N.stim_21	YES	DF4N	-0.356363
Week13	DF4N.stim_210	YES	DF4N	-0.196843
Week13	DF4N.stim_212	YES	DF4N	-0.238289
Week13	DF4N.stim_215	YES	DF4N	-0.205054
Week13	DF4N.stim_219	YES	DF4N	-0.22153
Week13	DF4N.stim_220	YES	DF4N	-0.16114
Week13	DF4N.stim_224	YES	DF4N	-0.212645
Week13	DF4N.stim_227	YES	DF4N	-0.151815
Week13	DF4N.stim_229	YES	DF4N	-0.279383
Week13	DF4N.stim_232	YES	DF4N	-0.102695
Week13	DF4N.stim_233	YES	DF4N	-0.307235
Week13	DF4N.stim_236	YES	DF4N	-0.165924
Week13	DF4N.stim_238	YES	DF4N	-0.217286
Week13	DF4N.stim_240	YES	DF4N	-0.272225
Week13	DF4N.stim_242	YES	DF4N	-0.0713945
Week13	DF4N.stim_247	YES	DF4N	-0.169956
Week13	DF4N.stim_25	YES	DF4N	-0.229822
Week13	DF4N.stim_255	YES	DF4N	-0.085707
Week13	DF4N.stim_259	YES	DF4N	-0.264441
Week13	DF4N.stim_266	YES	DF4N	-0.0731017
Week13	DF4N.stim_268	YES	DF4N	-0.23514
Week13	DF4N.stim_278	YES	DF4N	-0.310627
Week13	DF4N.stim_286	YES	DF4N	-0.0909496
Week13	DF4N.stim_287	YES	DF4N	-0.0670542
Week13	DF4N.stim_29	YES	DF4N	-0.0845468
Week13	DF4N.stim_293	YES	DF4N	-0.169877
Week13	DF4N.stim_302	YES	DF4N	-0.241819
Week13	DF4N.stim_304	YES	DF4N	-0.163751
Week13	DF4N.stim_306	YES	DF4N	-0.0921838
Week13	DF4N.stim_31	YES	DF4N	-0.285808
Week13	DF4N.stim_314	YES	DF4N	-0.247949
Week13	DF4N.stim_320	YES	DF4N	-0.0472724
Week13	DF4N.stim_323	YES	DF4N	-0.0843323
Week13	DF4N.stim_325	YES	DF4N	-0.246454
Week13	DF4N.stim_326	YES	DF4N	-0.25504
Week13	DF4N.stim_331	YES	DF4N	-0.143617
Week13	DF4N.stim_352	YES	DF4N	-0.107951
Week13	DF4N.stim_36	YES	DF4N	0.102427
Week13	DF4N.stim_360	YES	DF4N	-0.19026
Week13	DF4N.stim_361	YES	DF4N	-0.110134
Week13	DF4N.stim_363	YES	DF4N	-0.199935
Week13	DF4N.stim_370	YES	DF4N	-0.0560795
Week13	DF4N.stim_385	YES	DF4N	-0.0920527
Week13	DF4N.stim_386	YES	DF4N	-0.0609437
Week13	DF4N.stim_393	YES	DF4N	-0.0874594
Week13	DF4N.stim_395	YES	DF4N	-0.190108
Week13	DF4N.stim_409	YES	DF4N	-0.136848
Week13	DF4N.stim_424	YES	DF4N	-0.0887164
Week13	DF4N.stim_43	YES	DF4N	-0.266289
Week13	DF4N.stim_433	YES	DF4N	0.0160254
Week13	DF4N.stim_440	YES	DF4N	-0.214162
Week13	DF4N.stim_442	YES	DF4N	-0.163701
Week13	DF4N.stim_443	YES	DF4N	-0.0608885
Week13	DF4N.stim_460	YES	DF4N	-0.208463
Week13	DF4N.stim_462	YES	DF4N	0.0513313
Week13	DF4N.stim_469	YES	DF4N	-0.15051
Week13	DF4N.stim_477	YES	DF4N	-0.248235
Week13	DF4N.stim_486	YES	DF4N	-0.0256154
Week13	DF4N.stim_493	YES	DF4N	-0.114858
Week13	DF4N.stim_511	YES	DF4N	-0.0536679
Week13	DF4N.stim_528	YES	DF4N	-0.0636417
Week13	DF4N.stim_57	YES	DF4N	-0.250986
Week13	DF4N.stim_58	YES	DF4N	-0.108028
Week13	DF4N.stim_586	YES	DF4N	-0.140143
Week13	DF4N.stim_587	YES	DF4N	0.0634087
Week13	DF4N.stim_60	YES	DF4N	-0.191703
Week13	DF4N.stim_62	YES	DF4N	-0.23039
Week13	DF4N.stim_68	YES	DF4N	-0.206713
Week13	DF4N.stim_73	YES	DF4N	0.100064
Week13	DF4N.stim_74	YES	DF4N	-0.0823477
Week13	DF4N.stim_75	YES	DF4N	-0.120129
Week13	DF4N.stim_76	YES	DF4N	-0.136031
Week13	DF4N.stim_77	YES	DF4N	-0.177581
Week13	DF4N.stim_83	YES	DF4N	-0.156496
Week13	DF4N.stim_84	YES	DF4N	-0.226515
Week13	DF4N.stim_87	YES	DF4N	-0.188582
Week13	DF4N.stim_88	YES	DF4N	-0.37687
Week13	DF4N.stim_92	YES	DF4N	-0.305158
Week13	DF4N.stim_93	YES	DF4N	-0.156985
Week13	DF4N.stim_94	YES	DF4N	-0.201034
Week13	DF4N.stim_95	YES	DF4N	-0.210265
Week13	DF4N.stim_96	YES	DF4N	-0.194987
Week13	DF4N.stim_98	YES	DF4N	-0.275808
Week13	DF8P_1002	NO	DF8P	-0.0884136
Week13	DF8P_1008	NO	DF8P	-0.0928377
Week13	DF8P_1016	NO	DF8P	-0.183391
Week13	DF8P_1022	NO	DF8P	-0.163064
Week13	DF8P_1023	NO	DF8P	-0.074317
Week13	DF8P_1034	NO	DF8P	-0.202219
Week13	DF8P_1035	NO	DF8P	-0.124038
Week13	DF8P_1037	NO	DF8P	-0.245536
Week13	DF8P_1039	NO	DF8P	-0.14858
Week13	DF8P_1040	NO	DF8P	-0.154434
Week13	DF8P_1044	NO	DF8P	-0.109566
Week13	DF8P_1047	NO	DF8P	0.0692195
Week13	DF8P_1078	NO	DF8P	-0.165214
Week13	DF8P_1088	NO	DF8P	-0.144338
Week13	DF8P_1089	NO	DF8P	-0.0681788
Week13	DF8P_1092	NO	DF8P	-0.0547314
Week13	DF8P_1097	NO	DF8P	-0.180909
Week13	DF8P_1100	NO	DF8P	-0.106157
Week13	DF8P_1108	NO	DF8P	-0.0779813
Week13	DF8P_1118	NO	DF8P	-0.117031
Week13	DF8P_1120	NO	DF8P	-0.184185
Week13	DF8P_1126	NO	DF8P	-0.181554
Week13	DF8P_1129	NO	DF8P	-0.046912
Week13	DF8P_1130	NO	DF8P	-0.109415
Week13	DF8P_1146	NO	DF8P	-0.131598
Week13	DF8P_1147	NO	DF8P	-0.0557881
Week13	DF8P_1148	NO	DF8P	-0.192112
Week13	DF8P_1151	NO	DF8P	-0.0233941
Week13	DF8P_1153	NO	DF8P	0.0200544
Week13	DF8P_1160	NO	DF8P	-0.119594
Week13	DF8P_1169	NO	DF8P	-0.130243
Week13	DF8P_1173	NO	DF8P	-0.0358328
Week13	DF8P_1174	NO	DF8P	-0.0726487
Week13	DF8P_1177	NO	DF8P	-0.176914
Week13	DF8P_1186	NO	DF8P	-0.101566
Week13	DF8P_1187	NO	DF8P	-0.0116577
Week13	DF8P_1188	NO	DF8P	-0.0295392
Week13	DF8P_1189	NO	DF8P	-0.133154
Week13	DF8P_1206	NO	DF8P	-0.073341
Week13	DF8P_1210	NO	DF8P	-0.114981
Week13	DF8P_1215	NO	DF8P	-0.266954
Week13	DF8P_1217	NO	DF8P	-0.00488474
Week13	DF8P_1218	NO	DF8P	-0.168562
Week13	DF8P_1223	NO	DF8P	-0.0275761
Week13	DF8P_1234	NO	DF8P	-0.117098
Week13	DF8P_1242	NO	DF8P	-0.192167
Week13	DF8P_1258	NO	DF8P	0.0191556
Week13	DF8P_1259	NO	DF8P	-0.16871
Week13	DF8P_1264	NO	DF8P	-0.164347
Week13	DF8P_1275	NO	DF8P	-0.148809
Week13	DF8P_1281	NO	DF8P	-0.164185
Week13	DF8P_1282	NO	DF8P	-0.160986
Week13	DF8P_1285	NO	DF8P	-0.211134
Week13	DF8P_1292	NO	DF8P	-0.0874015
Week13	DF8P_1301	NO	DF8P	-0.147246
Week13	DF8P_1302	NO	DF8P	-0.115584
Week13	DF8P_1317	NO	DF8P	-0.0909794
Week13	DF8P_1327	NO	DF8P	-0.132429
Week13	DF8P_1342	NO	DF8P	-0.272574
Week13	DF8P_1360	NO	DF8P	-0.0670712
Week13	DF8P_1371	NO	DF8P	-0.192819
Week13	DF8P_1380	NO	DF8P	-0.128934
Week13	DF8P_1387	NO	DF8P	-0.255376
Week13	DF8P_1396	NO	DF8P	-0.140402
Week13	DF8P_1401	NO	DF8P	-0.14037
Week13	DF8P_1402	NO	DF8P	-0.210985
Week13	DF8P_1414	NO	DF8P	-0.0941889
Week13	DF8P_1415	NO	DF8P	-0.102386
Week13	DF8P_1418	NO	DF8P	-0.136845
Week13	DF8P_1424	NO	DF8P	-0.108378
Week13	DF8P_1428	NO	DF8P	0.0553796
Week13	DF8P_1434	NO	DF8P	-0.135931
Week13	DF8P_1435	NO	DF8P	-0.0796112
Week13	DF8P_1437	NO	DF8P	-0.174969
Week13	DF8P_1438	NO	DF8P	-0.189855
Week13	DF8P_1439	NO	DF8P	0.0756873
Week13	DF8P_1448	NO	DF8P	-0.075354
Week13	DF8P_1451	NO	DF8P	0.0612277
Week13	DF8P_1459	NO	DF8P	-0.192714
Week13	DF8P_1465	NO	DF8P	-0.0914357
Week13	DF8P_1467	NO	DF8P	-0.126036
Week13	DF8P_1470	NO	DF8P	-0.163247
Week13	DF8P_1473	NO	DF8P	-0.222692
Week13	DF8P_1478	NO	DF8P	-0.196013
Week13	DF8P_1479	NO	DF8P	-0.0875554
Week13	DF8P_1480	NO	DF8P	-0.0759636
Week13	DF8P_1483	NO	DF8P	-0.120778
Week13	DF8P_1485	NO	DF8P	0.00116634
Week13	DF8P_1491	NO	DF8P	-0.147351
Week13	DF8P_1496	NO	DF8P	-0.144335
Week13	DF8P_1506	NO	DF8P	-0.110469
Week13	DF8P_1509	NO	DF8P	-0.208989
Week13	DF8P_1510	NO	DF8P	-0.119337
Week13	DF8P_1511	NO	DF8P	-0.0980967
Week13	DF8P_1514	NO	DF8P	-0.172603
Week13	DF8P_1530	NO	DF8P	-0.135251
Week13	DF8P_1537	NO	DF8P	-0.276408
Week13	DF8P_1542	NO	DF8P	-0.309248
Week13	DF8P_1547	NO	DF8P	-0.279439
Week13	DF8P_1556	NO	DF8P	-0.121058
Week13	DF8P_1557	NO	DF8P	-0.211913
Week13	DF8P_1564	NO	DF8P	-0.0736713
Week13	DF8P_1572	NO	DF8P	-0.105369
Week13	DF8P_1575	NO	DF8P	-0.0765841
Week13	DF8P_1593	NO	DF8P	-0.0846472
Week13	DF8P_1595	NO	DF8P	-0.219066
Week13	DF8P_1597	NO	DF8P	-0.192346
Week13	DF8P_1612	NO	DF8P	-0.223679
Week13	DF8P_1613	NO	DF8P	-0.0582006
Week13	DF8P_1615	NO	DF8P	-0.0897673
Week13	DF8P_1616	NO	DF8P	-0.245137
Week13	DF8P_1623	NO	DF8P	-0.137814
Week13	DF8P_1629	NO	DF8P	-0.127073
Week13	DF8P_1639	NO	DF8P	-0.104661
Week13	DF8P_1643	NO	DF8P	0.0151517
Week13	DF8P_1649	NO	DF8P	-0.140572
Week13	DF8P_1652	NO	DF8P	-0.141776
Week13	DF8P_1654	NO	DF8P	-0.210077
Week13	DF8P_1677	NO	DF8P	-0.253335
Week13	DF8P_1684	NO	DF8P	-0.185993
Week13	DF8P_1687	NO	DF8P	-0.163392
Week13	DF8P_1697	NO	DF8P	-0.177721
Week13	DF8P_1699	NO	DF8P	-0.178281
Week13	DF8P_1704	NO	DF8P	-0.0413069
Week13	DF8P_1711	NO	DF8P	-0.180169
Week13	DF8P_1712	NO	DF8P	-0.188304
Week13	DF8P_1716	NO	DF8P	-0.0650278
Week13	DF8P_1736	NO	DF8P	-0.147732
Week13	DF8P_1743	NO	DF8P	0.0579597
Week13	DF8P_1754	NO	DF8P	-0.187065
Week13	DF8P_1758	NO	DF8P	-0.277111
Week13	DF8P_1770	NO	DF8P	-0.0982942
Week13	DF8P_1793	NO	DF8P	-0.125035
Week13	DF8P_1794	NO	DF8P	-0.246822
Week13	DF8P_1799	NO	DF8P	-0.0709814
Week13	DF8P_1807	NO	DF8P	-0.162446
Week13	DF8P_1823	NO	DF8P	-0.116839
Week13	DF8P_1839	NO	DF8P	-0.091478
Week13	DF8P_1845	NO	DF8P	-0.189855
Week13	DF8P_1848	NO	DF8P	-0.130389
Week13	DF8P_1850	NO	DF8P	-0.00783941
Week13	DF8P_1857	NO	DF8P	-0.109016
Week13	DF8P_1863	NO	DF8P	-0.0838108
Week13	DF8P_1878	NO	DF8P	-0.0485903
Week13	DF8P_1896	NO	DF8P	-0.0141882
Week13	DF8P_1905	NO	DF8P	-0.129529
Week13	DF8P_1926	NO	DF8P	-0.035717
Week13	DF8P_1931	NO	DF8P	-0.0903567
Week13	DF8P_1932	NO	DF8P	-0.00392634
Week13	DF8P_1936	NO	DF8P	-0.14129
Week13	DF8P_1942	NO	DF8P	-0.15574
Week13	DF8P_1950	NO	DF8P	-0.22632
Week13	DF8P_1951	NO	DF8P	-0.227251
Week13	DF8P_1954	NO	DF8P	-0.175115
Week13	DF8P_1965	NO	DF8P	-0.112866
Week13	DF8P_1970	NO	DF8P	-0.127107
Week13	DF8P_1985	NO	DF8P	-0.108517
Week13	DF8P_2000	NO	DF8P	-0.0539853
Week13	DF8P_2007	NO	DF8P	-0.236963
Week13	DF8P_2019	NO	DF8P	0.07537
Week13	DF8P_2023	NO	DF8P	-0.0823524
Week13	DF8P_2033	NO	DF8P	0.0687797
Week13	DF8P_2041	NO	DF8P	-0.011292
Week13	DF8P_2055	NO	DF8P	-0.13648
Week13	DF8P_2060	NO	DF8P	-0.031158
Week13	DF8P_2075	NO	DF8P	-0.044806
Week13	DF8P_2077	NO	DF8P	-0.0811793
Week13	DF8P_2083	NO	DF8P	-0.124108
Week13	DF8P_2086	NO	DF8P	-0.119454
Week13	DF8P_2091	NO	DF8P	-0.116942
Week13	DF8P_2103	NO	DF8P	-0.143593
Week13	DF8P_2118	NO	DF8P	-0.0946252
Week13	DF8P_2121	NO	DF8P	-0.0809196
Week13	DF8P_2130	NO	DF8P	-0.0867413
Week13	DF8P_2132	NO	DF8P	-0.0301873
Week13	DF8P_2139	NO	DF8P	-0.209381
Week13	DF8P_2140	NO	DF8P	-0.122194
Week13	DF8P_2146	NO	DF8P	-0.106064
Week13	DF8P_2153	NO	DF8P	-0.141592
Week13	DF8P_2159	NO	DF8P	-0.0517372
Week13	DF8P_2166	NO	DF8P	-0.0887166
Week13	DF8P_2169	NO	DF8P	-0.000179957
Week13	DF8P_2193	NO	DF8P	-0.186955
Week13	DF8P_2215	NO	DF8P	-0.147728
Week13	DF8P_2224	NO	DF8P	-0.0678957
Week13	DF8P_2226	NO	DF8P	-0.152983
Week13	DF8P_2254	NO	DF8P	-0.0321847
Week13	DF8P_2262	NO	DF8P	-0.110923
Week13	DF8P_2269	NO	DF8P	-0.122978
Week13	DF8P_2292	NO	DF8P	-0.100668
Week13	DF8P_2293	NO	DF8P	-0.162005
Week13	DF8P_2299	NO	DF8P	-0.137708
Week13	DF8P_2316	NO	DF8P	-0.060291
Week13	DF8P_2328	NO	DF8P	0.0224037
Week13	DF8P_2330	NO	DF8P	-0.0766013
Week13	DF8P_2333	NO	DF8P	-0.111889
Week13	DF8P_2351	NO	DF8P	-0.070929
Week13	DF8P_2353	NO	DF8P	-0.10197
Week13	DF8P_2357	NO	DF8P	-0.133994
Week13	DF8P_2358	NO	DF8P	-0.101908
Week13	DF8P_2361	NO	DF8P	-0.0829643
Week13	DF8P_2377	NO	DF8P	-0.045209
Week13	DF8P_2378	NO	DF8P	0.028162
Week13	DF8P_2383	NO	DF8P	-0.139057
Week13	DF8P_2403	NO	DF8P	-0.0784473
Week13	DF8P_2414	NO	DF8P	-0.0475772
Week13	DF8P_2432	NO	DF8P	-0.0331934
Week13	DF8P_2450	NO	DF8P	-0.089626
[truncated: 34,034 more rows]
