# Supplementary material for: Prevention of tuberculosis in macaques after intravenous BCG immunization
Source: Nature. 2020 Jan 1;577(7788):95–102. doi: 10.1038/s41586-019-1817-8 (PMC7015856; doi:10.1038/s41586-019-1817-8)
Supplement: Supplementary file 17 — Source Data Extended Data Fig. 7 [file 41586_2019_1817_MOESM17_ESM.xlsx]

## Sheet: Panel a
Ext Data Fig. 7a: Post-vaccination antibody titers in BAL
BAL			BCG AE (n=13)														BCG Low ID (n=13)														BCG High ID (n=11)												BCG ID/AE (n=13)
	Wks after BCG		OBD	DFH1	DFW0	DFX6	DF1O	OHJ	HCA	CZRJR	DFJ3	DFB3	DF8P	OPH	DFC3		07E	DFX2	DF5T	DFVJ	DFXL	OTM	096	DF7X	DFZ4	DF9I	DF16	HBZ	DG44		HCE	O5G	DG02	DF8J	OMI	DF9F	OTL	DG49	DFT3	OLB	OVN		077	0EN	DFXH	DF4X	DG05	HBN	0NF
IgG	Pre-immune		1	1	1	1	1	1	1	1	1	1	1	1	1		1	1	1	1	1	1	1	5.8	1	1	1	1	1		1	1	1	1	1	1	6	1	1	1	1		1	1	1	1	1	1	1
Endpoint Titer	Week 2												1	1	1												1	1	10.8										1	5.1	1
	Week 4		6.9	6.8	22.3	1	1	35.1	1	11.5	5	1	14.5	1	1		1	1	6.3	1	1	1	1	6.9	1	1	25.1	1	18.3		8.4	6.2	1	7.6	1	1	15.1	11.6	1	51.9	10		5.9	7.1	1	1	1	5.2	6.4
	Week 8
	Week 12
	Week 16		1	8.8	14.8	1	1	11.4	1	1	1	1	20.8	10.1	10.9		20	1	6.6	1	1	1	1	40.8	1	1	20.8	1	5.1		1	1	1	1	1	1	1	1	5.4	57.5	1		1	4.9	1	1	1	1	5
	Week 20												1	1	1												10.7	1	1										1	1	1
	Week 24												1	1	1												1	1	1										1	1	1
			BCG AE (n=13)														BCG Low ID (n=13)														BCG High ID (n=11)												BCG ID/AE (n=13)
			OBD	DFH1	DFW0	DFX6	DF1O	OHJ	HCA	CZRJR	DFJ3	DFB3	DF8P	OPH	DFC3		07E	DFX2	DF5T	DFVJ	DFXL	OTM	096	DF7X	DFZ4	DF9I	DF16	HBZ	DG44		HCE	O5G	DG02	DF8J	OMI	DF9F	OTL	DG49	DFT3	OLB	OVN		077	0EN	DFXH	DF4X	DG05	HBN	0NF
IgA	Pre-immune		1	1	1	1	1	1	1	1	1	1	1	1	1		1	1	1	1	1	1	1	5.8	1	1	1	1	1		1	1	1	1	1	1	6	1	1	1	1		1	1	1	1	1	1	1
Endpoint Titer	Week 2												1	1	1												1	1	10.8										1	5.1	1
	Week 4		6.9	6.8	22.3	1	1	35.1	1	11.5	5	1	14.5	1	1		1	1	6.3	1	1	1	1	6.9	1	1	25.1	1	18.3		8.4	6.2	1	7.6	1	1	15.1	11.6	1	51.9	10		5.9	7.1	1	1	1	5.2	6.4
	Week 8
	Week 12
	Week 16		1	8.8	14.8	1	1	11.4	1	1	1	1	20.8	10.1	10.9		20	1	6.6	1	1	1	1	40.8	1	1	20.8	1	5.1		1	1	1	1	1	1	1	1	5.4	57.5	1		1	4.9	1	1	1	1	5
	Week 20												1	1	1												10.7	1	1										1	1	1
	Week 24												1	1	1												1	1	1										1	1	1
			BCG AE (n=13)														BCG Low ID (n=13)														BCG High ID (n=11)												BCG ID/AE (n=13)
			OBD	DFH1	DFW0	DFX6	DF1O	OHJ	HCA	CZRJR	DFJ3	DFB3	DF8P	OPH	DFC3		07E	DFX2	DF5T	DFVJ	DFXL	OTM	096	DF7X	DFZ4	DF9I	DF16	HBZ	DG44		HCE	O5G	DG02	DF8J	OMI	DF9F	OTL	DG49	DFT3	OLB	OVN		077	0EN	DFXH	DF4X	DG05	HBN	0NF
IgM	Pre-immune		0.5	71.9	51.58	0.5	14.35	33.42	5.413	5.03	3.519	4.104	108.1	0.00286	1.894		0.5	45.8	57.76	89.31	0.5	21.82	0.5	7.819	2.892	22.07	9.555	0.001286	6.882		5.337	30.44	8.724	11.2	38.31	10.64	37.05	0.5	0.5	8.848	25.25		7.649	16.07	7.979	54.51	10.29	26.98	39.39
Midpoint Titer	Week 2												81.29	5.275	93.12												18.65	23.89	80.92										30.59	197.1	26.34
	Week 4		3.11	97.31	67.08	13.29	62.66	137.2	26.29	22.55	18.63	53.91	53.43	9.079e-05	257.1		26.12	150.1	109.4	53.31	6.433	37.65	12.59	10.51	43.22	16.54	156.7	0.5	63.96		6.25	32.99	15.13	27.29	55.67	42.92	26.12	11.61	85.62	103.3	40.39		43.87	36.3	35.81	72.63	14.09	69.61	51.11
	Week 8
	Week 12
	Week 16		0.5	45.91	26.92	3.096	24.24	11.25	13.68	13.62	22.16	73.19	75.83	0.5	52.47		0.5	55.14	38.45	93	3.828	37.34	14.68	2.339	38.81	28.03	48.88	17.97	17.81				3.618			21.28	21.32	20.54	0.5	42.77	13.26		70.9	32.86	37.02	40.77	21.07	45.62	54.58
	Week 20												34.48	0.5	51.33												0.5	8.893	27.19										0.5	9.216	94.91
	Week 24												0.5	0.00179	31.21												0.0008143	0.5	8.634										39.08	5.0544	21.22
[truncated: 19 more columns]

## Sheet: Panel b
Ext Data Fig. 7b: Post-vaccination antibody titers in Plasma
Plasma
			BCG Low ID											BCG AE											BCG ID/AE											BCG High-ID										BCG IV
			07E	DFX2	DF5T	DFVJ	DFXL	OTM	O96	DF7X	DFZ4	DF9I		DFH1	0BD	DFX6	DFW0	DFI0	OHJ	HCA	CZRJR	DFB3	DFJ3		0EN	077	DF4X	DFXH	DG05	HBN	ONF	DFWG	DG82	DFL6		HCE	05G	DF8J	0MI	DG02	DF9F	0TL	DG49			0E1	07C	DF3A	DF2A
IgG	Pre-immune		36.3	1	41.2	51.8	37.5	5.7	11.5	1	249.5	1		6.2	124.6	15.7	1	6.1	17.8	1	17.3	238.6	10.5		21.6	1	23.4	9.7	44.9	10.1	47.6	269.5	23.5	25.4		102.6	39.5	205.4	131.5	15.2	28.5	235.7	1			8.6	103.2	15	17.4
Endpoint Titer	Week 4		29.7	31.7	116.9	178.6	514.9	17.6	15.6	8	862.2	28		11.1	145.9	5.3	5.2	16.3	241.3	23.5	708.6	437.2	261.7		89.7	20.4	410.1	16.2	357.6	22.4	699.2	2350.6	339.7	2336.3		5873.4	1070.6	3198.8	1872.2	172.6	2927.3	7893.3	332.1			885.5	2551.2	4023.2	153860
	Week 12		40.2	8.1	59	107.6	267.4	21.5	55.2	34	760.5	128.4		39	489.7	6.1	16.3	76.2	593.6	44.1	5025.5	291.5	270.4		101.1	28.4	449.2	9.2	328	105.2	395.2	4343.4	250.9	1201.9		4063.1	391.7	3698	2320	178.5	2001.4	2908.7	517			2521.9	3767.8	5386.6	7599.2
	Week 24		284.7	1	1786	63.6	77	23.2	13.6	44.4	671.4	36.2		11.9	73.6	10.2	25.5	61.8	42.1	26.3	364.4	354.4	111		49.3	11.5	44	6.5	213.8	10.1	142.1	2130.7	105.8	269.9		1880.3	287.3	1510.5	1020.1	103.1	226.1	942.9	36.5			277.2	818.1	897.8	1160.8
			BCG Low ID											BCG AE											BCG ID+AE											BCG High-ID										BCG IV
			07E	DFX2	DF5T	DFVJ	DFXL	OTM	O96	DF7X	DFZ4	DF9I		DFH1	0BD	DFX6	DFW0	DFI0	OHJ	HCA	CZRJR	DFB3	DFJ3		0EN	077	DF4X	DFXH	DG05	HBN	ONF	DFWG	DG82	DFL6		HCE	05G	DF8J	0MI	DG02	DF9F	0TL	DG49			0E1	07C	DF3A	DF2A
IgA	Pre-immune		204.6	28.6	280.5	550.4	159	91.4	140.6	49.2	75.4	90.8		83.5	117.1	385.4	34.9	155.2	118.1	102.6	181.8	278.8	133.1		279.1	35.7	95.1	49.9	428.8	107.9	137.6	498.5	179.9	273.7		326.5	180.1	264.9	194.9	111	219.7	2904	27.4			39.6	321.9	374.2	23
Endpoint Titer	Week 4		387.9	41.2	577.4	842.7	1071.8	706.5	262.7	237.1	115.5	499.4		111.3	164.9	164.6	48.4	294.4	1715.8	376.4	5486.1	464.1	866.8		1198.6	140.9	2763.6	46.4	1922.9	159.4	1065.8	1291.2	2914.9	8870.7		16215.3	3448.4	1983.8	2585.8	448.3	5676	14359.3	8835.5			7223.3	9517.8	64471.7	149949
	Week 12		755.8	21.2	296.9	547.7	728.6	407.6	538.2	275.9	112.2	1459.9		626.5	143.6	175.8	85.6	468	2221.5	242	12866.7	151.2	999		1043.5	135.9	863.6	45	1806.1	149.5	538.1	1161.7	1181.1	11468.6		5221.2	1171.2	4136.2	2507	669.5	7280	6539.5	4558.1			7701.7	8761.4	26185.3	6727.2
	Week 24		199.8	31.5	818.2	283.2	229.9	157.7	108.4	172.6	147.9	364.9		117.3	87.1	157.5	65.5	391.3	269.8	134.1	1239.7	241.6	582.9		593.7	91.9	172.7	56.8	559.3	119.7	475.9	890.5	734.8	1003.7		3227.7	877.6	2346.3	1006.3	545.8	1261.6	3114.5	837.8			1125.8	1628.1	5763.6	1953.7
			BCG Low ID											BCG AE											BCG ID+AE											BCG High-ID										BCG IV
			07E	DFX2	DF5T	DFVJ	DFXL	OTM	O96	DF7X	DFZ4	DF9I		DFH1	0BD	DFX6	DFW0	DFI0	OHJ	HCA	CZRJR	DFB3	DFJ3		0EN	077	DF4X	DFXH	DG05	HBN	ONF	DFWG	DG82	DFL6		HCE	05G	DF8J	0MI	DG02	DF9F	0TL	DG49			0E1	07C	DF3A	DF2A
IgM	Pre-immune		150	5975	7795	8419	5243	8073	363	1886	3856	1326		1971	4826	7474	12896	5803	10258	11056	4641	1813	2367		3224	4003	12296	2286	14018	12323	5739	1966	6387	4053		1576	3662	4983	2084	7348	4370	2539	2817			2914	5158	40616	7684
Midpoint Titer	Week 4		1964	12984	18978	6992	7282	21022	404	6659	16801	2181		2498	8325	11911	13936	21638	20937	21021	9235	1998	8263		16513	7223	20048	5013	15345	26245	5717	1481	4042	3071		990	9810	33579	2001	13177	44676	6038	11565			9436	108676
	Week 12		1646	6756	24485	12443	9203	39777	391	9568	10508	2729		2432	8145	8070	9626		13621	13583	4375	2672	3939		4989	16997	61691	4586		14376	3222	2279	2422	2213		1817	6643	5166	3108	7048	6309	3547	7692			36131	13780		64648
	Week 24		3007	9655	4045	9455	3647	39188	107	3223	7852	2648		1572	3160	9710	2508	123083	8349	9085	4560	7925	13180		3163	3290	15845	2690		2767	3301	4965	5401	5687		307	2221	3229	1804	17125	29804	6343	8241			8549	3784	28671	5420
[truncated: 6 more columns]
