# Supplementary material for: Prevention of tuberculosis in macaques after intravenous BCG immunization
Source: Nature. 2020 Jan 1;577(7788):95–102. doi: 10.1038/s41586-019-1817-8 (PMC7015856; doi:10.1038/s41586-019-1817-8)
Supplement: Supplementary file 18 — Source Data Extended Data Fig. 8 [file 41586_2019_1817_MOESM18_ESM.xlsx]

## Sheet: panel a
Extended Data Fig 8a: Challenge outcome
		Path score		CFU
NHP ID	Vaccine	TOTAL_Necropsy	ExtraPulmonary_Score	CFU_total	CFU_lung	CFU_LN
18017	Unvax	56	12	2.50818e+06	2.29198e+06	216200
18317	Unvax	31	4	249845	53325	196520
19017	Unvax	50	7	2.77782e+06	2.24655e+06	531270
19117	Unvax	53	13	280175	69355	174820
12617	ID-low	50	10	860350	18750	841600
12717	ID-low	22	0	116495	28775	87720
12917	ID-low	19	0	29030	17230	11800
13217	ID-low	22	1	58960	18880	40080
18917	ID-low	49	7	700608	72328.3	628280
35616	ID-low	28	0	19330	3390	15940
35716	ID-low	44	9	160711	40245	120466
35916	ID-low	22	0	37530	7730	29800
36616	ID-low	30	4	169720	140830	28890
36716	ID-low	56	17	9.64562e+06	9.53383e+06	104465
13717	ID-high	22	0	39765	855	38910
14117	ID-high	22	0	67930	42510	25420
14217	ID-high	8	0	50	0	50
14317	ID-high	25	0	29595	1620	27975
18117	ID-high	20	0	2120	1000	1120
18517	ID-high	38	19	60880	9690	50570
18717	ID-high	22	0	185198	2707.5	182490
18817	ID-high	34	3	42860	4830	38030
12517	IV	9	0	0	0	0
13417	IV	5	0	30	30	0
13517	IV	10	0	45	45	0
13617	IV	7	0	0	0	0
18217	IV	14	0	1549460	1548365	1095
35416	IV	7	0	0	0	0
35516	IV	8	0	0	0	0
35816	IV	8	0	0	0	0
36216	IV	8	0	0	0	0
36316	IV	12	0	45	45	0
12417	AE	26	5	71910	24610	47300
13017	AE	22	3	70927.8	25767.8	45160
13117	AE	25	0	765932	83892	682040
14017	AE	66	31	187339	30775	153914
18617	AE	42	13	74120	14280	59840
35016	AE	33	3	697082	461592	235490
35116	AE	28	0	54215	8975	45240
35316	AE	39	6	61548.7	1548.72	60000
36016	AE	21	3	22125	4455	17670
36116	AE	53	18	90895.5	35066.5	55829
12817	AE/ID	41	8	315270	250830	64440
13317	AE/ID	22	0	397671	133331	264340
13817	AE/ID	71	20	1.12327e+06	97901	1.02521e+06
13917	AE/ID	20	4	11395	3795	7600
18417	AE/ID	60	3	3057750	1719840	1337910
35216	AE/ID	23	3	22800	0	22800
36416	AE/ID	7	0	110	110	0
36516	AE/ID	27	6	310350	23830	286520
36816	AE/ID	66	32	501479	231169	260105
36916	AE/ID	26	4	86330	81200	5130

## Sheet: panel b
Extended Data Fig. 8b: CFU threshold for protection
	NHP ID	Vaccine	CFU_total		CFU threshold	P value
	12617	Low-ID	860350		1	7.0733e-05
	12717	Low-ID	116495		3	7.0733e-05
	12917	Low-ID	29030		10	7.0733e-05
	13217	Low-ID	58960		30	7.0733e-05
	18917	Low-ID	700608		40	6.62782e-06
	35616	Low-ID	19330		50	4.77012e-08
	35716	Low-ID	160711		100	7.70558e-08
	35916	Low-ID	37530		300	9.80385e-07
	36616	Low-ID	169720		1000	9.80385e-07
	36716	Low-ID	9.64562e+06		3000	1.27039e-06
	13717	High-ID	39765		10000	1.27039e-06
	14117	High-ID	67930		30000	0.00206706
	14217	High-ID	50		100000	0.045631
	14317	High-ID	29595
	18117	High-ID	2120
	18517	High-ID	60880
	18717	High-ID	185198
	18817	High-ID	42860
	12517	IV	0
	13417	IV	30
	13517	IV	45
	13617	IV	0
	18217	IV	1549460
	35416	IV	0
	35516	IV	0
	35816	IV	0
	36216	IV	0
	36316	IV	45
	12417	AE	71910
	13017	AE	70927.8
	13117	AE	765932
	14017	AE	187339
	18617	AE	74120
	35016	AE	697082
	35116	AE	54215
	35316	AE	61548.7
	36016	AE	22125
	36116	AE	90895.5
	12817	ID/AE	315270
	13317	ID/AE	397671
	13817	ID/AE	1.12327e+06
	13917	ID/AE	11395
	18417	ID/AE	3057750
	35216	ID/AE	22800
	36416	ID/AE	110
	36516	ID/AE	310350
	36816	ID/AE	501479
	36916	ID/AE	86330
