# Supplementary material for: Prevention of tuberculosis in macaques after intravenous BCG immunization
Source: Nature. 2020 Jan 1;577(7788):95–102. doi: 10.1038/s41586-019-1817-8 (PMC7015856; doi:10.1038/s41586-019-1817-8)
Supplement: Supplementary file 19 — Source Data Extended Data Fig. 9 [file 41586_2019_1817_MOESM19_ESM.xlsx]

## Sheet: Panel a
Ext Data Fig. 9a; Post-challenge Elispot data
NHP	Vaccine	Time relative to TB Challenge	Stimulation	IFNg SFU
12617	ID LOW	Pre	ESAT6	0
12717	ID LOW	Pre	ESAT6	0
12917	ID LOW	Pre	ESAT6	0
13217	ID LOW	Pre	ESAT6	0
35616	ID LOW	Pre	ESAT6	1.5
35716	ID LOW	Pre	ESAT6	3
35916	ID LOW	Pre	ESAT6	0
36616	ID LOW	Pre	ESAT6	0
36716	ID LOW	Pre	ESAT6	1
18917	ID LOW	Pre	ESAT6	0
13717	ID HIGH	Pre	ESAT6	1.5
14117	ID HIGH	Pre	ESAT6	2.5
14217	ID HIGH	Pre	ESAT6	0.5
14317	ID HIGH	Pre	ESAT6	2
18117	ID HIGH	Pre	ESAT6	0
18517	ID HIGH	Pre	ESAT6	0
18717	ID HIGH	Pre	ESAT6	0
18817	ID HIGH	Pre	ESAT6	0.5
12517	IV	Pre	ESAT6	0
13417	IV	Pre	ESAT6	2
13517	IV	Pre	ESAT6	0
13617	IV	Pre	ESAT6	0
35416	IV	Pre	ESAT6	1.5
35516	IV	Pre	ESAT6	0
35816	IV	Pre	ESAT6	0
36216	IV	Pre	ESAT6	1
36316	IV	Pre	ESAT6	3
18217	IV	Pre	ESAT6	0
12417	AE	Pre	ESAT6	0
13017	AE	Pre	ESAT6	14
13117	AE	Pre	ESAT6	0
14017	AE	Pre	ESAT6	0
35016	AE	Pre	ESAT6	0
35116	AE	Pre	ESAT6	0
35316	AE	Pre	ESAT6	0
36016	AE	Pre	ESAT6	1
36116	AE	Pre	ESAT6	73.5
18617	AE	Pre	ESAT6	0
12817	ID/AE	Pre	ESAT6	1
13317	ID/AE	Pre	ESAT6	0
13817	ID/AE	Pre	ESAT6	2.5
13917	ID/AE	Pre	ESAT6	0
35216	ID/AE	Pre	ESAT6	0
36416	ID/AE	Pre	ESAT6	0
36516	ID/AE	Pre	ESAT6	0.5
36816	ID/AE	Pre	ESAT6	0
36916	ID/AE	Pre	ESAT6	1.5
18417	ID/AE	Pre	ESAT6	0
18017	NAÏVE	Pre	ESAT6	0.5
18317	NAÏVE	Pre	ESAT6	0
19017	NAÏVE	Pre	ESAT6	0
19117	NAÏVE	Pre	ESAT6	0
12617	ID LOW	4 WK	ESAT6	2.5
12717	ID LOW	4 WK	ESAT6	41
12917	ID LOW	4 WK	ESAT6	64.5
13217	ID LOW	4 WK	ESAT6	0
35616	ID LOW	4 WK	ESAT6	102
35716	ID LOW	4 WK	ESAT6	78.5
35916	ID LOW	4 WK	ESAT6	31.5
36616	ID LOW	4 WK	ESAT6
36716	ID LOW	4 WK	ESAT6	26
18917	ID LOW	4 WK	ESAT6	131
13717	ID HIGH	4 WK	ESAT6	124.5
14117	ID HIGH	4 WK	ESAT6	18
14217	ID HIGH	4 WK	ESAT6	37
14317	ID HIGH	4 WK	ESAT6	15.5
18117	ID HIGH	4 WK	ESAT6	4.5
18517	ID HIGH	4 WK	ESAT6	20.5
18717	ID HIGH	4 WK	ESAT6	22
18817	ID HIGH	4 WK	ESAT6	2
12517	IV	4 WK	ESAT6	0
13417	IV	4 WK	ESAT6	0
13517	IV	4 WK	ESAT6	0
13617	IV	4 WK	ESAT6	0
35416	IV	4 WK	ESAT6	2.5
35516	IV	4 WK	ESAT6	0
35816	IV	4 WK	ESAT6	2
36216	IV	4 WK	ESAT6	0.5
36316	IV	4 WK	ESAT6	0
18217	IV	4 WK	ESAT6	0.5
12417	AE	4 WK	ESAT6	56
13017	AE	4 WK	ESAT6	28
13117	AE	4 WK	ESAT6	0
14017	AE	4 WK	ESAT6
35016	AE	4 WK	ESAT6	7.5
35116	AE	4 WK	ESAT6	9.5
35316	AE	4 WK	ESAT6	4
36016	AE	4 WK	ESAT6	1
36116	AE	4 WK	ESAT6	500
18617	AE	4 WK	ESAT6	62
12817	ID/AE	4 WK	ESAT6	0.5
13317	ID/AE	4 WK	ESAT6	5
13817	ID/AE	4 WK	ESAT6	4
13917	ID/AE	4 WK	ESAT6	0.5
35216	ID/AE	4 WK	ESAT6	0.5
36416	ID/AE	4 WK	ESAT6	0
36516	ID/AE	4 WK	ESAT6	38.5
36816	ID/AE	4 WK	ESAT6	11
36916	ID/AE	4 WK	ESAT6	61.5
18417	ID/AE	4 WK	ESAT6	56.5
18017	NAÏVE	4 WK	ESAT6	124
18317	NAÏVE	4 WK	ESAT6	73.5
19017	NAÏVE	4 WK	ESAT6	205.5
19117	NAÏVE	4 WK	ESAT6	151.5
12617	ID LOW	6 WK	ESAT6	11.5
12717	ID LOW	6 WK	ESAT6	161.5
12917	ID LOW	6 WK	ESAT6	136
13217	ID LOW	6 WK	ESAT6	6.5
35616	ID LOW	6 WK	ESAT6
35716	ID LOW	6 WK	ESAT6
35916	ID LOW	6 WK	ESAT6
36616	ID LOW	6 WK	ESAT6
36716	ID LOW	6 WK	ESAT6
18917	ID LOW	6 WK	ESAT6	332.5
13717	ID HIGH	6 WK	ESAT6	137.5
14117	ID HIGH	6 WK	ESAT6	75.5
14217	ID HIGH	6 WK	ESAT6	0
14317	ID HIGH	6 WK	ESAT6	6
18117	ID HIGH	6 WK	ESAT6	10
18517	ID HIGH	6 WK	ESAT6	34.5
18717	ID HIGH	6 WK	ESAT6	101.5
18817	ID HIGH	6 WK	ESAT6	4.5
12517	IV	6 WK	ESAT6	4
13417	IV	6 WK	ESAT6	2.5
13517	IV	6 WK	ESAT6	4
13617	IV	6 WK	ESAT6	1
35416	IV	6 WK	ESAT6
35516	IV	6 WK	ESAT6
35816	IV	6 WK	ESAT6
36216	IV	6 WK	ESAT6
36316	IV	6 WK	ESAT6
18217	IV	6 WK	ESAT6	1.5
12417	AE	6 WK	ESAT6	178
13017	AE	6 WK	ESAT6	103.5
13117	AE	6 WK	ESAT6	8
14017	AE	6 WK	ESAT6	182.5
35016	AE	6 WK	ESAT6
35116	AE	6 WK	ESAT6
35316	AE	6 WK	ESAT6
36016	AE	6 WK	ESAT6
36116	AE	6 WK	ESAT6
18617	AE	6 WK	ESAT6	72.5
12817	ID/AE	6 WK	ESAT6	50
13317	ID/AE	6 WK	ESAT6
13817	ID/AE	6 WK	ESAT6	82
13917	ID/AE	6 WK	ESAT6	0
35216	ID/AE	6 WK	ESAT6
36416	ID/AE	6 WK	ESAT6
36516	ID/AE	6 WK	ESAT6
36816	ID/AE	6 WK	ESAT6
36916	ID/AE	6 WK	ESAT6
18417	ID/AE	6 WK	ESAT6	298.5
18017	NAÏVE	6 WK	ESAT6	202.5
18317	NAÏVE	6 WK	ESAT6	176
19017	NAÏVE	6 WK	ESAT6	216
19117	NAÏVE	6 WK	ESAT6	100.5
12617	ID LOW	8 WK	ESAT6	68.5
12717	ID LOW	8 WK	ESAT6	145.5
12917	ID LOW	8 WK	ESAT6	217
13217	ID LOW	8 WK	ESAT6	7
35616	ID LOW	8 WK	ESAT6
35716	ID LOW	8 WK	ESAT6	129.5
35916	ID LOW	8 WK	ESAT6
36616	ID LOW	8 WK	ESAT6	18
36716	ID LOW	8 WK	ESAT6
18917	ID LOW	8 WK	ESAT6	176
13717	ID HIGH	8 WK	ESAT6	206
14117	ID HIGH	8 WK	ESAT6	24.5
14217	ID HIGH	8 WK	ESAT6	0
14317	ID HIGH	8 WK	ESAT6	24.5
18117	ID HIGH	8 WK	ESAT6	44
18517	ID HIGH	8 WK	ESAT6	29
18717	ID HIGH	8 WK	ESAT6	111
18817	ID HIGH	8 WK	ESAT6	18.5
12517	IV	8 WK	ESAT6	0
13417	IV	8 WK	ESAT6	3.5
13517	IV	8 WK	ESAT6	2
13617	IV	8 WK	ESAT6	8
35416	IV	8 WK	ESAT6
35516	IV	8 WK	ESAT6	0.5
35816	IV	8 WK	ESAT6	2.5
36216	IV	8 WK	ESAT6
36316	IV	8 WK	ESAT6
18217	IV	8 WK	ESAT6	0
12417	AE	8 WK	ESAT6	225.5
13017	AE	8 WK	ESAT6	276
13117	AE	8 WK	ESAT6	24
14017	AE	8 WK	ESAT6	133
35016	AE	8 WK	ESAT6
35116	AE	8 WK	ESAT6	119.5
35316	AE	8 WK	ESAT6
36016	AE	8 WK	ESAT6	9.5
36116	AE	8 WK	ESAT6	244
18617	AE	8 WK	ESAT6	125.5
12817	ID/AE	8 WK	ESAT6	70.5
13317	ID/AE	8 WK	ESAT6	5
13817	ID/AE	8 WK	ESAT6	222.5
13917	ID/AE	8 WK	ESAT6	0
35216	ID/AE	8 WK	ESAT6	18.5
36416	ID/AE	8 WK	ESAT6
36516	ID/AE	8 WK	ESAT6
36816	ID/AE	8 WK	ESAT6	500
36916	ID/AE	8 WK	ESAT6
18417	ID/AE	8 WK	ESAT6	500
18017	NAÏVE	8 WK	ESAT6	190.5
18317	NAÏVE	8 WK	ESAT6	84
19017	NAÏVE	8 WK	ESAT6
19117	NAÏVE	8 WK	ESAT6	100
12617	ID LOW	12/Nx	ESAT6	61
12717	ID LOW	12/Nx	ESAT6	103.5
12917	ID LOW	12/Nx	ESAT6	134
13217	ID LOW	12/Nx	ESAT6	7
35616	ID LOW	12/Nx	ESAT6	130
35716	ID LOW	12/Nx	ESAT6	179.5
35916	ID LOW	12/Nx	ESAT6	55
36616	ID LOW	12/Nx	ESAT6	68
36716	ID LOW	12/Nx	ESAT6	253
18917	ID LOW	12/Nx	ESAT6	500
13717	ID HIGH	12/Nx	ESAT6	286.5
14117	ID HIGH	12/Nx	ESAT6	95.5
14217	ID HIGH	12/Nx	ESAT6	0.5
14317	ID HIGH	12/Nx	ESAT6	65
18117	ID HIGH	12/Nx	ESAT6	38
18517	ID HIGH	12/Nx	ESAT6	61
18717	ID HIGH	12/Nx	ESAT6	172
18817	ID HIGH	12/Nx	ESAT6	27.5
12517	IV	12/Nx	ESAT6	0
13417	IV	12/Nx	ESAT6	9
13517	IV	12/Nx	ESAT6	0
13617	IV	12/Nx	ESAT6	7.5
35416	IV	12/Nx	ESAT6	0
35516	IV	12/Nx	ESAT6	0.5
35816	IV	12/Nx	ESAT6	1
36216	IV	12/Nx	ESAT6	0
36316	IV	12/Nx	ESAT6	0
18217	IV	12/Nx	ESAT6	0
12417	AE	12/Nx	ESAT6	112
13017	AE	12/Nx	ESAT6	500
13117	AE	12/Nx	ESAT6	6.5
14017	AE	12/Nx	ESAT6	142
35016	AE	12/Nx	ESAT6	82.5
35116	AE	12/Nx	ESAT6	500
35316	AE	12/Nx	ESAT6	137
36016	AE	12/Nx	ESAT6	57
36116	AE	12/Nx	ESAT6
18617	AE	12/Nx	ESAT6	131
12817	ID/AE	12/Nx	ESAT6	46.5
13317	ID/AE	12/Nx	ESAT6	20.5
13817	ID/AE	12/Nx	ESAT6	416.5
13917	ID/AE	12/Nx	ESAT6	0
35216	ID/AE	12/Nx	ESAT6	75
36416	ID/AE	12/Nx	ESAT6	3
36516	ID/AE	12/Nx	ESAT6	500
36816	ID/AE	12/Nx	ESAT6	500
36916	ID/AE	12/Nx	ESAT6	196.5
18417	ID/AE	12/Nx	ESAT6	500
18017	NAÏVE	12/Nx	ESAT6	500
18317	NAÏVE	12/Nx	ESAT6	151
19017	NAÏVE	12/Nx	ESAT6	194
19117	NAÏVE	12/Nx	ESAT6	219.5
12617	ID LOW	Pre	CFP10	0
12717	ID LOW	Pre	CFP10	0
12917	ID LOW	Pre	CFP10	0
13217	ID LOW	Pre	CFP10	0
35616	ID LOW	Pre	CFP10	0.5
35716	ID LOW	Pre	CFP10	1
35916	ID LOW	Pre	CFP10	0
36616	ID LOW	Pre	CFP10	0
36716	ID LOW	Pre	CFP10	0
18917	ID LOW	Pre	CFP10	1
13717	ID HIGH	Pre	CFP10	4
14117	ID HIGH	Pre	CFP10	0
14217	ID HIGH	Pre	CFP10	1.5
14317	ID HIGH	Pre	CFP10	0
18117	ID HIGH	Pre	CFP10	1.5
18517	ID HIGH	Pre	CFP10	1
18717	ID HIGH	Pre	CFP10	0
18817	ID HIGH	Pre	CFP10	0.5
12517	IV	Pre	CFP10	0
13417	IV	Pre	CFP10	1.5
13517	IV	Pre	CFP10	0.5
13617	IV	Pre	CFP10	0
35416	IV	Pre	CFP10	0
35516	IV	Pre	CFP10	0.5
35816	IV	Pre	CFP10	0.5
36216	IV	Pre	CFP10	1
36316	IV	Pre	CFP10	0
18217	IV	Pre	CFP10	2
12417	AE	Pre	CFP10	0
13017	AE	Pre	CFP10	12
13117	AE	Pre	CFP10	0
14017	AE	Pre	CFP10	0
35016	AE	Pre	CFP10	0
35116	AE	Pre	CFP10	0
35316	AE	Pre	CFP10	0.5
36016	AE	Pre	CFP10	0.5
36116	AE	Pre	CFP10	0
18617	AE	Pre	CFP10	0.5
12817	ID/AE	Pre	CFP10	1
13317	ID/AE	Pre	CFP10	1.5
13817	ID/AE	Pre	CFP10	1
13917	ID/AE	Pre	CFP10	0
35216	ID/AE	Pre	CFP10	0
36416	ID/AE	Pre	CFP10	0
36516	ID/AE	Pre	CFP10	0
36816	ID/AE	Pre	CFP10	0
36916	ID/AE	Pre	CFP10	0
18417	ID/AE	Pre	CFP10	1
18017	NAÏVE	Pre	CFP10	0
18317	NAÏVE	Pre	CFP10	1.5
19017	NAÏVE	Pre	CFP10	0
19117	NAÏVE	Pre	CFP10	2.5
12617	ID LOW	4 WK	CFP10	40
12717	ID LOW	4 WK	CFP10	70
12917	ID LOW	4 WK	CFP10	128
13217	ID LOW	4 WK	CFP10	33.5
35616	ID LOW	4 WK	CFP10	54
35716	ID LOW	4 WK	CFP10	55.5
35916	ID LOW	4 WK	CFP10	49.5
36616	ID LOW	4 WK	CFP10
36716	ID LOW	4 WK	CFP10	7
18917	ID LOW	4 WK	CFP10	115
13717	ID HIGH	4 WK	CFP10	31
14117	ID HIGH	4 WK	CFP10	6.5
14217	ID HIGH	4 WK	CFP10	0
14317	ID HIGH	4 WK	CFP10	3
18117	ID HIGH	4 WK	CFP10	1
18517	ID HIGH	4 WK	CFP10	0.5
18717	ID HIGH	4 WK	CFP10	30.5
18817	ID HIGH	4 WK	CFP10	32.5
12517	IV	4 WK	CFP10	0
13417	IV	4 WK	CFP10	1
13517	IV	4 WK	CFP10	0
13617	IV	4 WK	CFP10	0
35416	IV	4 WK	CFP10	2
35516	IV	4 WK	CFP10	0
35816	IV	4 WK	CFP10	2
36216	IV	4 WK	CFP10	2
36316	IV	4 WK	CFP10	1.5
18217	IV	4 WK	CFP10	3.5
12417	AE	4 WK	CFP10	34.5
13017	AE	4 WK	CFP10	76.5
13117	AE	4 WK	CFP10	3
14017	AE	4 WK	CFP10
35016	AE	4 WK	CFP10	13
35116	AE	4 WK	CFP10	12
35316	AE	4 WK	CFP10	4
36016	AE	4 WK	CFP10	3
36116	AE	4 WK	CFP10	58.5
18617	AE	4 WK	CFP10	79
12817	ID/AE	4 WK	CFP10	14.5
13317	ID/AE	4 WK	CFP10	17
13817	ID/AE	4 WK	CFP10	0.5
13917	ID/AE	4 WK	CFP10	2
35216	ID/AE	4 WK	CFP10	0
36416	ID/AE	4 WK	CFP10	0
36516	ID/AE	4 WK	CFP10	6
36816	ID/AE	4 WK	CFP10	1.5
36916	ID/AE	4 WK	CFP10	12
18417	ID/AE	4 WK	CFP10	37.5
18017	NAÏVE	4 WK	CFP10	187
18317	NAÏVE	4 WK	CFP10	69
19017	NAÏVE	4 WK	CFP10	13
19117	NAÏVE	4 WK	CFP10	242
12617	ID LOW	6 WK	CFP10	104.5
12717	ID LOW	6 WK	CFP10	161.5
12917	ID LOW	6 WK	CFP10	106
13217	ID LOW	6 WK	CFP10	136.5
35616	ID LOW	6 WK	CFP10
35716	ID LOW	6 WK	CFP10
35916	ID LOW	6 WK	CFP10
36616	ID LOW	6 WK	CFP10
36716	ID LOW	6 WK	CFP10
18917	ID LOW	6 WK	CFP10	177
13717	ID HIGH	6 WK	CFP10	48
14117	ID HIGH	6 WK	CFP10	89.5
14217	ID HIGH	6 WK	CFP10	1.5
14317	ID HIGH	6 WK	CFP10	4
18117	ID HIGH	6 WK	CFP10	5
18517	ID HIGH	6 WK	CFP10	3
18717	ID HIGH	6 WK	CFP10	120
18817	ID HIGH	6 WK	CFP10	98
12517	IV	6 WK	CFP10	2.5
13417	IV	6 WK	CFP10	10
13517	IV	6 WK	CFP10	0.5
13617	IV	6 WK	CFP10	2
35416	IV	6 WK	CFP10
35516	IV	6 WK	CFP10
35816	IV	6 WK	CFP10
36216	IV	6 WK	CFP10
36316	IV	6 WK	CFP10
18217	IV	6 WK	CFP10	5.5
12417	AE	6 WK	CFP10	178
13017	AE	6 WK	CFP10	199.5
13117	AE	6 WK	CFP10	45
14017	AE	6 WK	CFP10	31
35016	AE	6 WK	CFP10
35116	AE	6 WK	CFP10
35316	AE	6 WK	CFP10
36016	AE	6 WK	CFP10
36116	AE	6 WK	CFP10
18617	AE	6 WK	CFP10	198
12817	ID/AE	6 WK	CFP10	124
13317	ID/AE	6 WK	CFP10
13817	ID/AE	6 WK	CFP10	3.5
13917	ID/AE	6 WK	CFP10	0.5
35216	ID/AE	6 WK	CFP10
36416	ID/AE	6 WK	CFP10
36516	ID/AE	6 WK	CFP10
36816	ID/AE	6 WK	CFP10
36916	ID/AE	6 WK	CFP10
18417	ID/AE	6 WK	CFP10	209.5
18017	NAÏVE	6 WK	CFP10	269.5
18317	NAÏVE	6 WK	CFP10	136
19017	NAÏVE	6 WK	CFP10	17
19117	NAÏVE	6 WK	CFP10	212
12617	ID LOW	8 WK	CFP10	500
12717	ID LOW	8 WK	CFP10	187.5
12917	ID LOW	8 WK	CFP10	181.5
13217	ID LOW	8 WK	CFP10	180.5
35616	ID LOW	8 WK	CFP10
35716	ID LOW	8 WK	CFP10	102.5
35916	ID LOW	8 WK	CFP10
36616	ID LOW	8 WK	CFP10	99
36716	ID LOW	8 WK	CFP10
18917	ID LOW	8 WK	CFP10	164.5
13717	ID HIGH	8 WK	CFP10	110.5
14117	ID HIGH	8 WK	CFP10	26.5
14217	ID HIGH	8 WK	CFP10	1
14317	ID HIGH	8 WK	CFP10	8
18117	ID HIGH	8 WK	CFP10	30
18517	ID HIGH	8 WK	CFP10	19
18717	ID HIGH	8 WK	CFP10	134
18817	ID HIGH	8 WK	CFP10	101
12517	IV	8 WK	CFP10	1
13417	IV	8 WK	CFP10	4.5
13517	IV	8 WK	CFP10	1
13617	IV	8 WK	CFP10	3.5
35416	IV	8 WK	CFP10
35516	IV	8 WK	CFP10	0
35816	IV	8 WK	CFP10	7
36216	IV	8 WK	CFP10
36316	IV	8 WK	CFP10
18217	IV	8 WK	CFP10	13
12417	AE	8 WK	CFP10	218.5
13017	AE	8 WK	CFP10	500
13117	AE	8 WK	CFP10	161
14017	AE	8 WK	CFP10	41.5
35016	AE	8 WK	CFP10
35116	AE	8 WK	CFP10	66
35316	AE	8 WK	CFP10
36016	AE	8 WK	CFP10	15
36116	AE	8 WK	CFP10	129.5
18617	AE	8 WK	CFP10	500
12817	ID/AE	8 WK	CFP10	192.5
13317	ID/AE	8 WK	CFP10	106.5
13817	ID/AE	8 WK	CFP10	58.5
13917	ID/AE	8 WK	CFP10	3.5
35216	ID/AE	8 WK	CFP10	1.5
36416	ID/AE	8 WK	CFP10
36516	ID/AE	8 WK	CFP10
36816	ID/AE	8 WK	CFP10	500
36916	ID/AE	8 WK	CFP10
18417	ID/AE	8 WK	CFP10	500
18017	NAÏVE	8 WK	CFP10	500
18317	NAÏVE	8 WK	CFP10	85.5
19017	NAÏVE	8 WK	CFP10
19117	NAÏVE	8 WK	CFP10	194.5
12617	ID LOW	12/Nx	CFP10	500
12717	ID LOW	12/Nx	CFP10	139.5
12917	ID LOW	12/Nx	CFP10	205
13217	ID LOW	12/Nx	CFP10	500
35616	ID LOW	12/Nx	CFP10	77
35716	ID LOW	12/Nx	CFP10	132
35916	ID LOW	12/Nx	CFP10	102
36616	ID LOW	12/Nx	CFP10	146.5
36716	ID LOW	12/Nx	CFP10	40.5
18917	ID LOW	12/Nx	CFP10	500
13717	ID HIGH	12/Nx	CFP10	143.5
14117	ID HIGH	12/Nx	CFP10	197.5
14217	ID HIGH	12/Nx	CFP10	7.5
14317	ID HIGH	12/Nx	CFP10	87.5
18117	ID HIGH	12/Nx	CFP10	292.5
18517	ID HIGH	12/Nx	CFP10	67.5
18717	ID HIGH	12/Nx	CFP10	198
18817	ID HIGH	12/Nx	CFP10	196
12517	IV	12/Nx	CFP10	2.5
13417	IV	12/Nx	CFP10	4.5
13517	IV	12/Nx	CFP10	12.5
13617	IV	12/Nx	CFP10	1.5
35416	IV	12/Nx	CFP10	11
35516	IV	12/Nx	CFP10	0.5
35816	IV	12/Nx	CFP10	36.5
36216	IV	12/Nx	CFP10	0.5
36316	IV	12/Nx	CFP10	0
18217	IV	12/Nx	CFP10	96.5
12417	AE	12/Nx	CFP10	293.5
13017	AE	12/Nx	CFP10	500
13117	AE	12/Nx	CFP10	299.5
14017	AE	12/Nx	CFP10	49.5
35016	AE	12/Nx	CFP10	54
35116	AE	12/Nx	CFP10	500
35316	AE	12/Nx	CFP10	155
36016	AE	12/Nx	CFP10	72
36116	AE	12/Nx	CFP10
18617	AE	12/Nx	CFP10	500
12817	ID/AE	12/Nx	CFP10	197.5
13317	ID/AE	12/Nx	CFP10	500
13817	ID/AE	12/Nx	CFP10	89.5
13917	ID/AE	12/Nx	CFP10	6
35216	ID/AE	12/Nx	CFP10	51
36416	ID/AE	12/Nx	CFP10	44
36516	ID/AE	12/Nx	CFP10	500
36816	ID/AE	12/Nx	CFP10	500
36916	ID/AE	12/Nx	CFP10	130
18417	ID/AE	12/Nx	CFP10	500
18017	NAÏVE	12/Nx	CFP10	500
18317	NAÏVE	12/Nx	CFP10	95
19017	NAÏVE	12/Nx	CFP10	35.5
19117	NAÏVE	12/Nx	CFP10	500

## Sheet: Panel b
Ext Data Fig. 9b: Post-challenge immune responses in PBMC
CD4 cytokine responses
				Low-ID											High-ID									AE											AE/ID											IV
		Wks after TB Challenge		DF5T	DFVJ	DFX2	DFXL	O7E	DF7X	DFZ4	O96	OTM	DF9I		DF8J	HCE	O5G	OMI	DF9F	DG02	DG49	OTL		DFH1	DFI0	DFW0	DFX6	OBD	CZRJR	DFB3	HCA	OHJ	DFJ3		DF4X	DFXH	DG05	O77	OEN	DFWG	DG82	HBN	ONF	DFL6		DF2A	DF3A	DJF9	O7C
PPD response		0		0.1565	0.0809	0.0394	0.1401	0.0733	0.1089	0.2045	0.1867	0.0409	0.0396		0.6317	0.38564	0.1078	0.13519	0.3376	0.5062	0.4573	0.0762		0.2909	0.0782	0.0647	0.0346	0.0384	0.0954	0.1037	0.00194	0.1034	0.0612		0.06702	0.044	0.02521	0.0201	0.0957	0.1387	0.0359	0.02161	0.0841	0.053		0.6041	0.8543	0.5057	0.3616
		2		0.423	0.1863	0.0731	0.24819	0.1805	0.2759	0.5143	0.2215	0.21217	0.14407		0.13228	1.2772	0.2343	0.2683	0.3128	0.7198	0.5382	0.081		0.2501	0.0389	0.1184	0.0629	0.09173	0.3192	0.112	0.0216	0.1977	0.2735		0.0477	0.0888	0.03	0.0674	0.1898	0.0655	0.05649	0.1854	0.12284	0.0229		0.6874	0.517	0.4871	0.2254
		4		1.507	0.4276		0	0.387	0.4869	1.349	0.4269	0.6089	0.5777		1.0378	1.817	0.153	0.5453	0.327	0.5495	0.8106	0.1593		0.1825	0.0894	0.26105	0.062	1.1864	1.0448	0.3962		0.4385	0.9178		0.02989	0.29905	0.2343	0.1122	0.1008	0.11836	0.19141	0.2209	0.3921	0.3967		0.2736	0.0616	0.1626	0.2652
		12		4.0121	0.0675	2.1967	1.2579	0.6196	1.8432	1.4213	1.2356	0.6707	2.6835		2.6884	1.7973	0.10033	0.7302	1.1123	2.1043	1.3577	0.0876		2.105	2.3957	2.0369	2.1145	0	1.0837	2.0986	2.1159	7.8909	2.8553		0.095	1.2489	0.69776	1.1752	4.7434	0.10194	0.19744	0.90556	2.1591	2.9904		0.6755	0.6991	0.7715	0.3313
				Low-ID											High-ID									AE											AE/ID											IV
		Wks after TB Challenge		DFVJ	DFX2	DF5T	O7E	DFXL	OTM	O96	DFZ4	DF7X	DF9I		HCE	O5G	DF8J	OMI	DF9F	DG02	DG49	OTL		DFH1	DFW0	DFX6	OBD	DFI0	HCA	OHJ	CZRJR	DFB3	DFJ3		DFXH	OEN	O77	DF4X	DG05	HBN	ONF	DFWG	DG82	DFL6		DF2A	DF3A	OE1	O7C
ESAT-6/CFP-10 response		0		0.0051	0.0083	0.0102	0.0032	0	0	0.0016	0.0071	0	0		0	0	0.0043	0.00459	0	0	0.0198	0		0.0091	0.0002	0.0009	0	0.0042	0	0	0.004	0.0055	0		0	0.0042	0	0	0	0.00241	0	0	0	0		0.0027	0.0161	0	0.0071
		2		0.0217	0	0.07	0.0036	0.03289	0.00377	0.0254	0.0215	0	0.02357		0.0036	0	0.00448	0.0147	0.0968	0	0	0		0	0	0	0.00363	0	0.0125	0.00149	0.0008	0.0069	0.0135		0.0045	0.001	0	0	0	0.0035	0.00584	0.006	0.00245	0		0	0	0.0058	0
		4		0.2896		0.91	0.045	0.0332	0.2969	0.1539	0.534	0.03	0.3347		0.0156	0	0.0366	0.0322	0	0	0.1026	0.0078		0.0239	0.13105	0.0244	0.5884	0.017		0.0807	0.0131	0.0784	0.4088		0.09405	0.0065	0.01	0	0.0873	0.035	0.0751	0.00106	0.00751	0.0756		0.0048	0.0022	0.00381	0.0055
		12		0.315	0.8967	2.6121	0.1496	0.8359	0.5047	0.8516	1.4413	2.5132	2.4235		0.3973	0.00604	1.1584	0.5162	0.7613	0.2353	0.6207	0.0604		0.799	2.4069	1.2845	0	2.4257	0.7349	6.2109	0.4357	1.6386	2.5453		0.7079	6.9134	0.1512	0.0216	0.70876	0.93656	1.4091	0.09594	4e-05	4.3804		0.0026	0.0038	0.00608	0.0088
[truncated: 10 more columns]

## Sheet: Panel c
Ext Data Fig. 9c: Post-challenge immune responses in PBMC
CD8 cytokine responses
			Low-ID											High-ID										AE											AE/ID											IV
		Wks after TB Challenge	DFVJ	DFX2	DF5T	O7E	DFXL	OTM	O96	DFZ4	DF7X	DF9I		HCE	O5G	DF8J	OMI	DF9F	DG02	DG49	OTL			DFH1	DFW0	DFX6	OBD	DFI0	HCA	OHJ	CZRJR	DFB3	DFJ3		DFXH	OEN	O77	DF4X	DG05	HBN	ONF	DFWG	DG82	DFL6		DF2A	DF3A	OE1	O7C
PPD response		0	0.0104	0.00014	0.0101	0.0245	0.0047	0.0193	0.02212	0.0217	0.00378	0.2014		0.0115	0.016	0.0095	0.0222	0.03197	0.0138	0.0334	0			0.0142	0.0107	0.00628	0.0102	0.02582	0	0.0105	0.02356	0.0464	0.0019		0.0278	0.0206	0.00719	0.01932	0.00328	0	0.0456	0.0591	0	0.0095		0.2506	0.55356	0.10679	0.0614
		2	0.00881	0.0113	0.0289	0.05084	0.00817	0.0205	0.00471	0.057	0.0356	0.184		0.0449	0.0294	0.0799	0.0516	0.01046	0.02757	0.0102	0.0904			0.0244	0.0245	0.01648	0.0296	0.02575	0.027	0.0431	0.03938	0.0169	0		0.0417	0.0552	0.01963	0.0283	0.0117	0	0.0493	0.0356	0.00821	0.03101		0.16711	0.2755	0.2188	0.072
		4	0.02085		0.0549	0.1997	0	0.0968	0.0244	0.155	0.0592	0.154		0.0801	0.04125	0.065	0.0641	0	0.0592	0.0583	0.0352			0.0187	0.039	0.00397	0.49811	0.204		0.1212	0.2158	0.14795	0.0887		0.27642	0.00985	0.01159	0.0174	0.03972	0.0268	0.0686	0.1052	0.00463	0.0213		0.12539	0	0.14766	0.011
		12	0	0.239	0.5562	0.7452	0.11884	0.0614	0.0905	0.1647	0.258	0.424		0.1077	0.02147	0.343	0.1193	0.0731	0.2013	0.0546	0.0295			0.1201	0.1174	0.0933	0.129	0.21493	0.4008	0.975	0.3432	1.1105	0.0893		1.3613	0.232	0.2388	0.0331	0.10203	0.1129	0.3648	0.72554	0.0154	0.3798		0.22313	0.45749	0.13521	0.1124
			Low-ID											High-ID										AE											AE/ID											IV
		Wks after TB Challenge	DFVJ	DFX2	DF5T	O7E	DFXL	OTM	O96	DFZ4	DF7X	DF9I		HCE	O5G	DF8J	OMI	DF9F	DG02	DG49	OTL			DFH1	DFW0	DFX6	OBD	DFI0	HCA	OHJ	CZRJR	DFB3	DFJ3		DFXH	OEN	O77	DF4X	DG05	HBN	ONF	DFWG	DG82	DFL6		DF2A	DF3A	OE1	O7C
ESAT-6/CFP-10 response		0	0	0	0	0.00826	0	0.0115	0.0039	0.0163	0	0.0294		0	0	0	0	0.02657	0.0174	0	0			0	0.009	0	0.3214	0.00342	0	0.002	0	0.0027	0		0.0018	0	0.0013	0.01842	0	0	0	0.0017	0	0		0	3e-05	0	0.0027
		2	0.02251	0	0.0437	0.05764	0.00467	0.0054	0	0	0.00027	0.024		0	0.0141	0	0.0418	0.20526	0.00737	0	0.0152			0	0.0018	0.00238	0.1996	0.02645	0.028	0	0.00466	0.0031	0		0.048	0.0049	0.00083	0	0	0.015	0	0	0.00716	0.01541		0.00941	0.0136	0	0.0118
		4	0.25045		0.4025	0.2537	0	0.0265	0.0059	0	0	0.348		0.0005	0.00224	0.663	0.0169	0	0.0835	0.0994	0.0179			0.0028	0.1715	0	1.58011	0		0	0.0049	0.25495	0.1277		1.11142	0.04675	0	0	0.61542	0.0441	0.0345	0.0412	0	0.0919		0	0	0	0
		12	0.0782	0.079	2.0362	1.7222	0.17984	0	0.0229	0.1237	0.057	2.296		0.0017	0.00317	3.703	0.2443	0	0.1623	0.3411	0.0331			0.1861	0.3734	0.041	0	0.28693	0.4418	0.363	4.3032	0.9705	0.3893		2.9513	4.979	0.0079	0.0111	1.17703	0.6549	0.0134	5.57254	0.0083	9.2348		0.00373	0.00489	0	0.0451
[truncated: 10 more columns]

## Sheet: Panel d
Ext Data Fig. 9d
Post challenge antibody titers
	Time relative to TB Challenge		BCG Low ID											BCG AE											BCG ID/AE											BCG High ID											BCG IV
			07E	DFX2	DF5T	DFVJ	DFXL	OTM	O96	DF7X	DFZ4	DF9I		DFH1	0BD	DFX6	DFW0	DFI0	OHJ	HCA	CZRJR	DFB3	DFJ3		0EN	077	DF4X	DFXH	DG05	HBN	ONF	DFWG	DG82	DFL6		HCE	05G	DF8J	0MI	DG02	DF9F	0TL	DG49				0E1	07C	DF3A
IgG	Time of challenge		284.7	1	1786	63.6	77	23.2	13.6	44.4	671.4	36.2		11.9	73.6	10.2	25.5	61.8	42.1	26.3	364.4	354.4	111		49.3	11.5	44	6.5	213.8	10.1	142.1	2130.7	105.8	269.9		1880.3	287.3	1510.5	1020.1	103.1	226.1	942.9	36.5				277.2	818.1	897.8
Endpoint Titer	Wk 4 post TB		1141	9.4	4862.9	109.5	286.3	46.8	44.5	40.2	310.4	45.9		23.7	1109	79.3	51.3	74.9	75.7	1	4225.5	513.8	99.4		68.1	16.7	106.8	7.2	442.7	11.4	114.9	2012.4	113	476.9		2036.5	270.7	1334.1	464.9	99.8	373.4	949.2	63.9				164.9	989.4	1049.5
	Necropsy (Wk 12 post TB)		2304.2	39.9	9382.5	340	266.2	64	99.5	3423.4	561	8162.8		3661.3	263.3	201.4	206.4	73.6	2412.1	131.8	9623.3	747	142.2		206.3	116.5	164.8	13.3	2705.6	12.7	224.7	6025	992	14714.3		1246.6	389.3	1614.1	1057.1	136.4	16376.9	1265.5	232.8				140.4	673.3	664.3
			BCG Low ID											BCG AE											BCG ID+AE											BCG High ID											BCG IV
			07E	DFX2	DF5T	DFVJ	DFXL	OTM	O96	DF7X	DFZ4	DF9I		DFH1	0BD	DFX6	DFW0	DFI0	OHJ	HCA	CZRJR	DFB3	DFJ3		0EN	077	DF4X	DFXH	DG05	HBN	ONF	DFWG	DG82	DFL6		HCE	05G	DF8J	0MI	DG02	DF9F	0TL	DG49				0E1	07C	DF3A
IgA	Time of challenge		199.8	31.5	818.2	283.2	229.9	157.7	108.4	172.6	147.9	364.9		117.3	87.1	157.5	65.5	391.3	269.8	134.1	1239.7	241.6	582.9		593.7	91.9	172.7	56.8	559.3	119.7	475.9	890.5	734.8	1003.7		3227.7	877.6	2346.3	1006.3	545.8	1261.6	3114.5	837.8				1125.8	1628.1	5763.6
Endpoint Titer	Wk 4 post TB		245.3	35.7	953.2	1019.9	221.2	384.8	213.9	219.8	135.5	807.7		157	169.5	465.8	139	823.5	471.6	1	6711.1	249.4	556.3		601.7	142.7	253.1	89.5	1103.8	117.7	366.5	1265.4	543.7	1118.6		4402	928.2	2528.8	393.8	450.4	1219.1	3462.7	837.5				778.9	1819.2	6933
	Necropsy (Wk 12 post TB)		434.2	101.5	1251.3	2446.8	364.8	822.6	1377.1	1848.7	553.7	20197.3		2531.6	226.3	1884.4	92.9	2623.6	5331.8	365.7	14691	377.3	565.1		1474.3	884.1	379.6	85.4	8089.6	100	545.3	1090.3	4328.8	9909.9		2887.6	815.2	3150.3	780.9	547.2	12731.3	4562.8	1197.9				760.7	1529.1	4447.7
			BCG Low ID											BCG AE											BCG ID+AE											BCG High ID											BCG IV
			07E	DFX2	DF5T	DFVJ	DFXL	OTM	O96	DF7X	DFZ4	DF9I		DFH1	0BD	DFX6	DFW0	DFI0	OHJ	HCA	CZRJR	DFB3	DFJ3		0EN	077	DF4X	DFXH	DG05	HBN	ONF	DFWG	DG82	DFL6		HCE	05G	DF8J	0MI	DG02	DF9F	0TL	DG49				0E1	07C	DF3A
IgM	Time of challenge		3007	9655	4045	9455	3647	39188	107	3223	7852	2648		1572	3160	9710	2508	123083	8349	9085	4560	7925	13180		3163	3290	15845	2690		2767	3301	4965	5401	5687		307	2221	3229	1804	17125	29804	6343	8241				8549	3784	28671
Midpoint Titer	Wk 4 post TB		17340	15468	12321	62270	13069		548	7918	23506	5377		1714	11363	16275	20743	168492	19485		14078	8115	3820		5426	1057192	28409	8788	20898	27079	5931	8210	6379	6573		1326	4960	6835	1979	24073	29291	12770	12346				2695670	5487	155772
	Necropsy (Wk 12 post TB)		8662	2433	35435	21350	5713	7649	744	47286	348876	9944		3597	5575	12619	18423		39074	333026	19651	9352	16290		22060	1205204	9178	16669		8613	3394	37846	3086	4916		1963	6071	5829	1756	22084	2166	10797					3024	9473	14593
[truncated: 11 more columns]
