# Supplementary material for: Prevention of tuberculosis in macaques after intravenous BCG immunization
Source: Nature. 2020 Jan 1;577(7788):95–102. doi: 10.1038/s41586-019-1817-8 (PMC7015856; doi:10.1038/s41586-019-1817-8)
Supplement: Supplementary file 20 — Source Data Extended Data Fig. 10 [file 41586_2019_1817_MOESM20_ESM.xlsx]

## Sheet: Panel b
Ext Data Fig. 10b: Thoracic LN Size
NHP	Route	Size (cm)
19217	IV	2.2
19217	IV	1.8
19217	IV	1.6
19217	IV	1.4
19217	IV	0.9
19217	IV	0.8
19217	IV	2.3
19617	IV	0.9
19617	IV	2.2
19617	IV	0.9
19617	IV	2.4
19617	IV	1.2
19617	IV	1
19317	IDlow	0.7
19317	IDlow	1.1
19317	IDlow	0.9
19317	IDlow	0.9
19317	IDlow	0.3
19317	IDlow	0.4
19417	AE/ID	1
19417	AE/ID	0.6
19417	AE/ID	0.8
19417	AE/ID	1.3
19417	AE/ID	1.1
19417	AE/ID	0.6
19517	IDhigh	1.3
19517	IDhigh	0.5
19517	IDhigh	1.3
19517	IDhigh	1.1
19517	IDhigh	0.5
19717	AE/ID	1.8
19717	AE/ID	1.2
19717	AE/ID	1.4
19717	AE/ID	0.8
19717	AE/ID	0.5
19817	IDlow	0.5
19817	IDlow	0.9
19817	IDlow	0.9
19817	IDlow	0.3
19817	IDlow	1
19817	IDlow	0.3
19817	IDlow	0.9
19917	IDhigh	0.7
19917	IDhigh	0.7
19917	IDhigh	0.6
19917	IDhigh	0.7
19917	IDhigh	1
19917	IDhigh	0.5

## Sheet: Panel c
Ext Data Fig 10c: Spleen volume at 2 & 4 weeks after BCG immunization
Panel e, 2 & 4 weeks
Vaccination cohort	Pitt Animal ID	IDlow-2wk	IDlow-4wk	IDhigh-2wk	IDhigh-4wk	IV-2wk	IV-4wk	AE/ID-2wk	AE/ID-4wk
Cohort 5a,b	19317	8.7566	8.8746								Spleen volume, measure by PET CT
Cohort 5a,b	19817	8.4545	8.7952
Cohort 5a,b	19517			6.9182	5.9054
Cohort 5a,b	19917			10.2729	9.1919
Cohort 5a,b	19217					24.0266	21.1455
Cohort 5a,b	19617					15.8282	15.924
Cohort 5a,b	19417							12.0514	12.4074
Cohort 5a,b	19717							17.1344	17.9088
