# Supplementary material for: Prevention of tuberculosis in macaques after intravenous BCG immunization
Source: Nature. 2020 Jan 1;577(7788):95–102. doi: 10.1038/s41586-019-1817-8 (PMC7015856; doi:10.1038/s41586-019-1817-8)
Supplement: Supplementary file 21 — Source Data Extended Data Fig. 11 [file 41586_2019_1817_MOESM21_ESM.xlsx]

## Sheet: Panel a
Ext Data Fig. 11a: 6m after BCG: tissue analysis
	CD4 (% cytokine positive)
Low-ID		PBMC	Spleen	Bone Marrow	Peripheral lymph nodes	Lung lymph nodes	Lung lobes	BAL
	NHP 1	0.25764	0.33559	0.10297	0.61153	0.23962	6.77026	12.5747
	NHP 2	0.12244	0.33244	0.05342	0.09896	0.10484	1.12256	2.26661
	NHP 3	0.04806	0.60752	0.39317	1.14616	1.76751	7.99722	3.98235
High-ID		PBMC	Spleen	Bone Marrow	Peripheral lymph nodes	Lung lymph nodes	Lung lobes	BAL
	NHP 1	1.44108	2.21802	0.18558	0.641329	0.350654	8.77731	4.56556
	NHP 2	0.52491	0.0851	0.64695	0.48181	0.370576	4.35202	7.8063
	NHP 3	1.25378	1.27358	0.472986	0.650832	1.13488
IV		PBMC	Spleen	Bone Marrow	Peripheral lymph nodes	Lung lymph nodes	Lung lobes	BAL
	NHP 1	0.95089	2.29774	1.17595	0.295649	0.609477	4.69611	15.4748
	NHP 2	0.755864	5.2857	6.17029	0.216437	1.95487	28.8832	50.8356
	NHP 3	0.1046	3.53226	0.59166	0.516843	1.32837	40.0087	50.5079
AE		PBMC	Spleen	Bone Marrow	Peripheral lymph nodes	Lung lymph nodes	Lung lobes	BAL
	NHP 1	0.970043	0.264706	0.283405	0.0994805	0.0998533	1.85827	3.12166
	NHP 2	0.099611	0.108117	0.050896	0.05635	0.235147	2.80602	30.1686
	NHP 3	0.053237	0.219356	0.010912	0.0475138	0.179843	1.36573	8.30051
AE/ID		PBMC	Spleen	Bone Marrow	Peripheral lymph nodes	Lung lymph nodes	Lung lobes	BAL
	NHP 1	0.100451	0.27904	0.00305	0.146783	0.215156	2.337	7.65342
	NHP 2	0	4.55112	0.09125	0.250241	0.580131	6.83949	11.2177
	NHP 3	0.155814	0.188874	0.040295	0.015637	0.140663	2.28878	12.9966

## Sheet: Panel b
Ext Data Fig. 11b: 6m after BCG: tissue analysis
	CD8 (% cytokine positive)
Low-ID		PBMC	Spleen	Bone Marrow	Peripheral lymph nodes	Lung lymph nodes	Lung lobes	BAL
	NHP 1	0.04674	0.07348	0.15165	0.31501	0.15592	0.43205	2.76574
	NHP 2	0.08309	0.07898	0.20161	0.09658	0.17891	0.24951	0.13171
	NHP 3	0.03756	0	0	0.4153	0.3349	0.17061	0.29316
High-ID		PBMC	Spleen	Bone Marrow	Peripheral lymph nodes	Lung lymph nodes	Lung lobes	BAL
	NHP 1	0.25566	0	0.03474	0.416693	0.282693	0.284436	1.14449
	NHP 2	0	0.05822	0	0.57385	0.413567	0.416587	2.73292
	NHP 3	0.17896	0.07794	0.09528	0.716485	0.590395
IV		PBMC	Spleen	Bone Marrow	Peripheral lymph nodes	Lung lymph nodes	Lung lobes	BAL
	NHP 1	0.11243	0.289438	0.156694	0.144698	0.287193	0.14088	1.13218
	NHP 2	0.186321	1.09495	0.52119	0.127598	0.55177	1.11375	7.4085
	NHP 3	0	0.35956	0.23052	0.175803	0.641595	10.3206	16.744
AE		PBMC	Spleen	Bone Marrow	Peripheral lymph nodes	Lung lymph nodes	Lung lobes	BAL
	NHP 1	0.052994	0.030378	0.209803	0.0580375	0.0951467	0.254165	1.20726
	NHP 2	0.05285	0.06098	0.02834	0.030415	0.1985	0.110682	2.2464
	NHP 3	0.02922	0.03732	0.0225	0.04759	0.104253	0.17699	0.45438
AE/ID		PBMC	Spleen	Bone Marrow	Peripheral lymph nodes	Lung lymph nodes	Lung lobes	BAL
	NHP 1	0.041178	0	0	0.0462825	0.28327	0.157463	1.65271
	NHP 2	0.16405	0.533246	0.05828	0.096665	0.182907	0.082267	0.62755
	NHP 3	0.05405	0	0.02457	0.04678	0.08458	0.215721	2.88545

## Sheet: Panel c
Ext Data Fig. 11c: 6m after BCG: tissue analysis
		Cell numbers from lung lobes averaged for each animal							Cell numbers from individual lung lobes for each animal
		IV	Low-ID	High-ID	AE/ID	AE			IV	Low-ID	High-ID	AE/ID	AE
	NHP 1	98043	4208564	2890258	869206	1645773		NHP 1	70014	1377500	1469388	69951	559345
	NHP 2	715169	782582	69247	2078322	833048			77569	14407713	3900000	3396825	3718310
	NHP 3	6533051	1488686	332234	578690	657954			37555	2228261	9112500	146753	470504
									103543	531664	968182	37389	432353
									201535	271704	838043	344710	139671
										6434540	1053435	1219608	4554455
								NHP 2	126906	1248603	5600	1557870	39578
									564516	2238235	14581	3294118	313953
									1103750	721987	281690	2702703	233607
									296992	110702	1464	1706693	86964
									268293	111009	3259	983003	659670
									1930556	264953	108889	2225543	3664516
								NHP 3	6501458	1063939	363354	756839	175000
									7575758	2639286	388060	159434	408451
									4689564	625628	73250	2134986	380952
									7781250	674061	105750	166851	144487
									8756098	913738	22993	45833	204280
									3894180	3015464	1040000	208197	2634551

## Sheet: Panel d
Ext Data Fig. 11d: 6m after BCG: tissue analysis
Histology counts (6m)
	Monkey #	Slide #	Monkey_slide	Region of interest (ROI)	Vaccine	CD3 counts	CD20 counts	CD11c counts
	OPH	48(2)	OPH_48(2)_ROI#1	ROI#1	AE	92	44	107
	OPH	44(2)	OPH_44(2)_ROI#1	ROI#1	AE	131	33	104
	DFT3	18(1)	DFT3_18(3)_ROI#1	ROI#1	High ID	44	49	110
	DFT3	18(1)	DFT3_18(3)_ROI#2	ROI#2	High ID	298	149	157
	OEL	10(3)	OEL_10(3)_ROI#1	ROI#1	AE/ID	41	32	49
	OEL	10(3)	OEL_10(3)_ROI#2	ROI#2	AE/ID	84	32	37
	O6T	40(2)	O6T_40(2)_ROI#1	ROI#1	IV	129	53	181
	DFF3	13(2)	DFF3_13(2)_ROI#1	ROI#1	IV	95	19	100
	DFF3	13(2)	DFF3_13(2)_ROI#2	ROI#2	IV	63	20	84
	O6T	40(2)	O6T_40(2)_ROI#2	ROI#2	IV	432	229	146
	DG44	40(2)	DG44_40(2)_ROI#1	ROI#1	Low ID	127	92	111
	DG44	40(2)	DG44_40(2)_ROI#2	ROI#2	Low ID	297	115	111

## Sheet: Panel f
Ext Data Fig 11f: Spleen volume at 6 months after BCG immunization
Panel e, 6 months
	Pitt Animal ID	IDlow-6m	IDhigh-6m	IV-6m	AE-6m	AE ID-6m
Cohorts 1-3	12617	9.7125									Spleen volume, measure by PET CT
Cohorts 1-3	12717	9.6135
Cohorts 1-3	12917	8.6524
Cohorts 1-3	13217	5.8291
Cohorts 1-3	18917	14.4605
Cohorts 1-3	35616	14.7029
Cohorts 1-3	35716	10.0026
Cohorts 1-3	35916	9.4332
Cohorts 1-3	36616	9.8609
Cohorts 1-3	36716	5.3994
Cohorts 1-3	13717		10.2443
Cohorts 1-3	14117
Cohorts 1-3	14217		7.7616
Cohorts 1-3	14317		10.0804
Cohorts 1-3	18117		9.7024
Cohorts 1-3	18517		9.6435
Cohorts 1-3	18717		6.5631
Cohorts 1-3	18817		8.1971
Cohorts 1-3	12517			11.0383
Cohorts 1-3	13417			6.5867
Cohorts 1-3	13517			7.9248
Cohorts 1-3	13617			10.6262
Cohorts 1-3	18217			10.4884
Cohorts 1-3	35416			18.1197
Cohorts 1-3	35516			12.0454
Cohorts 1-3	35816
Cohorts 1-3	36216			8.2966
Cohorts 1-3	36316			9.9378
Cohorts 1-3	12417				6.9578
Cohorts 1-3	13017				5.7357
Cohorts 1-3	13117				6.5578
Cohorts 1-3	14017				10.6857
Cohorts 1-3	18617				10.4353
Cohorts 1-3	35016				5.8467
Cohorts 1-3	35116				7.9835
Cohorts 1-3	35316				13.3372
Cohorts 1-3	36016				10.4432
Cohorts 1-3	36116				4.3325
Cohorts 1-3	12817					4.9969
Cohorts 1-3	13317					9.4898
Cohorts 1-3	13817					7.137
Cohorts 1-3	13917					6.8374
Cohorts 1-3	18417					7.3181
Cohorts 1-3	35216					4.5486
Cohorts 1-3	36416
Cohorts 1-3	36516
Cohorts 1-3	36816					7.2941
Cohorts 1-3	36916					11.1017
