# Supplementary material for: Prevention of tuberculosis in macaques after intravenous BCG immunization
Source: Nature. 2020 Jan 1;577(7788):95–102. doi: 10.1038/s41586-019-1817-8 (PMC7015856; doi:10.1038/s41586-019-1817-8)
Supplement: Supplementary file 22 — Source Data Extended Data Fig. 12 [file 41586_2019_1817_MOESM22_ESM.xlsx]

## Sheet: Panel a-d
Extended Data Fig. 12: CFU in ivCD45 experiment
Cohort 6	PBMC	Bone marrow	spleen	liver (g)	skin (r)	skin (l)	L Ax LN	R Ax LN	L Ing LN	R Ing LN	L Hilar LN	R Hilar LN	Carinal LN	Mesenteric LN	BAL	R upper lobe	Right middle lobe	Right lower lobe	Accessory lobe (on right)	Left upper lobe	L lower lobe
ID high	0	0	0	0	7419	7500	56	31	0	0	0	0	1	0	25	0	0	0	0	0	0
IV	0	0	128	45	N/A	N/A	6	6	0	13	0	163	188	0	13	3742	1710	9145	1838	5318	4955
AE	0	0	0	0	N/A	N/A	0	0	0	0		238		0	0	0	0	190	0	555	0
EB	0	0	0	0	N/A	N/A	0	0	0	0	606	0	631	0	0	0	0	0	0	20074	52015
