# Supplementary material for: Prevention of tuberculosis in macaques after intravenous BCG immunization
Source: Nature. 2020 Jan 1;577(7788):95–102. doi: 10.1038/s41586-019-1817-8 (PMC7015856; doi:10.1038/s41586-019-1817-8)
Supplement: Supplementary file 23 — Source Data Extended Data Fig. 13 [file 41586_2019_1817_MOESM23_ESM.xlsx]

## Sheet: a-d
Extended Data Fig. 13; Correlations. See Supplemental table 5 for regression analysis
BCG vaccine route	NIH Animal ID	Pittsburgh Animal ID	Peak BAL CD4 response (log10 count)	Peak BAL CD8 response (log10 count)	Peak PBMC CD4 response (%)	Peak PBMC CD8 response (%)	Total CFU (log10)
IDlow	DF5T	35716	3.75937	3.75423	0.5546	0.0512	5.20605
IDlow	DFX2	36616	3.59616	3.34913	0.1728	0.0277	5.22974
IDlow	O7E	36716	5.08636	3.8483	0.7287	0.0967	6.98433
IDlow	DFVJ	35616	4.30814	4.37736	0.5263	0.0462	4.28625
IDlow	DFXL	35916	3.68015	3.81554	0.1464	0.0233	4.57439
IDlow	DF7X	12617	3.98547	3.66093	0.3587	0.1971	5.93468
IDlow	OTM	12917	3.74115	3.88164	0.4283	0.0686	4.46286
IDlow	DFZ4	12717	4.13183	3.97676	0.3003	0.0512	5.06631
IDlow	O96	13217	4.45987	3.61543	0.9479	0.0496	4.77056
IDlow	DF9I	18917	4.27347	3.74746	0.1678	0.2014	5.84548
IDhigh	OMI	14117	4.67062	3.96778	1.4035	0.1876	4.83207
IDhigh	HCE	14317	5.69153	4.28864	5.0797	0.1696	4.47123
IDhigh	DF8J	13717	5.22874	4.13305	1.669	0.649	4.59951
IDhigh	O5G	14217	5.26523	4.72193	1.4653	0.2374	1.70757
IDhigh	0TL	18117	5.31131	4.34976	2.356	0.8062	3.32654
IDhigh	DG02	18517	4.47826	3.64245	2.329	0.3372	4.78448
IDhigh	DG49	18717	4.68861	3.85203	2.4032	0.2733	5.26764
IDhigh	DF9F	18817	4.95106	4.05782	2.1645	0.1744	4.63206
IV	O7C	35516	6.14264	5.74245	1.3215	0.595	0
IV	OE1	35816	6.44545	5.90292	2.5418	0.9736	0
IV	DF3A	35416	6.34606	6.15193	2.4714	1.4779	0
IV	DF2A	36216	6.51283	6.44177	2.7777	0.8469	0
IV	DJF9	36316	6.52754	5.28023	2.22	0.204	1.66276
IV	HCL	13517	6.48728	5.49337	0.83	1.1501	1.66276
IV	DFTA	13617	7.0298	6.1784	3.885	1.1713	0
IV	DG75	12517	6.44592	5.81254	0.781	1.5021	0
IV	ONR	13417	6.55635	6.18079	2.7969	0.489	1.49136
IV	DFG1	18217	6.17178	5.53755	0.6405	0.1929	6.19018
AE	DFW0	35116	5.01561	4.29667	0.1688	0.0405	4.73413
AE	DFH1	36016	5.24334	4.3286	0.5747	0.0308	4.3449
AE	OBD	36116	4.62572	3.89219	2.6614	0.6768	4.95855
AE	DFX6	35016	5.2381	4.34244	0.3111	0.1084	5.84328
AE	DFI0	35316	5.40634	4.30352	0.3556	0.0997	4.78923
AE	OHJ	13017	5.96398	5.17295	0.4718	0.0325	4.85082
AE	CZRJR	13117	5.5924	4.44932	1.0085	0.1849	5.88419
AE	DFB3	12417	5.20301	4.23735	0.1294	0.236	4.8568
AE	HCA	14017	5.18492	4.4968	0.0854	0.04801	5.27263
AE	DFJ3	18617	5.52132	3.98614	0.3972	0.022	4.86994
AE/ID	O77	35216	5.32428	4.51177	0.2698	0.02215	4.35795
AE/ID	OEN	36816	5.23596	4.4171	0.4475	0.08148	5.70025
AE/ID	DF4X	36416	5.22526	3.99275	0.10353	0.1656	2.04532
AE/ID	DG05	36516	4.99913	3.98775	0.2193	0.01757	5.49185
AE/ID	DFXH	36916	5.07889	4.13581	0.253	0.16985	4.93617
AE/ID	HBN	12817	5.67689	4.42515	0.2692	0.116	5.49868
AE/ID	ONF	13317	5.70085	4.57657	0.6949	0.3095	5.59952
AE/ID	DFWG	13817	5.32139	4.37757	0.2522	0.1403	6.05048
AE/ID	DG82	13917	5.25052	3.86579	0.43551	0.02128	4.05675
AE/ID	DFL6	18417	5.1396	4.26926	0.2703	0.21	6.4854
Unvax	OPK	18017			0.0542	0.0109	6.39936
Unvax	DF7A	18317			0.0504	0	5.39767
Unvax	DGKW	19017			0.0291	0.01202	6.4437
Unvax	DFH0	19117			0.0511	0	5.44743
